# Supplementary material for: Spatial gene expression maps of the intestinal lymphoid follicle and associated epithelium identify zonated expression programs
Source: PLoS Biol. 2021 Oct 11;19(10):e3001214. doi: 10.1371/journal.pbio.3001214 (PMC8530339; doi:10.1371/journal.pbio.3001214)
Supplement: S1 Data — First tab presents the results of the computational deconvolution; second tab presents the input signature table; third tab presents the input mixture table. (XLSX) [file pbio.3001214.s007.xlsx]

## Sheet: CIBERSORTx results
Mixture	Villus bottom	Villus top	B_cell	CD4	CD8	NK	Neutrophil	Plasmablast	Enteroendocrine	Goblet	DCs	MonocytesMacrophages	P-value	Correlation	RMSE
rep1_1-S1	0.644244	0.114393	0.0270769	0	0	0.0254116	0.0113389	0.00186777	0	0.166587	0.0090818	0	0	0.620271	0.820247
rep1_1-S2	0.403029	0	0.0293461	0.191001	0	0	0.00392883	0.0209241	0.0207453	0.306711	0.0243151	0	0	0.489803	0.876058
rep1_1-S3	0.0668868	0	0.00596133	0.285589	0	0.083977	0.0983356	0.121775	0.0570464	0.0228004	0	0.257629	0	0.752558	0.65903
rep1_1-S4	0.00395774	0	0.101311	0.170705	0	0.243913	0.105009	0.121508	0.0950547	0.00113478	0	0.157406	0	0.76515	0.644895
rep1_1-S5	0.501642	0.209204	0.0137234	0	0	0.0603033	0.0183373	0.0171953	0	0.154176	0.0254183	0	0	0.685558	0.75466
rep1_2-S1	0.685149	0.0755461	0.0827498	0	0	0	0	0	0	0	0.156555	0	0	0.299	1.12804
rep1_2-S2	0	0.896221	0.0272551	0	0.0222144	0	0.00138695	0.0254374	0	0.0274849	0	0	0	0.865439	0.95836
rep1_2-S3	0	0.885195	0.0259094	0	0	0	0	0.00433293	0	0	0.071296	0.0132665	0	0.266583	1.70381
rep1_2-S4	0.0491722	0.0156512	0.190046	0	0	0.203305	0.10525	0.103566	0.160707	0	0	0.172302	0	0.442184	0.929223
rep1_2-S5	0.0060783	0.0728973	0.148542	0.507942	0	0	0	0.0130684	0	0.00904801	0.125725	0.116698	0	0.445471	0.97598
rep1_3-S1	0.701872	0	0.0260028	0.105285	0	0.0184007	0.000751565	0.0442039	0	0.0624218	0.0410627	0	0	0.536775	0.882708
rep1_3-S2	0.598441	0	0.0162124	0.0681183	0	0	0.0227267	0.0236616	0	0.226044	0.0447954	0	0	0.586986	0.817192
rep1_3-S3	0	0.81895	0.0399514	0	0.0436943	0	0	0.00445505	0	0	0.082623	0.010326	0	0.61102	1.23431
rep1_3-S4	0.0257705	0.0265664	0.197008	0.0666842	0	0.15897	0.0929126	0.120786	0.0726894	0.0393147	0.020508	0.178791	0	0.742299	0.670106
rep1_3-S5	0.40466	0.0866395	0.0389737	0.0463634	0	0.0119737	0.0185479	0.0463468	0	0.172946	0.0508318	0.122718	0	0.74201	0.671128
rep2_1-S1	0.620974	0.204058	0	0	0	0.104795	0.0207556	0	0	0.0494175	0	0	0	0.768357	0.671715
rep2_1-S2	0.494599	0	0	0.175604	0	0.0916976	0.00624891	0.0016983	0	0.221104	0.0090472	0	0	0.536528	0.850047
rep2_1-S3	0.0262777	0.749376	0	0.0563919	0.00575746	0	0.0294129	0.0275527	0	0.0702593	0.0153036	0.0196683	0	0.827745	0.832091
rep2_1-S4	0.00353094	0	0.32678	0.16511	0	0.209208	0.0596572	0.108912	0.0662222	0	0	0.0605796	0	0.76272	0.64716
rep2_1-S5	0.449958	0.0155647	0.037595	0.253425	0	0	0	0.034518	0	0.151814	0.0571252	0	0	0.507086	0.876847
rep2_2-S1	0	0.00120091	0.404787	0.0488265	0.0306205	0.205517	0.112595	0.0326936	0.0856982	0	0	0.0780604	0	0.71886	0.698231
rep2_2-S2	0.435625	0	0.0636082	0.218579	0	0	0	0.0653416	0.0885568	0.0917826	0.0365063	0	0	0.632972	0.774199
rep2_2-S3	0.013589	0.644855	0.0419206	0	0.0218073	0	0.010619	0.0334582	0	0	0.211217	0.0225339	0	0.628352	1.02955
rep2_2-S4	0.323986	0	0.013248	0.46453	0	0	0	0.0526946	0	0.033908	0.111634	0	0	0.486009	0.902798
rep2_2-S5	0.00154185	0.00326473	0.302371	0.0244667	0	0.0337839	0.13418	0.0905	0.00171684	0	0	0.408175	0	0.622562	0.837401

## Sheet: CIBERSORTx input signatures
gene	Villus bottom	Villus top	B_cell	CD4	CD8	NK	Neutrophil	Plasmablast	Enteroendocrine	Goblet	DCs	MonocytesMacrophages
0610007p14rik	55.2371	33.9189	63.9267	67.2114	142.712	125.235	32.8711	75.6448	248.365	351.517	81.674	54.6418
0610009b22rik	40.5351	22.4799	12.5065	12.3896	26.4708	9.33887	0	15.7061	203.335	158.841	29.1329	37.1518
0610009o20rik	11.2327	9.58945	20.6932	22.2793	33.3653	45.5653	0	8.68149	29.6683	46.6152	20.4975	10.841
0610012g03rik	381.284	127.385	60.7987	65.0654	92.8366	64.5664	0	82.9476	0	0	63.8728	155.118
0610030e20rik	50.5231	47.7528	68.1506	38.4465	62.3741	47.5473	67.0065	28.2784	56.9138	41.3854	42.3245	31.3178
0610037l13rik	20.1711	9.16118	49.5818	40.7341	44.0619	23.4082	29.4623	25.7016	129.705	118.833	25.775	29.9998
0610040j01rik	42.1879	29.6963	0	0.102497	0.22138	0	57.7706	0	91.8355	131.148	1.14829	14.6921
1110001j03rik	182.314	63.5645	79.8685	54.1039	96.8115	90.0386	96.5067	104.823	233.414	299.619	39.4097	44.0046
1110004e09rik	13.7154	5.50214	17.2528	27.0935	32.5825	51.222	0	35.8855	110.141	105.775	21.3634	7.96164
1110004f10rik	38.5211	24.9243	111.949	113.225	154.133	126.757	32.8711	75.3762	304.029	223.899	91.7128	116.119
1110008f13rik	269.763	74.7298	88.5732	133.371	143.159	139.967	380.268	272.001	408.634	496.459	168.52	259.773
1110008l16rik	5.16969	2.32419	4.20596	0.583051	4.25676	14.4757	0	14.055	171.574	148.243	9.86632	0.827885
1110008p14rik	58.273	23.3682	95.0467	91.2564	155.928	185.595	134.013	358.835	200.982	156.846	98.3	69.8114
1110012l19rik	10.7034	5.42912	16.6026	21.851	37.0746	40.7262	0	22.2779	118.465	61.4923	13.2969	18.9221
1110032a03rik	23.3143	20.0563	30.2853	21.7652	27.0114	27.6514	0	85.1818	92.0097	65.7808	19.6714	28.9488
1110034g24rik	9.69876	6.25059	23.0637	61.487	46.5222	40.6673	0	2.69769	51.0485	45.1833	8.50045	17.7223
1110037f02rik	15.0962	14.5084	46.7126	101.837	95.8648	81.608	0	20.2344	21.8128	22.8665	25.5722	36.2567
1110038f14rik	20.3564	21.7523	50.7615	69.6253	81.582	74.0979	141.417	45.7779	137.456	101.854	32.5739	48.9398
1110051m20rik	0.658454	0.235607	4.41104	12.5698	12.3581	9.98976	0	28.11	54.8547	6.58547	8.57178	10.224
1110059e24rik	55.9037	34.6637	86.3371	21.6176	22.1499	12.0709	0	23.2387	115.524	166.064	21.2053	17.8351
1110059g10rik	32.3984	23.3138	27.6884	29.9572	28.4256	31.3442	0	20.3838	74.0135	55.3482	23.9775	15.4425
1110065p20rik	35.0749	14.6046	11.466	18.5344	28.6816	44.1129	0	6.16599	125.703	117.628	22.2309	12.3439
1190002n15rik	43.5357	152.14	2.73032	14.8609	12.4695	30.0858	0	3.98874	19.4189	6.37241	7.81606	4.90683
1190005i06rik	0.377079	0.609136	0.060184	0	0	0	0	0	16.6037	8.67864	0	0
1190007i07rik	25.9408	3.81963	33.716	33.4889	46.8342	60.6664	0	14.492	125.256	136.922	21.3851	20.1246
1300017j02rik	0.111077	0	0.413926	0	1.91121	0	0	0	0	0	0	0.180874
1500009l16rik	0.965281	1.90478	0	2.88426	3.42157	0	0	0	190.512	120.812	0.131615	0
1500011b03rik	3.69585	0	25.3351	31.4125	34.3013	39.0386	171.154	52.2575	142.391	29.7371	24.9806	21.4997
1500011k16rik	73.355	13.1065	21.5591	59.9959	60.2791	49.6988	0	23.7909	182.593	188.223	64.8218	67.8178
1500015o10rik	0	0	0	0	0	0	0	0	0	0	0	0
1520401a03rik	0	0	0	0	0	0	0	0	2.10425	0.399295	0.077723	0
1600002k03rik	11.903	3.87022	28.8706	24.3159	24.2935	13.4484	0	36.3468	61.285	115.849	22.7654	32.0213
1600012h06rik	33.522	52.42	15.221	16.1617	24.2963	13.4376	62.408	33.2789	47.0827	73.0765	20.2526	34.8582
1600014c10rik	67.731	42.3778	42.3472	69.4198	141.071	122.232	359.988	19.0345	17.6757	6.86395	27.423	85.4232
1700001c19rik	0.106035	0	0	0.296285	0	13.8981	0	0	7.59135	1.64352	0	2.07051
1700001l19rik	0	0	0	0	0	0	0	0	9.88678	0	0	0
1700008o03rik	0	0	0.067025	0	1.34047	8.32416	0	0	2.29435	1.39924	0	0
1700011i03rik	0	0	0	0	0	0	0	0	0	1.78455	0.083527	9.21782
1700016c15rik	11.1198	24.4965	0	0	0	0	0	0	9.37899	1.37487	0	0.298552
1700016k19rik	0.121442	0.674997	0.586625	0	0	0	0	0	9.59648	1.62914	0	0
1700017b05rik	2.72923	53.7113	25.0795	34.5424	28.325	20.1991	233.105	215.417	11.3723	14.136	33.7175	21.8028
1700019d03rik	0.725707	1.42101	11.6479	11.6007	7.13361	14.1932	0	0	6.42634	68.0974	5.08257	0.580689
1700019g17rik	164.04	122.105	3.33138	3.4945	4.50487	0	0	0	12.7954	17.1929	2.02885	0
1700021f05rik	18.01	9.34027	10.684	16.2701	14.8532	5.72976	0	14.5597	100.741	72.2219	9.04591	20.7936
1700022i11rik	0	0	0.847108	0.102497	0	0	0	0	1.14226	0.399831	1.01076	0
1700024p16rik	2.21561	2.23246	0	0	0	0	0	0	3.39254	1.09242	12.3686	0
1700025g04rik	19.2699	1.73842	0	10.4206	43.7964	42.6736	0	0	9.67429	17.7087	43.3929	15.3982
1700028j19rik	0.115205	0.855594	0.766563	0.556345	0.47091	0	0	0	6.04459	7.30049	2.73744	0
1700029j07rik	0.144179	0	5.6479	1.51279	2.58353	0	0	0	2.5967	3.89804	0.472675	0
1700030k09rik	0.624792	0.385983	23.6913	4.93813	7.60117	8.54561	0	0	11.1086	5.50501	5.81088	1.82331
1700034i23rik	0.837587	0	0	0	0	0	0	0	0	0	0	0
1700037c18rik	6.37927	3.91463	27.3417	13.2482	25.8931	15.6665	50.5492	30.8705	25.0921	22.9428	18.5133	17.2784
1700037h04rik	11.4977	2.7253	26.5945	31.7081	46.5773	68.2874	0	13.9805	92.8674	54.3636	14.5435	37.8774
1700040l02rik	0.381228	0	0.149114	2.16727	0.151786	0	0	4.92954	11.4289	10.9516	0	0
1700048o20rik	0	0	3.17237	0	2.81327	0	0	0	1.52176	0.540303	0.263573	0.631583
1700049g17rik	3.21778	2.71711	5.88406	8.58979	6.7929	4.55871	0	14.2245	10.7335	6.14046	2.72708	3.26018
1700066b19rik	0.848493	2.61546	7.69973	12.037	18.3786	4.35391	0	0	11.0638	99.2309	1.57953	1.20476
1700066m21rik	2.04014	1.9264	4.05097	3.47662	7.61923	12.2204	0	2.77875	10.032	2.03766	10.6144	7.35753
1700067k01rik	0	0	0.31901	0	0	0	0	0	0	0	0	1.36516
1700088e04rik	1.51578	1.58552	0.333064	0	0.265798	0	0	0	26.4008	6.0349	0.080892	0
1700102p08rik	0	1.31845	1.04657	0.982791	0	0	0	0	0.727128	2.21981	0	0
1700109h08rik	0	0.956286	2.22431	2.0308	0.930235	0	0	0	0	1.03003	0.926715	0
1700112e06rik	0.121442	0.224314	0	1.07069	14.691	4.33126	0	0	3.73151	1.63623	4.25274	17.2317
1700113h08rik	0	0	0.049077	4.26881	0	0	0	0	0	0	0	0
1700123i01rik	2.05559	1.269	0.129081	0	0	0	0	0	0	0	0	0
1700123o20rik	58.3501	31.3616	57.1481	54.0158	86.7215	50.1429	112.957	70.4084	183.053	187.082	59.2903	67.2576
1810011h11rik	0	0	1.58123	59.9246	34.1465	78.2193	47.6436	0	0	0.294593	16.1141	33.3044
1810011o10rik	67.0773	255.758	0	0	0	0	0	0	27.2294	39.0211	0	0
1810013l24rik	31.2084	73.1066	20.6539	29.1037	33.1602	20.3498	158.101	19.8777	31.3856	30.8169	13.041	18.9782
1810022k09rik	37.2685	18.3744	148.482	141.593	149.429	129.935	0	146.132	76.4842	68.6219	130.138	156.939
1810024b03rik	1.33087	0.618044	3.70648	4.32271	7.9821	4.97534	0	17.192	23.1897	19.269	3.14155	7.52363
1810026j23rik	16.207	4.9617	18.2744	28.6293	31.7271	28.6311	47.4407	35.8549	44.4456	42.5748	18.6088	20.8016
1810030o07rik	9.82208	7.74727	32.5842	33.5048	53.9299	37.7565	32.8711	39.1029	30.1892	44.6326	25.8833	24.2307
1810037i17rik	245.963	227.171	184.329	217.094	291.338	201.356	230.659	164.298	599.837	561.383	398.896	346.588
1810041l15rik	0.606489	0	0	0	0	0	0	0	19.0242	0	0	0
1810043h04rik	200.74	154.996	80.8281	101.551	126.371	138.479	0	133.932	226.966	285.011	86.3701	111.66
1810055g02rik	102.138	143.384	1.89243	0.764421	3.01756	0	0	6.16599	4.67825	62.94	1.26139	2.0173
2010001e11rik	26.1648	5.48408	0	0	0	0	0	0	0	0	0	0
2010003k11rik	208.525	626.06	0.089806	0	0.334839	0	0	0	4.98839	8.25291	0	0
2010106e10rik	927.206	1186.36	0	0	0	0	0	0	12.0197	10.0646	0.110091	0
2010107e04rik	1479.98	733.443	274.217	374.771	319.497	295.558	381.105	555.789	535.376	585.175	428.12	448.294
2010107g12rik	3.25965	442.157	0	0	0	0	0	0	8.98529	9.09285	2.47122	0.766473
2010107g23rik	14.0081	14.5953	0.253157	5.09631	2.10341	4.42416	0	0	184.672	80.7179	0	0
2010109i03rik	25.3382	3502.07	3.3448	2.60647	3.13907	7.26008	0	7.72249	1.18928	8.50428	0	1.26904
2010111i01rik	19.4932	18.0742	15.43	90.8768	93.1008	22.2701	0	41.824	157.238	107.226	6.58454	17.7896
2010300c02rik	16.6134	4.34911	0.688798	34.1763	36.9099	85.0728	0	2.08104	78.0127	70.8769	4.61141	13.1936
2010315b03rik	29.3768	24.7056	21.6396	20.6013	28.5201	34.2872	0	8.56341	29.8908	42.7962	9.41892	23.374
2200002d01rik	3817.33	7579.01	3.70379	6.88209	12.8625	0	0	2.08104	229.482	503.956	67.4983	24.7905
2210016f16rik	192.047	165.376	56.0289	72.2669	96.1233	74.1695	0	49.5312	141.617	191.19	61.5893	102.921
2210016l21rik	24.5808	10.9261	49.4449	52.6406	63.7732	77.8328	0	41.6554	156.808	159.042	42.5314	34.4187
2210404o09rik	10.1869	12.43	4.84642	10.6275	11.554	13.7717	0	0	8.5709	15.9873	12.8705	13.8524
2210407c18rik	1405.34	169.491	0.033099	0	0	0	0	0	42.2916	123.622	0.093745	0.541923
2210408i21rik	0	0	2.90699	4.77015	1.70908	4.95998	0	0	0	0.997933	2.10939	3.80306
2310007b03rik	6.62949	4.28824	0	0	0	0	0	0	22.9748	2.14198	0	0
2310009b15rik	21.6346	9.00856	22.449	31.1279	29.1088	30.8918	0	6.68643	95.0548	61.994	30.5229	50.0621
2310011j03rik	73.08	83.1924	65.486	78.5612	89.5162	57.0347	34.1354	75.9449	184.329	170.474	73.4951	79.7232
2310022a10rik	3.75386	6.05011	19.024	10.5878	28.7311	23.5804	0	26.0023	31.9036	14.0516	6.13138	21.1509
2310022b05rik	6.75418	8.08677	7.26098	6.24216	3.53183	9.25479	0	8.68933	70.0902	45.4725	18.9277	10.8934
2310030g06rik	35.0303	30.6116	0	0	0	0	0	0	79.0361	83.3983	0	1.48039
2310033p09rik	20.2123	24.0864	58.2689	64.2573	83.4575	55.5131	0	5.18491	92.341	63.0038	24.9806	41.1511
2310035c23rik	36.6188	48.4952	41.4855	40.9483	71.5467	30.5611	34.1354	26.0487	50.2869	49.5621	29.7322	49.5003
2310036o22rik	139.411	104.027	266.414	308.131	352.189	339.853	209.335	344.573	505.576	470.045	230.513	285.238
2310061i04rik	81.3967	49.0295	37.0434	40.3856	45.763	28.454	0	14.4634	108.659	101.865	27.8673	20.4314
2410002f23rik	3.41978	0.724467	52.5942	57.7252	56.1809	34.1315	101.149	35.1292	73.5867	64.8105	44.0087	21.1576
2410004b18rik	31.4524	29.5128	27.863	35.6803	37.9373	19.7264	0	22.9049	101.358	91.5346	29.0739	17.0185
2410015m20rik	405.593	150.022	179.019	232.853	297.957	224.067	91.0438	189.758	642.465	633.049	217.032	168.719
2410016o06rik	5.02084	1.56822	13.7194	22.0215	22.1746	31.7174	47.6436	10.0585	51.574	42.2215	16.6474	13.586
2410089e03rik	0	0	14.8236	25.0247	19.9107	17.7526	0	4.92954	14.4911	3.12829	7.93772	6.57204
2410131k14rik	5.85496	1.3043	11.0221	14.022	9.90475	14.5217	63.5977	7.68329	17.6957	9.61258	8.40293	15.5913
2510002d24rik	36.668	12.5697	46.0346	57.7949	78.478	84.7837	50.5492	30.5326	187.673	172.974	16.7199	9.31564
2510009e07rik	0	0	0.058438	1.28031	0	0	0	2.08104	7.1048	14.8121	43.4668	14.5203
2510039o18rik	67.4417	84.675	35.8647	37.8822	51.9707	65.6322	50.5492	21.3796	106.11	87.6766	30.248	36.6571
2610001j05rik	37.183	17.7666	40.247	57.0424	50.6879	81.7239	0	79.0002	156.799	140.953	64.1658	105.35
2610008e11rik	1.70784	3.93873	12.6152	14.109	15.3023	14.0007	0	16.8337	18.1786	7.74503	4.73117	1.65207
2610020h08rik	0.327433	3.60653	2.63769	15.4826	24.6698	21.8451	0	13.8687	5.06702	6.22529	3.41572	1.49825
2610021a01rik	5.70403	1.81534	8.01553	9.02215	19.7615	17.5956	0	18.7171	6.05046	5.89144	1.70777	3.00643
2610044o15rik8	4.85397	2.42913	13.6847	22.6925	24.2233	42.4668	0	0	13.6768	11.356	12.8541	9.24619
2610301b20rik	0.921941	0	4.62653	9.88713	5.45197	16.73	0	2.48722	33.6305	2.5494	4.38462	3.06312
2610318n02rik	0.269713	0.42578	1.73531	2.26889	2.95197	0	0	0	10.9198	20.7379	4.82153	0
2610507b11rik	114.651	66.4202	52.0697	66.4519	74.9325	107.487	0	57.8713	50.7099	67.288	62.1692	60.7367
2610528a11rik	2.51119	0.522122	0.041943	0	0	0	0	0	4.01666	8.67228	0.695509	8.33173
2610528j11rik	123.349	58.8313	0	0	0	0	0	0	271.489	286.296	0	0
2700029m09rik	7.47213	9.96738	42.449	44.4177	61.0192	53.2858	0	47.6222	93.511	96.743	47.467	44.5868
2700049a03rik	0.323357	0.422143	10.5795	6.83088	7.39593	19.4953	0	0	13.2389	14.7905	5.0706	4.20292
2700060e02rik	201.05	94.3288	224.069	292.27	296.014	290.074	50.5492	391.654	507.277	463.498	423.747	250.346
2700062c07rik	7.24722	6.5971	16.5728	24.0761	27.8541	35.0777	0	6.44964	51.6651	40.4453	17.5281	18.6742
2700081o15rik	0.521295	0	0.610711	0.129719	0.8236	3.42737	0	0	20.4036	1.48667	1.63324	2.35808
2700097o09rik	12.1122	6.64874	8.44347	11.4165	9.74308	15.4797	0	14.8732	50.5272	26.1742	5.96005	5.56489
2810004n23rik	10.4314	2.75503	41.8663	32.416	37.036	46.4162	0	35.4077	75.4551	80.8934	28.9923	28.1012
2810006k23rik	1.3211	0.617482	18.3408	10.7693	17.2265	13.7435	63.6356	14.055	22.346	17.9317	10.2319	8.24198
2810021j22rik	2.45106	1.89866	6.54522	7.19949	7.16775	7.20858	0	0	3.70393	7.18074	1.74234	0.840563
2810403a07rik	38.9477	38.1007	54.0077	50.5658	63.9196	98.7395	164.946	37.8755	88.431	68.0463	19.4181	29.5579
2810408a11rik	7.74522	4.83651	1.13203	1.52403	3.77854	9.23605	0	0	17.7901	8.78373	0.533317	0.291437
2810417h13rik	8.70664	3.79872	0.728166	3.52993	4.82187	0	0	7.96366	67.8571	170.681	53.6449	3.43213
2810428i15rik	75.7682	54.0312	74.8059	109.433	143.012	95.6086	50.5747	121.033	333.411	347.851	125.851	123.76
2810459m11rik	11.6254	0.850016	0	2.45252	2.15752	3.42737	0	0	5.18905	27.4115	0	0
2810474o19rik	36.5507	269.228	90.6779	194.92	118.346	167.298	957.765	51.8257	63.8917	35.142	55.6478	127.848
2900026a02rik	110.838	166.687	0.155474	8.10075	102.633	73.8039	0	0	55.5323	59.3277	21.1051	28.7549
3110002h16rik	6.94391	11.7127	20.5159	35.5662	28.1246	20.7816	29.4623	16.8614	40.918	47.5609	18.1577	21.1286
3110009e18rik	2.16432	1.0525	16.1	15.6134	20.4368	75.3081	0	0	24.4528	10.374	4.73385	12.8437
3110043o21rik	5.02031	2.97574	7.6144	5.51504	1.0128	0	0	12.0681	13.9565	15.0114	24.5834	23.8191
3110052m02rik	2.58382	0.829465	2.518	0.83398	8.51146	9.31575	0	0	8.49144	5.66529	2.79381	0.725165
3110062m04rik	4.3949	1.57179	36.7125	17.0299	28.1128	33.9875	50.5492	11.9548	18.0554	23.8921	20.7817	20.7459
3110070m22rik	0	0	1.04045	0	0.344306	0	0	0	7.9359	0.394816	0.371375	0.43442
3110082i17rik	0.500099	0.224314	7.80227	10.5194	3.63545	0	187.67	14.055	11.5826	37.5477	8.00281	25.1435
3300002i08rik	0	0.653893	4.11157	9.28792	7.37478	8.64131	0	0	0.460226	0.595895	5.0878	0.946834
3632451o06rik	0.637696	0	0	0	0	0	0	0	5.45132	5.66878	0	0
3830403n18rik	1.30986	0.565486	1.27681	0.884674	0.738596	0	0	0	0	0	1.58947	7.96553
3830406c13rik	26.3144	15.3488	24.1156	45.1691	69.6831	30.1285	0	63.5381	68.3262	71.2364	50.3591	43.9201
3830408c21rik	0	0	0.226251	0	0.354383	0	0	0	2.87852	0	0	0
4833420g17rik	18.0859	21.4105	66.1481	78.8923	80.145	91.1982	164.996	49.8231	68.7542	39.3755	45.8369	33.1008
4833439l19rik	183.663	198.083	23.471	31.7714	38.1408	30.0443	0	40.5831	223.819	194.46	51.2518	49.0533
4921506m07rik	0.342409	0.778399	0	0	0	0	0	0	3.23084	3.98745	0	0
4921524j17rik	13.1038	5.84539	46.4724	47.5828	53.4226	79.5988	90.8421	38.0903	100.238	53.1149	24.9899	26.1002
4921536k21rik	0	0	0	0.46303	0	0	0	0	0	0	0	0
4930402h24rik	33.4901	22.782	12.0013	15.6566	18.8748	23.7608	0	11.8806	44.3256	5.69716	7.59009	10.5308
4930404n11rik	1.61036	0.226206	0.514655	0.617405	0.907372	0	50.5492	0	12.6111	27.4545	0	0
4930415f15rik	0	0	2.61482	0.455935	0.710182	4.21672	0	0	0	0	0.173135	1.70664
4930415o20rik	3.6865	1.49072	0.080855	0	0	0	0	0	5.87416	9.55578	0	0
4930427a07rik	2.75514	6.12759	7.59774	2.29988	4.41005	6.5703	0	27.3178	8.72146	20.6192	2.04911	1.43508
4930430f08rik	3.26907	3.04508	3.63658	10.7894	5.14236	4.21435	0	8.33914	15.4349	5.96008	3.13832	0.568968
4930451g09rik	0	0.321498	0.322281	0	0	0	0	0	0	0	2.4594	0
4930453n24rik	15.6548	10.8625	38.623	58.7689	126.068	106.136	0	37.9269	42.8577	55.423	21.1196	43.345
4930503l19rik	0	0	10.1454	65.6772	61.6144	91.0554	0	15.8875	9.67006	0	5.48128	4.70411
4930507d05rik	0	0	0.123154	0	1.01066	0	0	0	0	0	0	0
4930519g04rik	0	1.53961	0	0	0	0	0	0	0	0	0	0
4930522l14rik	3.25527	0	17.5315	23.1065	35.4514	39.6364	0	31.4621	0.996134	3.80108	7.33983	7.61118
4930523c07rik	0.06934	0	249.271	167.704	76.4533	128.12	322.603	135.027	2.41791	14.3557	25.2929	53.1815
4930524j08rik	0.412022	0.505773	1.0717	0	0.462523	0	0	0	1.43375	0.770118	0.384311	2.10292
4931406c07rik	360.998	332.63	4.06162	2.73413	7.07536	0	0	3.98874	50.4533	29.2671	26.7513	26.8916
4931406p16rik	9.00962	6.43011	21.6102	17.3641	27.9124	40.3625	0	9.49759	26.0563	10.7517	22.3703	26.4316
4931414p19rik	4.30468	2.22537	3.84753	1.21778	3.39245	0	0	5.61845	20.6042	11.2548	2.48307	5.13792
4931428f04rik	0	0	2.98609	0.467246	3.16404	4.60257	0	3.98874	16.4578	5.50822	1.12746	0
4932438a13rik	110.607	188.698	81.189	123.88	128.167	92.7422	58.1727	95.146	28.6281	26.8811	23.2072	30.7574
4932438h23rik	1.38694	1.89623	0.062357	5.31086	0.36737	0	0	0	3.42099	1.6882	0.527789	0.4242
4933415a04rik	12.1516	9.83871	0	0	0	0	0	0	3.18611	0.566019	0	0.276842
4933427d14rik	2.55251	4.44688	5.72924	7.78713	8.12948	12.6162	0	10.2691	13.5589	8.85109	6.91234	9.61468
4933434e20rik	57.9354	34.4346	70.7065	70.3592	80.5994	110.468	98.2183	123.279	117.095	69.9363	45.2204	50.2218
5031414d18rik	0	0	101.214	3.52357	2.13156	0	0	18.5508	0	0	38.7146	36.0986
5031439g07rik	12.6757	14.0639	40.4743	7.17804	8.42024	5.97491	32.8711	61.7696	31.6849	12.5837	86.3006	143.788
5330417c22rik	1.79258	1.38046	0.052137	0	1.48857	0	0	0	256.426	309.013	0	0.229521
5430403g16rik	2.24175	0	15.399	17.2635	16.9403	13.3156	0	10.7625	5.33321	2.78291	4.65829	6.03878
5430427o19rik	0	0	38.0195	3.67813	3.76115	5.80821	110.841	37.9556	0	0	22.0806	21.5278
5730409e04rik	0	0	0.129186	3.22931	6.22399	0	0	10.4059	0	1.23185	5.69835	8.24292
5730455p16rik	1.83302	2.15508	15.04	5.32584	16.5286	17.4029	0	15.1614	19.9426	21.1467	16.5954	13.0785
5730508b09rik	8.24301	9.33471	4.42652	7.65525	15.8728	0	0	2.48722	22.5893	17.2554	7.92224	14.5818
5730522e02rik	0	0	0	0.857605	0	0	0	0	1.23059	0	3.19222	0
5730559c18rik	14.5234	13.454	0	0	0.815496	0	0	0	34.4536	121.334	0.466069	0
5830454e08rik	1.626	0.979226	6.68509	3.03596	16.2149	14.8052	0	2.77875	13.5019	5.40247	2.43017	0.464744
6030458c11rik	5.45333	3.80369	14.4124	24.4757	28.9886	16.6946	0	7.74068	13.6403	25.0465	17.2673	11.2446
6030468b19rik	0	0	8.52927	0	3.45784	0	0	0	0	0	1.43835	0
6330408a02rik	0.679701	2.64069	3.71216	6.31046	5.99005	8.57063	0	2.08104	5.03068	1.90128	1.2106	0.651772
6330416g13rik	8.53163	6.21366	14.0063	24.4274	22.5628	4.65788	0	7.37867	13.0685	18.5183	28.2298	40.2929
6430531b16rik	0	0	0.153156	0	2.77632	0	0	0	0	0	9.64381	0
6430550d23rik	0.238045	0.636993	1.80398	0	4.36514	0	0	6.16599	1.29184	0.486985	0.86205	1.08812
6430571l13rik	0	0	0.435877	2.55467	0.924451	0	0	0	2.31407	0	0.177556	0.181074
6430573f11rik	0	0	0	0	0	0	0	0	51.25	3.39081	0	0
6820408c15rik	0	0	0	0	0.837032	0	0	0	0	0	0	0
8030462n17rik	3.89663	2.45985	4.43008	6.09173	5.45662	10.8534	0	0	0	1.31247	5.74111	3.41118
8430408g22rik	0	0	0	0	0	0	0	0	2.67297	0	0.368317	0
9030612e09rik	0.193332	0	0	0	0	0	0	0	6.96741	0	0	0
9030617o03rik	48.2459	20.0279	3.90072	4.68644	1.52327	0	0	0	17.906	5.61364	9.07142	4.21874
9030624g23rik	0.148447	0	0.25544	0	1.23977	0	0	0	1.46751	0	0.101869	0
9030624j02rik	12.3069	19.8187	29.292	30.8936	42.7361	55.6744	34.1354	46.4101	64.9943	30.7443	38.0659	45.4996
9130008f23rik	25.7253	3.82137	0.112828	0.968409	4.31949	0	0	0	17.1036	7.61629	1.80689	0
9130011e15rik	2.31463	3.0596	7.90414	8.71022	6.81854	3.37896	0	15.3267	3.16257	3.56972	8.51889	5.2774
9130019o22rik	7.82149	16.1263	3.97029	1.93255	4.38844	8.77549	0	0	10.1749	5.82315	0.720817	1.52725
9130213a22rik	0	0	0.046287	0	0.600211	0	0	0	1.17192	0	0.298929	0
9130230l23rik	33.9278	172.424	0.152573	0	0	0	0	5.61845	53.211	24.0998	0.345365	0
9130401m01rik	5.23179	1.30392	23.6988	26.2045	24.6159	30.9935	0	6.68643	52.4303	68.0277	32.1549	38.9512
9230110c19rik	0	0	0.017613	0.609564	0	0	0	0	12.0039	5.47239	0	0.276842
9330151l19rik	3.09958	4.69769	4.69373	7.06705	14.3624	0	0	6.69355	20.0657	21.3617	2.38074	4.17981
9330182l06rik	0	0	0	0	0	0	0	0	5.95192	0	0	0
9430015g10rik	0.663105	2.12233	12.063	9.09198	11.3993	4.55871	0	14.731	11.1491	7.62934	6.69144	2.47639
9430016h08rik	15.8046	8.83003	26.44	30.5986	29.47	29.2874	0	21.7879	83.3226	93.4566	33.9922	26.7378
9430020k01rik	0	0	0.154043	0	0	0	0	0	0	0	1.29684	0
9430038i01rik	84.3379	133.42	36.9784	14.9736	20.3846	21.9162	0	14.784	45.5036	56.6638	28.4806	47.0606
9530068e07rik	22.671	26.2668	55.9387	60.7391	83.6414	64.4791	32.8711	70.5239	148.225	89.2482	60.737	74.1988
9830147e19rik	0.111077	0.300969	0.36816	3.75559	3.59517	0	0	0	6.51108	3.58578	0.971838	0.908344
9930021j03rik	37.3227	17.1218	19.8799	21.9692	26.121	15.2295	153.25	15.0816	14.1891	20.0244	11.3487	4.5664
9930111j21rik2	0	0	201.412	122.574	108.417	116.323	276.553	95.4594	0	0.25101	76.1103	143.201
a130010j15rik	10.5162	6.02167	6.33256	3.52929	14.0366	11.6826	0	24.1246	60.1383	53.6167	6.43406	2.3384
a130051j06rik	2.68585	1.41132	0.868081	3.37591	0.649357	0	0	0	5.05988	5.12625	1.77772	0.402803
a1cf	51.4937	43.2822	0	0	0	0	0	0	11.4849	5.98788	0.071427	0
a230046k03rik	17.2906	7.88858	47.6242	30.1461	26.9879	32.7704	185.011	26.9061	23.3521	14.0613	31.5985	41.5227
a230050p20rik	0	0	23.8931	48.8268	48.892	49.866	0	18.0118	28.2789	15.1934	6.75293	7.49118
a330017a19rik	1.06718	0	16.7943	9.15544	13.5226	30.2925	0	2.77875	8.11401	15.4856	3.35479	2.67801
a3galt2	0.360824	0	0.457035	0	0	0	0	0	0	0	2.18282	0
a430005l14rik	34.8711	16.7948	38.3375	31.0734	39.8373	54.3254	0	36.2092	113.315	142.669	42.1289	35.4138
a430033k04rik	0.637114	0.103092	5.82172	6.09136	8.60462	13.5714	0	0	9.66905	7.70329	2.33286	0.183202
a430078g23rik	0	0	43.945	20.9728	18.135	0	95.2791	4.97145	0	0	1.46189	8.00547
a4galt	0	0	0.076691	1.58695	0	0	0	20.9389	1.10819	0	0.694928	0
a530064d06rik	0	0	0	0	0	0	93.06	0	0	0	19.7964	27.5254
a530084c06rik	0.831901	0.281912	0	0	0	0	0	0	0	0	0	0
a630001g21rik	0	0	116.129	48.0003	26.6416	31.984	0	20.3444	0	0	7.4846	50.7792
a730015c16rik	0	0	0.957613	1.20891	0.350351	0	0	10.9304	1.19896	0	0.151351	1.79258
a730071l15rik	0	0	0.455717	1.41833	0.408521	0	0	0	0	2.32795	0.865104	0.419893
a830010m20rik	0	4.1816	1.57955	9.29168	4.11889	4.4259	0	0	4.9835	2.972	1.96907	0.209947
a830080d01rik	0.845046	7.46009	19.5844	18.9169	17.0477	27.2798	0	24.5355	11.8124	2.46525	2.00388	7.95549
a930033h14rik	0	0	0.020601	0	0	0	0	11.8631	0	0.9268	0.337779	0
aa386476	0.690113	1.29579	4.72599	0	4.75631	0	0	3.90743	3.11871	4.62277	1.89484	2.13344
aa415398	1.56576	1.73838	2.03012	1.1287	3.94599	0	0	0	8.37819	4.66585	2.13467	1.227
aa467197	314.54	410.282	2.46453	3.33719	55.1169	2.76857	96.5721	21.7058	11.4575	170.085	5.83317	9.28843
aa474331	0.324695	0	0.806128	3.09072	4.59896	2.76857	34.1354	5.61845	0	1.42318	1.20706	3.03761
aa986860	57.9174	164.932	0.577327	0.767808	1.30955	0	0	0	15.5192	33.8511	0.194059	0.596322
aaas	1.053	3.23571	30.9758	16.9906	33.2787	33.1823	0	36.2101	28.384	36.2746	10.7367	12.0267
aacs	6.31287	0.241871	38.2194	20.5034	40.5488	15.0385	47.4407	14.6627	86.9261	115.182	47.9635	17.3644
aadac	136.53	41.6358	0	0	0	0	0	0	62.0758	30.6654	0	0
aaed1	6.71781	1.34387	27.3535	25.1889	11.8086	30.0303	0	35.5205	44.1083	19.1169	50.1867	15.0243
aagab	14.7971	14.2951	25.1525	45.5807	38.179	63.6643	95.2045	38.4103	62.6951	28.5175	61.8143	43.307
aak1	41.423	34.4308	29.3969	132.68	144.139	223.664	47.6436	37.0747	7.20503	34.753	10.0555	17.6553
aamdc	355.071	156.997	17.9538	31.4361	39.601	35.2108	0	30.0415	105.527	160.344	14.1824	25.9233
aamp	64.9136	72.7556	94.326	117.539	137.541	118.283	50.5492	151.805	345.279	255.807	124.895	96.5393
aar2	14.7554	17.9654	27.6878	22.9879	29.2306	15.6405	0	27.6366	60.976	27.5059	15.084	17.1369
aars	25.8628	17.666	92.8066	99.5271	108.719	74.2452	0	105.178	173.032	197.625	74.2818	56.0621
aars2	3.7549	1.50397	8.06823	8.12715	5.66798	6.08981	0	0	19.0148	17.9687	4.59984	0
aasdh	1.70931	0.562915	9.86896	8.62258	11.9397	8.06287	0	9.52588	8.04544	12.2487	6.08754	5.56318
aasdhppt	12.8227	6.03738	28.5593	24.9768	53.8215	23.3619	0	17.7325	86.4131	82.3275	24.9766	20.1577
aatf	2.86774	3.14	33.8281	25.0216	29.4585	13.1687	0	20.363	61.8047	60.1286	21.2222	16.6322
aatk	0	0	0	1.01083	0	18.6276	63.6356	0	0	0	0	2.80339
abca1	39.5576	18.1212	69.8881	8.17957	1.39042	21.0701	0	0	7.34569	1.19508	3.17894	20.6869
abca13	0	0	0	0	2.24055	0	0	0	0	0	0.28377	0
abca14	0.824943	0.860563	0	0	0	0	0	0	0	0	0	1.91503
abca17	0	0	0.097105	0	1.62883	0	0	0	0	0	1.47671	0
abca2	8.52176	4.66638	16.3917	47.7762	57.5355	19.6392	0	4.97145	17.3854	13.9027	11.199	14.233
abca3	50.0723	35.0737	37.6157	41.7755	14.927	31.9544	34.1354	42.9201	44.8246	30.7803	61.2954	40.5942
abca4	0	0	0	0	0	0	0	0	0	0	0	0
abca5	0.600324	0.206007	1.48819	3.23675	0.848162	0	0	0	1.70038	0.984666	7.71026	3.26673
abca7	18.7035	43.6188	43.5543	56.5968	48.1218	45.6038	110.841	33.8599	53.6951	39.215	34.7928	46.1103
abca8a	0	0	0	0	0	0	0	0	0	0	0	0
abca8b	0	0	0.07425	0	0	0	0	0	0	0	0	1.95157
abca9	0	0	0.049652	0	0	0	0	0	0	0	1.53775	21.6306
abcb10	43.3944	27.7872	22.6518	8.92606	30.2395	35.7254	0	7.40165	64.7176	30.8134	8.07086	5.4814
abcb1a	70.5447	92.2603	0.538064	85.0271	231.295	194.653	0	5.64145	42.5392	72.262	5.04667	15.2526
abcb1b	0	0	4.43032	37.4912	5.34215	69.4545	0	55.3554	0	0	8.34263	10.9712
abcb4	0	0	2.25594	1.04423	1.14593	0	0	0	0	0	2.88169	0.287371
abcb6	13.5877	8.08122	3.12445	2.48051	2.68048	3.97026	0	16.3976	21.3788	18.2601	1.45276	3.10144
abcb7	63.4908	56.4542	24.8453	29.1881	20.6399	14.0672	0	13.1208	19.8666	26.8361	18.3657	14.1564
abcb8	29.9558	16.4449	8.10513	12.2435	21.5148	19.1437	0	3.75195	68.6648	58.3631	12.2262	9.67855
abcb9	17.787	14.6372	3.65763	59.8586	104.93	100.481	0	9.38412	90.1641	33.5315	0.987103	1.81015
abcc1	0	0.712916	13.4423	28.895	21.5467	40.3056	32.8711	17.3657	11.9839	14.8775	30.6124	21.1072
abcc10	9.71532	12.026	12.8617	9.26939	17.3559	4.97534	0	51.7441	9.81089	16.9973	6.42272	7.70662
abcc2	101.164	131.204	0	0	0	0	0	0	18.6774	18.9965	0	0
abcc3	31.2264	13.4678	0	8.56902	0	0	0	0	97.3482	66.1209	1.73983	64.6937
abcc4	0	0	11.0516	18.9162	11.9731	3.37896	0	0	29.7128	2.15897	4.73041	4.18609
abcc5	0	1.4627	5.06975	9.87065	16.3553	15.4058	0	13.6767	40.6612	11.2817	3.65074	20.7232
abcc6	7.77318	3.27179	0	0	0	0	0	0	4.1488	2.33744	0	0
abcc8	0	0	0	0.637509	0.455389	0	0	0	97.5996	0.50696	0	0
abcd1	121.83	153.293	40.5954	20.9081	28.1143	27.3079	233.563	52.2446	21.8535	11.4347	50.335	56.3184
abcd2	0	0	0	0	3.72652	0	34.1354	0	0	0	1.20221	10.1478
abcd3	654.108	324.18	8.92699	8.88626	13.1318	12.3911	0	3.16803	145.036	118.146	5.83504	10.8903
abcd4	20.9991	16.2412	11.4729	10.1938	12.1353	20.4767	57.7706	7.65938	28.6603	23.0551	3.78151	9.84011
abce1	11.4665	3.30635	52.8538	43.278	51.3707	68.0575	0	52.9195	38.8112	69.0571	40.3358	36.9237
abcf1	86.8613	73.1113	102.061	108.271	150.179	92.2664	101.124	86.5915	189.995	150.335	101.678	88.3346
abcf2	8.7049	2.03399	32.3622	33.7252	52.8588	25.6725	0	100.538	17.1709	16.8299	28.5235	36.9997
abcf3	15.7023	18.7619	30.7567	29.1464	32.8771	30.8733	0	50.9319	80.7983	51.2486	25.1929	27.0621
abcg1	0	0	25.2595	26.852	26.8358	48.6537	115.943	0	24.8722	1.70017	12.158	46.9686
abcg2	145.047	157.168	0.950907	4.18666	9.52723	25.7314	0	0	55.9664	112.875	4.80919	13.9593
abcg3	0	0	8.48461	12.3331	18.4394	11.9354	0	2.08104	0	0.294593	23.3604	139.659
abcg5	142.501	208.553	0	0	0.716542	0	0	0	38.9235	42.1374	0	1.70755
abcg8	188.895	182.38	0	0	0	0	0	0	31.7861	50.1083	0	0.725165
abhd10	4.75419	3.5335	18.5787	19.2423	24.8177	12.0683	0	8.51637	42.8701	41.4327	9.90416	12.9385
abhd11	37.8964	31.221	32.5977	29.1163	24.9927	13.1369	50.5747	13.4711	168.905	259.153	26.0456	25.521
abhd12	90.2188	64.9341	34.9402	39.5624	46.1912	52.9608	50.5492	34.4736	58.0094	53.1775	41.0889	158.639
abhd13	42.943	47.6279	20.4225	31.4414	26.6639	17.2194	120.506	16.0896	34.2705	55.9417	12.5337	22.5491
abhd14a	16.7115	4.04341	3.72774	12.1863	11.9806	16.5078	0	55.1426	158.834	122.722	5.64617	7.8603
abhd14b	53.8887	22.8779	8.66913	14.206	24.8375	37.8042	62.408	42.0444	75.1584	99.1958	14.9373	5.73497
abhd15	0.548733	0	0.965681	12.8996	14.2743	13.7789	47.6436	0	9.11414	0	20.0178	14.9407
abhd16a	41.2114	42.381	46.6757	62.3597	79.2883	66.5472	83.4203	48.1505	197.868	97.2059	47.3366	53.6587
abhd17a	247.432	140.409	63.9271	48.9166	67.9366	50.646	0	57.6339	152.699	158.679	94.1696	48.144
abhd17b	45.0977	46.0803	74.382	18.5513	22.8807	15.6291	0	39.5864	76.5979	105.076	30.7424	28.1146
abhd17c	203.967	432.228	6.27513	18.0523	8.53093	22.8341	57.7706	4.62289	94.5444	127.922	6.15172	7.28934
abhd18	60.3043	38.9814	11.3121	13.5619	18.4246	7.89028	0	0	0	0	3.64158	6.47241
abhd2	202.28	1666.34	22.8666	45.1128	41.7989	53.5237	65.7422	32.8402	15.8333	17.8738	22.7831	16.3814
abhd3	84.1048	57.5586	0	0	1.27704	0	0	0	13.907	17.1757	0.853971	0.265326
abhd4	31.7161	34.293	5.55135	13.2719	20.2026	19.2559	58.1727	14.4774	15.9675	30.3515	23.4143	24.4932
abhd5	29.832	47.3605	2.37143	7.99597	14.9755	10.0601	58.9246	8.65321	40.5802	29.9347	7.24909	15.6865
abhd6	97.8715	103.126	10.2833	12.4208	6.06758	7.36856	0	94.1588	20.6424	23.9329	29.4099	12.5525
abi1	79.6419	125.113	109.467	109.072	91.2109	141.371	114.21	41.4357	81.0365	64.6097	91.8235	143.181
abi2	0.774681	0	3.13189	16.2659	26.2464	8.57472	0	6.55699	23.6727	1.70493	14.1735	2.40166
abi3	4.44007	2.47981	169.595	104.397	481.416	437.033	346.673	79.6941	1.43249	20.7679	169.639	326.069
abi3bp	0	0	0	6.1094	2.01992	0	0	0	0	0	0	0
abl1	20.7569	15.4385	25.9367	27.0384	42.7043	40.6622	0	23.5764	50.6383	32.0164	47.6711	56.9732
abl2	3.809	0.713734	36.6762	18.8671	20.5595	35.1303	0	18.5404	8.66296	10.0776	13.2311	14.7842
ablim1	59.2497	76.0398	363.183	371.531	428.71	322.889	62.408	54.5009	35.0671	19.0725	59.5152	12.496
ablim2	0.17123	0	0.154595	5.76356	24.8117	0	0	28.367	5.17388	0	0.830305	0
abr	181.712	228.154	10.3746	45.1866	86.1789	68.0829	384.418	36.5729	85.5067	76.143	64.5742	140.272
abracl	75.4846	22.8645	219.613	345.337	458.367	376.715	155.963	355.368	397.747	365.792	418.193	389.679
abt1	9.73666	6.39763	31.8209	34.5685	38.2639	26.6749	32.8711	17.0067	50.537	49.3405	21.3167	35.9418
abtb1	16.633	18.6621	18.6037	42.4647	48.8826	28.073	417.164	68.4528	88.0153	35.8508	28.8028	28.6657
acaa1a	261.615	223.16	68.1148	77.3439	122.774	132.043	0	83.1442	328.42	218.994	128.68	150.098
acaa1b	97.9572	59.929	0.118303	0	0	0	0	0	12.374	4.42039	0.099861	0.354086
acaa2	314.523	65.274	30.0841	52.3988	91.6806	117.066	62.408	22.7848	256.605	302.723	40.5797	62.933
acaca	3.94119	2.35627	20.4981	20.6571	23.2534	14.1416	0	2.69769	17.3545	21.6877	25.4323	7.02188
acacb	0.390068	0	0.062293	5.29719	0.386057	0	0	0	0.946039	2.0736	0	0
acad10	9.70623	2.37906	10.6944	7.41177	13.6591	9.56267	0	21.822	5.48254	7.08393	2.74755	1.37894
acad12	13.4287	12.0341	4.02646	5.48992	5.9477	8.19888	32.8711	0	6.30034	2.35202	3.03311	2.13091
acad8	16.4132	9.75763	1.61953	7.82715	12.5676	25.0943	32.8711	9.53382	50.0731	79.31	13.2481	13.695
acad9	5.7672	2.7694	22.4058	33.1634	18.9018	18.4873	0	4.92954	21.5876	24.3678	19.0338	13.8874
acadl	198.294	112.816	76.4285	62.5912	135.635	115.425	124.749	86.6545	129.92	73.8816	172.446	68.6881
acadm	199.701	134.283	29.5906	31.6896	38.9185	35.5192	58.1727	33.549	90.1111	105.413	40.456	53.3172
acads	94.0585	50.2015	24.6241	41.1202	77.6365	49.2667	0	43.0015	166.618	124.449	35.0779	33.9243
acadsb	3.04289	2.56031	7.94133	13.458	35.2486	27.8239	127.271	14.8378	132.777	31.7701	13.0724	16.0378
acadvl	162.51	168.973	23.9615	44.0837	44.8187	82.7053	0	65.4444	215.445	161.997	35.5967	21.0411
acap1	0	0	228.26	177.878	303.787	263.816	130.808	56.5012	5.77721	0.487295	54.7106	13.4064
acap2	33.4811	67.8614	72.6167	70.9456	65.8071	52.1513	38.9021	8.04586	32.2619	28.0989	49.3601	74.4635
acap3	1.68543	2.81783	8.0193	8.22645	18.122	24.8718	0	12.6005	15.3194	5.41926	4.87809	12.4453
acat1	99.8128	88.6066	61.3824	59.3392	59.505	63.5396	0	53.7329	173.907	263.468	60.3108	51.7523
acat2	11.7861	4.67665	10.622	7.5842	32.8677	35.2205	0	0	53.9437	72.5342	10.6399	8.05777
acat3	1.01747	0	0.522143	0.616637	1.76195	0	0	0	6.83797	2.26797	0.178398	0.40706
acbd3	31.2079	37.0916	32.4922	43.4279	33.5648	79.7076	47.4407	42.3853	66.2055	88.1585	33.2746	22.9828
acbd4	235.394	274.161	14.1888	13.0506	21.0332	45.314	34.1354	66.0286	38.7618	40.5529	4.59492	6.71418
acbd5	78.5913	75.0312	29.5721	29.392	37.4972	40.3091	67.0065	104.522	36.1396	46.1065	49.0037	32.5534
acbd6	17.489	1.701	79.1707	109.082	114.373	123.561	38.9021	76.0331	164.215	146.602	86.622	45.9387
accs	0.349641	0.419535	7.13052	18.8666	30.8745	29.9826	0	13.2897	16.5021	10.9147	9.06319	10.0991
acd	5.74154	3.733	65.5348	63.7436	82.7325	59.1966	0	66.6016	97.3911	71.8886	56.7528	34.1508
ace	983.386	840.699	0	0	0	0	0	0	25.0541	30.5445	0	255.293
ace2	761.339	1374.66	0	0	0	0	0	0	31.4889	22.4423	0	0
acer1	10.6608	15.2415	0	0	0	0	0	0	11.5968	10.7062	0	0
acer2	1.87543	0.465127	0.601606	1.70833	2.20606	0	0	0	143.145	66.0105	0	0.276842
acer3	9.34853	12.0801	6.0289	9.6216	15.5807	12.1224	38.9021	8.68617	20.2649	50.0695	55.6888	118.575
ache	0.201775	0	0.076361	0	0	0	0	0	19.7154	5.55342	0	0
acin1	46.7745	42.2912	180.122	222.714	205.885	235.603	225.023	152.038	205.732	177.93	109.891	108.045
ackr3	0	0	0.517514	17.663	0	0	0	29.8297	0	0	0	0
ackr4	0	0	0.055411	0	0.371485	0	0	4.92954	0.934722	0.383356	0.083527	0
acly	11.3647	8.08369	75.9933	85.851	132.72	99.736	34.1354	27.7129	164.391	137.723	68.3612	66.4711
acnat1	10.7086	4.97879	0	0	0	0	0	0	3.36218	3.56452	0.112572	0
aco1	179.007	86.2885	12.177	14.1349	19.5125	20.3741	0	7.11527	41.9496	54.9361	24.2249	25.0507
aco2	500.575	233.64	79.238	85.4086	96.0558	90.7567	0	165.576	286.17	251.513	79.5991	74.271
acot1	14.8843	1.82166	0.464091	0.491395	0	0	34.1354	0	82.6554	13.0393	1.18614	6.94384
acot10	5.26398	4.26319	0.899229	1.8514	0	0	0	3.16803	2.10425	0.488284	1.96872	2.12981
acot11	44.7501	27.1017	2.59091	12.5903	30.869	25.4711	0	5.83299	3.68557	19.6372	16.2806	13.4281
acot12	76.8376	153.942	0	0	0	0	0	0	7.19787	0.60427	0	0.834525
acot13	149.933	49.8119	43.4765	42.6154	76.5677	53.7254	0	67.73	237.186	299.415	25.7652	58.1698
acot2	22.6625	8.57634	19.3522	16.7461	22.3483	31.6448	0	0	4.44851	3.20712	11.4314	11.6537
acot4	23.4532	19.6002	0.076822	0	0	0	0	0	7.11702	2.71086	0	0
acot6	1.33998	0	0.244803	1.3682	2.48307	0	0	0	1.45204	0.468524	5.18499	0
acot7	33.1908	20.6087	9.56983	105.271	360.835	186.744	220.601	2.77875	202.017	188.607	64.339	13.4473
acot8	60.5281	42.5691	28.9879	25.9482	42.0242	29.5272	47.4407	9.11525	131.974	117.064	41.4832	59.9604
acot9	37.6703	42.0733	19.8964	19.1501	20.1129	11.7989	0	24.7241	9.99503	11.7017	27.4081	47.2491
acox1	545.846	533.594	16.9225	22.5148	22.6417	18.1209	0	11.7389	120.808	65.1101	18.17	22.0636
acox3	31.8477	28.1232	58.4619	20.1316	28.6462	48.1732	195.926	96.537	19.0465	22.2358	76.3954	45.7629
acoxl	0	0	0.104623	9.86192	43.5192	10.3617	0	0	0	0	0.075615	1.31227
acp1	73.4146	55.3088	61.2141	76.6507	88.1542	70.7149	32.8711	76.6123	208.3	159.05	76.8799	74.6893
acp2	29.262	29.3924	3.18572	16.5068	9.72434	8.48117	58.1727	0	22.2483	19.2092	6.92764	155.756
acp5	125.88	68.2213	238.634	190.461	67.8638	70.4731	32.8711	163.707	40.8397	126.432	89.3214	1138
acp6	36.7995	24.17	14.1567	16.9253	30.9975	25.3522	0	15.3263	58.5797	58.9424	21.294	14.5405
acrbp	8.48179	35.7685	12.1212	8.24269	17.1126	12.5309	94.1687	0	33.7322	15.5649	3.36246	11.3105
acsbg1	0	0	0.128879	42.0826	61.7344	61.2501	0	0	0	0	0	1.39423
acsf2	50.5218	143.993	69.0041	28.0638	72.889	89.3463	0	60.6912	9.32584	10.067	32.811	23.9957
acsl1	56.0109	46.0108	17.9869	6.47683	12.2346	11.0197	238.218	5.24907	30.1419	37.0378	26.6969	15.0219
acsl3	5.23632	128.085	21.1873	6.64721	3.42157	0	0	8.78498	23.019	16.9803	2.10413	4.46973
acsl4	0.086696	0	21.1656	36.6176	38.7739	82.3017	34.1354	19.3597	1.9087	0.448549	49.0172	26.8114
acsl5	1203.34	1312.01	56.7769	61.4527	77.7319	107.108	149.676	81.8785	135.122	166.13	107.759	97.8855
acsm3	0.642749	1.19436	0	0	0	0	0	0	4.14156	5.77917	0.21796	0
acss1	11.7071	5.75467	45.6939	19.4199	44.0478	60.6659	50.5747	33.2629	27.5393	81.1553	12.7312	22.1781
acss2	10.293	5.21163	5.9815	31.2196	33.0015	35.7434	0	15.0162	27.1237	29.2696	16.7151	5.11065
acta1	2.87594	12.6572	10.5119	10.4794	5.57051	10.2628	0	0	17.6572	9.89987	16.6717	10.2377
acta2	0	0	1.98069	1.68489	2.10946	0	126.443	0	0	0	4.57777	3.44424
actb	8414.17	11613.6	9389.2	7139.27	8603.87	7123.06	14332.7	3215.98	807.74	908.56	15646.9	10664.3
actc1	0	0	1.78527	0.680191	0.972354	0	0	0	0	0	1.86492	3.97136
actg1	1556.93	2636.47	2755.15	2695.26	3146.54	2784.11	5141.15	765.994	13.4508	26.7398	7271.74	3452.24
actg2	0	0	2.89466	9.93014	4.24681	6.88202	0	0	0	0	4.64001	2.66555
actl6a	14.524	13.8613	79.3195	90.0474	78.51	43.6358	50.5492	24.5236	233.317	182.39	47.5212	39.6333
actl6b	0	0	0	0	0	0	0	0	18.9267	0	0	0
actn1	4.15964	1.89631	1.79307	96.6912	31.175	18.6388	239.705	13.0645	209.765	228.418	332.834	6.90121
actn4	556.391	735.306	76.2381	121.194	143.705	174.747	246.978	55.9985	146.869	227.696	60.7547	69.6768
actr10	34.2941	26.6422	73.7945	90.2902	83.8559	100.932	96.5434	75.4245	194.424	104.487	58.8643	54.1766
actr1a	86.3638	104.823	53.1306	60.591	65.6442	35.24	47.4407	70.3346	57.0634	61.8662	54.298	57.8729
actr1b	55.1579	51.221	37.7354	41.3887	108.532	73.8627	80.0116	77.6443	93.1878	95.3011	31.813	30.5719
actr2	157.56	230.799	247.92	212.778	270.625	195.641	356.461	72.6865	61.1859	115.212	257.27	390.265
actr3	431.561	441.663	809.411	629.701	807.203	781.614	670.621	247.021	298.918	298.431	1043.57	1058.94
actr3b	0	0	2.29837	1.17394	2.02013	0	0	0	0	0	0	0.733012
actr5	2.56083	2.55948	15.3166	12.5346	17.5628	19.0731	0	14.8184	45.2834	14.111	9.10634	8.57546
actr6	1.52369	0.946738	16.7564	19.5603	13.4919	25.1328	0	5.39539	15.3599	12.3132	8.51062	3.62216
actr8	4.85238	4.45041	24.3791	36.129	31.6174	38.075	0	19.0236	31.3754	48.5792	17.9036	14.4687
acvr1	5.76622	3.95599	0	0	0	0	0	2.08104	18.0174	10.7117	5.03854	7.5481
acvr1b	21.2376	17.5937	16.2525	21.2482	20.3481	8.10267	0	13.0478	39.1294	27.3427	3.9611	11.9638
acvr2a	23.9138	23.3934	1.42713	4.82897	25.3562	4.4259	0	0	15.8578	9.37771	2.50493	8.90624
acvr2b	1.34084	2.25859	0.117988	0	0	0	0	0	31.0483	13.943	0.456173	1.43764
acvrl1	0	0	0.540543	9.12254	0	0	0	0	59.3974	0	59.8586	75.1235
acy1	140.009	44.9937	7.25038	11.4804	4.89359	0	0	6.68643	42.2576	86.6086	5.90239	8.85709
acy3	59.031	83.325	0	0	0	0	0	0	60.7826	33.2642	3.96062	4.49337
acyp2	0.783682	0.239069	1.50793	13.7399	2.02833	0	0	6.76747	4.45728	5.87619	0.276271	3.54331
adad2	2.23008	3.08009	0	0	0	0	0	0	0	0	0	0
adam10	93.2068	80.1859	50.3445	59.1766	67.9645	34.9626	63.6356	37.6726	45.509	40.1859	43.4868	51.3497
adam11	0	0	0	0	0	0	0	4.16208	0	0	58.6593	0
adam12	0	0	0	15.6881	0	28.6004	0	0	0	0	0.378074	0
adam15	8.73191	7.50969	1.30614	6.56767	4.90651	4.95998	58.1727	20.7814	28.1234	35.6208	7.53083	26.6855
adam17	15.9375	16.6517	51.3114	48.3903	49.0577	22.7551	0	38.788	18.7051	18.1419	37.1308	98.191
adam19	0	0	24.8037	89.1417	106.89	53.0472	218.019	32.2934	0	0	159.116	82.0662
adam2	0	2.83385	0	0	0	0	0	0	0	0	0	0
adam22	0	0	0	0	0	0	0	0	0	0	2.32445	6.96552
adam23	0	0	0.084324	0.554686	0	0	0	0	3.32651	0	27.2744	14.1153
adam28	1.71523	4.11806	0	0	0	0	0	0	0	0	0	2.64534
adam3	0	0	0.383515	0.602895	0	0	0	22.3033	0	0	0	0
adam33	0	0	0	0.50473	0	0	0	0	0	0	0	6.99628
adam8	0.195467	0	0.742638	10.6356	9.20051	9.34028	417.641	0	0	4.26267	153.99	13.4567
adam9	14.5663	13.7551	12.8481	3.48585	4.99569	0	0	5.94678	15.8021	34.9005	7.37112	34.4081
adamdec1	0	0	0.392699	0.455935	1.09743	0	0	0	0	0	2.41392	667.311
adamts1	0	0	0	1.20726	0	0	0	0	0	0	0	0
adamts10	0	0	23.0793	46.7004	51.1092	53.9415	0	45.9135	7.04768	2.6555	8.85939	16.9343
adamts14	0	0	0	0.836868	2.43092	27.8957	0	15.3737	0	0	0	0
adamts17	0	0	0	0	0.883736	0	0	0	6.7426	9.89492	0	0
adamts6	0	0	6.70038	8.34003	5.03086	0	0	0	0	0	1.36243	1.99126
adamtsl3	0	0	0	1.32203	0	0	0	0	0	0	0	0
adamtsl4	0	0.460352	0.328357	0.911383	0	0	0	0	0	0	0.48369	13.5078
adamtsl5	61.1652	79.526	0	0	0.198852	0	0	6.44964	25.0503	2.94139	1.20656	0.71418
adap1	143.408	268.401	10.6648	12.5143	9.02291	0	63.5977	28.6907	10.8034	27.9727	13.1451	56.3837
adap2	29.2176	21.0032	0	0	0	0	0	0	3.14711	2.06335	11.1667	56.7837
adar	24.4472	30.4655	96.4597	69.9123	56.4435	79.3288	90.8421	19.5902	21.2863	39.2118	47.0254	64.3213
adarb1	0	0	1.03862	2.6113	0.478109	0	0	0	0	0	0.13232	0.273794
adat1	0.494543	0.877347	6.7136	4.25199	9.81048	0	0	0	10.7295	11.2487	3.34035	1.97109
adat2	1.4971	0	7.38536	9.82436	12.5979	0	0	7.37867	28.3688	18.8805	12.2298	6.9966
adat3	2.42459	0.831891	5.38105	6.99196	26.9595	4.97534	0	9.85908	7.66134	18.5452	4.08099	12.0744
adck1	4.86505	2.54912	12.7035	20.0936	18.3073	31.4019	0	10.4059	14.8957	8.26717	14.4778	10.2186
adck2	9.20102	6.93706	18.5755	15.6528	26.8951	29.4361	50.5747	15.5733	25.1767	34.2976	18.6916	15.5751
adck3	12.8232	1.45668	44.5602	20.1278	7.73857	26.2117	0	35.0575	75.6337	44.7289	6.72951	12.4707
adck4	12.1218	24.552	16.3508	16.4125	87.1863	22.7914	94.1687	12.939	26.1202	33.6103	13.0014	18.5124
adck5	122.053	124.008	10.3389	24.6802	15.6563	4.74738	0	4.76442	178.448	77.7202	10.303	6.31636
adcy2	0	0	0	0	0	0	0	0	27.9605	0	0	0
adcy3	0.434415	0	5.32403	15.7163	10.6771	8.74592	0	0	5.34556	2.42571	2.05516	0.181074
adcy4	0.310463	2.77596	0	0	0	0	0	0	0	0	1.40693	9.07742
adcy5	1.14925	0	0	0	0.381277	0	0	0	0	0	0.896749	0
adcy6	20.4302	20.2293	0	4.41474	0	0	0	0	49.2847	93.4583	1.21493	0
adcy7	0.063682	0	102.332	158.343	173.968	188.433	0	83.7784	0	0	84.1887	107.231
adcy8	0.112886	0.934517	0	0	0	0	0	0	21.3938	15.549	0	0
add1	58.2413	32.5158	115.36	122.281	112.65	89.2096	186.993	78.348	85.5856	90.7217	41.1632	52.7692
add3	25.1474	2.46839	181.691	108.145	59.6476	71.6557	159.209	53.5259	80.3279	46.8538	33.7773	93.4934
adgb	0	0	0	0	0	0	32.8711	0	3.25784	0	0.101869	3.49772
adgra2	0	0	0.093055	0	0	0	0	0	0	0	7.72543	3.65821
adgra3	26.2684	11.7645	0	1.77877	0.449033	12.3468	0	0	22.4496	23.9094	0	2.08385
adgrb2	0	0	0	4.8605	0	0	0	0	0	0	0	0
adgre1	0	0	0.783669	0.204994	0	0	50.5492	0	0	0	27.5278	169.144
adgre5	0.552481	0	363.997	199.707	39.2637	184.364	2111.86	518.726	52.3046	133.609	175.781	421.671
adgrf2	0	0	0	0	0	0	0	0	0	0	0	0
adgrg1	3.95502	4.46986	0.098665	1.98551	46.3315	0	0	4.92954	69.7345	47.9491	8.07859	1.67798
adgrg3	0	0	0	5.85402	0	20.3727	0	0	0	0	2.58715	0
adgrg4	0.324071	0	0	0	0	0	0	0	47.8094	1.99376	0	0
adgrg5	0	0	0.298248	67.2681	138.169	181.235	0	0	0	0.734201	49.4012	101.956
adgrg7	35.0701	19.0413	0.233953	0	0	0	0	0	6.76926	17.6184	0	0
adgrl1	0.467586	0	1.28333	46.1353	47.1435	24.3969	0	0	25.2626	6.15803	1.04394	0
adgrl2	3.29266	5.04397	0.379962	0	3.78888	0	0	72.9246	12.1578	10.4957	3.53614	2.2201
adgrl3	0	0	0.100278	0	0	0	0	0	0	0	11.1903	26.7132
adgrl4	0	0	0	0	0	0	0	0	0	0	0	0
adgrv1	0.166779	0	0	1.3156	13.9449	0	0	0	0	0	0.375302	1.86836
adh1	384.955	149.325	0.060958	1.89861	115.7	4.84455	0	0	278.75	56.343	1.95324	0
adh4	9.31465	1.22569	0	0.449734	0.876518	0	0	0	13.4711	1.0706	0.075615	0
adh5	26.1425	7.86444	91.8044	83.6189	81.6752	56.6537	50.5747	61.5566	281.426	150.638	104.563	75.6019
adh6a	691.56	964.497	0	0	1.16569	0	0	0	105.082	61.3159	0	5.58886
adhfe1	0	0	0	0	0	0	0	0	1.61057	0	0	0
adi1	13.1802	7.96517	27.8235	37.1754	39.2679	37.729	0	21.7753	67.5529	27.7618	26.3578	27.095
adipor1	138.252	69.3265	148.586	163.002	162.303	143.138	1145.78	162.134	242.394	286.477	100.858	321.135
adipor2	267.559	198.875	35.1305	63.4095	59.5385	56.1187	260.808	85.9942	132.856	172.53	87.2113	46.7053
adk	60.7948	20.2173	7.50378	26.3793	6.34695	2.76857	63.6356	38.1909	89.1387	100.345	32.4592	9.31921
adm	1.85153	11.0517	2.05805	0	0.249318	0	0	0	0	2.19652	0.145145	0
adnp2	6.60836	9.43057	11.4643	12.5119	12.2068	18.6276	0	0	31.2503	17.1852	5.37553	1.59391
ado	12.8721	1.49824	9.86828	13.6006	12.0441	15.4573	0	11.8379	44.4849	31.8553	7.09825	9.20217
adora1	0.051553	0.103092	0	0	0	0	0	0	1.51908	2.80296	0	1.81991
adora2a	0	0.940721	8.20644	34.7222	63.0779	68.908	0	8.31614	15.7945	4.60428	6.92607	21.6666
adora3	0.107896	0	0.445664	0.893661	0.75547	0	0	0	6.28042	0	1.76691	10.13
adpgk	2.61433	0.091665	33.9851	31.9476	19.9733	10.3283	92.4897	38.7175	30.9208	33.9364	54.6387	30.5184
adprh	21.1091	17.8458	83.6113	87.0718	104.35	72.2996	250.671	69.4514	99.7197	69.4447	119.321	121.533
adprhl2	8.38873	8.09033	34.6934	51.6756	47.5357	67.6929	0	2.69769	84.3836	51.7335	24.5121	16.1794
adprm	17.3444	77.8227	16.787	19.3537	31.3482	25.3942	95.2791	39.116	69.0047	20.488	7.33223	26.1926
adra2a	0.261495	0	0	0	0.544575	0	0	0	10.3813	35.6903	0	0
adrb1	0	0	0.129075	2.76313	54.9157	16.0986	0	0	0	0	0	11.7417
adrbk1	21.5734	33.2901	274.304	168.632	181.86	186.183	899.847	209.718	66.6721	172.007	172.458	188.264
adrbk2	0.346509	0	3.43862	6.19179	21.4538	4.65788	0	0	45.9224	23.6506	45.5743	170.309
adrm1	46.3231	45.8377	19.7971	18.6604	18.0508	20.2789	0	6.76747	155.586	107.263	24.9605	5.42232
adsl	11.7802	1.91763	46.2753	45.8902	57.1488	42.8701	0	27.2228	75.1627	88.8908	39.5912	16.1126
adss	127.645	175.573	59.9623	76.9417	74.7683	85.2788	38.9021	92.3144	109.25	64.6755	41.0053	42.4885
adtrp	66.1872	39.9583	0.007383	0	0	0	47.6436	0	65.9653	38.1024	0	4.07247
aebp2	33.092	13.4815	30.8825	104.449	65.9061	63.8722	0	6.82374	84.0301	40.6412	44.0016	33.5308
aen	4.50762	2.06333	35.3986	44.1659	44.1818	49.4597	0	14.0616	10.7351	8.91689	22.4972	24.672
aes	694.009	548.571	114.978	239.011	275.111	297.112	145.277	180.507	569.706	497.918	107.87	153.458
af529169	0	0	0	0	0	0	0	0	0	0	0	0.631583
afap1	0.051553	0.228131	2.13602	8.89048	8.01161	0	58.1727	0	13.2596	0	9.58999	3.3424
afap1l1	1.23388	0	0	0	0	0	0	3.75195	7.47431	7.24315	0	0
aff1	21.9511	79.2295	52.3863	37.2829	40.609	85.1516	252.797	99.4596	21.4206	40.6944	52.9668	31.0981
aff3	0	0	68.7134	24.5437	8.25926	0	0	0	0	0	9.6573	2.65731
aff4	50.9132	128.262	134.723	127.905	94.1914	71.1326	0	62.3448	117.265	52.6746	50.6743	50.1964
afg3l2	54.464	43.8176	30.7378	47.9382	66.8225	76.4175	0	45.7193	102.628	116.343	21.0407	34.3708
afp	2.43926	2.05257	4.03223	3.03483	12.856	0	0	0	150.162	8.5576	0.317082	5.68031
aftph	44.4991	59.334	56.8415	77.9106	67.8516	36.85	87.635	24.4922	44.7808	45.9301	53.7355	74.1354
aga	9.04436	1.37766	15.1659	18.7934	36.2679	40.9958	0	86.6239	160.3	131.134	20.6429	34.4135
agap1	39.1002	44.9038	0	1.32579	3.31808	0	0	0	71.8378	90.7123	5.9115	20.6221
agap2	0	0	11.6878	25.1391	24.1167	47.5603	0	3.34678	2.30609	0	9.51909	3.83414
agap3	12.4653	5.66874	13.1054	22.3487	24.6068	15.433	34.1354	27.2115	27.3777	37.844	10.4585	20.6077
agbl2	0	0	0.084324	0	0	0	0	0	0	0	3.18987	0
agbl3	0.546347	0	5.26202	1.30781	5.81927	14.6681	0	6.55699	8.44767	1.30081	4.22011	0.568873
agbl5	1.88434	1.3749	7.01118	9.65375	16.0458	15.2106	0	4.03517	27.5142	15.2112	5.85259	2.36158
ager	0	0.717881	2.05211	0.907933	0.489631	5.26301	0	0	2.91549	2.17861	1.17396	0
agfg1	61.6105	103.824	28.5271	95.3566	170.998	76.9112	63.6356	19.2092	58.9515	25.6006	10.4931	29.5224
agfg2	0.885395	2.58609	15.5674	31.0753	56.0393	36.6315	0	28.4921	28.4976	38.1131	24.8942	20.8452
aggf1	37.6804	22.2725	38.8505	47.103	65.6086	72.8536	32.8711	25.616	56.6333	58.9374	43.8066	52.4183
agk	3.84564	0.318348	24.0343	23.1121	26.4532	25.1346	0	4.92954	26.3173	18.1214	7.60652	3.9908
agl	6.77364	4.24029	12.2284	12.0095	20.3955	31.5652	0	7.54317	16.895	22.3473	19.9114	10.6206
agmat	15.6266	2.19383	0	0	0	0	0	0	39.9793	41.0227	0	0
agmo	193.053	183.793	0.180338	0	0.834197	0	0	0	16.8166	16.6538	1.94557	7.81702
ago1	13.786	7.06729	30.3724	30.9187	40.8949	33.4872	0	9.46502	31.572	12.0314	9.60044	23.3345
ago2	108.113	90.717	106.83	113.577	159.088	156.448	238.049	45.6843	78.7109	61.0573	50.9413	39.3581
ago3	12.1841	10.9689	23.0336	39.4769	37.1185	15.7677	0	17.5473	17.3014	17.3703	16.9181	15.6525
ago4	2.36435	2.95383	6.8529	0.979556	3.84528	20.2747	0	0	5.30713	6.40118	11.2533	5.904
agpat1	32.4198	46.9786	23.6743	34.0634	30.2377	56.0591	0	61.6909	31.1658	41.3069	47.2468	34.5185
agpat2	543.453	554.821	18.3731	14.1651	25.873	15.8397	0	10.2358	118.986	182.933	9.82812	16.4822
agpat3	121.106	58.0159	55.162	95.7662	49.1249	102.121	0	43.3341	164.745	94.2383	63.07	40.9477
agpat4	4.73642	3.70107	16.8984	7.7467	31.5057	20.0827	0	45.8053	27.2219	36.694	27.384	72.2116
agpat5	11.6856	3.14333	8.48819	31.1179	15.0821	22.8552	0	20.4377	72.1762	98.5433	24.2207	36.1831
agpat9	113.522	141.286	13.5298	0.925339	2.08359	0	29.4623	0	2.43171	10.8711	0	1.08812
agps	21.3098	52.4118	34.4494	29.7075	40.3372	34.4387	0	19.8059	21.83	20.2513	28.3522	50.9684
agrn	45.6786	85.9392	0.899568	4.17657	3.89393	0	0	3.34678	36.3543	29.3847	0.327282	7.24817
agrp	0	0	0.13624	1.49184	1.30766	0	0	4.70059	0	0.963014	0	0
agtpbp1	1.08072	0.394824	20.2373	13.2575	18.5721	5.72976	0	24.9926	5.00041	4.46043	20.8186	7.7055
agtr1a	0	0	0	0	0	0	0	0	0	0	0	0
agtrap	2.9	2.26595	10.055	42.1031	79.0378	104.881	29.4623	26.9262	96.758	29.564	26.9362	38.5415
agxt	0.46956	0.433088	0	0	0	0	0	0	24.7323	1.04517	0	0
ahctf1	17.3765	18.6121	67.7616	50.657	49.494	85.0878	0	25.7055	32.7734	35.0362	42.7871	25.1474
ahcy	33.5037	19.0706	8.30729	3.02722	9.53586	4.42416	0	10.264	62.3752	40.9769	6.2481	6.3197
ahcyl1	232.029	218.404	25.9883	32.5275	43.921	58.3885	133.986	14.0191	156.968	66.4761	40.1108	26.8121
ahcyl2	280.46	181.5	20.4837	82.5581	35.3241	37.3532	81.3792	23.9101	135.314	96.4009	27.8921	33.8254
ahi1	0.185474	0.199732	8.80752	18.3864	24.5298	28.9488	124.977	25.0709	20.679	0.739204	4.09796	2.57696
ahnak	124.825	539.171	34.8838	166.387	118.881	365.92	90.8421	139.352	7.79818	46.6239	147.834	217.094
ahr	18.743	17.2026	23.9833	82.7344	104.55	164.494	0	30.4683	12.8755	14.0452	125.372	57.0542
ahrr	0	0	0.059811	7.95527	31.0772	48.1939	0	0	0	0	11.2833	22.4122
ahsa1	49.8916	19.9141	118.586	117.127	122.528	121.591	47.6436	63.5256	194.513	144.441	100.134	121.044
ahsa2	27.8482	12.4154	21.9124	36.7594	60.3076	47.2055	63.6356	33.7426	124.184	54.0229	12.5923	10.5686
ai314180	40.9244	46.3199	43.9541	34.1424	50.2616	50.0215	0	39.1632	66.0515	64.2535	27.9896	39.5843
ai317395	0	0	0	0	0	0	0	0	3.70214	0.675043	0	0
ai413582	12.98	22.8557	88.9781	125.051	139.529	93.1489	32.8711	136.016	124.247	81.03	135.126	210.288
ai464131	9.96774	2.48853	0	0	0	0	0	0	18.282	17.7813	0.13232	0
ai467606	0.051553	0	90.493	112.298	111.558	132.769	300.289	71.057	62.9624	26.3624	49.8436	92.5203
ai597479	5.03524	4.44648	7.16873	8.67094	10.841	12.3468	0	29.5672	17.4468	16.6326	6.53918	9.79856
ai606181	5.34957	3.44837	11.2161	7.03922	9.86703	39.6535	0	7.41655	8.76415	8.07601	8.3638	1.97225
ai661453	37.9436	88.9604	0	0.46303	0	0	0	0	16.7681	31.39	0.523597	0.601241
ai837181	14.9355	12.6285	16.8004	23.9679	24.1096	7.82842	29.4623	6.83613	34.6422	32.1679	14.0378	20.8412
ai846148	5.22596	3.21288	7.21079	7.95613	14.1098	28.1203	0	2.77875	19.824	17.9646	10.9899	2.50862
ai854703	0	0	0.142224	10.9444	14.884	29.5454	0	0	1.49616	0	0.077723	0
ai987944	7.86378	6.73422	18.1288	24.209	26.3722	27.7003	0	9.06797	11.7856	19.7097	22.6885	13.9743
aida	21.2449	20.0034	66.5609	37.6405	27.415	18.1612	62.408	25.1107	22.4331	25.5228	23.6061	47.4772
aif1	0	0	4.10542	13.7994	6.37124	0	0	35.8103	0	0.295186	285.914	1528.96
aifm1	40.3175	14.9097	20.8229	26.2721	37.8005	32.1801	0	26.006	69.2946	84.6805	17.3415	7.85475
aifm2	8.70889	3.071	0.890138	4.13513	9.96187	3.90137	0	6.76749	30.5038	23.0866	7.60091	13.9077
aig1	78.6752	18.1919	18.5594	33.458	20.419	14.8052	0	40.0179	215.405	181.325	16.6681	15.4226
aim1	30.124	25.6227	39.615	25.6288	18.1476	13.5425	203.799	6.04447	58.0183	28.2606	15.2712	44.9173
aim1l	33.1354	109.507	6.74701	8.68594	0.597642	7.20858	0	4.13843	27.5929	19.5166	1.36026	0.806433
aim2	0.14626	0	63.5766	70.4114	73.0441	141.792	62.3334	14.3588	9.54145	6.78918	59.4501	99.0416
aimp1	87.7799	33.4	128.471	140.747	148.932	129.741	0	143.901	261.254	327.442	139.862	104.515
aimp2	35.2189	15.3413	27.2152	31.1306	28.7103	33.3907	101.098	19.5123	116.249	143.842	26.6428	9.72643
aip	34.1648	24.0625	108.002	133.065	156.007	164.76	32.8711	138.263	101.493	70.4122	82.7822	124.093
aire	0	0	0.763689	0.574275	0	0	0	0	0	0	0.117009	0
ajuba	0.767346	0.901787	0	1.22698	0	8.43345	0	0	2.66307	2.26411	0	1.89369
ak1	0	0	0	0	0	0	0	0	25.5944	0	0	0
ak157302	1.74616	1.51388	6.55037	7.92687	8.1499	11.1729	0	5.64145	1.55535	2.77264	2.78249	2.0429
ak2	501.02	308.622	102.988	135.298	259.623	152.801	50.5492	86.7046	342.27	429.806	126.475	195.047
ak3	335.616	142.206	18.1745	24.8273	59.6522	83.2308	0	83.4491	94.1493	148.035	28.3431	18.295
ak6	18.965	12.1803	28.4338	27.9399	30.009	17.2118	0	59.1991	122.698	95.0617	48.2276	30.4581
ak7	0	0	0.435843	1.56153	1.06931	0	0	0	2.82258	10.1392	4.41829	0
ak9	0.776645	0	0	0	0	0	0	0	0	0	0	0
akap1	11.4301	3.58656	0.100124	1.20425	0	0	0	12.295	32.2482	41.8965	2.49118	4.53668
akap10	8.13599	10.185	27.5236	31.0359	32.3831	39.1383	0	29.5672	12.6689	10.3236	11.5753	15.7265
akap11	38.6925	18.8738	28.7035	40.6527	53.7073	46.6634	0	12.4854	52.6437	25.9219	41.8939	14.5172
akap12	0	0	10.3268	12.5007	8.11021	0	0	4.97145	0	0	0.174891	0.162501
akap13	47.5766	51.9002	336.808	421.02	498.494	538.85	507.195	139.649	15.7435	34.1049	163.787	188.55
akap17b	2.73596	0	4.46495	3.74757	10.3381	7.37115	50.5492	48.55	23.6214	3.99361	2.64403	0
akap5	0	0	2.52837	1.57598	0.70737	0	0	0	0	0	0	0
akap7	94.5677	36.8299	4.40568	2.17216	4.54246	4.53847	0	9.55243	39.0956	56.6741	6.20437	1.05022
akap8	15.6737	12.1533	106.987	86.4472	114.048	116.231	0	14.6205	46.9375	34.4935	34.0146	59.8609
akap8l	12.0301	11.7826	70.0082	95.2256	102.704	100.816	91.0438	18.2251	52.8665	30.5549	20.2462	38.7023
akap9	118.41	141.49	70.5409	103.141	117.945	81.8531	337.818	48.4628	224.526	175.688	47.6276	30.46
akip1	5.00173	2.44903	18.1184	23.8516	55.0533	37.417	0	21.8672	71.9921	69.3097	28.7084	23.4931
akirin1	49.6558	50.5094	65.3402	76.305	85.1139	66.157	63.6356	118.604	94.7664	46.5348	66.8271	76.6706
akirin2	73.0779	52.3349	17.4266	28.3514	24.1155	22.9589	0	0	146.117	85.985	19.1492	25.087
akna	0	0	122.102	226.716	334.478	219.139	579.095	114.159	16.334	3.01046	83.3019	88.2981
akr1a1	651.8	508.066	161.745	244.271	281.044	206.462	284.944	534.25	838.261	862.184	574.934	697.578
akr1b10	5.35694	3.0719	21.4361	26.4974	31.9044	45.9742	0	63.3848	16.1352	66.7421	23.0993	31.9031
akr1b3	7.15434	1.08902	173.25	227.056	190.905	216.855	214.056	112.307	48.917	45.9402	158.449	200.606
akr1b7	144.789	61.3187	0.146041	0	0.431935	0	0	0	21.6557	26.7586	0	0
akr1b8	3.27201	0.251949	0	0	0	0	0	0	10.973	4.45386	0.050676	0
akr1c13	187.344	50.0863	0.221352	11.7265	15.3284	16.6411	0	0	506.906	160.367	1.1266	9.50106
akr1c19	63.9041	10.9218	0	0	0	0	0	0	183.684	26.7905	0	0.163692
akr1e1	38.4181	12.5492	1.24352	8.02461	10.1602	15.3924	0	4.06977	120.498	79.7581	10.1038	20.4612
akr7a5	237.051	60.1691	34.5505	37.9832	39.955	29.0941	0	29.6505	364.914	244.607	95.0356	30.3212
akt1	37.0972	23.0613	37.8922	46.5229	73.9663	57.8558	287.58	60.2363	145.201	144.268	63.7713	78.5675
akt1s1	43.0254	25.6721	18.7075	17.9482	19.8937	27.2998	34.1354	29.1798	173.222	156.277	20.6842	15.5042
akt2	25.5934	22.1876	40.6639	66.8436	66.103	60.3334	50.5492	39.4086	22.7164	34.8782	51.7622	51.6889
akt3	0	0	33.9763	17.3963	20.1891	32.9027	0	6.84547	0	0	14.965	13.8669
aktip	35.6923	33.2344	10.1719	8.89938	15.7871	4.10284	30.8299	25.9092	87.8072	38.4448	9.30311	18.1945
alad	92.2931	89.9901	38.3386	46.2168	64.5958	78.5427	0	84.863	164.265	200.163	24.6182	19.1477
alas1	28.5042	63.4609	12.9004	19.7418	13.4539	12.5758	189.699	18.0145	85.605	87.4043	30.5824	58.1929
alcam	31.0303	12.4326	12.9409	9.75609	5.67283	0	107.173	49.6337	36.0204	39.1557	52.4408	39.3473
aldh16a1	69.9131	72.4658	25.927	16.2935	25.658	19.2939	0	16.2313	66.1881	72.9212	34.0741	29.9538
aldh18a1	119.067	21.8449	11.9151	23.6882	29.2443	25.1082	0	72.9281	89.3365	117.635	9.80313	3.31562
aldh1a1	624.543	120.41	0.097957	0	0.410466	0	0	0	27.8605	10.0456	1.37697	2.79381
aldh1a2	0	0	0	0	0	0	0	5.39539	0	0	116.203	2.2239
aldh1a3	0	1.26232	0.144696	0	0.381142	0	0	0	0	0	10.1768	4.29537
aldh1a7	43.1531	14.6395	0	0	0	0	0	0	8.45568	1.06426	0	0
aldh1b1	156.547	46.4676	4.82386	4.63791	5.25452	4.4259	0	0	387.278	575.997	15.5353	25.6274
aldh1l1	69.3225	33.9703	0.074894	0.858375	3.36458	0	0	0	9.52332	27.321	1.76308	4.12373
aldh2	159.09	83.0128	196.506	16.7404	12.2098	3.27988	219.142	49.2321	121.387	181.179	152.173	187.762
aldh3a2	114.325	98.8943	23.6939	26.031	43.9749	39.0945	111.076	28.6131	55.6145	41.5567	35.6614	39.5532
aldh3b1	32.1008	51.812	19.2784	2.55414	3.39326	0	77.1059	47.0528	65.0808	19.0156	27.2117	73.9496
aldh3b2	0.156528	0	0.168824	0	0	0	0	0	6.72602	24.9719	0	0
aldh5a1	15.7945	5.51373	0.038863	2.00945	0.265798	0	0	0	35.1961	29.0559	0.063874	0
aldh6a1	21.264	7.28837	7.27209	6.75416	10.4807	0	0	13.4737	14.9308	5.19063	4.90481	3.18761
aldh9a1	260.516	127.176	32.4187	40.692	35.7005	41.6644	0	102.162	116.171	153.171	41.6922	61.6942
aldoa	410.444	196.765	564.566	511.417	566.567	552.009	924.853	374.063	719.259	749.197	620.842	658.713
aldoart1	0.699992	0	2.16796	2.62192	3.78823	6.5703	0	0	19.6047	24.4853	1.70745	11.3233
aldob	1987.06	2169.11	0.468205	0	1.80483	0	32.8711	0	465.456	275.999	1.23987	19.8825
aldoc	12.2879	2.42835	21.3232	2.95552	1.71448	0	50.5492	85.6988	23.5926	8.13576	27.5317	23.0252
alg1	4.99024	5.49548	33.8053	39.7079	33.4912	50.6671	32.8711	33.9095	44.3543	54.6919	31.008	28.4037
alg10b	1.74184	2.12681	4.76527	7.83493	9.98016	13.4212	0	0	5.25129	1.89101	2.14578	3.24366
alg11	22.5385	23.8347	10.3346	6.93445	13.3025	6.08981	0	12.6959	13.7161	14.1284	5.02319	4.59776
alg12	5.08387	2.74636	14.5064	20.3074	16.8464	4.10284	0	17.8236	9.92856	22.3178	8.58277	10.3165
alg13	4.01472	0.900168	5.50545	8.64688	11.0211	14.2247	0	14.4279	5.04419	18.5536	12.3641	10.1723
alg2	13.3045	6.15928	14.1505	17.1251	15.4891	11.894	0	26.1829	32.5499	20.5438	12.1974	11.0368
alg5	38.8922	15.5994	37.6853	58.8159	49.9294	54.4148	0	134.804	156.089	322.068	39.7963	45.3822
alg6	14.214	12.0581	6.02526	4.13812	9.73191	3.42737	0	17.3626	19.0599	39.2727	7.04339	2.72924
alg8	0.721635	0	10.9233	10.2415	7.40761	7.92792	0	25.1745	22.5989	58.6867	15.7926	14.0517
alg9	12.9676	12.8697	12.3412	9.77142	15.6773	9.47736	58.1727	19.3008	48.8659	49.8131	10.0229	12.7738
alkbh1	14.0919	6.70246	73.3879	68.2155	76.14	96.205	0	77.573	82.3128	125.889	49.7899	31.6438
alkbh2	3.37277	0.518244	16.6376	20.569	18.5975	24.8159	0	51.835	33.5082	37.4235	16.321	14.621
alkbh4	10.278	5.92853	11.9598	23.5127	32.9197	28.8174	0	4.06977	9.57963	31.7325	6.56418	12.4331
alkbh5	102.572	102.488	55.4758	63.267	77.0884	90.959	174.288	63.591	63.4527	74.0059	33.1696	32.9572
alkbh6	23.5488	12.9213	50.5483	60.2119	53.1798	55.6933	0	28.9273	189.662	92.8621	42.0938	32.6481
alkbh7	36.0216	21.3004	35.3954	33.5638	24.2776	17.0061	0	29.0179	126.465	104.614	41.5941	26.0264
alkbh8	7.41655	1.4183	12.0204	11.7299	20.9565	12.5045	0	9.73587	12.7548	16.4632	4.64548	6.20227
alms1	0.063682	0.167488	2.16455	3.33302	3.95689	0	0	6.16599	4.62329	6.87643	11.325	4.49089
alox12e	0	0	0	0	0	0	0	0	0	0	0	0
alpi	682.545	1243.45	0	0	0	0	0	0	21.0491	19.1064	0	1.80392
alpk2	0.904283	0	3.86863	1.13209	2.13383	0	0	5.61845	0	0	3.2779	0.392836
alpl	0	0	0.830558	0.813529	0	0	0	26.9215	5.19095	0	0	0
als2	11.4912	8.30587	9.89088	12.1236	17.823	26.6576	50.5492	18.6484	9.44275	4.22301	24.2918	6.00482
als2cl	4.805	0.51364	0.153287	37.8547	5.02989	0	0	0	22.3025	3.81041	6.21237	7.21515
als2cr12	11.785	6.48247	0.202979	1.01092	0.59651	0	0	0	5.61927	3.03586	0.911731	1.67361
alyref	39.4605	23.0057	23.0525	25.7936	27.0203	30.4788	32.8711	10.3044	222.992	242.14	33.3337	30.7016
alyref2	5.52687	8.52323	25.8892	17.6287	37.0204	29.2121	0	10.1284	116.962	110.628	20.0983	27.7716
amacr	23.407	6.32683	8.21057	7.00132	8.06706	11.1088	0	4.76442	45.0671	50.093	7.57119	13.0167
ambra1	8.03044	19.9601	28.7467	38.3742	36	62.5328	71.7732	18.8267	34.673	31.7567	19.3382	13.8064
amd1	9.46447	7.96345	17.7975	28.8632	19.5171	39.5766	0	11.8217	8.54089	12.8768	14.2764	21.6131
amdhd2	66.6848	34.4378	23.1158	20.8099	25.2085	12.4575	96.5434	21.9784	106.271	75.1226	33.699	47.8774
amer1	1.62165	1.50221	8.87982	7.26772	9.0869	7.69124	0	8.99931	10.2815	18.9586	7.98623	5.49472
amer2	0.597429	0	0	0	0	0	50.5492	0	8.01801	0	0	0
amfr	68.9335	48.9526	42.5581	41.1131	71.4963	82.5875	86.3429	79.082	110.083	101.961	59.0547	53.0261
amica1	29.4329	8.62406	15.5995	71.6598	433.661	181.193	634.347	5.42782	107.789	63.8486	456.343	517.964
amigo1	0.593239	1.05883	1.43231	2.88347	9.03332	0	0	0	26.0454	6.92134	1.17233	3.82556
ammecr1	3.98286	1.00339	7.5256	5.8139	9.87166	9.98976	0	0	13.3083	19.4912	6.87954	12.4153
ammecr1l	46.0107	32.7704	27.8406	34.3432	26.5072	26.5042	0	15.3067	55.3903	47.4726	26.1232	23.5097
amn	173.513	265.451	0.895922	0.796331	0.221494	0	0	0	180.8	67.667	0	0
amn1	49.0965	59.1495	21.9605	25.95	29.2438	21.5587	178.879	16.9212	99.6976	59.0614	14.1975	13.2209
amot	8.70697	5.5765	0.373291	2.5435	0.376943	3.72986	0	0	9.22795	5.37861	1.93779	2.89564
amotl1	0	0	0	0	0	0	0	0	36.5128	8.68234	0	0
amotl2	8.93066	7.79347	0	1.19083	0	0	34.1354	0	70.7974	1.80986	0	3.34729
ampd2	3.68192	3.15078	9.17685	21.0819	22.7173	32.5686	0	10.8372	83.9926	32.4322	15.9192	14.6704
ampd3	1.50657	0.269146	11.4568	4.25721	1.10002	0	212.214	2.08104	21.3726	43.0465	8.82556	15.1515
amph	0	0	0	3.87001	0.771297	0	0	0	0	0	0	0
amz1	0.12271	0	6.03107	2.52718	25.7776	12.376	127.04	0	0	0	64.1619	75.8331
amz2	13.7917	6.1319	39.77	68.8181	70.3539	84.5467	0	41.655	131.47	87.9389	38.6221	14.0355
anapc1	24.372	17.226	47.3785	42.4173	64.8457	30.4914	80.3118	15.1124	43.7951	51.4058	27.3567	41.6711
anapc10	8.05908	5.07993	23.936	24.6987	21.9448	30.4903	0	7.62723	71.529	57.6112	16.0491	19.5785
anapc11	62.1225	41.067	116.172	167.615	231.026	203.212	328.102	93.3721	239.731	223.254	218.877	190.07
anapc13	309.497	148.378	82.7432	67.2039	75.83	96.8196	0	191.094	478.497	508.067	134.699	147.532
anapc15	11.5226	11.2439	45.5599	21.8673	20.9522	12.8555	0	101.667	62.9825	75.7627	61.1857	32.9378
anapc16	53.5085	29.4465	105.291	101.402	128.759	96.2101	148.401	104.375	253.086	159.163	66.8097	91.9193
anapc2	33.6695	63.3608	36.8545	31.0112	40.4364	36.1752	158.735	16.8521	85.3901	88.5701	36.4686	38.0019
anapc4	10.0807	5.99391	25.9568	32.3585	41.2728	37.3957	0	21.3153	58.82	38.1036	18.9268	26.7193
anapc5	34.6273	14.7186	122.327	101.133	116.358	71.1938	32.8711	289.243	320.336	239.019	118.552	95.561
anapc7	14.2556	6.38686	26.1501	24.4333	32.9768	24.55	0	10.7562	85.8446	50.7	23.9275	11.6957
ang4	9.01842	4.31439	0.874948	0	0.365811	0	0	0	60.9981	258.469	0.292006	0
ang5	0	0	0	0	0	0	0	0	0	3.30828	0	0
ang6	0	0	0	0	0	0	0	0	0	1.33744	0	0
angel1	0	0	6.05916	4.10061	5.27043	0	0	0	14.7973	2.18346	1.25093	0.827427
angel2	60.8365	72.3166	66.1216	60.8024	68.7546	62.9196	0	59.7266	77.2846	93.8642	38.9076	32.7101
angpt1	0	0	0.092415	1.98842	0	0	0	0	0	0	0	0
angpt2	0.226537	0	0.179463	2.16495	0.971714	0	0	0	11.3724	3.21297	0.187324	0.345068
angptl1	0	0	0.796475	0	0	0	0	0	0	0.383356	0	0
angptl2	0	0	0.211984	10.8899	0.588574	0	0	0	0	0	3.33603	0
angptl3	0	0	0	0	1.80638	0	0	0	0	0	0.701787	0
angptl4	39.5418	44.9253	0.282381	3.08194	4.8179	9.2587	0	0	4.96065	5.42509	1.04693	1.90843
angptl6	1.14493	1.79017	1.61957	5.06738	2.21593	3.42737	0	0	4.05182	5.76801	4.86073	2.71114
angptl7	0	0	0.063089	0	0	0	0	0	0	0	6.28654	3.49813
angptl8	8.53589	2.36037	0	0	0	0	0	0	0	0	0	0
ank	77.3192	30.1703	6.7918	18.2221	26.8974	8.05553	0	0	77.67	5.66986	10.4198	20.1902
ank3	38.4688	35.0622	0.170489	0	0	0	0	0	33.3077	57.691	0	0
ankfn1	0	0	0	0	0	0	0	0	0	0	0	0
ankfy1	39.5188	48.6334	59.744	42.5277	35.4286	70.7627	197.667	0	67.4497	61.7303	31.7805	56.9557
ankhd1	34.7492	25.9889	82.72	78.5389	89.9061	92.6417	0	120.391	55.6574	30.8902	40.58	52.295
ankib1	53.8377	47.6376	29.8882	41.1235	31.7801	33.2964	62.408	41.629	27.9183	23.6453	32.8544	20.8292
ankle1	2.74634	0	0.01849	0	0.123552	0	0	0	5.19103	11.9155	0.89158	0
ankle2	11.5129	9.94634	48.2665	34.172	37.771	25.4588	32.8711	64.631	16.2262	13.41	38.8483	57.4286
ankmy2	50.8997	21.716	16.1382	44.1339	32.2705	34.2677	0	21.447	38.0728	29.074	18.6688	20.3699
ankra2	25.4027	25.3556	33.9101	44.653	55.0059	26.0668	61.6598	77.7879	102.575	62.8343	17.1991	24.7046
ankrd1	0	0	0	0	0	0	0	0	0	0	0	0
ankrd10	13.79	4.80799	74.4793	96.3234	134.981	93.9962	0	82.9375	105.33	42.8672	29.8095	23.4376
ankrd11	106.772	83.533	153.103	183.807	166.669	185.38	417.62	111.832	191.133	127.065	70.2735	68.1441
ankrd12	35.1907	49.8183	104.088	173.63	241.837	134.439	163.652	138.971	110.387	48.4761	54.4424	50.223
ankrd13a	119.637	107.036	60.1432	56.9363	100.298	167.772	152.288	82.8022	86.9712	84.4783	60.8653	47.1279
ankrd13b	1.36708	0	0.062196	3.93388	3.14184	7.42645	0	0	29.1393	7.39332	0.479609	0
ankrd13c	73.6817	87.365	34.5897	31.824	40.98	29.9869	34.1354	42.2117	62.5627	44.9709	25.9114	26.4461
ankrd13d	0	1.77435	6.44395	11.4983	7.4439	4.90479	0	0	10.0976	0	4.81155	3.42377
ankrd16	12.1294	7.03136	27.1796	45.4438	38.5809	24.4475	50.5492	5.64145	27.2531	35.2785	22.5605	13.5023
ankrd17	63.9186	68.6343	87.4382	89.668	105.87	95.186	0	126.766	96.1858	111.905	51.8839	57.2199
ankrd23	0	0	0.96084	0.863578	1.29565	0	0	0	47.9522	37.9644	1.74059	0.595265
ankrd24	1.54674	0.423511	1.86385	4.69321	6.15101	4.63197	0	8.80947	14.1253	7.79441	3.08836	12.1399
ankrd26	0.26555	0	8.73888	17.9852	22.035	45.1568	0	0	6.17782	6.66455	6.34052	5.98738
ankrd27	6.897	4.39236	12.6289	17.4014	23.8147	0	0	16.5218	12.8922	11.8432	39.7761	11.4069
ankrd28	10.1222	8.36153	13.0584	9.17994	4.57898	0	0	20.3897	4.0615	4.30457	7.08552	0.128388
ankrd29	1.62411	3.50694	0	1.59905	1.73305	3.63871	0	0	0	1.11364	0	0
ankrd35	0	1.73513	0	2.19816	0	0	0	0	4.74362	5.10018	0	0
ankrd37	22.9274	40.8014	68.5955	6.23111	5.71159	0	0	9.51277	30.1901	14.0277	5.39517	10.1686
ankrd40	47.282	64.4299	22.9611	28.3777	34.0327	51.5421	0	30.1691	56.4333	44.6285	17.6022	22.2103
ankrd44	1.78366	0.627122	186.981	169.253	261.058	293.38	191.628	81.2328	37.6514	5.99627	69.5092	80.4464
ankrd46	41.231	42.8746	17.7247	24.8737	25.604	28.7104	0	2.77875	46.2851	16.154	8.66025	7.1859
ankrd49	4.38042	3.87948	15.9468	21.6587	12.7126	0	0	16.6832	11.6336	19.2597	17.7837	5.8269
ankrd50	13.1055	18.3265	4.44481	12.4888	13.1042	4.15056	0	4.33652	10.797	11.907	6.67098	5.31641
ankrd52	1.73851	2.0684	11.0995	8.92067	19.6911	8.22351	0	9.3674	11.9923	0.467171	6.2788	5.19247
ankrd54	37.6319	43.4143	28.8943	41.3884	40.4531	44.7729	0	24.817	91.4889	58.8309	22.6173	8.09833
ankrd55	0	0	0.521092	17.6675	0.515753	0	0	120.069	9.59614	0	8.29777	0
ankrd6	0.166779	0	0.059008	7.77204	0	0	0	3.75195	3.99137	0	0	0
ankrd9	56.3978	81.2004	5.31916	6.32825	10.7507	15.0806	58.1727	0	10.2585	28.7922	7.50022	6.16259
anks1	12.8886	13.9386	10.9474	15.8336	20.2039	27.7639	29.4623	0	15.6931	21.2293	13.8582	15.1048
anks3	11.4313	17.9383	22.6636	19.921	27.1184	46.5529	0	33.8283	37.1914	43.6332	32.8416	27.913
anks4b	153.907	269.842	0	0	0	0	0	0	65.8129	23.7079	0.132625	3.54424
anks6	0	0	0	2.83906	1.19768	0	0	0	18.2539	9.08486	0.140418	1.43544
ankzf1	16.3038	15.8206	22.6321	25.4967	25.6527	42.9418	105.613	48.2782	38.6121	33.1213	11.3153	5.49634
anln	0.817938	0.24549	0.197847	0.725198	0.305898	0	0	0	4.97202	11.2793	1.55038	1.83508
ano10	24.5799	21.0088	14.4726	18.7754	3.85304	0	50.5747	40.5255	55.5809	28.767	11.4299	6.99772
ano6	378.551	232.649	26.784	34.2658	40.2148	20.8727	0	42.6283	39.2007	33.82	37.011	48.7145
ano8	2.0403	1.01225	2.49081	5.7252	7.61075	6.88202	0	0	13.8216	3.06559	1.22645	2.93808
ano9	71.1412	63.963	0.136973	0	0	0	0	0	25.011	54.3048	0	0
anp32a	46.6811	22.2162	287.064	379.327	410.568	404.665	572.302	122.357	320.715	217.98	184.138	292.838
anp32b	38.9468	26.9869	295.573	262.37	289.626	294.988	105.909	177.269	393.569	358.667	275.198	167.867
anp32e	16.9675	3.12851	129.697	117.689	100.195	129.103	0	150.642	168.391	157.02	142.191	64.7296
anpep	2286.9	1551.29	0.765949	0.102497	1.57564	0	0	0	172.814	60.7793	153.269	22.8924
antxr2	22.0378	15.0763	7.935	33.7484	19.1889	47.4571	29.4623	18.1408	15.4672	28.1273	25.0952	66.2739
anxa11	83.4462	102.483	77.2352	111.361	181.122	161.801	297.087	69.4243	6.07077	4.07353	73.3925	59.6155
anxa13	47.598	14.8161	0.118698	0	0.410466	0	0	0	15.224	41.0454	0.075615	0.80065
anxa2	710.511	1592.66	6.96975	47.5982	86.7954	148.014	1417.73	35.07	161.001	694.39	111.136	365.414
anxa3	0.163041	0.929194	0	1.22118	0	0	0	0	3.36026	101.576	44.9072	107.458
anxa4	765.198	928.199	14.1755	10.9723	31.2059	21.4544	0	47.5733	715.639	771.938	73.1031	88.4321
anxa5	0.199528	17.3495	51.5755	96.5245	81.6563	71.105	0	173.656	245.432	181.936	366.219	548.266
anxa6	0	0	150.772	248.74	178.523	199.682	47.6436	159.188	182.082	2.88028	254.706	150.103
anxa7	18.5831	46.5146	57.2341	58.9094	88.7533	76.7054	123.713	89.4096	94.4073	177.434	125.326	38.113
anxa9	1.94553	0	1.27013	0	1.0109	0	0	4.76442	0	0	1.16249	0
aoc1	437.591	439.058	0.070586	0	1.40192	3.47451	0	0	134.076	131.996	0	0
aoc2	1.89191	1.57448	2.62566	7.01319	1.12152	0	0	0	1.22417	3.85649	0.125034	0
aoc3	0.267127	0	0	0	0	0	0	0	2.69871	0	0	0
aox2	0	0	0.102223	0	0	0	0	0	0	0	2.58611	0
aox4	0	0	0.597662	0	0	0	0	0	0	0	1.05798	0
ap1ar	117.322	54.4215	22.4631	24.0876	24.0947	32.1712	0	14.0086	95.2095	89.1013	13.8139	17.3178
ap1b1	64.5347	50.059	54.3306	45.0156	53.4434	55.3145	50.5747	38.249	73.8648	82.6522	82.7943	73.1301
ap1g1	56.5549	39.7463	40.828	32.8134	64.6881	49.9869	0	22.427	48.6937	63.9726	42.2561	44.5221
ap1g2	35.3702	39.2875	46.7369	39.1471	42.7552	92.5067	38.9021	22.6875	37.0447	47.5935	26.358	25.4025
ap1m1	15.068	13.8312	130.981	56.5961	57.0396	64.3774	120.478	22.6627	56.4883	26.1857	63.4083	39.2707
ap1m2	56.2969	33.5203	7.50582	0.227185	3.89641	8.12082	0	4.62289	145.745	149.612	14.2087	2.05397
ap1s1	97.1763	57.2334	18.9351	61.0589	72.8252	57.65	47.6436	54.6253	353.901	298.553	62.8271	64.0807
ap1s2	0.274737	0.92441	21.1213	27.4833	11.8951	3.97026	152.6	0	11.7835	0.392087	41.5982	99.2149
ap1s3	31.9901	34.4447	42.9826	15.7533	13.6542	0	0	7.69949	7.21857	8.30362	76.0965	5.15375
ap2a1	28.5813	23.2827	35.3504	43.1923	41.8201	45.8882	0	58.2743	74.7408	51.7136	24.1475	13.3165
ap2a2	227.013	198.393	23.5074	33.3897	36.5198	41.6836	127.04	49.3548	78.1249	66.7121	38.1768	72.7137
ap2b1	100.501	91.9329	90.7954	56.8526	71.462	71.4028	62.408	73.1272	118.71	150.703	61.0413	45.7231
ap2m1	236.338	160.956	152.834	154.768	219.126	218.749	122.348	272.595	326.699	283.518	175.814	234.476
ap2s1	192.168	156.777	97.0383	131.148	156.529	97.666	121.368	143.107	409.557	425.346	208.958	211.928
ap3b1	49.8847	55.1436	57.3682	87.6599	101.029	129.737	50.5747	41.3909	80.4556	82.0161	69.0554	93.1506
ap3b2	0	0	0	0	0	0	0	0	36.9297	0.884609	0	0
ap3d1	33.3363	45.7086	64.7493	64.0733	70.1487	64.6516	196.515	26.3533	62.6339	67.272	92.9262	63.999
ap3m1	38.0154	26.5842	30.9216	34.9823	44.5478	57.5686	410.261	47.1506	40.8504	79.6403	34.4608	28.5662
ap3m2	0	0.607686	17.3363	20.2439	31.8832	48.6323	0	0	2.75728	0.921757	19.802	17.4655
ap3s2	19.0421	14.8253	27.0152	26.3571	30.4063	31.5527	0	21.4799	107.578	66.3886	23.3494	32.3115
ap4b1	6.76943	4.18848	3.19695	4.00619	3.29843	7.46989	0	9.10988	38.3481	19.182	1.20704	4.42326
ap4e1	1.91953	2.49692	12.1276	10.1454	17.7066	4.84455	0	2.08104	3.15558	5.74768	7.17708	1.82237
ap4m1	4.91222	4.57468	10.4856	9.72775	10.6137	18.5597	0	5.24907	33.901	33.1282	10.9085	17.098
ap4s1	26.8683	12.8131	33.7274	31.25	41.7996	51.1266	38.9021	38.3292	85.2846	90.1154	32.1735	45.2335
ap5b1	4.77978	15.4367	7.53608	9.13794	20.0586	0	0	7.62723	4.19298	1.4423	9.81208	9.92481
ap5m1	17.3118	15.4786	19.6015	19.4242	34.5602	22.2399	63.6356	11.7389	11.1313	21.8446	12.9293	9.56709
ap5s1	37.5591	33.6955	13.3896	11.3679	17.4674	8.75282	47.6436	22.609	78.4882	39.8664	11.3431	19.8774
ap5z1	7.9199	16.0789	15.7814	13.0489	14.7469	21.2861	62.408	14.3307	13.74	17.252	9.5336	16.8631
apaf1	64.2411	66.1557	12.2495	27.6683	32.2206	17.5549	57.7706	22.9145	26.0121	43.7664	25.0984	48.0186
apba1	0	0	0.50913	0.9806	0	0	0	4.13843	6.20149	0	18.859	24.407
apba2	0	0	0	0	1.14258	0	0	0	0	0	0	0.559838
apba3	31.2887	66.72	12.8078	18.3695	24.4605	27.2469	0	10.979	32.5564	26.0131	11.9267	17.6217
apbb1	0	0	1.75406	1.15655	3.80683	0	0	14.055	45.4844	0.682221	0	0.203046
apbb1ip	0	0	185.657	246.03	249.5	341.861	712.488	52.8239	1.65376	0.459506	148.922	284.191
apbb2	24.2849	7.81256	0.979386	2.99272	1.68822	0	0	0	61.2726	21.4849	1.67365	0.503194
apc	63.1681	46.1759	41.087	33.5576	51.0679	58.231	0	33.3639	38.9642	29.9905	54.9634	38.9666
apc2	0	0	0.706224	0	0	0	0	0	0	0	0.836433	0
apeh	104.546	118.197	54.5937	61.1748	75.7201	85.4036	50.5492	47.6741	72.3059	127.276	33.0502	37.6499
apela	0	0	0	0	0	0	0	0	0	0	0	0
apex1	2.3829	1.93964	57.9403	50.9338	34.5798	9.56267	0	8.53068	195.191	145.045	52.9054	36.0282
apex2	1.97014	3.57386	9.27565	5.94043	16.221	18.2555	0	12.957	11.3021	7.25298	15.4378	0.229521
aph1a	79.5706	55.5781	61.3548	81.4589	94.4131	132.154	110.052	136.373	20.3615	16.1231	130.473	163.896
aph1b	3.78857	3.64418	1.661	0.752421	5.09576	4.62815	0	0	6.21854	9.87501	10.9949	7.12407
aph1c	0	0	0.279462	0	1.20394	0	0	0	4.76569	1.13987	53.8878	53.3604
api5	50.5149	24.0426	59.0397	50.7413	66.464	115.388	32.8711	47.3373	61.3874	57.0837	46.5781	76.8388
apip	0.476057	0	22.1716	17.4819	26.2776	3.27988	0	6.6493	52.4247	29.2693	38.3162	30.439
apitd1	0.514675	0.933387	11.8346	1.71524	3.28628	0	0	4.70059	31.9935	29.7407	5.53433	2.69461
aplf	2.31982	0.867287	5.62836	5.53443	9.8973	12.2499	0	0	14.0034	16.7542	1.21105	2.1257
aplnr	0	0.217677	0	0	0	0	0	0	0	0	0	6.53451
aplp1	32.529	140.884	0.057962	8.88351	30.5667	16.61	0	26.6044	520.893	19.1069	0.949237	0
aplp2	110.554	95.8896	23.1496	133.295	147.611	112.813	0	27.1167	102.208	109.359	21.5231	92.9604
apmap	14.8823	5.86861	21.2503	29.6121	23.8547	8.50873	0	38.3516	43.8834	67.0614	22.9321	16.541
apoa1	20652.3	55698	2.69719	1.05341	4.81203	7.44477	47.4407	0	437.814	405.126	0.990049	39.2677
apoa1bp	57.3035	18.3603	57.4241	61.2608	116.108	64.9893	29.4623	156.196	330.55	240.588	93.8776	68.661
apoa4	11876.1	68365.6	0.800458	0.54845	0.536927	0	0	0	151.744	132.594	0.967054	1.961
apob	2180.24	4812.64	0.072928	0	0.581701	0	0	0	64.5134	41.9488	0.075135	0
apobec1	55.6733	143.339	42.4669	34.1518	10.2033	12.1446	30.8299	59.7566	9.1418	55.7405	10.9399	264.18
apobec3	2.51257	0.194756	467.846	281.775	259.773	405.747	62.408	234.38	158.307	130.965	259.632	188.289
apobr	0.439792	0	0.255109	14.1376	60.7657	56.8321	117.097	0	3.3955	0	71.8911	44.5659
apoc2	50.1302	91.2663	0	0	0	0	0	0	90.5839	174.235	0	0
apoc3	6317.56	23144.6	0.643536	2.97887	3.15901	0	0	0	224.253	89.1383	3.19703	7.30114
apod	0	0	0	0	0	0	0	0	1.55535	1.32886	8.12065	4.97395
apof	0	0	1.64358	0.764421	0.840442	0	0	4.97145	0	0	0.774757	0.552678
apol10a	697.817	483.893	0.233128	0	0	0	0	0	24.8573	21.052	0.060782	4.9432
apol10b	2.93401	2.91019	0.174508	3.42834	6.52426	4.21435	0	0	0	0.440438	116.958	108.61
apol7a	137.377	465.191	0.061298	0	0	0	0	10.979	12.4224	31.4476	8.03931	6.60461
apol7b	0	0	0.198863	15.768	75.8119	73.9872	0	0	0	0	13.8025	1.30037
apol7e	0	0	0.678595	56.7512	171.195	247.068	0	0	0	0	7.96699	1.78836
apol9b	15.0907	381.319	4.42872	13.7032	78.7582	30.9399	0	0	5.21739	5.74924	0.651081	2.94115
apoo	46.3179	13.779	1.13284	1.55237	1.1455	0	0	6.78164	66.7818	54.9511	0.426619	0.57675
apool	27.1021	21.8684	17.8004	26.8813	26.4273	12.0373	0	17.8084	75.6265	63.1716	20.6524	22.2039
apopt1	14.5501	5.80372	47.3233	50.8255	54.9193	49.2574	0	51.2648	116.474	102.55	66.4295	48.3877
app	284.547	407.757	2.42742	6.52046	1.06732	12.8418	120.681	11.0955	193.949	202.236	78.4855	207.852
appbp2	17.3026	16.4997	37.0854	39.2822	46.3359	37.7151	47.6436	7.94676	77.366	67.9518	29.2427	25.2924
appl1	16.8082	21.5281	39.0134	64.8777	52.3532	52.9155	0	20.3531	36.6077	14.0906	32.6717	24.3201
appl2	26.1612	28.0355	4.92589	13.1578	97.0308	54.4896	0	3.98874	45.2731	66.9578	6.25427	17.9518
aprt	643.156	390.662	118.971	210.145	236.954	199.263	32.8711	101.631	321.969	360.621	183.517	306.367
aptx	15.2188	13.364	19.3661	28.0852	29.4404	57.9277	50.5747	10.177	66.9286	31.0796	24.6109	20.747
aqp1	82.4614	180.184	0	0	0	0	0	0	67.5853	112	0	0
aqp11	199.209	90.9683	0.694932	0.451234	1.12374	0	0	0	46.8057	63.5038	0.311706	0
aqp3	32.0316	36.3353	0.744697	28.6261	0.826326	21.3831	0	5.5575	0	0	0.536064	0
aqp4	1.64854	0	0	0	0.357736	0	0	0	62.8199	16.0892	0	0
aqp7	30.0731	113.312	0	0	0	0	0	0	8.53585	0	0	0
aqp9	0	0	0	6.73639	0.520869	0	203.213	0	1.60186	0	5.59323	1.95197
aqr	15.5874	7.99561	43.5441	60.8004	68.3134	51.7527	0	34.7097	41.1458	41.242	35.1397	33.4929
ar	0	0	0	11.0972	6.65872	10.6898	0	0	0	0	0	0
araf	38.2762	29.7274	77.3941	96.7027	98.5113	114.86	121.672	121.66	132.174	93.4642	55.8386	50.6259
arap1	14.6645	9.69258	94.886	41.9699	40.1384	25.0455	194.38	43.2332	67.6307	18.3394	58.3279	106.848
arap2	56.4984	32.8336	67.5279	89.8416	134.775	135.557	50.5747	13.2751	12.2405	11.3721	20.405	6.85353
arap3	0	0	0.360841	4.59354	102.912	78.6391	81.7789	0	0	0	11.0036	7.17305
arc	0	0	0.531507	6.29883	2.04689	0	0	0	10.7228	0	0.868436	1.19721
arcn1	147.654	220.966	78.5798	63.7724	71.9207	68.169	62.408	183.964	109.199	177.384	69.4198	69.4946
areg	19.3376	33.3627	0.077525	43.0077	1.92516	0	0	0	0	5.52448	3.89594	8.17069
arel1	23.1376	21.4939	24.1515	19.3319	27.2537	17.508	124.999	75.9805	22.9529	16.1554	9.32837	24.5809
arf1	485.46	455.748	314.452	302.395	356.426	467.89	258.89	569.3	532.337	671.58	359.551	479.133
arf2	4.15884	11.5333	11.8237	13.5681	14.5799	20.3327	0	27.1709	36.4809	12.4804	38.4031	41.9582
arf3	98.157	78.2873	51.2654	99.8354	117.899	97.902	81.3792	29.676	142.878	103.787	130.351	108.931
arf4	297.182	464.451	170.406	245.677	218.398	301.211	62.408	524.3	282.984	522.071	265.888	311.987
arf5	892.2	834.703	176.92	325.365	374.853	255.14	434.374	265.701	878.885	895.006	390.611	418.024
arf6	363.624	569.672	252.382	210.618	315.108	347.337	181.153	219.833	188.338	297.86	185.298	199.145
arfgap1	29.1459	36.0829	37.0713	46.0536	49.4367	48.4546	32.8711	70.1294	84.6191	111.03	40.7264	17.5205
arfgap2	23.0786	33.7881	65.6292	90.3379	81.8426	87.0701	94.1687	76.3055	100.806	51.6145	47.7278	40.3662
arfgap3	74.783	203.833	4.4253	10.815	18.5563	5.26301	0	131.288	100.496	155.75	17.0321	17.3799
arfgef1	159.385	156.22	93.9536	70.0441	85.3287	135.548	80.5147	27.9603	125.329	112.295	44.7511	33.39
arfgef2	24.4776	17.5859	38.6244	18.0644	20.7716	41.8931	50.5747	6.84547	29.755	30.8808	21.1186	38.7586
arfgef3	0	1.1249	0	0	6.10003	0	0	2.77875	16.6222	25.3867	0.109658	0
arfip1	78.2159	32.8132	18.434	14.3103	36.2626	35.8947	0	8.86369	39.5928	70.1872	21.6797	28.129
arfip2	32.7688	22.1339	14.6636	15.8189	21.8996	6.88202	0	71.9663	122.234	192.321	24.1746	11.4473
arfrp1	27.8798	21.8691	71.7419	82.4193	92.2467	113.856	148.742	61.1203	110.897	93.2291	45.1141	55.1352
arg1	0	0	0	31.5919	0.180925	0	0	3.34678	85.4946	9.58721	0	0
arg2	596.464	203.656	0.067006	0.849526	0	0	387.571	0	72.605	101.54	3.80105	2.03219
arglu1	77.5031	50.2448	64.6135	64.5725	80.4497	116.089	0	58.2114	105.491	93.9686	48.5326	60.9129
arhgap1	27.3047	22.3787	37.6737	58.9608	48.4868	57.9394	38.9021	52.3439	76.1968	127.571	49.8965	46.4547
arhgap10	5.40469	0.465103	2.28829	24.7876	34.4671	28.2412	0	16.6685	1.9519	1.50644	5.08753	11.2052
arhgap11a	7.94881	3.11619	10.0882	1.83543	3.84879	0	63.6356	9.9429	21.5084	31.9304	23.9539	24.4129
arhgap12	43.0021	58.8423	23.292	26.2476	21.9323	9.91105	0	15.8828	24.4415	33.858	12.9035	16.6653
arhgap15	0	0	136.439	136.004	85.4129	122.17	313.429	41.5095	1.59024	0	55.0157	75.4186
arhgap17	60.3195	89.5489	165.566	34.1895	62.984	60.3491	187.222	23.814	43.6291	33.9762	121.862	143.741
arhgap18	58.0131	56.5344	7.83071	28.7502	64.1795	45.5887	0	6.47595	40.3302	34.3673	87.4647	46.0041
arhgap19	4.37078	2.24617	1.69689	0.456215	0.771393	0	0	0	0	17.6554	12.5281	35.8095
arhgap20	0	0	0	1.60373	1.50277	0	0	0	0	0	0	0.276842
arhgap21	37.2233	26.3476	7.71533	2.75548	7.59366	14.0872	0	9.87747	28.322	46.3512	14.8298	11.1367
arhgap23	0	0	0	7.01901	4.59019	0	57.7706	0	3.35684	0	0.874691	1.90358
arhgap24	0.16134	0	84.6068	3.28771	2.11815	4.74738	62.408	27.2229	4.98158	15.8892	20.5898	9.84493
arhgap25	0	0	112.364	87.1977	92.598	60.3934	261.313	17.1135	0	0	38.058	51.603
arhgap26	40.0945	44.3583	62.1596	16.7865	14.4184	17.5073	0	0	13.4002	2.49523	6.63482	22.4936
arhgap27	27.784	33.2083	55.1426	54.4587	46.7671	67.6487	47.4407	14.9993	24.0989	35.584	46.8484	62.2925
arhgap29	2.54836	0	0	0.849526	0	0	0	0	1.21535	0.831098	2.40428	0
arhgap30	0.39696	0	265.256	199.272	244.494	207.023	330.552	164.481	1.29184	0.802794	187.077	240.474
arhgap31	10.5503	6.5742	11.7419	185.049	66.3951	90.5541	199.006	27.2564	17.9711	8.24866	43.4941	29.6295
arhgap32	76.0162	41.7306	0	2.13643	0.501406	0	0	0	37.0088	46.4603	17.2734	9.3101
arhgap33	0	0.530237	1.95642	1.91647	2.74581	0	0	0	6.75777	7.23384	2.29983	0
arhgap35	5.27982	7.69826	6.76787	8.24625	5.11102	13.8693	0	13.0601	41.8499	10.1409	4.55927	4.36117
arhgap39	1.30671	1.15228	9.32194	25.7064	93.8409	20.9524	0	4.97145	49.3299	40.0404	13.1473	39.6381
arhgap4	0	0.130923	200.665	168.163	132.437	184.414	401.663	49.42	11.2768	3.81666	47.9841	84.7931
arhgap42	56.8939	52.0072	0.146749	0	0	0	0	0	3.8731	7.0483	11.2539	0
arhgap44	0	0	0	0	0	0	0	0	0	0	0	0
arhgap5	93.1856	134.51	10.0922	24.2555	22.1258	35.0838	127.271	2.08104	84.3024	70.2726	50.2926	13.3298
arhgap6	0	0	7.83266	2.36079	0.226713	0	0	11.149	0	1.08055	21.2486	3.1755
arhgap8	0.89509	0.402463	0.062228	0	0	0	0	25.3509	15.8112	15.0634	0.465114	0
arhgap9	0.322423	0	93.7129	160.862	182.626	186.082	463.619	82.687	4.03649	5.9119	75.5504	141.796
arhgdia	313.87	379.093	439.102	351.58	424.678	527.742	590.278	332.574	344.206	348.764	566.485	532.826
arhgdib	0	0	1572.38	1206.1	1218.5	1166.65	1591.65	670.511	6.39701	7.54294	562.15	1029.62
arhgdig	0.815467	0	0	0	0	0	0	0	19.0653	6.08482	0	0
arhgef1	25.9286	22.3187	556.922	622.455	510.109	544.28	515.448	163.19	105.551	88.7167	95.9995	160.288
arhgef10	0	0.184099	3.78028	5.78793	2.41684	0	0	40.3478	0	3.25194	14.4164	3.49179
arhgef10l	0	0	0	0	0	0	0	13.0601	9.01516	34.6027	10.4722	82.55
arhgef11	10.4818	10.156	10.11	9.13209	0.818272	0	0	14.9697	16.0631	11.8167	10.3717	7.5409
arhgef12	15.6006	4.90129	10.456	26.6075	10.2404	4.95998	0	23.7806	40.985	34.215	8.04529	13.9582
arhgef15	0	0	0	0	0	0	0	0	11.3138	0	0	0
arhgef16	98.5115	185.572	0	0	0.614311	0	0	0	101.781	114.299	0.910746	1.33729
arhgef17	0	0	0	0	0.377471	0	0	0	3.82178	0.810185	0	0
arhgef18	28.9186	21.3714	85.4908	44.1025	25.2537	37.514	0	0	22.477	12.748	2.68804	10.1811
arhgef19	24.8267	24.7369	0	0	0	0	0	0	18.2893	19.4833	0	0
arhgef2	42.8573	58.4193	69.4452	56.049	82.6244	107.716	63.6356	56.0987	82.3614	23.2354	55.0431	101.017
arhgef25	0	0	0	0.655483	10.8787	0	0	0	0	0	0.803057	2.91282
arhgef26	47.0998	46.4904	0	0.483178	0	0	0	0	21.6493	31.4079	0	0
arhgef28	0.425583	1.15277	0	8.13971	0	0	0	0	58.5476	22.3487	0.055848	0
arhgef3	3.55317	17.7155	84.4428	132.853	124.228	139.114	520.774	14.2375	9.12664	10.1622	14.1734	51.0547
arhgef33	0	0	0	0	0.480035	0	0	0	4.0007	0.522877	0	0.20334
arhgef38	6.01682	4.11191	0	0	0	0	0	0	50.4068	55.6156	0	0
arhgef39	4.55315	2.77414	0.687308	3.07854	8.25785	4.35391	0	0	18.9223	22.9812	9.51249	2.97863
arhgef4	0	0.318348	0.935609	11.7876	11.775	6.58323	0	0	4.84189	1.00764	1.68506	4.32909
arhgef40	3.46674	1.31377	0.290946	1.08085	10.9187	2.76857	0	0	14.7529	20.0915	14.1115	0.276842
arhgef5	94.2917	227.095	0.06053	5.57856	18.9898	15.2663	0	0	41.0603	65.2297	0.651081	3.55852
arhgef6	0	0	58.4946	82.3176	91.6065	53.7293	47.4407	51.7101	0	0	94.05	40.6214
arhgef7	23.1632	26.0377	25.3216	28.47	29.0292	39.1064	0	53.3668	45.5495	28.623	33.9034	17.2386
arhgef9	0	0	0.275948	0.688704	1.75315	0	0	0	10.4613	0.823668	8.13421	0
arid1a	76.6672	82.5417	218.73	220.124	217.619	300.357	336.395	94.096	154.225	65.6962	91.2875	94.0041
arid1b	32.8752	20.6922	62.8203	59.0483	46.7419	96.7881	38.9021	7.91403	45.9376	41.5157	44.7086	39.141
arid2	26.1002	20.9645	36.6831	56.7602	49.7811	54.2696	71.7732	22.9177	38.058	32.1548	24.2198	26.0254
arid3a	3.41006	26.1294	23.9913	15.6899	16.6503	5.18891	207.052	145.202	14.4541	10.2105	34.4875	40.4246
arid3b	4.38187	8.57729	61.5614	12.6143	33.284	20.7342	30.8299	28.1328	9.80739	9.03403	26.8158	8.29891
arid4a	10.6152	19.4766	68.3036	118.652	90.1012	188.511	129.946	36.6439	37.6285	40.9943	113.698	123.069
arid4b	44.251	40.8916	153.058	112.971	129.304	133.299	142.322	59.427	87.7938	50.7522	49.3301	73.3644
arid5a	0.420978	0.671094	54.9491	107.768	83.7934	63.0932	322.275	31.3704	8.26769	5.30421	36.7766	52.9158
arid5b	1.93428	0.091665	27.8218	46.5525	29.3459	43.2294	34.1354	4.06977	39.2276	12.7825	2.37507	27.9611
arih2	18.6082	33.276	44.4708	48.546	57.3676	59.5509	34.1354	50.167	63.5649	44.0931	42.4298	39.0314
arl1	95.738	81.1279	64.4898	85.8238	86.2612	110.788	38.9021	187.564	172.6	299.372	81.7199	92.0104
arl10	1.27977	0	8.1205	10.0479	28.5528	33.42	0	19.2952	21.8958	16.137	21.4382	33.6855
arl11	0	0	0.260277	2.9762	2.60103	9.07694	67.0065	2.08104	0	0	31.109	112.545
arl13b	7.96789	17.648	15.1007	15.2506	18.2508	16.4941	89.4769	22.5857	41.2816	9.33858	12.9243	7.60749
arl14	30.1756	172.68	0	0	0	0	0	0	21.926	33.4215	0	0
arl14ep	1.66121	0.986032	7.73465	17.0886	27.561	29.9992	0	4.13843	21.4552	17.5192	11.1841	21.3152
arl15	12.3441	11.5275	10.6429	23.7116	19.753	30.9636	0	2.77875	7.66057	8.93043	3.40831	1.3832
arl16	4.27929	5.15491	20.5301	16.6708	32.3846	12.827	50.5492	13.6301	26.1074	35.8171	11.9853	11.6965
arl2	40.9987	26.4942	27.6365	30.5235	34.1594	20.044	0	24.6502	187.917	92.7267	33.6281	30.1147
arl2bp	30.1092	5.67497	59.6932	121.643	144.257	166.556	34.1354	136.755	126.677	138.93	65.7725	32.2
arl3	3.74615	4.51042	15.1703	28.9488	31.8953	17.8416	50.5492	37.0039	194.635	34.4573	56.0774	15.5141
arl4a	122.924	165.165	37.6498	77.4199	59.2924	71.3769	0	48.975	158.822	77.9649	32.3238	21.0112
arl4c	0.138237	0	2.1546	140.242	40.9186	55.1976	133.236	5.39539	20.1268	0.417145	49.6591	117.374
arl5a	99.9005	191.552	20.2124	42.1459	45.363	29.3247	38.9021	54.0622	34.4992	16.3046	41.7595	54.4214
arl5b	25.9158	60.8214	28.8024	49.7716	29.4113	31.4501	29.4623	16.06	28.8473	17.78	16.7572	17.0508
arl5c	0	0	33.1869	55.3503	10.6481	0	0	111.641	0	0.569466	90.3241	132.196
arl6ip1	351.17	213.011	367.633	440.108	642.441	491.027	336.32	79.2667	236.986	184.189	266.928	369.138
arl6ip4	44.5389	32.4577	61.4234	61.4455	126.574	90.0138	0	184.84	193.241	176.001	105.705	73.9368
arl6ip5	43.2001	21.6375	128.484	271.548	339.463	333.737	89.4769	142.245	151.911	154.335	121.01	208.647
arl6ip6	24.8613	14.4727	34.6213	42.01	34.0929	48.9689	0	14.0022	75.4824	54.0681	24.0447	28.0748
arl8a	65.6456	61.163	29.0035	18.0554	23.5814	19.691	47.4407	9.3328	76.8149	43.4122	29.0771	67.7292
arl8b	91.2931	55.209	58.8449	53.6803	67.4848	73.3579	96.5067	60.937	63.1371	86.0149	83.3359	82.9116
arl9	0	0	0.407656	0	0	0	0	2.77875	0.727128	0.598874	0.093867	0
armc1	56.8632	26.2205	41.9966	56.0711	74.5647	53.8036	0	41.362	83.5147	75.7623	39.9854	48.7643
armc10	4.54136	1.91887	65.3887	64.872	77.168	45.7882	0	19.9043	84.4424	50.1948	40.7851	32.0431
armc2	1.16592	1.8092	0.266601	0	2.71033	0	0	0	0	0	0.103454	0.611033
armc5	12.1182	27.7282	15.6757	19.0092	17.7296	28.904	0	24.7428	18.0135	36.7624	11.9964	14.4608
armc6	1.5271	3.16715	7.0134	8.05543	5.57112	4.63197	0	0	9.28686	19.3959	4.93558	1.99062
armc7	5.77817	7.63278	14.5297	63.8659	92.7018	75.2097	121.406	4.13843	17.5024	10.0365	32.8263	28.8326
armc8	40.9815	35.7565	36.1696	40.2552	45.8972	65.2109	67.0065	7.05249	85.8297	48.0329	60.6062	56.4685
armc9	0.541272	0.752376	2.52674	2.65108	5.23925	4.35391	0	3.90743	16.0779	3.99753	2.15321	5.86908
armcx1	0.152911	0	0	0.589986	2.27549	0	0	0	28.8151	5.03188	0	0
armcx2	0	0	6.32781	7.11852	5.07174	6.67168	0	11.5368	0	0	6.14441	0.230086
armcx3	0	0.479302	8.5537	12.4709	18.4991	10.6626	0	43.0755	8.29533	55.1585	17.346	26.2359
armcx4	0	0	0.263871	3.89992	1.62477	9.23729	0	0	0	0	0	0.281201
armcx6	0	0	0.445316	1.39527	2.09619	0	0	4.76442	1.97656	0.935625	5.03657	7.70492
armt1	8.53199	14.908	30.6682	17.4301	20.2272	32.7707	114.185	8.09757	31.2855	20.2665	17.5007	5.78673
arnt	23.795	24.4041	32.3846	45.2756	31.4925	45.7582	50.5747	23.2911	23.3054	41.3832	14.9169	15.3918
arnt2	0.09719	13.6905	0	6.65633	5.26417	4.35391	0	0	7.58539	0.920668	0	0
arntl	67.723	59.2283	16.2561	36.4216	17.7098	43.877	0	9.95497	17.9669	38.9862	4.19655	6.604
arpc1a	176.185	186.046	62.7642	76.0193	76.4334	51.2383	84.7101	146.033	513.826	425.148	163.505	125.82
arpc1b	409.25	410.779	701.014	686.226	1093.89	998.858	2879.26	514.839	532.072	604.199	1477.86	1780.64
arpc2	449.333	487.157	806.317	771.806	787.947	876.041	2022.87	638.363	673.049	715.999	1296.23	1274.76
arpc3	187.596	173.046	621.056	552.556	749.781	633.944	1238.02	413.796	542.023	613.942	1134.03	1030.46
arpc4	131.934	130.528	333.828	313.64	377.977	267.442	186.128	184.089	291.435	290.862	638.103	646.856
arpc5	250.885	220.878	432.139	346.002	410.5	397.175	1519.93	221.106	473.565	448.488	608.366	611.879
arpc5l	66.2675	40.7264	348.731	136.393	148.404	173.577	184.08	153.65	280.74	230.891	128.869	105.624
arpin	32.9855	33.0032	0	0	0.72152	0	0	0	51.9033	67.7602	34.963	11.978
arpp19	268.453	273.61	199.65	210.91	226.744	273.262	203.75	274.86	529.088	467.732	251.175	237.907
arpp21	0	0	0	3.58392	0	0	0	5.64145	0	0	1.02472	0
arrb1	83.3981	108.63	16.2466	39.7038	42.7395	48.2164	47.4407	9.55243	25.3582	42.2691	26.3901	43.4566
arrb2	2.24668	0	34.3491	172.935	204.218	234.432	620.667	50.591	16.7376	17.9915	114.237	214.499
arrdc1	23.8551	44.0088	69.2377	81.5947	85.0332	118.962	0	22.5825	99.552	141.507	48.818	56.9575
arrdc2	1.92899	8.32227	12.7898	16.2181	9.70218	16.7351	0	14.3076	5.73371	7.01576	7.80843	30.0831
arrdc3	6.9181	10.846	19.3486	20.0911	36.2635	11.5567	248.712	92.7911	10.9127	12.5099	15.2414	21.6677
arrdc4	25.7446	16.7162	0.29452	45.2692	80.5289	44.9857	448.903	2.08104	111.688	59.6679	49.7878	46.5577
arsa	14.1741	6.98946	9.52171	6.19947	16.2575	5.26301	32.8711	3.90743	15.1832	3.63853	14.7757	24.4925
arsb	3.40401	0.773223	6.95018	20.8343	31.1798	61.9202	0	12.9088	48.0308	9.14011	60.7603	21.5357
arsi	0	0	0	0	0	0	0	0	0	0	1.38924	8.11304
arsk	4.13025	1.41082	11.6108	3.70082	12.6018	10.3669	0	3.98874	10.0944	4.22783	8.62262	9.64162
art1	0	0	0	0.541071	0.495826	0	0	0	0	0	0	0
art2b	0	0	0.208797	121.635	28.6417	42.1335	0	29.5672	0	0.236192	5.38455	106.203
arv1	1.23907	0.626777	5.84856	12.1049	5.26682	5.97491	0	0	5.55189	11.944	3.15492	0.294127
arx	0	0	0	0	0	0	0	0	107.189	0	0	0
as3mt	69.7349	14.1394	19.4836	21.4947	26.6115	19.8936	0	10.0734	153.753	120.973	32.709	34.5597
asah1	33.3221	12.4213	41.6553	27.2836	41.9725	44.5489	32.8711	118.536	65.611	93.9596	221.791	362.028
asah2	326.639	301.946	2.62323	4.9109	3.81474	0	0	0	7.86696	9.56917	1.138	1.25253
asap1	9.08139	123.614	42.101	80.6821	41.8076	16.0502	329.246	2.08104	30.0462	9.96345	54.686	59.7198
asap2	46.1688	109.182	3.60571	7.49659	8.68234	7.20858	62.408	0	29.9974	31.9564	23.181	6.84758
asap3	0	0	0.140974	0.782511	0	0	0	0	1.29184	0	0.90046	0.760244
asb1	2.57315	2.00079	8.55782	9.93295	20.5294	9.81707	0	27.5014	12.4835	3.56342	4.77655	3.44029
asb11	0	0	0	0	0	0	0	0	0	0	0.400163	0
asb13	53.0773	26.7067	27.5339	19.3935	30.0195	11.4149	0	18.5115	58.3649	19.5613	12.6702	24.5788
asb16	0.345086	0	0.051112	0	0.757971	0	0	0	0	0.437141	0	0
asb18	0	0	0	0	0	0	0	4.13843	0	0	0	0
asb2	0	0	5.21619	321.323	397.251	774.502	0	41.4699	3.77171	1.74474	278.911	422.702
asb3	3.97449	2.90821	27.4294	29.5714	32.6206	37.3634	0	17.4991	16.1021	12.6299	12.5397	15.7298
asb6	5.33359	5.0855	18.1305	27.9682	33.1998	44.8455	0	57.2505	22.2585	19.7212	9.26096	10.2152
asb7	12.7952	8.01678	12.39	18.4479	16.0681	25.8532	0	9.33268	49.7095	19.1749	9.3042	16.4849
asb8	18.41	10.5898	23.4694	26.6186	30.705	15.8989	0	17.5452	40.2815	44.7966	30.0205	22.9482
ascc1	14.3245	7.09799	25.1266	38.3112	46.5608	33.9999	0	45.0237	119.711	81.612	43.8686	36.9784
ascc2	26.6314	38.4565	17.7802	31.8245	24.7902	4.98638	0	19.4138	57.219	48.9229	17.983	10.1257
ascc3	25.0095	39.8886	54.0274	50.3246	44.7036	50.0635	0	94.7613	22.2399	31.2734	24.4767	23.4707
ascl2	0.598419	0	0	0.860879	0	0	63.6356	0	37.6623	28.271	0	1.35831
asf1a	6.77505	1.1334	39.6062	33.148	52.1054	58.9781	95.2791	70.3698	140.957	116.979	24.7953	13.9455
asf1b	0.401183	1.93559	6.04214	5.48805	9.61674	0	0	4.13843	18.7542	39.4773	13.7366	2.39794
asgr2	0	0	0.054157	0	0.207007	0	0	0	7.47669	0	1.60379	5.01387
ash1l	53.422	30.0289	136.284	98.5313	101.422	122.835	282.737	74.2813	68.3176	70.8007	30.9991	58.8445
ash2l	30.7299	15.598	25.0032	34.3542	38.8608	54.6201	0	31.1582	134.226	93.1483	33.5598	27.8591
asic1	3.69104	8.32021	0.150907	0	0	0	0	0	0	0	1.09926	0
asic2	0	0	0	0	0	0	0	0	12.337	0.565172	0	0.492719
asic3	2.93058	0.322444	0.154884	0	0	0	0	0	0	0	0	0
asl	17.6371	26.4365	10.2654	39.1542	36.7563	31.825	0	33.6575	100.353	120.148	42.0376	31.9347
asna1	34.6859	26.5917	42.1	46.6704	48.6924	74.9373	0	109.364	170.253	161.349	63.2041	65.7415
aspa	135.771	135.508	0.153401	0	0.180229	0	0	0	7.15021	14.6587	4.18452	8.02028
aspg	0.806798	3.99811	0	0	0	0	0	0	6.84878	15.3929	0	0
asph	11.6669	3.18334	4.69117	0.754728	6.70903	0	0	2.08104	171.443	326.194	23.5482	17.2069
aspm	0.240542	0.091665	0.175466	0	1.11196	0	0	9.40119	3.05887	7.95458	2.01755	0
aspscr1	74.4757	97.5606	49.4131	56.2305	58.9202	57.4867	0	50.4655	103.787	79.2256	41.6122	51.6217
asrgl1	0.736674	1.42609	23.6704	26.612	40.587	67.0991	0	60.3257	9.86767	6.26489	13.6993	29.9409
ass1	0	0	10.9778	25.9467	2.23183	6.17511	0	14.7119	140.467	38.1037	20.088	22.8021
aste1	6.89409	2.58639	10.1874	13.1528	10.5016	0	0	0	5.89531	14.1339	2.20888	2.27803
asun	10.1423	5.90937	25.9928	30.8449	34.3168	16.972	0	24.1882	43.3896	33.8617	16.0176	17.1513
asxl1	13.3492	12.4109	18.7275	53.8102	31.8029	16.4135	218.481	15.0023	24.2133	29.6358	24.1336	11.6978
asxl2	42.991	38.2542	58.2691	108.688	137.039	88.3955	112.983	82.2359	57.5763	45.0556	44.3976	24.2213
atad1	57.639	38.6089	40.891	40.9052	56.849	36.5835	58.1727	19.9005	71.2663	58.5804	30.7743	29.9806
atad2	1.10842	1.60342	20.1152	34.4263	55.3008	85.9998	0	7.89617	24.8529	29.6571	17.265	10.569
atad2b	5.89399	9.85879	20.6152	17.336	23.5983	47.9645	120.304	2.69769	19.5476	11.2521	15.2187	21.8313
atad3a	25.7171	3.85843	31.2085	19.3364	24.5442	4.60257	0	7.65938	59.5871	71.174	22.2504	15.9986
atad5	0.757426	1.43241	7.18612	6.09336	9.75602	0	0	32.4328	7.40678	8.33274	6.41404	1.42665
atat1	24.0387	25.4369	7.54716	4.5822	10.727	16.2601	0	152.526	83.6267	20.388	2.83946	5.21266
atcay	0.147597	0	0.140884	6.12291	4.31359	0	0	0	0	0	0	0
atf1	36.9826	35.6285	71.9918	91.7131	102.533	100.85	129.422	73.2237	45.2623	58.9959	72.2138	61.5673
atf2	44.6452	39.2215	34.5339	65.587	51.0435	66.0001	0	24.2967	54.9249	16.4453	15.3038	22.5188
atf4	102.011	157.051	196.037	193.06	210.412	266.589	256.556	346.845	258.065	383.565	125.965	121.296
atf5	4.85387	2.48459	4.73604	8.84281	8.8394	4.21435	0	36.6599	22.3587	23.6152	6.05717	12.4404
atf6	12.1942	10.3352	33.8228	26.7387	27.5044	6.17511	0	146.966	132.267	35.226	33.5924	46.118
atf6b	13.3985	10.4552	44.2025	58.1922	57.2322	66.2318	0	146.175	111.197	101.494	79.2661	48.6208
atf7ip	49.5717	54.0389	143.271	154.915	158.904	156.014	89.7545	62.4299	64.2927	44.4856	65.3858	74.4366
atg10	7.25722	6.73564	11.8029	12.6716	15.7875	7.71602	0	10.6129	57.3281	14.5057	13.6861	13.0433
atg101	29.3113	37.6347	42.0914	35.3463	51.9132	22.2168	316.152	30.7114	108.191	106.342	38.1697	46.119
atg12	31.6252	36.3994	30.4066	39.3679	44.2123	42.9594	121.672	9.47933	71.0263	72.396	24.2046	37.7357
atg13	23.3906	34.4505	20.7444	43.3859	39.3417	49.0259	0	98.3619	47.9699	38.0598	20.3088	19.9152
atg14	6.27953	10.5561	7.85933	13.0445	37.9158	10.0983	0	26.5358	14.4521	5.84141	14.9458	17.7002
atg16l1	13.2689	7.40785	32.0964	37.1587	35.0996	43.4912	47.6436	20.442	32.8134	23.8499	19.4537	36.3962
atg16l2	0.245637	0.507132	38.8426	27.5019	25.4925	11.9225	58.1727	54.1235	19.0463	4.75509	14.0352	5.95249
atg2a	17.8691	51.9789	36.469	50.6158	57.5629	37.0736	96.5067	31.7163	26.6555	21.3017	27.6259	31.0135
atg2b	17.3854	10.1844	23.1509	32.1327	28.2739	46.7374	0	31.8803	32.8967	28.8312	9.69594	19.4456
atg3	44.5586	68.2134	88.1556	77.5603	102.982	90.1622	462.923	82.4134	157.788	146.711	197.412	143.025
atg4a	9.81834	18.1205	11.1111	21.3618	20.0111	23.8839	0	4.56826	18.6265	16.5988	10.8606	10.335
atg4b	26.8127	44.6152	42.3374	36.7352	42.9044	77.3392	32.8711	38.2528	104.612	75.2713	22.2361	32.568
atg4c	19.7112	14.5813	6.74824	0.717363	2.2524	0	30.8299	4.92954	18.3757	20.2837	17.2307	28.1425
atg4d	79.6032	92.3139	33.2299	28.3798	33.2839	67.8216	0	69.4064	108.182	182.022	22.2693	42.7921
atg5	47.3669	49.2749	47.3073	48.0837	97.3469	82.3893	147.121	134.489	81.7631	102.697	55.6292	57.7445
atg7	7.0163	7.45176	12.1502	25.1744	16.4141	26.9723	58.9246	17.3231	38.0301	86.8936	15.6202	21.6522
atg9a	58.4857	75.5315	9.04861	13.3691	24.2529	7.59568	0	44.3369	32.3607	44.5768	10.1134	28.8776
athl1	4.35048	5.84657	10.276	17.4857	24.1808	18.2518	0	38.7891	21.1861	33.5625	7.66475	4.73674
atic	5.28567	0.696726	61.7368	68.3001	38.3298	24.2035	0	19.0662	51.5316	58.4178	34.592	47.2407
atl1	0.111077	0	1.91903	0	1.271	0	0	0	1.08505	4.97987	1.7005	0
atl2	187.482	274.439	12.9616	20.6441	14.6519	13.1274	63.6356	48.0055	53.4141	48.5719	11.0421	5.17119
atl3	13.9806	7.77271	61.794	50.7852	59.3302	52.5825	0	24.5044	13.4603	8.82915	39.134	21.0588
atm	2.2188	0.363561	40.2541	42.9682	47.6703	34.2672	50.5747	0	22.5045	14.0133	14.5153	8.10092
atmin	7.12988	2.47522	8.78527	20.7322	26.8973	21.8548	0	8.96523	29.2905	24.4141	17.3315	30.3097
atox1	682.437	422.092	117.429	183.203	268.204	321.782	753.283	143.973	730.08	689.854	1563.83	1095.24
atp10a	0	0	0.621365	15.1212	6.74253	11.1638	0	0	0	0	0.667202	4.09905
atp10b	82.8173	190.214	0.266546	0	0	0	0	0	60.0677	67.7647	0	0
atp11a	0.111077	1.19947	0.249543	8.90482	16.3378	24.2926	90.8421	0	20.2235	1.68139	7.91996	10.1625
atp11b	93.031	132.943	60.5623	100.308	111.489	177.742	236.298	38.3738	57.1536	60.7915	38.2262	33.568
atp11c	7.29453	4.52466	22.6056	18.9852	14.9461	0	30.8299	4.33652	6.81951	4.39879	13.1631	7.92197
atp13a1	41.2918	18.2865	47.3296	60.9198	65.5577	65.2377	29.4623	93.9055	71.6355	79.7472	22.9971	45.7338
atp13a2	6.83934	3.72823	57.4526	13.0029	10.1548	8.99703	50.5747	24.9469	35.4476	24.8915	63.5461	78.1763
atp13a3	47.695	10.3474	24.4235	39.4039	26.4071	7.11322	32.8711	44.8409	53.9118	120.056	33.7557	47.6492
atp1a1	1489.72	936.201	58.9956	116.329	96.398	128.118	65.7422	154.387	491.621	425.864	208.531	225.35
atp1a2	0	0.673693	0.086869	1.23892	0	0	0	0	0	0	1.91228	0
atp1a3	0	0	0.321036	10.7985	4.58101	11.7471	288.895	4.16208	0	0	50.9143	121.859
atp1b1	1448.95	772.423	13.1185	29.4722	10.9279	82.2663	63.6356	247.98	490.659	539.317	205.553	2.44152
atp1b3	12.1401	10.9274	75.3195	236.805	122.165	108.933	34.1354	109.072	68.6174	83.8835	88.3915	135.525
atp2a1	0	0	0.137587	0	0	0	0	0	2.50553	0	51.7655	0
atp2a2	102.72	50.0028	40.1058	45.5828	52.6543	63.9351	0	95.5804	225.995	252.195	39.9886	61.3915
atp2a3	0.442104	3.08299	207.867	105.554	160.516	228.918	0	224.572	76.0614	290.977	36.0156	27.0415
atp2b1	169.068	166.614	77.8621	146.994	93.5859	166.831	603.635	29.6746	225.671	100.148	58.5427	289.512
atp2b2	0	0	0	0	0	0	0	0	2.70216	0	0.266192	10.4277
atp2b4	0	0.847137	0.215881	39.6901	30.0092	32.5029	0	0	10.8722	0	10.2659	0.162501
atp2c1	19.5566	14.2595	73.6891	49.6131	58.1813	31.0552	29.4623	35.3047	69.5612	74.3122	31.5438	36.1181
atp5a1	1326.7	570.921	421.793	452.69	524.997	543.422	214.656	437.945	893.593	905.416	399.235	326.887
atp5b	1867.87	1232.3	482.984	472.509	494.56	480.522	285.65	532.807	1120.88	1104.93	584.246	429.052
atp5c1	880.172	308.846	346.291	409.488	477.296	373.704	561.213	292.738	879.858	757.946	542.611	508.04
atp5d	1544.95	1221.31	499.907	514.951	606.085	683.217	268.633	649.02	893.134	933.223	494.113	463.065
atp5e	2607.21	1590.4	863.226	946.409	1006.7	963.684	576.243	1730.84	956.076	1029.06	1398.14	1166.41
atp5f1	660.59	320.118	300.678	320.613	492.183	366.021	178.416	370.61	786.907	798.937	502.75	410.129
atp5g1	1933.03	458.507	257.265	299.463	411.151	275.619	90.6417	690.555	662.777	760.686	434.866	369.077
atp5g2	532.071	123.693	880.88	864.255	964.465	827.09	221.906	859.671	5.17658	13.4661	961.188	759.702
atp5g3	1874.95	862.882	439.63	588.27	849.31	721.184	199.564	893.804	642.848	629.478	710.737	691.172
atp5h	1119.53	614.877	270.209	421.449	427.8	511.56	250.652	420.724	880.865	847.899	391.818	399.04
atp5j	1450.69	825.639	324.735	413.155	514.97	551.263	251.443	700.948	875.227	914.521	457.361	463.785
atp5j2	2333.6	1301.29	298.684	475.059	550.164	579.738	364.909	977.84	941.753	992.473	543.469	627.94
atp5k	1355.58	764.51	115.284	155.912	151.12	114.052	86.5457	293.661	567.132	611.711	171.649	266.119
atp5l	1853.09	710.055	487.534	561.662	639.447	667.607	704.63	667.261	0.946039	2.02464	879.855	913.749
atp5o	1480.89	755.92	240.066	221.472	294.688	228.829	179.989	409.046	752.791	842.234	265.835	273.263
atp5s	6.63984	3.82194	5.04216	3.18511	7.62623	8.75542	0	3.98874	24.8184	33.5644	3.84106	6.7344
atp5sl	26.9543	19.4067	75.0297	40.1475	37.8098	32.4777	0	48.057	50.1798	46.9416	29.6309	20.5519
atp6ap1	35.0167	29.996	152.623	86.9005	116.121	106.64	576.377	113.698	167.463	127.185	92.3295	217.121
atp6ap2	106.971	80.6982	59.1821	54.2261	69.4576	59.6169	109.849	73.5396	240.33	331.392	149.731	159.984
atp6v0a1	30.2824	48.9527	59.9604	6.19749	2.67797	5.26301	38.9021	253.553	43.0409	38.5399	15.1341	40.8687
atp6v0a2	151.012	125.363	30.8373	75.8526	204.212	115.971	0	43.9868	45.0525	143.101	51.5796	66.3264
atp6v0b	219.547	156.56	169.341	109.92	161.718	124.231	508.733	316.916	600.634	466.825	309.404	585.199
atp6v0d1	55.917	46.5749	118.505	76.6727	113.213	94.5686	324.882	206.55	240.53	200.852	156.757	199.44
atp6v0e	364.802	225.76	294.725	293.967	439.064	361.627	805.892	327.307	476.202	457.931	680.375	626.429
atp6v0e2	23.6568	3.92536	0.105988	0	0.493895	0	0	0	69.2715	12.257	0	0.277625
atp6v1a	79.9028	50.6261	45.7864	31.8895	53.1142	39.912	61.6598	41.6009	72.3304	49.6007	74.3146	126.585
atp6v1b2	57.6358	64.9163	69.3133	65.486	76.4134	73.2891	410.151	35.4821	295.011	162.54	94.7863	216.154
atp6v1c1	42.9165	24.7244	48.0577	53.5753	74.1687	83.1898	0	46.688	150.198	72.5102	70.2472	68.2361
atp6v1d	61.8706	61.8951	81.0984	122.082	107.585	134.04	0	91.5648	195.847	116.242	161.665	132.628
atp6v1e1	93.6536	92.1519	74.6547	65.1675	113.206	69.1955	425.704	129.941	425.365	271.741	90.7261	215.496
atp6v1f	148.373	109.734	344.89	312.124	509.311	500.33	289.966	376.609	693.772	550.869	471.848	632.867
atp6v1g1	231.315	243.574	207.346	180.962	253.951	259.074	966.025	236.206	525.163	376.614	397.947	540.102
atp6v1g2	1.92077	0	0.670516	7.85649	7.95232	20.203	0	7.89038	16.7998	10.1869	0.506577	2.00948
atp6v1h	25.6419	25.8564	56.71	48.7965	57.594	55.347	148.613	62.552	101.083	55.3858	71.732	57.6185
atp7a	8.38462	13.5092	7.23591	8.54235	8.32182	0	0	0	7.4173	5.19538	10.7951	11.7094
atp7b	21.2278	12.9145	0.195706	0	0	0	0	0	4.07717	2.75635	0.093209	0
atp8a1	37.9567	23.3678	57.3193	35.0605	47.7222	27.3025	50.5492	45.2153	32.4918	41.6018	84.2459	80.5727
atp8a2	7.07037	1.1004	0.146359	19.0856	5.88778	21.8603	0	0	29.9297	30.7636	0	0
atp8b1	269.047	375.024	0	0	0.29631	0	0	0	133.05	97.2751	0	0.276842
atp8b2	0	0	8.83113	17.7568	34.4598	21.5098	0	62.8625	3.42842	1.79998	12.4297	2.55638
atp8b3	0	0	0	0	0	0	0	0	0	0	0	0
atp8b4	0	0	1.29952	13.5342	4.25754	13.1808	69.732	0	0	0	13.4943	15.0379
atp8b5	0	0.250173	0	0	0	0	0	0	6.11754	0	0	0
atp9a	118.35	125.121	0.155376	7.93755	13.609	0	0	18.0827	124.599	197.443	0.136241	1.26629
atp9b	7.87122	12.9663	48.449	66.8857	50.264	36.2073	50.5747	49.2796	29.3354	16.8723	25.6315	26.3106
atpaf1	40.8801	8.80019	21.968	22.79	34.9145	33.8919	0	9.94589	4.20443	7.51823	14.3343	12.0685
atpaf2	25.2984	15.0964	20.8881	29.29	20.9862	12.5452	0	12.4446	45.6205	56.0722	18.5798	14.0568
atpif1	2052.45	724.068	132.52	146.95	215.507	105.549	112.983	379.224	1147.96	1094.59	970.169	473.317
atr	1.18457	2.05014	33.9462	29.1839	50.8207	39.7546	0	46.2571	20.2965	20.5928	12.3089	12.7205
atraid	57.2556	20.5129	65.8224	65.036	90.2628	78.027	50.5492	208.652	255.201	237.278	65.2336	82.8318
atrn	29.0006	11.7754	14.0713	20.3789	15.5479	14.9761	0	12.3466	31.528	21.1463	7.44129	7.03403
atrnl1	12.3041	14.3099	1.94088	2.5923	1.40696	3.72986	0	5.64145	23.2305	10.8806	11.3207	16.8924
atrx	24.036	18.7727	130.377	150.216	186.543	183.983	234.992	271.653	117.239	67.9297	116.397	82.3282
atxn1	92.099	133.619	8.12884	37.2021	59.1668	34.8617	0	13.1938	22.4255	18.1695	5.07248	5.4174
atxn10	0.897571	1.06055	62.0366	99.6458	113.305	96.9963	184.087	48.1522	223.618	99.3119	98.0057	55.7365
atxn1l	10.0364	7.37986	14.5585	17.5867	17.3184	6.5703	34.1354	20.0057	10.7185	15.5501	9.52723	15.7776
atxn2	25.844	15.5621	20.1996	23.6698	13.7293	14.645	93.2379	16.575	56.2748	45.5389	24.2517	29.4218
atxn2l	30.91	67.8803	153.068	165.034	155.994	224.037	329.729	93.4181	109.459	97.6459	101.516	82.5444
atxn3	7.82118	7.23677	21.4245	21.0207	22.0061	15.533	47.6436	15.0222	27.1435	16.7673	16.4167	33.8018
atxn7	54.4087	49.9702	32.5825	41.9385	62.2496	69.3571	0	12.5051	29.3707	22.1223	24.0583	19.806
atxn7l1	12.0768	5.44405	30.1994	63.5044	64.203	59.5767	210.177	13.9597	54.4085	31.0505	27.2047	44.2259
atxn7l2	1.3375	0.701063	6.44071	5.92787	6.08486	4.63197	0	0	10.9706	6.10197	1.82249	6.04242
atxn7l3	23.7551	23.8893	34.116	45.2951	35.6568	51.1659	172.393	7.66914	31.2831	32.0567	26.7915	33.3636
atxn7l3b	278.928	203.661	146.089	139.727	238.208	271.419	304.802	70.7506	349.554	313.613	123.196	124.843
au019823	11.5798	9.32749	26.4538	35.7872	37.6505	25.9568	0	17.8195	42.8273	40.0215	15.1182	16.4028
au022252	5.29829	2.09225	20.9977	15.8687	22.3893	22.5649	0	12.9483	34.6007	32.3592	17.0873	20.2246
au040320	159.562	193.767	24.1442	36.0245	36.942	19.5711	98.1928	57.4759	49.8918	84.2033	24.5853	18.9515
au041133	2.90979	2.79617	10.8053	16.2939	18.4544	16.1295	50.5492	19.8833	9.83174	9.39037	4.76273	7.56235
auh	24.8002	16.0176	23.1964	41.1117	123.194	63.1213	32.8711	36.043	135.675	96.0753	25.4235	37.0037
aunip	0	1.03721	0	0	0.332473	0	0	2.48722	13.2013	14.9482	0.353939	0
aup1	122.695	107.272	172.778	253.727	274.876	275.024	367.535	477.7	198.124	251.564	163.734	262.823
aurka	2.12663	0.712275	1.8193	3.19551	2.63959	12.3939	0	0	24.0931	36.1089	18.8878	1.38441
aurkaip1	160.613	99.9165	146.106	170.787	222.584	163.02	388.665	204.903	348.663	414.678	200.278	200.119
aurkb	0.56575	0	2.60167	0.999251	2.7894	0	0	6.83613	21.9408	43.9241	13.553	7.31994
auts2	6.20095	1.26865	0.068623	15.8957	2.81019	0	0	0	82.7336	59.4915	0.194059	0
aven	9.75296	1.55404	3.85733	12.4726	3.69079	12.0996	0	0	38.7827	24.1767	2.34386	0.744492
avil	0	0	0.422962	4.30044	5.55347	4.42416	0	0	9.09354	9.51103	0.103454	0
avl9	43.6734	42.873	62.3765	60.2826	62.3626	117.386	0	16.8403	56.7627	34.2315	23.2228	30.0746
avp	0	0	0	0	0	0	0	0	4.84259	0	0	0
avpi1	1.30864	1.80518	2.41341	13.159	14.8325	7.36856	0	4.76442	69.0528	90.5285	85.0447	63.828
avpr2	0	0	0.737987	0.483885	0	0	0	0	0	0.595895	0.466656	0
aw549877	31.4399	24.6461	34.8597	36.2641	23.116	24.0998	0	15.9985	18.474	20.4509	11.0962	19.7083
aw551984	0	0	0	0	0	0	0	0	9.18105	0	0	0
aw554918	1.36497	0.596728	12.8619	10.7522	15.9276	55.9074	0	13.5376	2.72946	4.12923	7.80507	1.16078
axin1	13.2501	13.3554	25.9617	36.7869	32.1118	58.1528	0	19.2067	26.4611	29.2773	19.169	41.6155
axin2	10.1136	6.9508	0	23.5742	4.62298	10.787	0	0	86.6596	44.2031	0.651081	0.464403
axl	0	0	0.60735	16.2535	3.06182	8.0321	0	4.33652	0	0	8.54343	195.081
ay761184	98.4875	65.2161	2.09304	4.99373	1.94524	14.0906	63.6356	0	150.092	228.656	0	3.4723
azi2	88.302	100.011	50.6562	76.5989	96.0497	110.667	139.347	68.2932	102.065	110.209	25.2155	80.9832
azin1	200.672	893.893	48.6068	56.8479	47.5012	78.9719	62.408	135.318	143.02	116.925	74.5946	55.0713
azin2	0.749951	0	0	2.24921	3.24345	0	0	8.13955	8.99966	0.949255	2.89817	1.17904
b230217c12rik	0	0.479242	0.235424	3.75305	5.48695	0	0	6.62565	19.2485	0	23.9479	13.4409
b230219d22rik	45.7408	30.9119	77.6678	69.6517	95.8957	119.347	0	40.8971	114.517	83.4157	92.7427	99.1345
b230307c23rik	6.58805	0.721604	26.1436	25.2735	53.8216	72.2166	50.5492	41.1643	3.30331	11.9206	30.3233	14.1731
b2m	3249.18	4411.62	2090.17	3003.98	3291.61	3821.22	3171.82	7235.39	732.928	872.117	2159.54	3932.13
b3galnt2	6.20306	1.83206	14.4734	17.7885	24.3238	9.56597	0	18.6386	18.245	21.6408	8.51484	14.1576
b3galt2	1.05496	0	0.472208	5.38565	2.07115	3.63871	0	0	0.439221	0	0.163729	0
b3galt4	15.9	5.72722	12.8851	10.525	11.6195	11.4191	0	50.84	42.802	54.5326	9.45316	11.8868
b3galt5	1.21928	0	0.067118	9.50836	25.6022	12.3147	0	14.055	5.73734	8.99987	0.691322	5.63073
b3galt6	1.98852	0.592946	11.9108	23.9122	23.2883	3.90137	0	8.3972	36.7292	28.296	8.78031	4.98398
b3gat3	24.7282	25.4146	33.5147	37.7171	60.0058	63.9017	170.653	57.2258	65.9367	99.8282	29.8193	28.1023
b3glct	21.9738	11.699	4.85317	2.25589	5.34295	0	0	6.68643	21.6191	27.3243	2.7799	7.64994
b3gnt3	68.6937	103.302	1.27784	2.76974	1.22933	3.97026	0	0	62.2155	84.4321	2.43121	0
b3gnt5	0	0	143.102	14.1293	6.139	11.0383	192.152	2.69769	0	7.33054	8.89027	5.56823
b3gnt6	1.33283	0.286599	0	0	0	0	0	0	2.64363	0.681922	0	0
b3gnt7	30.4022	17.9984	6.41923	0.57717	24.3166	19.7675	0	0	1.51616	69.9158	0.21796	0
b3gnt8	0	0	92.9643	1.85103	3.885	0	0	24.5842	4.92398	2.38532	51.3224	57.9646
b3gntl1	0.202983	0	7.96357	8.85901	11.6223	10.3726	0	2.08104	4.08902	5.10609	5.55202	11.6211
b430218f22rik	0	0	0.523734	0.44683	0.636362	0	0	0	0.517052	2.8937	1.64241	0
b4galnt1	181.162	112.331	271.721	338.805	307.895	481.427	161.175	54.1468	218.783	392.416	160.803	167.712
b4galnt2	15.2104	14.9475	0.243422	3.10561	9.36734	0	0	0	11.9383	33.1316	0.218396	0
b4galnt3	0.819822	4.45978	0	0	0	0	0	0	1.26944	0.632499	0	0
b4galnt4	0.536098	0	0	25.2019	28.6444	8.18461	0	0	2.29289	1.68848	0	0.740815
b4galt1	92.8751	126.225	42.107	89.5574	78.3697	120.064	90.8421	21.1506	41.4347	37.8164	42.503	56.067
b4galt3	31.5268	27.6227	34.61	22.1482	27.3339	45.5995	262.806	20.5141	102.072	77.9576	27.0697	30.2743
b4galt4	23.314	20.1851	0.16255	2.94008	12.398	0	0	0	16.6142	54.0138	9.69286	18.1074
b4galt5	62.7384	53.2837	40.4895	20.6578	46.3336	40.3899	0	12.4479	10.394	23.374	26.5606	64.6997
b4galt6	155.242	112.554	0.353362	0.880962	0.689532	0	0	4.97145	117.691	34.5079	30.3709	23.3653
b4galt7	8.28238	11.5988	25.3798	23.8467	46.0431	40.4807	94.1687	2.69769	24.0337	22.7701	6.91794	14.0773
b4gat1	11.9423	4.95551	6.14693	12.977	6.25998	10.4661	0	16.8007	19.3163	20.1301	5.17273	6.77061
b630005n14rik	5.38528	4.40596	17.1419	19.6406	13.8048	17.8922	0	8.13947	20.1239	12.4797	22.2195	17.331
b9d2	0.388713	1.0337	43.7254	33.7008	46.3828	60.3735	32.8711	45.8911	101.937	21.7865	58.8243	86.619
babam1	54.5402	47.7635	88.5349	103.98	119.27	84.7224	0	182.097	224.898	169.905	72.6827	93.4592
bace1	3.73059	2.69192	0.619047	3.47906	3.08432	0	0	0	51.1066	8.36434	0.932043	0
bace2	0.474076	0	0	0	0	0	0	0	49.0734	332.32	0	0
bach1	56.5788	129.867	15.2631	26.4396	17.4444	28.7243	81.4046	6.84852	24.745	20.6076	15.4035	98.9681
bach2	11.7536	6.99809	151.236	54.2815	11.5706	69.8477	0	15.4855	4.77723	2.14377	12.3965	13.0481
bad	217.124	102.935	22.2686	30.0171	48.6973	26.9255	0	8.72638	257.591	367.727	54.5565	65.4747
bag1	277.145	155.775	54.714	68.2552	128.378	85.8788	101.124	82.8754	555.469	717.945	72.2937	90.8968
bag2	0	0	0.527642	5.19312	8.21196	0	0	0	17.0972	9.25671	5.08627	0.265326
bag3	37.5014	53.89	1.16127	67.3076	26.1465	38.4561	0	19.8457	23.1014	57.5671	118.058	111.752
bag4	42.1941	25.354	23.9293	25.19	43.2759	38.1814	0	7.39829	42.2223	21.7339	12.5139	15.6783
bag5	9.11754	6.09805	31.2109	27.1851	29.1748	33.8007	0	16.7791	46.4306	45.4383	18.6975	29.6837
bag6	48.7158	56.4519	70.1892	79.2589	84.7675	107.102	117.556	53.8214	177.633	106.447	51.9713	56.1345
bahcc1	7.07179	4.14655	0.091714	0.54384	0	0	0	0	18.0961	11.0608	0.251669	0
bahd1	9.69067	21.2108	23.959	25.3373	29.6465	33.996	0	3.98874	19.9462	14.4581	9.1987	20.5446
baiap2	0.098388	0	14.0108	26.7403	48.5046	52.2637	0	2.08104	61.991	21.2542	68.763	42.1233
baiap2l1	130.291	200.273	0.781459	0	0.714856	0	0	0	56.876	75.6142	2.14832	0
baiap2l2	114.794	66.2157	0.054389	2.14802	0	3.47451	0	0	335.614	276.304	0.073138	0
bak1	178.291	229.23	45.9014	57.6306	67.9078	70.1197	47.6436	48.1839	131.645	155.817	105.903	119.419
banf1	145.874	57.7386	273.49	229.467	214.342	213.426	145.854	203.406	375.003	449.898	231.362	165.608
bank1	0	0	627.139	15.6846	14.1783	8.81481	307.529	37.9849	0	0	8.05276	67.2156
bap1	15.1713	18.7125	34.3335	27.4132	31.6505	27.625	0	28.1957	47.9053	30.4781	20.2009	25.412
bard1	0.776116	2.04473	1.99603	2.31757	4.96234	0	0	6.69355	4.01924	7.37587	3.02384	0
barx2	99.6385	45.2564	0.048294	0.529518	0	0	0	0	18.023	19.4504	2.86783	0
basp1	0	0.273354	2.24815	17.6772	4.93554	10.1678	109.977	98.018	7.18264	1.47654	89.6571	61.5787
batf	0	0	20.6879	155.887	83.9774	117.688	178.075	26.2098	0	0.685902	31.5721	49.7482
batf2	37.2618	45.7869	0	0	0	0	0	4.13843	2.40054	12.1976	18.0777	15.9979
batf3	0	0	0.211548	31.9639	46.8715	0	34.1354	0	0	0	202.685	151.956
bax	66.3941	32.8432	145.362	173.611	208.582	196.199	32.8711	177.153	566.564	337.152	235.805	235.35
baz1a	18.0861	21.975	162.667	66.0644	66.6986	83.1829	204.989	45.3675	69.2351	50.6052	84.6189	71.4534
baz1b	28.0922	22.6883	92.2013	78.1246	105.186	89.3642	96.5067	61.5931	68.4028	64.0435	57.0977	85.7847
baz2a	57.8963	67.598	95.6162	118.595	125.988	185.282	50.5747	53.4342	75.0561	51.7977	95.4947	106.079
baz2b	43.1291	39.2365	118.372	38.1717	47.014	68.1647	574.019	25.0484	123.028	90.4475	63.0523	69.8646
bbc3	1.55424	8.81682	4.60481	26.4503	10.9839	24.0183	0	74.9787	40.7249	12.2321	10.717	24.2682
bbip1	68.569	24.9901	75.3891	59.2692	82.6058	57.7974	58.1727	66.2333	188.869	158.123	88.8586	73.132
bbof1	0	0.580624	0.8408	0.707366	0.328011	0	0	2.77875	0	0	0	0.685679
bbs1	0	0	0.785692	1.01083	0	0	0	0	4.49237	3.10894	0	0.430805
bbs2	0.447795	1.56742	9.56435	3.63345	6.23133	4.84455	0	0	13.6009	7.39471	4.60177	0.826323
bbs4	0.918267	0.951447	3.09968	7.97683	5.65998	8.62508	0	8.98822	13.9921	1.72514	2.67864	2.35836
bbs9	0.287502	0.688169	17.1273	7.56906	3.66098	6.19553	0	68.4105	20.1862	0	46.136	7.70721
bbx	3.08476	1.02243	50.661	57.0615	65.5069	23.3245	127.655	66.5129	55.0556	25.0548	44.369	34.5066
bc003331	28.0003	22.6379	20.5297	24.8821	32.2256	25.7421	0	58.9147	33.0436	71.1067	18.0275	15.4496
bc003965	38.5348	11.5393	70.5647	75.43	74.6973	73.9597	0	33.9242	153.526	195.998	35.6198	44.4688
bc004004	90.2078	79.0067	95.8103	71.6734	102.91	68.6008	109.849	260.329	220.648	178.527	68.013	84.7472
bc005537	303.337	300.35	108.244	146.109	150.342	140.07	336.455	157.936	104.949	124.097	99.5012	161.558
bc005561	16.4554	15.7605	26.3429	27.0001	37.7595	16.8936	0	30.2129	83.6061	84.7562	11.975	16.1241
bc005624	36.5323	41.1225	113.41	89.0164	101.268	114.957	156.734	89.8835	113.643	87.7442	95.3174	98.4967
bc017158	16.2	7.87237	9.3208	12.3626	17.0722	4.42416	0	16.0581	24.6638	34.5228	5.83616	2.38735
bc017643	15.1121	36.0534	139.513	58.0031	64.0486	82.9749	29.4623	61.0356	14.7562	20.1991	50.9969	83.5137
bc021614	10.431	2.53865	0.049088	77.1352	22.7524	17.6346	0	40.3579	23.5141	54.7432	4.1084	4.5153
bc021785	0.765799	0	0.039215	0	0.301491	6.19553	0	0	1.55573	0.494932	0	0
bc021891	13.0122	8.31121	0.107115	0	0	0	0	0	17.5314	15.6757	0	0
bc022687	0.487799	1.44177	0.24267	0	1.42731	5.80821	0	3.75195	16.8758	3.80421	3.49898	0.385568
bc023829	11.3298	5.84793	12.695	16.1428	11.666	0	0	24.8797	62.6461	17.1541	8.38467	12.5961
bc024139	2.13741	0.855453	0	0	0.419984	0	0	0	4.41824	2.69239	0	0
bc024978	6.21903	4.06999	7.73871	9.31453	4.00796	9.40564	0	8.10567	16.5688	9.41706	5.97661	9.48655
bc025446	91.3718	69.008	0.215357	0	0.324163	0	0	0	3.0766	13.7504	0	0
bc025920	0.651452	0.907011	4.47978	3.69533	2.74477	3.42737	0	4.33652	11.0152	11.1088	0.549473	0
bc028528	0.127778	1.14305	73.4668	2.80987	1.14323	0	0	4.33652	0.703229	2.15275	106.484	199.501
bc029214	39.3493	41.5054	53.3209	72.2361	90.8489	63.9219	58.1727	60.6372	92.0709	128.468	27.3869	21.538
bc029722	31.5143	40.6517	50.1126	55.1599	84.2691	62.0141	0	47.9742	84.0415	14.4648	64.0316	47.1666
bc030336	7.54877	3.65869	7.87999	7.17462	27.7134	27.1773	58.1727	11.2558	10.1008	4.58425	9.28514	7.41679
bc031181	205.017	143.091	148.581	164.325	207.312	217.637	177.066	179.186	379.802	399.149	159.463	161.425
bc034090	0	0	0.090886	0	0	0	0	0	0	0	0	0.273794
bc035044	0	0	41.2357	6.78826	11.3388	15.9638	0	4.16208	1.49864	1.77559	131.463	72.9826
bc037034	8.03108	16.6358	34.6469	32.8453	51.8829	59.6066	95.2871	33.541	33.3905	19.6948	23.3791	58.591
bc048403	0.636706	0	7.5223	5.21826	7.66729	0	89.0026	19.0264	1.20041	5.78632	2.1947	3.78143
bc048546	0	4.99954	0	0	0	0	0	0	65.9725	0	0	0.477045
bc049715	0.353482	0.18847	1.99141	3.32057	3.85307	0	0	3.16803	2.53798	1.00363	5.3568	0.847055
bc051019	0	0	0	0	0	0	0	0	2.33643	0	0	0
bc051142	1.36235	0	7.46235	0.703557	1.65758	0	0	0	7.75046	10.9311	1.3012	0.257872
bc052040	2.69759	0.916386	8.10513	11.8677	10.8351	8.27068	0	6.76749	10.7602	15.1077	3.94591	3.23853
bc055324	0	0	2.94627	2.34191	3.51344	0	0	0	3.75152	6.96755	2.59012	0.506829
bc068281	0.177128	0	4.89173	0.81576	4.33764	4.21672	0	0	3.77453	0	0.57844	3.29848
bc089597	17.9676	7.3597	0	0	0	0	0	0	0	1.03664	0	0
bc094916	0	0	83.6737	17.904	16.567	3.27988	50.5747	0	0	0	4.31015	4.34255
bc106179	0	0	2.28507	4.22056	0	0	0	0	0	0	0.223383	0.203046
bcam	0.497379	0.140956	0.032538	2.24543	0.602392	0	0	0	108.918	4.18707	0.194059	0
bcan	0	0	0.219439	0	0	0	0	0	0	0	0.15658	2.4612
bcap29	1.90151	0.467	33.6063	33.1433	61.2673	45.3879	0	44.1947	37.2449	23.573	59.3983	39.869
bcap31	167.254	104.788	183.716	168.878	186.122	166.385	98.2183	165.012	312.727	426.68	118.661	138.987
bcar1	41.1431	124.012	0	0	0.360458	0	0	0	55.6215	81.1901	0	1.91612
bcar3	40.3008	67.79	111.094	3.03139	2.40127	0	0	50.4244	45.7726	102.207	3.32396	3.23637
bcas1	0.359983	0.743365	1.16229	3.77431	0.123552	0	0	5.29763	8.4769	283.847	3.85988	13.3804
bcas2	43.0647	12.4791	127.004	135.166	179.249	172.658	80.5147	81.5776	336.663	296.269	120.538	91.2828
bcas3	4.93407	5.2173	10.8297	11.1249	23.5392	11.908	0	13.0601	17.2845	9.95242	7.37888	14.3792
bcat1	0	0	0.394918	0.640997	0.661393	0	0	3.34678	0	0	0	0
bcat2	11.5355	6.36729	20.84	23.8542	22.3058	50.311	62.408	39.4099	45.3641	154.707	37.7159	50.632
bccip	12.1721	7.26288	114.859	84.833	110.463	134.752	47.6436	60.2069	283.071	261.268	54.856	76.841
bcdin3d	3.68106	7.80858	20.4886	31.9567	30.0763	22.9791	0	12.0651	32.4027	30.3832	4.54295	7.98136
bche	180.069	58.1616	0	0	0	0	0	0	6.24492	12.3188	0	0
bckdha	31.0782	13.3196	31.4576	25.4544	29.5173	15.4568	32.8711	44.6466	101.901	60.1245	35.864	50.6729
bckdhb	0.257116	0.103092	9.39909	12.148	7.02855	11.266	0	8.13947	14.2558	15.3262	4.95825	2.58332
bckdk	34.8606	16.8031	36.3395	44.241	57.2198	69.7609	0	373.66	114.155	164.972	51.0195	38.1532
bcl10	33.182	39.9696	144.228	106.485	128.954	166.614	172.62	187.236	126.991	161.737	91.5513	157.438
bcl11a	11.0622	3.01726	302.284	10.5338	9.3823	24.3021	62.408	18.7294	72.0032	26.9989	181.751	39.5264
bcl11b	24.4727	3.95993	0.303848	308.775	133.486	103.864	0	10.7908	54.9738	58.2644	0	6.35198
bcl2	0	0.289724	153.521	339.358	1025.72	917.951	0	119.982	92.1811	41.1027	19.0771	42.4043
bcl2a1a	0	0	0.129941	1.34605	0	3.42737	0	29.5672	0	0	99.5245	72.6171
bcl2a1b	0	0	36.1043	76.2589	88.0753	81.7594	32.8711	29.5672	0	0	130.17	194.316
bcl2a1c	0	0	0.603627	1.23563	2.83839	0	0	0	0	0	16.12	12.1613
bcl2a1d	0	0	14.5088	38.5715	64.7764	74.1451	0	64.6918	1.19429	0	164.033	100.963
bcl2l1	34.2695	56.8523	2.76393	28.217	33.1524	58.5114	101.124	66.0173	54.1576	15.8915	21.8478	8.78612
bcl2l11	6.07776	9.67032	16.7499	29.7264	188.168	185.921	214.154	37.747	8.87803	7.04135	36.3332	45.6289
bcl2l12	7.35928	2.13693	34.2698	19.6768	41.6826	37.7582	0	10.8044	39.3433	86.3301	20.1424	30.0292
bcl2l13	16.8968	4.78546	19.4537	24.0732	37.5797	56.0909	50.5747	13.1766	25.0175	30.1384	7.62464	15.9082
bcl2l14	29.4421	16.0629	0.731389	1.82233	0	0	0	0	83.6478	55.7308	149.15	8.70806
bcl2l15	12.7675	0	0.082449	1.21494	22.3219	0	0	0	17.9181	13.8554	1.14867	0.615874
bcl2l2	26.5818	14.0726	5.70526	6.58623	12.5247	7.91742	0	18.6852	50.806	62.2047	11.9397	14.5692
bcl3	47.3249	72.0422	60.8437	75.5893	34.2295	55.8798	204.853	46.5958	51.8999	43.0516	40.2833	91.5628
bcl6	8.42709	16.5689	17.9039	6.3428	4.38382	14.1897	420.434	0	5.09026	3.07315	17.2071	20.4848
bcl7a	0.707337	0.288725	34.8402	15.5812	27.4551	3.90137	0	34.557	66.3475	24.0816	12.9023	4.80316
bcl7b	46.9021	35.8562	78.3147	102.713	85.4239	87.5901	0	48.1573	131.625	91.455	49.8756	69.4025
bcl7c	42.0818	26.8495	40.3252	34.43	47.6043	36.4931	0	97.4234	34.4598	21.0152	87.6175	29.4196
bcl9	14.593	8.76519	25.4291	16.5248	6.46325	0	0	2.69769	52.4615	30.4568	11.439	8.99581
bcl9l	10.1048	11.4631	34.6365	29.9151	13.1145	29.8684	0	2.69769	13.5921	18.1614	4.99918	11.1205
bclaf1	36.0652	28.0627	133.723	156.834	143.057	131.057	219.9	74.3334	117.699	96.4715	97.6887	73.7392
bco1	3.88393	34.9417	0	0	0	0	0	0	66.2923	0	0	0
bco2	51.28	15.6428	1.04816	1.54736	0	0	0	0	16.3638	12.9575	1.26702	10.7092
bcor	1.82641	2.90107	54.916	51.1872	40.676	57.6337	123.713	32.0312	18.6884	14.0746	20.5103	14.3413
bcorl1	10.419	7.73305	1.45104	6.31061	3.35102	10.6346	0	8.75316	8.86297	7.20762	1.55985	6.86741
bcr	32.4347	55.0762	8.28686	13.2301	18.2688	35.7687	50.5747	8.30052	47.7445	21.6903	32.4371	5.77502
bcs1l	5.83225	0.700156	14.4562	12.2676	12.956	0	0	6.06978	30.9454	31.6243	7.45809	6.98336
bdh1	81.8883	34.856	5.81362	31.2888	29.455	29.5521	0	21.9442	167.176	198.666	13.1612	2.85839
bdnf	0	0	0	0	0	0	0	0	26.1996	0	0	0
bdp1	32.4744	16.5329	70.5016	57.9942	61.2565	97.7652	90.8421	13.2266	22.3578	21.959	34.4525	28.6718
becn1	100.573	93.7103	79.6554	104.116	115.482	64.9058	38.9021	112.568	193.88	161.138	114.893	111.039
bend3	0.673685	0	3.05732	2.32091	2.74858	6.88202	0	29.5672	4.30652	6.92425	1.24624	0.643035
bend6	0	0	0.585731	0.817302	9.58735	0	0	0	0	0	0.558102	3.49129
bend7	36.4192	22.2217	0	0	7.03767	0	0	0	32.4767	25.3484	0	1.80392
best1	0	0.504489	0.218629	0	2.38413	0	0	0	0	0	0.453741	2.32086
bet1	186.627	113.56	27.2102	33.9067	49.9832	89.0557	32.8711	181.739	107.062	255.76	34.2363	34.8323
bet1l	38.9884	64.1022	41.0568	48.2003	58.0346	78.0625	110.675	68.6858	104.614	155.363	34.5349	49.1458
bex4	0	0	0	0	0	0	0	0	54.9666	16.9301	0	0.229521
bex6	0	0	0	0	0	0	0	0	0	0	7.5261	5.32882
bfar	37.0411	39.9794	55.7999	51.5643	90.7523	126.843	123.713	63.4914	79.0416	89.6743	62.6315	65.3375
bfsp1	2.82472	0.597616	0.09528	0	0.995438	0	0	0	11.2858	12.871	0.388052	0.428643
bglap2	0	0	0	0	0	0	0	0	0	0	0	0
bglap3	0.17137	0	0.17467	0	0	0	0	0	0	1.03734	5.43063	0
bhlhb9	0	0	5.14685	11.0857	24.3813	12.9344	0	6.84547	31.2138	2.24421	5.05038	0
bhlhe40	78.9559	152.735	52.8099	152.617	109.494	233.345	535.433	14.5673	25.393	188.574	183.272	126.576
bhlhe41	0	0	5.30921	0.41586	0.530876	0	0	94.7185	0	0	0	0
bhmt	0	0.325752	0.118384	0	0	0	0	4.76442	0	1.27028	0	0
bicd1	0.613141	0	2.4128	9.48681	5.97927	0	0	28.2022	39.7599	25.4254	1.59676	1.52725
bicd2	2.56306	2.45999	14.8361	20.5406	40.817	9.55905	0	20.9722	14.7086	5.11755	21.6542	27.3842
bik	0	0	0.050261	22.4802	6.55741	0	0	9.52885	9.74405	4.43484	0	0.790566
bin1	15.8721	25.0091	378.53	91.428	175.461	172.237	62.408	20.5938	22.9878	9.14652	80.9102	61.5214
bin2	0	0.409845	127.83	273.15	229.384	214.698	687.794	106.996	0	0.294593	132.088	330.726
bin3	8.00768	6.84079	46.0919	53.0565	63.2593	55.5572	220.083	24.5571	61.4651	53.2526	78.091	93.1689
birc2	33.5525	49.8242	55.4418	74.403	99.5076	52.5831	95.2871	140.333	61.0043	55.4785	42.0544	25.5733
birc3	18.52	28.6141	151.51	94.5206	44.8938	119.856	405.241	75.4853	26.4648	30.7738	91.8695	123.769
birc5	11.6741	17.0532	0.238776	0	5.36443	0	0	5.18491	113.371	192.504	52.0708	1.17369
birc6	81.5824	48.4844	161.066	196.839	225.477	280.493	0	129.013	53.8274	52.3959	91.9022	111.723
bivm	3.58427	2.52155	1.31187	9.48508	15.5455	18.9492	0	4.62289	18.9964	5.24083	2.3749	1.19509
blcap	37.4252	58.6948	15.7449	12.479	32.4393	27.9195	84.6846	6.06978	60.0577	21.9615	23.9676	21.1937
blk	0	0	548.565	33.1063	11.9621	6.19553	0	53.6612	0	0	7.725	12.9709
blm	0.073621	0	9.55815	14.0979	33.285	32.4263	0	8.91827	4.26437	3.94312	2.00261	0
blmh	30.2953	12.5862	38.991	46.1065	77.3486	93.3885	50.5747	68.5501	134.625	107.175	50.505	50.7089
blnk	12.7107	8.87971	369.184	11.0854	5.69449	9.83423	50.5492	318.41	46.4175	51.9632	94.4594	15.6342
bloc1s2	35.0607	28.0526	98.0129	62.5026	80.6333	88.8862	89.4514	84.689	158.012	136.361	258.059	98.7308
bloc1s3	6.29093	9.84257	10.8059	11.5478	10.2737	17.1804	29.4623	12.7416	38.181	14.1591	17.9307	17.33
bloc1s4	15.0925	13.3671	47.9987	46.4072	74.4742	90.6136	141.391	29.7483	67.841	55.0647	42.0755	62.2896
bloc1s5	8.6068	4.07444	11.3856	9.2626	16.6357	7.73286	0	16.228	30.1031	23.078	11.283	10.4811
bloc1s6	44.1487	26.6956	31.9261	36.9385	62.7649	60.8738	80.0116	8.91827	38.2456	51.1277	31.0801	36.0438
blvra	21.1327	11.4311	27.4631	38.5861	49.3498	59.8385	0	25.9873	77.3415	98.2382	57.4485	87.4847
blvrb	65.0266	30.5394	213.59	19.3516	27.925	19.9554	50.5747	51.7259	77.2889	143.085	62.9708	335.656
blzf1	12.676	13.5365	12.5353	5.94568	18.1267	12.8453	0	38.177	33.079	32.4253	14.3235	5.31185
bmf	1.72144	0.537824	7.70846	1.70189	14.2533	0	0	29.288	13.9804	1.06279	13.3863	30.7245
bmi1	15.6011	6.38285	25.159	21.7495	31.9056	34.8484	0	115.567	39.6925	13.5023	11.589	16.1083
bmp1	22.0802	43.4622	0	0	0	0	0	0	44.5334	1.87215	0	0
bmp2	13.7665	27.4658	0	3.52481	0.463418	0	0	0	4.65767	22.6053	0.319349	1.93161
bmp2k	40.1539	26.8585	69.115	21.2741	26.6415	21.5305	148.768	0	14.6086	16.962	61.0692	42.3507
bmp3	10.5089	1.00987	0	0	0	0	0	0	9.91478	7.54061	0	0
bmp4	0	0	0	7.46004	0	0	0	0	0	0	0	0.276842
bmp7	0.29232	0.194756	0	30.1192	18.554	11.1555	0	0	30.9397	47.8371	0	0.282902
bmp8a	0.793704	42.1461	0	0	0.709774	0	0	0	0.959357	7.08896	0.318596	0
bmp8b	0.245875	29.2245	0	0	0	0	0	0	0	0	0	0
bmper	0	0	0	0	0.451826	0	0	0	0	0	0	0
bmpr1a	57.3846	42.5062	0.088241	2.67902	0	0	0	0	89.0721	54.2949	0.196642	1.85846
bmpr2	25.8797	27.4629	0.71165	15.1013	14.4065	8.8193	0	0	20.9563	9.40748	24.2207	52.1501
bms1	11.0775	9.00671	51.3404	46.7175	60.7558	28.6616	0	38.7449	38.6009	36.6228	30.8343	32.6017
bmx	0.162788	0	0.067062	0	0	0	30.8299	0	0	0	0	1.67211
bmyc	1.91856	0.28047	178.788	120.257	72.5308	34.7768	0	70.8115	182.16	125.904	170.007	96.4035
bnip1	18.7109	9.13198	43.0157	19.4199	37.9199	27.2362	50.5492	25.7473	85.1036	91.9689	14.4873	10.1937
bnip2	6.72572	9.57621	71.5967	65.7795	88.4116	67.9713	157.849	72.9725	44.6505	19.9678	125.951	164.71
bnip3	16.118	14.1388	15.9525	12.2845	24.2702	25.6126	125.179	10.3281	94.4471	4.3173	17.2251	38.1561
bnip3l	103.466	107.834	120.732	202.059	244.683	271.475	334.854	221.488	163.035	107.37	114.273	179.879
boc	0	0.091665	0	0	0	0	0	0	4.02241	2.51138	0	0
bod1	23.6927	12.4266	3.98442	2.8513	8.38154	7.67388	0	0	79.9224	52.8661	2.99192	4.08985
bod1l	13.2851	17.5242	97.4645	82.6527	91.1652	82.3803	32.8711	65.5205	88.9822	97.0917	50.1532	79.2152
bok	52.6744	79.0867	0	0	0	0	0	0	161.122	28.8282	0	0.218008
bola1	37.4601	16.6289	27.3013	39.0905	52.6191	48.9397	0	52.2416	165.417	219.322	47.1431	41.4565
bola2	83.6707	36.9669	165.317	204.764	132.79	144.248	0	267.142	308.261	349.828	161.758	172.932
bola3	213.773	50.6136	83.5732	104.777	120.563	101.638	50.5492	119.917	193.03	292.13	67.2213	63.2224
boll	0	0	0.287375	0.898247	0	0	0	0	2.43171	1.42672	0.12311	0
bop1	18.893	8.68326	35.6816	32.933	42.9176	33.0494	0	22.8878	76.4291	62.9195	23.0754	21.0067
bora	0.435323	0	8.99031	9.89437	9.3089	5.7444	0	3.16803	19.3935	40.2737	9.86086	2.34141
borcs5	16.4439	10.9038	19.7272	19.9232	30.5781	13.6027	0	33.6472	63.9201	49.5363	34.5142	14.5184
borcs6	9.24897	27.8015	24.1442	26.1663	49.1699	23.3066	148.613	16.1609	27.957	51.4531	41.8332	48.7261
borcs7	26.382	19.9344	31.8707	24.0426	22.7932	43.3643	0	32.9774	140.189	70.8348	37.2365	38.8361
borcs8	28.5385	29.1923	76.0963	98.6987	136.635	97.5309	108.722	115.59	133.854	89.7439	111.128	68.9842
bpgm	101.04	92.6461	14.7921	21.4319	20.1072	19.4549	0	106.169	86.0537	88.8908	11.1161	6.89593
bpifb3	0	0	0	0	0	0	0	0	0	0	0	0
bpifb4	0	0	0	0	0	0	0	0	0	0	0	0
bpifb6	0	0	0	0	0	0	0	0	0	0	0	0
bpnt1	925.692	346.377	11.8542	8.96168	9.84023	11.3069	0	13.8687	195.202	105.195	11.726	4.98634
bptf	50.2359	41.7465	173.322	158.212	180.798	152.119	184.216	107.777	109.533	65.8381	58.2619	47.1181
braf	9.49731	6.30941	22.0654	28.9504	22.0813	35.7098	205.018	66.0669	37.6348	10.7558	19.1429	19.0128
brap	35.0306	20.7166	30.041	43.1981	25.2485	44.0388	0	27.4	41.1787	45.8099	20.1432	19.6284
brat1	2.73857	0.984609	15.3555	14.6929	20.9791	14.7897	32.8711	4.97145	11.8108	4.095	13.6514	17.7354
brca1	2.04367	0	2.52466	1.34974	1.99379	0	0	11.2829	0	5.05117	1.05161	0
brca2	0.62812	0.765966	6.27716	4.28199	6.03147	3.63871	0	0	9.97656	6.99055	1.39422	0.225206
brcc3	19.7573	9.39199	37.3509	36.8927	39.7197	40.1416	0	86.8161	80.2477	98.1023	44.7447	25.508
brd1	28.274	28.9695	34.0304	45.8918	45.2926	69.0201	86.5457	78.1572	50.4816	34.8358	16.2404	28.5916
brd2	71.143	99.4722	214.831	195.563	239.445	172.103	209.335	248.392	159.325	168.898	160.393	184.229
brd3	52.8805	16.7568	65.0927	54.3786	50.5051	34.6796	32.8711	5.39539	110.555	68.9657	38.9667	33.989
brd4	58.1757	59.392	127.246	154.313	148.072	100.873	196.772	103.289	112.961	88.4635	81.9003	95.6993
brd7	35.5695	26.7282	36.0619	34.6488	36.8191	9.23327	58.1727	36.2374	98.6474	80.2053	30.5775	42.6223
brd8	18.6495	27.0445	61.8773	62.2237	60.9461	23.3884	0	23.4567	88.2653	118.758	28.4356	28.067
brd9	9.15159	14.6143	38.7846	49.9152	48.7348	78.8688	47.4407	32.1708	35.4597	47.0943	35.8476	20.7842
brdt	0	0.13405	0.78782	6.42442	6.1292	2.76857	0	15.7514	10.332	0.495717	1.38033	0
bre	32.1473	35.6943	79.0625	64.7072	86.868	76.0027	155.609	48.5608	113.118	94.8268	36.6103	39.0825
brf1	15.8711	11.0346	33.1339	36.3848	37.4319	40.8193	0	45.2738	69.9621	37.3294	21.2032	39.6355
brf2	1.69895	0.964866	12.9423	5.26317	19.7418	26.6142	0	7.47935	10.9203	15.0155	12.6469	13.8829
bri3	304.199	209.198	93.5131	47.3692	42.6676	53.8721	410.486	56.8102	227.218	293.81	134.78	370.962
bri3bp	125.475	30.9008	103.317	68.9172	78.4955	46.2764	80.5147	55.7433	98.938	73.1094	303.115	86.8816
brip1	5.84149	0.520099	0.057005	1.65363	0.619333	0	0	4.33652	1.80357	6.46707	3.5291	0
brix1	7.61066	3.77225	65.4056	60.0701	68.4677	71.7763	0	28.6207	149.789	134.237	39.0001	38.9117
brk1	114.35	89.0648	234.975	237.929	238.4	231.617	419.606	199.745	488.183	327.601	377.543	464.673
brms1	27.1399	38.7751	49.5855	46.2039	69.2989	44.1282	47.6436	15.6969	136.63	92.1355	50.8538	42.3759
brms1l	2.86485	2.36946	14.0978	16.3912	14.9017	18.1621	0	29.1502	25.188	14.1529	10.5722	13.0408
brox	55.7605	63.1403	33.3454	30.8166	32.1144	66.3895	0	26.3476	45.9895	36.999	26.7345	47.0314
brpf1	11.7643	7.46145	38.9061	28.5387	36.87	33.9499	0	10.6005	35.236	33.6969	26.0084	57.7441
brpf3	31.3209	35.7959	13.5221	15.7479	21.8686	6.04845	0	15.0458	57.3972	66.2613	9.24442	6.49072
brsk2	0	0	0	0	0	0	0	0	2.62649	0	0	0
brwd1	56.6491	37.6319	144.974	67.9457	64.4282	43.8388	121.672	62.9888	64.2675	53.5338	35.4609	31.2163
brwd3	24.7826	13.3907	16.416	20.4892	12.6891	24.7681	0	15.839	9.17662	9.82583	8.75169	13.3594
bscl2	30.9031	17.617	48.6701	92.1771	101.966	117.656	0	148.678	111.84	214.803	83.9611	149.564
bsdc1	36.2145	37.0476	34.086	38.518	34.7799	56.7611	141.812	19.3073	86.6121	58.605	23.9228	25.747
bsg	905.92	506.719	125.097	167.8	213.664	148.031	93.2379	525.62	932.087	857.72	193.33	276.776
bsn	1.30412	2.20166	0.553613	6.31187	4.70621	43.2929	0	0	18.8812	60.2955	3.13698	0.162501
bspry	35.5351	84.1574	8.0021	4.81267	17.7041	20.6635	0	0	128.855	150.484	0.266352	0
bst1	255.532	425.828	0.623071	0	1.37398	0	30.8299	0	6.1133	4.19613	5.68109	9.48903
bst2	9.69847	6.17605	240.643	248.493	120.982	162.199	50.5492	1311.09	31.8049	115.385	1408.53	574.544
btaf1	13.8227	6.66364	42.6859	43.7641	34.8478	35.9356	0	22.8452	17.4395	18.2919	45.8491	34.4852
btbd1	62.585	39.7056	41.6559	24.8153	46.7257	53.0908	47.6436	62.2668	88.6009	78.8086	35.2185	40.3497
btbd10	3.287	7.065	14.7308	14.8138	22.7016	13.3461	96.5434	4.13843	23.1777	14.3247	11.9883	26.6326
btbd11	0	0	0.012554	30.5006	19.5792	17.7015	0	0	3.55517	1.66703	0	0
btbd16	0	0	0.161998	3.38696	9.34718	0	0	0	0	0.295186	6.39111	5.95842
btbd19	0	0.757729	33.0544	43.1268	32.9056	22.4656	147.147	4.76442	5.57524	13.0269	3.32979	20.9457
btbd2	25.8477	18.0392	13.3905	15.7758	20.0781	26.6428	0	0	74.5876	57.6369	8.60982	9.68924
btbd3	10.4077	2.82179	0.036393	0	2.58083	0	0	2.08104	37.9841	13.5722	7.04186	4.39253
btbd6	18.1771	10.3437	8.21748	19.9004	18.1481	4.60257	0	8.77037	54.7007	19.0618	3.7431	6.08829
btbd7	4.95724	12.7514	10.9863	15.5636	18.6926	7.80485	0	5.61845	6.1494	7.91461	5.45434	6.30742
btbd9	40.1592	34.7328	23.8663	20.3335	25.9036	15.7032	0	15.3983	53.8558	45.2866	20.7459	19.6234
btd	15.0971	10.9024	13.7781	13.6019	14.463	24.0164	0	75.3586	9.86083	15.9349	10.0862	11.017
btf3	443.265	179.35	1106.11	1089.71	1121.34	1099.83	500.94	838.233	313.542	256.295	1291.35	861.116
btf3l4	32.2381	22.5267	111.169	76.6217	70.1027	77.3595	62.408	70.9846	38.7926	18.3294	73.6684	87.9458
btg1	257.632	383.722	1203.26	1333.59	1204.26	1386.58	4618.34	170.812	81.4962	55.8615	785.49	578.999
btg3	0.36417	0.255175	0.30712	1.68175	5.18041	10.7338	0	6.16599	30.3209	35.3868	1.21272	0
btk	0	0.386354	156.531	3.07838	4.00216	3.97026	169.488	68.9859	0	0.908361	41.5319	44.5747
btla	0	0	177.892	49.4427	7.59202	3.63871	101.124	128.569	0	0	143.713	17.7139
btnl1	81.1002	80.3291	2.975	0	0	0	0	0	5.51595	8.40198	2.00053	2.7016
btnl2	81.5521	94.756	4.58715	0	0.432803	3.72986	0	32.4328	3.1117	4.47899	0.103696	6.31298
btnl4	7.50953	7.5428	0	0	0	0	0	0	2.1303	1.07716	0.143423	0.84895
btnl6	13.6514	15.6898	0	0.635602	0	0	0	0	0	2.39393	0	0.153008
btrc	8.31668	9.83693	20.3471	19.6253	26.155	35.7198	0	11.1374	40.6596	23.3507	16.7914	8.58855
bub1	0.266273	0	0.08119	0	0.123552	0	0	0	1.41416	5.53006	3.027	1.1198
bub1b	0.52817	0.879838	1.68775	0.765601	3.70413	4.55871	0	9.60719	5.42772	21.0748	7.32256	4.13706
bub3	28.0441	22.4126	109.407	115.542	138.728	154.68	29.4623	30.7634	234.212	208.991	101.562	101.658
bud13	4.04098	1.80958	22.7323	26.2389	25.0329	15.6266	184.08	11.1306	15.9781	7.00228	10.2202	15.991
bud31	85.9563	55.9202	65.8289	76.1531	78.1601	95.8177	96.5067	88.6542	323.621	257.216	78.0382	96.6514
bysl	6.24197	4.03151	18.8034	21.0241	21.9787	24.4859	0	15.006	46.631	48.1941	12.7742	15.3501
bzw1	94.9353	84.5556	184.44	176.763	182.014	163.741	68.3644	110.49	150.988	168.751	113.702	133.039
bzw2	13.775	4.32671	26.5552	116.871	33.768	59.3892	0	17.2547	203.673	127.52	38.9174	42.7862
c030039l03rik	0.162788	0.467241	2.46234	6.48156	3.51612	0	0	0	2.52041	3.74556	0.214093	3.90272
c130026i21rik	0	0	25.4199	5.31775	3.30677	0	0	98.9115	0	0	11.2365	8.81006
c130074g19rik	40.6062	176.328	0	0	0.374584	0	0	0	7.33552	6.00247	0	1.20476
c1d	119.891	55.6532	55.1665	64.0584	101.228	150.601	50.5747	44.0611	249.331	292.758	83.8367	92.1655
c1galt1	50.8708	75.6947	40.0416	30.0204	26.3801	31.9488	0	43.7158	54.3108	140.157	10.0273	7.29584
c1qa	0	0	2.5438	6.8931	0.905291	0	0	7.32059	32.9595	0.765267	16.7161	3694.64
c1qbp	39.1092	6.21845	173.212	138.332	196.802	127.699	90.8421	75.9672	319.494	374.067	202.941	99.0089
c1qtnf1	0	0	0.127174	0	0	0	0	16.0203	3.75014	0	0	0
c1qtnf4	4.41367	1.36999	1.59666	12.5608	21.3196	9.23454	0	20.0002	111.868	11.4505	2.28473	0
c1qtnf6	0	0	0	4.27856	22.3059	0	0	0	23.3372	22.7944	0.760739	1.92546
c1rl	0.363708	0	0	0	0	0	47.6436	0	0	0.44059	0	5.69899
c2	5.94646	1.14538	1.03589	5.99053	0.933204	0	0	9.10094	16.5678	12.5257	0.106417	6.64109
c2cd2	2.2342	1.90711	3.66313	5.63718	11.4283	16.2119	0	0	3.7868	8.01342	2.71768	4.58257
c2cd2l	112.154	160.992	12.0761	12.6682	12.6529	49.3998	58.1727	8.24395	34.5184	62.2135	18.5134	19.4247
c2cd3	6.77296	3.73999	38.8579	34.5792	53.7141	83.9557	62.408	2.08104	40.0422	16.8014	25.4934	23.1301
c2cd4c	0	0	0	0	0.773084	0	0	0	19.8071	13.1883	0	0
c2cd5	23.7747	20.3836	30.9889	64.5997	49.5769	31.9803	0	45.0323	42.5451	47.9612	31.7529	15.8603
c3	0	0	0	0	0	0	101.142	0	0	0	0	112.864
c330007p06rik	14.3676	12.2162	25.9071	27.8345	40.0462	28.9339	0	23.2431	10.9715	16.8581	14.7095	38.881
c330013j21rik	0.89093	0.484989	2.17205	1.79548	1.78752	3.72986	0	0	2.65396	0	0.910594	2.75507
c330018d20rik	11.6938	22.3302	22.2753	6.01293	15.6882	13.9528	0	4.92954	29.1209	26.7857	9.17328	7.80278
c330021f23rik	0.201495	0	0.109343	0	0	0	0	0	8.3255	8.76565	0	0
c330027c09rik	1.35791	3.06247	1.21593	1.38166	1.21083	4.74738	0	4.97444	13.9701	16.6815	5.34336	0.838941
c3ar1	0	0	0.046662	0.409987	0.596061	0	0	0	0	0	1.66451	163.676
c5ar1	0	0	0.206298	1.63995	0	0	1171.12	0	0	0	0.448706	107.265
c5ar2	0	0	3.43925	0	0	0	76.903	0	0	0	0	2.48011
c730034f03rik	8.24696	7.51427	12.1611	8.18565	9.19692	8.38735	0	6.15081	8.33811	5.78864	1.91223	9.03141
c77080	143.059	185.363	0	1.23681	0.615235	0	0	7.74068	64.4386	95.5995	3.19703	0
c77370	0	0	0	0	0	0	0	0	0	0	0	0
c87436	14.634	5.03211	45.5499	41.6856	49.2844	20.3195	0	5.83399	58.3405	38.1659	18.0918	24.0365
c8g	3.75377	8.13443	0.371156	0	0	0	0	0	5.03629	6.29762	1.43491	3.47813
caap1	11.7854	7.41739	31.6092	38.0823	40.635	3.90137	34.1354	26.6073	47.1604	40.9525	24.9166	13.8269
cab39	130.569	265.473	62.812	111.362	103.819	105.293	231.18	56.239	103.92	158.878	37.2632	46.7411
cab39l	18.8269	10.8506	55.751	35.1305	53.6299	32.6486	0	17.2013	56.0693	72.256	30.7349	28.8235
cabin1	17.8971	12.9477	62.1424	68.5621	87.9019	48.1624	32.8711	65.2826	45.5482	26.2646	32.8986	61.5022
cables1	5.10329	10.0431	1.38203	5.81039	98.8862	114.551	0	0	12.6487	14.2088	4.44692	1.16369
cables2	17.2259	10.0728	46.595	12.1943	20.9386	18.259	0	55.094	33.7454	30.7569	9.88685	2.58653
cabp1	0	0	0.177053	0.791671	0	0	0	0	7.95319	2.44084	0	0
cabp4	0	0	1.12126	0	0.266357	0	0	3.98874	0	0	2.01653	23.0723
cacfd1	39.922	55.3835	38.9117	33.064	27.6519	55.4708	0	61.0044	130.952	143.988	17.506	25.4401
cachd1	2.69451	2.21973	0	0	0	0	0	0	22.5959	10.0893	0	0.276842
cacna1a	3.39738	1.34431	0.895271	9.84154	2.47649	0	0	4.13843	358.04	9.72828	0.843508	0.202836
cacna1b	0	0	0	0	0	0	0	0	5.64477	2.9189	0	0
cacna1c	0	0	0.077288	0	0	0	0	0	15.2189	2.9862	0	0
cacna1d	0.121804	0	2.90064	4.79192	0	0	0	25.1844	9.73166	0	5.58067	4.05532
cacna1e	0.296738	0	22.7551	1.10316	0	0	0	112.088	0	0	30.3582	2.44986
cacna1g	0	0	0	10.7046	0	0	0	0	0	0	0.786303	0
cacna1h	0	0.789569	0.57495	0	0	0	0	95.2493	51.9267	1.381	0	0
cacna1i	0	0	59.1439	0.40549	1.01565	0	0	2.08104	0	0	0.44365	1.97979
cacna2d1	1.21298	1.32167	0	0	0	0	0	0	199.255	0	0	0
cacna2d2	0	0	0.447371	2.38322	1.73669	3.47451	0	0	1.78766	9.19489	0	0
cacnb1	0	0	2.03766	6.70782	1.03984	0	0	0	0	0.886003	1.86427	4.82968
cacnb2	0	0	0	0.845664	0	0	0	0	6.53982	0	1.51322	0
cacnb3	2.0001	4.82985	0	0.467246	0	0	0	0	103.539	32.2827	25.8063	0
cacnb4	0	3.22594	0.192979	0	0.615992	0	0	3.34678	0	0	0	1.14102
cacng4	0	0	0	0	0	0	0	0	18.0694	0	0	0
cactin	10.2074	12.9421	33.281	40.0689	31.567	45.975	32.8711	13.1989	50.4742	31.828	15.0977	21.8231
cacul1	40.6992	51.9931	33.5611	38.0077	36.5974	51.826	102.538	21.1543	24.1479	36.7141	29.4925	31.9358
cacybp	46.9103	13.116	126.43	110.928	150.361	130.708	0	152.919	216.255	170.532	92.2821	77.2778
cad	1.12563	0.47597	19.7614	30.7911	38.9893	53.1655	0	26.6878	12.9226	46.3047	11.5304	1.06822
cadm1	0.36161	0.236261	0.090682	0.102497	0	0	0	2.69769	0	0	99.9979	70.2229
cadps	0	0	0	0	0	0	0	0	21.2079	0	0.292006	0
cadps2	11.4937	6.86679	0	0	0	0	0	0	8.87289	27.7701	0	0
cage1	0.336396	0	6.20251	2.99853	4.80195	10.0837	0	4.85979	5.30134	0	3.85518	0
calb1	0.17278	0	1.13992	0.797398	1.95397	3.27988	0	3.75195	0	0	0.905657	3.81138
calca	0	0	0.045892	8.91526	1.65699	0	0	0	0	0	0	0
calcb	0	0	0	0	7.70277	0	0	0	0	0	0	0
calcoco1	3.78792	2.9098	15.1461	37.4239	41.6201	67.717	0	114.392	40.7089	9.70276	35.363	27.2243
calcrl	0	0	9.01162	11.6299	6.73955	0	0	0	2.22049	0	5.79547	6.20709
calhm2	0	0	82.7036	20.4071	46.4235	45.3356	50.5747	21.1954	3.91915	4.89966	28.7284	77.3871
calm1	3225.15	2175.25	985.603	894.736	1193.39	1064.01	790.449	1196.35	1173.07	1148.93	1441.35	1568.31
calm2	724.182	375.83	292.618	295.882	403.515	368.208	627.457	256.663	922.446	830.246	275.386	398.669
calm3	421.58	410.787	150.065	190.543	265.912	264.179	207.711	255.423	562.427	510.96	265.333	253.18
calml4	730.258	600.81	0.29061	0	1.03089	0	0	0	623.671	602.326	2.18675	6.80686
calr	513.932	186.699	356.739	245.064	308.556	362.578	63.701	1514.77	741.158	984.275	479.499	426.88
calu	75.2909	76.9202	28.218	40.4096	52.6799	36.9823	0	173.279	42.8275	86.4753	23.9276	29.6139
camk1d	54.6703	20.9826	31.0348	31.9836	45.4173	43.4546	225.108	6.84852	55.7558	37.7993	113.356	74.6643
camk2a	0	0	1.02931	1.02628	0.370718	0	0	4.92954	2.94313	1.05823	2.32078	3.30649
camk2b	8.05275	3.13146	1.09341	9.38487	17.0298	25.1874	0	37.1972	163.578	8.88402	0.161959	0
camk2d	203.602	205.708	269.85	133.754	60.1532	83.4943	62.408	93.1378	64.2993	192.526	30.0323	169.324
camk2g	6.47663	2.04917	9.70044	41.6749	67.6531	133.935	38.9021	8.78648	33.561	12.4027	23.6409	10.4144
camk2n1	107.511	109.896	1.60209	15.3493	28.5659	34.2954	0	14.0813	454.515	398.725	1.84794	3.05868
camk4	0.883286	0	0.477014	116.091	60.4539	31.7555	0	0	1.19429	1.73815	0	0.896536
camkk1	0	0	18.906	3.01884	10.3163	8.2534	121.672	0	0	0	17.7996	9.52309
camkk2	2.14774	0	48.7422	25.4036	23.9225	11.7452	0	38.0512	53.8817	29.8063	14.2014	141.895
camkmt	0.426258	0.261392	9.49092	11.1173	20.1335	33.2451	0	2.69769	2.67889	5.371	8.83152	18.5233
caml	16.7291	9.43047	19.6101	15.2725	35.6001	12.4521	90.8421	27.9089	92.4237	72.366	16.4143	19.3409
camsap1	6.73235	2.76728	11.1351	12.2485	16.0599	27.8384	47.4407	40.7162	26.0555	14.5213	10.6894	8.32045
camsap2	0.169004	0.423089	16.0165	18.6159	4.71683	7.00974	50.5492	4.77874	0	0	10.8355	24.9171
camsap3	26.8334	51.8408	0	1.02977	0.371485	0	0	0	70.0817	116.582	0.06971	1.09016
camta1	11.8961	11.5018	32.8822	39.7755	47.455	45.4488	0	32.9685	87.5607	62.5584	58.7741	66.2927
camta2	37.1383	39.4381	42.0491	25.5967	47.5998	30.3315	68.3644	20.112	46.8959	59.1872	43.3362	60.4572
cand1	33.8832	36.573	36.6596	45.8646	48.4817	27.8041	0	26.6154	100.013	68.8051	43.9855	32.7039
cand2	3.75155	0	3.05987	10.4581	6.66088	0	0	2.48722	17.1894	17.9511	3.38928	0.276842
cant1	77.2178	86.502	50.0034	53.1796	77.5488	97.6018	68.3644	49.7072	134.173	226.556	25.7032	37.2826
canx	403.562	99.2166	188.04	165.942	224.903	210.676	90.8421	362.561	206.617	324.369	228.429	300.982
cap1	24.9845	32.3251	209.095	218.913	233.961	254.594	572.989	101.847	44.6752	23.8413	214.103	298.728
cap2	0.534335	0	0	2.24287	0	0	0	0	4.50007	2.07406	0	0
capg	3.60786	21.0803	579.55	224.508	71.7182	13.2285	172.897	244.319	4.40018	18.2686	80.81	143.438
capn1	68.8671	76.878	21.6738	46.7511	65.6341	40.8765	58.9246	24.0426	55.9848	62.2787	22.3256	14.7938
capn10	12.5938	10.0609	7.47798	13.5218	15.6376	14.0595	0	10.7484	51.7129	31.9442	11.9288	4.31039
capn12	0.668614	1.05237	0.053772	0	0.51416	0	0	0	2.27072	0.392087	4.41829	0
capn13	3.23501	0.478554	0	0	0	0	0	0	15.1667	21.9563	0	0
capn15	15.3652	15.4788	12.5181	14.499	15.0965	14.5432	0	59.5415	8.42723	3.37351	12.8241	4.8346
capn2	0.538301	19.1372	10.1247	40.6601	51.9363	16.9786	0	81.355	18.9137	16.225	14.8416	54.2941
capn3	0	0	1.2597	12.6445	384.779	58.6906	50.5492	0	0	0.426344	4.4188	14.9209
capn5	2.8453	3.59981	6.76646	0.513793	1.66975	0	0	70.7327	16.0622	28.2964	10.2469	0.180874
capn7	15.5362	15.6778	30.8605	25.7455	49.139	25.1674	120.104	14.393	23.7786	44.6643	19.4792	41.9665
capn8	0.289897	0.975494	0	0	0	0	0	0	2.34164	29.7653	0	0
capn9	0.336279	0.387969	0	0	0	0	0	0	10.442	198.86	0	0.276842
capns1	98.5447	157.691	133.97	187.952	276.987	278.019	0	199.17	338.754	570.145	214.591	270.486
caprin1	159.467	117.41	123.84	129.744	166.284	64.2061	98.1928	75.7048	152.885	78.9691	197.597	110.784
caprin2	3.77523	0.953084	2.07406	2.93664	3.62987	13.4041	0	0	7.35403	5.22442	2.45667	0
capza1	162.738	159.961	198.407	246.901	291.531	301.255	348.055	125.294	36.7553	58.1236	194.937	190.861
capza2	259.6	249.633	184.555	150	173.342	221.57	240.785	134.117	239.702	184.139	360.42	743.672
capzb	258.806	286.76	516.178	491.306	877.991	736.529	1396.97	341.417	451.58	651.155	921.877	864.434
car11	0	0	0.224703	3.41804	0.607736	0	0	0	5.70552	0	0	0
car12	0.281322	1.8585	0	1.26915	1.02933	0	0	0	10.4411	5.23138	0.055636	0
car13	37.5515	30.9471	2.40975	0	0.607485	0	0	0	15.6306	14.7735	1.2079	4.89111
car15	0.231339	0.287642	0.557954	0.297292	0.325533	0	0	0	0.873222	1.48036	0	0.503194
car4	125.497	7.38771	0	0	0	0	0	0	40.8001	29.1007	0	0
car5b	0	0	0.066876	1.43801	2.97693	0	0	21.9452	0	0	0	0
car7	0	0	1.80449	0.663077	3.59417	3.90137	0	4.33652	0	0	1.02954	0.368154
car8	2.45186	3.13975	0	0	0.593762	0	0	0	188.902	305.525	0	0
car9	56.0493	9.68339	0.534183	0.666344	11.9409	0	0	0	27.6961	49.6084	10.6961	11.9087
card10	3.22018	1.15029	0.067852	7.64915	4.09708	0	58.1727	0	24.0791	21.7595	1.33402	1.08812
card11	1.50167	0	152.127	65.0572	57.2188	80.3735	50.5492	97.781	11.3774	3.75179	191.212	48.8638
card14	6.38114	26.3687	0	0	0.351838	0	0	0	13.5097	8.40527	0	0
card6	3.91281	2.09152	83.9976	55.524	80.6323	74.5913	0	21.7827	4.13592	13.0715	26.7551	6.17951
card9	0	0	0	0.939291	0.513303	0	0	0	0	0.34455	17.0764	31.8784
carf	2.92137	4.52453	9.19732	10.0565	8.93869	0	0	3.34678	26.8703	12.8001	4.09556	1.63539
carhsp1	112.129	52.644	11.8625	10.9579	30.7623	21.089	219.824	94.2342	261.721	446.023	40.586	28.8721
carkd	55.5351	53.3552	29.6704	29.3394	35.2507	44.2699	30.8299	36.7837	268.489	156.4	38.939	36.2956
carm1	10.4313	7.21561	16.752	11.6126	20.2374	12.6641	30.8299	17.4507	19.2535	33.5002	8.50809	14.3145
carnmt1	20.3123	8.60515	19.5753	27.8429	30.2443	43.9198	0	54.7048	13.698	17.9512	23.5218	8.50723
carns1	0	0	32.6057	21.0945	40.7901	17.8413	76.903	9.20506	1.69796	0	2.66214	1.25122
cars	8.40231	9.76949	21.2082	21.6062	16.2726	8.76072	0	45.1756	28.2805	76.2294	15.5629	15.6646
cars2	7.26012	4.02015	25.2915	30.4268	32.0902	33.7464	0	44.1579	31.2266	45.4538	17.6269	21.1257
casc3	8.77726	19.6845	47.8709	52.0133	50.4017	62.7494	88.6005	34.8506	46.8659	48.6533	29.6085	47.502
casc4	0	0.781466	5.65587	9.69103	13.0474	4.21435	0	5.47645	24.0298	41.7957	0.786303	3.34036
casc5	1.26342	0	2.96135	1.26411	1.18827	0	0	0	7.51719	11.1727	11.4308	0.209947
casd1	4.58558	0.25948	16.5584	18.359	12.6613	14.3152	0	3.98874	20.899	8.42098	13.0491	12.4942
cask	41.0272	35.3302	1.54364	1.16968	3.61996	0	68.2707	14.055	24.8578	24.3551	8.74502	8.51086
caskin2	22.0891	27.2294	1.9547	1.29679	2.11244	0	0	9.9429	17.6051	28.6568	3.6661	0.314064
casp1	106.299	37.55	53.0641	42.6009	47.7464	28.6194	0	22.2814	120.811	157.647	34.5413	111.036
casp12	0.241606	0.977115	0.067662	0.494416	0.471116	0	0	0	1.94777	0.886003	0	3.83689
casp2	22.9386	11.1308	34.5549	38.8921	38.6492	40.8576	108.722	15.4335	36.5146	28.6079	24.7813	37.5861
casp3	26.2831	12.5869	8.38949	11.9047	49.7261	40.4931	58.9246	8.70669	11.5045	4.75236	28.969	42.5883
casp4	28.2664	32.1943	21.9969	36.6663	16.5428	42.0849	149.577	98.3691	11.1307	30.4689	10.352	50.8416
casp6	266.405	85.0238	31.7883	25.2004	44.6844	41.9539	0	8.12551	296.121	189.18	63.9291	47.8533
casp7	368.494	266.712	9.02618	17.4099	21.5682	17.3954	32.8711	0	92.4139	132.288	11.8859	19.0981
casp8	106.46	209.899	115.228	133.706	130.297	205.155	153.176	85.0687	111.182	124.069	42.4486	113.299
casp8ap2	9.63696	9.84914	37.8984	43.7918	54.5039	30.9074	0	11.7781	21.4983	15.25	15.2325	22.6271
casp9	21.8371	5.66938	15.6721	8.00496	16.3996	6.68955	0	17.1037	35.6638	13.4509	6.79814	29.8488
cast	55.0612	243.146	47.8454	65.3742	82.7968	61.4798	58.1727	22.7851	36.7147	45.4101	31.5441	25.3927
casz1	187.382	243.983	14.4316	2.91924	14.0575	0	0	0	151.147	98.5252	6.03555	5.22252
cat	586.045	315.187	82.5855	38.8548	54.5784	54.2899	50.5492	37.3035	123.876	78.0209	78.7332	93.6661
catip	0	0	0	0	0	0	0	0	7.01881	7.73103	3.29846	5.29626
catsper2	0.328027	0.450554	4.2861	3.80243	2.50617	0	0	3.34678	1.66756	0.734201	1.59908	2.7867
cav2	0	0	0.094931	0	0.649562	4.60257	0	0	12.5896	1.01353	1.49821	5.35046
cbarp	1.26453	0.170977	2.05114	19.155	29.8659	45.0051	0	3.75195	33.7648	0	5.15805	2.43365
cbfa2t2	10.8257	10.5305	16.2697	16.4058	19.9933	6.68955	0	14.4634	43.8453	18.0144	8.85529	15.8005
cbfa2t3	0.688653	0	68.1206	4.05464	2.15231	0	151.699	62.7786	118.463	165.951	234.393	117.644
cbfb	6.43768	6.39723	92.9799	107.497	130.853	129.98	71.7732	46.3974	59.9345	40.3277	110.29	76.1877
cbl	94.5906	49.8211	107.375	190.296	266.533	262.664	313.492	32.8332	51.8481	36.6384	230.174	252.647
cblb	10.1672	10.3913	52.6678	94.2813	130.758	88.9212	0	9.90099	21.6021	8.50536	27.3545	25.8376
cblc	83.9089	83.1258	0.353204	0	0.266357	0	0	4.92954	101.497	108.018	0	1.90342
cbll1	17.7126	16.0424	30.1947	27.8692	33.2432	23.5208	63.6356	28.1868	40.8356	20.4991	13.1699	23.2998
cbr1	408.848	177.933	18.7433	76.5319	68.4005	58.3806	116.291	19.7137	275.513	196.659	28.2233	28.2222
cbr3	2.33055	0	0.311383	0.896353	0	0	0	0	8.1571	1.35144	29.279	31.9084
cbr4	9.1868	2.84925	10.3414	13.6775	17.008	38.3415	0	4.70059	58.5991	38.945	17.4926	11.7824
cbs	0	0	0	0	0	0	0	0	6.65502	10.1747	0	0
cbwd1	2.31052	1.86842	26.1811	24.0862	20.7261	27.971	0	10.2358	19.7261	15.134	6.99678	5.90761
cbx1	50.7634	23.1121	101.662	97.1275	110.734	73.0556	32.8711	137.901	297.735	196.371	71.8947	61.8619
cbx2	2.46661	1.52798	0.250276	1.22819	5.56809	0	0	0	16.7196	3.84636	0.171522	1.01018
cbx3	40.3401	20.7373	71.1867	91.9856	113.014	98.7912	0	59.3761	34.0473	44.7984	64.8187	39.4799
cbx4	7.45451	3.53995	39.1639	59.6438	111.576	105.334	123.587	97.7075	6.94219	17.1723	31.8941	24.4653
cbx5	20.8805	7.67366	30.425	24.8844	30.9241	22.1265	0	17.9991	68.0294	81.7598	19.547	9.14612
cbx7	0.688819	0	104.129	101.212	55.6759	71.1883	47.6436	165.026	17.7821	15.6739	13.6936	13.941
cbx8	4.99899	2.02585	9.55396	16.5678	23.5596	23.9659	0	8.96523	33.4213	15.3978	15.124	10.7862
cby1	8.80086	1.79477	7.10443	10.3495	21.7623	7.95749	93.0979	2.48722	85.1541	67.3274	9.93503	13.7554
cc2d1a	24.8853	30.8562	12.6235	20.8605	21.7402	32.3643	0	28.9261	30.3468	47.2206	8.62194	20.532
cc2d1b	8.38866	10.1575	42.6048	45.0018	46.1931	34.6876	0	46.9018	32.971	30.4475	32.6066	20.0696
cc2d2a	0.606489	0	0	3.45433	0	0	0	0	5.95716	10.8708	2.12045	0
ccar1	42.6901	28.7838	73.4265	66.9058	84.6498	99.6666	30.8299	94.0794	111.18	88.2483	70.1603	61.0305
ccar2	12.0948	6.51686	38.4433	26.7271	26.4559	70.1935	90.8421	14.5377	75.0596	40.4949	8.93121	11.3625
ccbl1	14.0435	221.824	4.07612	7.87497	5.97354	10.0448	0	4.97145	75.5312	28.0916	2.79402	3.25533
ccdc102a	0	0	0.373397	13.4254	54.5294	56.5958	0	0	1.12424	0	39.5461	77.1493
ccdc106	0	0	0.078112	1.05528	0	0	0	0	0	0	0.072215	3.55601
ccdc107	106.34	54.4761	52.4963	90.616	104.088	105.442	0	70.1368	221.455	176.01	95.4038	40.6196
ccdc112	3.38594	0.7968	3.60158	1.15745	10.8084	3.81465	0	5.29763	12.8378	3.71297	2.6312	5.21007
ccdc114	8.9057	14.5816	1.05356	0.570969	1.18095	0	0	0	4.17716	10.9912	0.06674	1.50093
ccdc115	9.40008	1.92629	42.7383	46.966	53.6616	45.8462	32.8711	48.2764	122.46	89.7991	42.2382	42.0847
ccdc116	1.62478	2.15447	0.731704	0.408159	2.56882	0	0	0	10.2106	6.60837	1.4579	0
ccdc117	11.7313	10.6644	60.154	75.0187	135.918	76.5228	83.4203	76.8098	17.438	19.915	30.9905	28.0484
ccdc12	110.806	88.2362	198.757	236.886	360.402	230.537	666.993	57.4109	382.548	332.75	468.644	403.55
ccdc120	6.13166	54.06	0.09161	0	0	0	0	0	4.42732	12.1568	1.04432	0
ccdc122	5.03611	3.91096	5.71571	0	9.38382	7.80485	0	0	12.7466	12.863	25.167	9.66943
ccdc124	82.0592	93.2911	76.7714	95.1132	103.307	151.597	62.3334	147.504	259.239	242.668	103.71	114.915
ccdc125	0.206196	0.219219	13.1273	23.7917	14.9796	28.5583	0	0	17.1028	24.2607	0	7.75362
ccdc126	0.401573	0.685604	3.89953	10.4463	5.67175	10.1619	0	9.71122	11.4281	7.49047	4.47135	7.18548
ccdc127	15.6954	5.17082	20.9754	21.7532	38.8733	27.9966	0	48.9977	48.5361	59.5743	15.5629	22.2758
ccdc130	4.81521	9.03429	17.4903	20.5939	24.7432	20.3329	0	17.3502	11.1074	17.4188	16.0863	19.8996
ccdc134	2.5194	0.976681	25.8074	12.1393	61.2021	25.1267	0	146.839	12.3228	12.8489	25.4068	12.7635
ccdc137	3.41827	2.8945	13.8309	7.81728	24.475	4.21672	0	10.9447	12.6213	21.2863	4.13453	7.85103
ccdc138	0.937866	2.73429	1.77405	2.73523	2.20402	5.97491	0	0	1.55535	1.49162	2.43473	0.292628
ccdc14	0.080852	0.748946	1.90398	1.99144	6.24193	0	0	0	2.3449	3.39143	6.35963	0.303014
ccdc141	0.282165	3.64022	0	1.06578	0.581743	0	0	0	0.840704	5.07659	0.303014	0
ccdc146	0.427734	0	0	0	0	0	0	0	0	0	1.79678	1.05108
ccdc149	0	0	0	0	0	0	0	0	5.00519	12.181	0	0
ccdc15	0.177347	3.25322	14.4222	5.70488	6.53315	7.70361	0	7.39829	4.9737	4.76072	2.62109	0.41576
ccdc151	0	0	0	0	0	0	0	0	0	0	0	0
ccdc157	1.13388	0	2.64472	2.0828	3.1507	4.65788	0	2.08104	3.93143	1.82202	3.06205	2.54961
ccdc162	0	0	0.200318	0	1.8009	0	0	2.08104	10.781	2.92063	40.1614	8.82592
ccdc163	5.26505	4.4587	10.0608	11.4146	5.96917	15.6541	0	4.33652	31.8284	23.7969	9.9923	13.1209
ccdc167	10.4202	4.06926	11.9028	10.5887	12.6104	15.0909	0	24.7678	53.1492	125.283	22.8417	22.7836
ccdc17	0.839493	3.80772	7.23665	3.42589	10.0507	4.21435	62.408	50.1971	7.83286	8.60383	4.82741	3.95912
ccdc171	0.131613	0	9.42587	8.89326	8.65883	10.6072	0	0	1.79575	2.6969	6.48781	2.95503
ccdc173	0	0.854537	1.34271	3.70022	3.41416	0	0	0	14.195	0	0.565435	3.0711
ccdc174	25.1615	40.3022	45.4031	63.0394	68.0605	85.0351	34.1354	38.9186	76.6531	64.6107	24.9039	33.9321
ccdc18	0.247489	0	2.53395	0.896353	1.15471	0	0	0	6.31475	4.15108	1.89272	1.08812
ccdc181	10.1167	10.2865	6.70848	4.20573	11.6548	4.4259	0	17.0032	26.0483	12.7411	9.68034	7.14165
ccdc184	0.606489	0	0	34.6432	0	0	0	0	47.7783	0.15742	0	0
ccdc186	45.8504	61.8254	18.8758	28.7782	33.7693	32.5218	0	35.9246	32.4456	30.1469	15.9215	33.6796
ccdc189	0.515671	0	0.542307	3.59599	0	0	0	0	0	0	1.62297	0.400096
ccdc191	3.95922	0.717018	12.6375	18.2068	13.8115	36.3209	0	10.0764	0	0	11.2829	4.84604
ccdc25	84.3322	89.7865	37.1411	36.325	55.8931	15.9754	0	48.4913	39.5875	46.6454	37.0599	48.459
ccdc28a	29.3385	21.1686	8.41977	19.1217	25.1917	28.5933	34.1354	14.685	31.1408	32.7682	10.2815	4.49428
ccdc28b	2.84624	0.724252	13.0646	17.9054	3.60504	0	0	61.1513	80.0223	48.0937	34.2471	21.9612
ccdc30	0	0	0.178522	10.5358	12.2034	3.90137	0	4.97145	0.991217	0	0.701787	0
ccdc32	39.5035	25.1914	24.3724	23.9501	44.5667	54.3361	0	2.08104	35.4339	33.4859	15.6124	24.7296
ccdc34	13.1881	6.50889	11.6263	15.1017	17.8779	23.1668	0	0	259.567	344.814	26.5743	10.89
ccdc36	0.870653	0	0.084749	0	0	0	0	0	0	0	2.10741	0
ccdc39	0	0	0.146647	0	1.78837	0	0	0	1.83849	0	0.226329	0
ccdc40	0	0	0.017688	1.61385	2.91321	3.04573	0	2.77875	3.14216	0	0.057507	0.258551
ccdc43	9.47579	3.5799	19.774	19.8075	21.0763	31.0456	0	19.3423	46.1406	42.7886	18.9322	20.6818
ccdc47	65.7849	37.6742	49.8466	54.4159	72.428	44.0962	32.8711	28.593	98.9808	108.503	35.8522	52.8584
ccdc50	45.4944	38.3938	150.185	57.0706	92.5063	65.7848	62.408	32.868	76.8683	67.7473	126.09	119.042
ccdc51	6.90743	2.28634	9.44808	9.13744	18.1454	0	0	3.34678	28.2205	29.102	8.08152	4.8233
ccdc53	27.3056	23.0393	42.4054	80.2157	60.9264	102.118	0	50.4691	160.685	162.005	59.4691	74.4911
ccdc57	0.289297	1.1502	0.027557	0	0	0	0	35.1305	3.83622	3.93761	1.0631	0.337364
ccdc58	24.0721	10.3291	33.0454	26.8977	31.1745	33.9203	0	36.9184	123.649	160.626	23.2491	20.7963
ccdc59	61.3143	46.4404	86.2115	88.3677	89.7314	78.0354	0	65.8521	137.799	177.73	60.6019	86.2168
ccdc6	53.6074	85.4551	16.3058	27.1405	29.3154	13.0837	47.6436	14.0564	41.4207	48.6572	15.3203	12.6089
ccdc61	3.9918	0.546374	18.6198	17.1823	19.0706	20.6119	0	4.13843	22.5791	33.503	7.86607	3.75256
ccdc62	4.54918	1.46304	5.69277	5.88283	10.4209	9.10871	0	4.97145	13.779	5.84595	3.06092	3.05547
ccdc64	0.511236	1.90174	2.7171	29.6389	32.0229	33.058	0	4.97145	21.052	15.8874	2.59678	1.23842
ccdc64b	2.8131	7.34059	0.035078	0.517456	0	0	0	0	35.5952	38.7977	0	0
ccdc66	3.83468	2.19801	7.20829	11.3356	12.3919	4.35391	0	0	15.5206	4.49791	3.67291	1.67016
ccdc69	0.250177	0	41.0621	29.7319	23.7042	11.5102	0	36.6218	0.544271	1.5608	32.6014	14.1767
ccdc71	22.9794	17.0534	39.4618	31.7536	42.2804	64.6268	50.5747	31.7179	52.7333	36.7509	26.267	26.8761
ccdc71l	49.9583	115.577	11.3708	6.93426	14.63	33.1962	0	13.1453	17.5156	49.9006	7.4157	18.5667
ccdc73	0.713083	1.09897	3.10776	4.35351	6.90204	8.0321	0	0	3.82498	1.06133	4.82904	13.2693
ccdc74a	0	0	0	0.608318	0	0	0	0	22.9035	1.1393	0	0
ccdc77	2.26567	1.51381	12.8304	9.43962	12.5684	12.6114	0	4.33652	17.3529	20.7475	6.80162	1.95209
ccdc79	0	0	7.78433	0	0.884943	0	0	0	4.6291	0	0	0.432227
ccdc80	0	0	0.066673	0	3.64423	0	34.1354	0	0	0	0	0
ccdc82	1.40815	3.47107	17.666	24.5192	41.9653	26.2152	0	4.70059	11.3047	5.73141	8.68754	5.35923
ccdc84	8.34724	10.3404	15.7622	15.0061	16.5548	12.9851	0	3.16803	25.4836	22.6016	4.38973	10.9834
ccdc85b	2.3854	1.86499	49.9848	97.3393	119.956	133.849	0	58.189	48.6529	34.9841	42.5174	51.1427
ccdc86	3.79687	1.16935	33.5386	27.1564	28.1207	16.7466	0	74.867	68.1696	79.0437	64.5818	72.1282
ccdc88a	0	0	7.6116	6.76427	1.16037	0	62.408	80.907	3.67165	0	82.6709	130.6
ccdc88b	1.52084	3.17594	13.9746	90.0981	77.5132	78.1919	464.792	26.3369	8.45295	4.32594	93.8765	117.893
ccdc88c	2.43598	0.449966	45.2798	76.0321	85.8622	104.503	63.6356	26.8159	2.37551	0.79852	16.3502	7.71019
ccdc9	13.3712	15.0666	42.8325	36.4733	30.0308	40.7004	0	13.0567	48.6555	61.0917	23.6157	33.7248
ccdc90b	29.2828	38.5322	16.2959	10.3557	17.9399	0	32.8711	27.0468	76.5413	62.7192	28.0651	30.5247
ccdc91	24.1949	9.0262	8.41748	14.377	20.6728	30.5806	0	16.4603	51.477	41.0807	8.16206	3.81262
ccdc92	0.134148	0.746933	1.22787	18.8903	21.4629	36.1232	0	9.20506	21.501	2.37621	0.76618	0
ccdc93	25.8674	22.2283	27.0358	17.2634	30.8145	10.9242	29.4623	17.2761	14.5142	12.0675	23.5807	16.1026
ccdc94	2.75985	1.54009	20.3652	29.2729	18.1834	12.1548	0	16.8074	10.248	15.2359	16.9081	13.9759
ccdc97	12.8394	20.1961	33.8453	23.8305	65.8449	49.2741	96.5434	22.0969	33.8233	38.4135	37.0475	47.0323
cchcr1	1.42994	1.73815	1.92124	16.0643	11.4448	8.74348	0	0	12.4267	19.8431	4.55089	0.128388
ccin	0	0	0	0	0	0	0	0	0	0	0	0
cck	49.6099	65.092	0	0	0	0	0	0	545.254	29.2194	0	0
ccl2	0	0	0	0.204994	0.273245	0	0	0	0	0	6.41936	20.9098
ccl25	687.272	204.311	7.41362	9.67936	12.06	5.80821	0	3.16803	192.084	251.358	5.67722	4.20504
ccl27a	6.52213	4.87246	2.39613	7.03743	1.65981	4.35391	0	4.13843	37.0675	33.8843	4.68228	1.94206
ccl28	91.5577	20.1624	0	0.765995	0.360729	0	0	0	35.2361	37.7909	0	0
ccm2	7.10042	6.13941	168.091	147.53	114.276	133.75	239.455	39.7961	78.1523	36.7055	67.0445	66.2626
ccm2l	0	0	0	0	0	0	0	0	0	0	0	0
ccna1	0	0	0	0	0	0	0	0	0	0.360002	0	0
ccna2	2.68762	2.13141	0.14779	0	2.10645	0	0	0	32.0066	76.8047	35.7145	0
ccnb1	2.38752	1.09948	0.838191	0.478362	1.14573	0	0	4.97444	34.3936	60.0872	11.0777	0
ccnb2	3.40858	1.01533	0.429386	0	6.66133	0	0	0	79.3764	118.214	21.6531	0.186666
ccnc	19.0735	18.6876	24.3765	23.2702	37.7467	35.3745	50.5492	9.75688	83.3794	36.8504	14.2146	17.8034
ccnd1	7.64405	4.01085	0.359004	1.43495	1.29778	0	0	22.8915	49.6049	179.415	335.436	53.825
ccnd2	44.7497	12.7707	62.1261	497.511	1042.47	690.541	284.314	361.443	244.957	597.351	227.962	151.518
ccnd3	17.5753	8.13833	79.8751	259.583	253.824	433.956	166.097	101.326	98.1553	106	158.064	213.097
ccndbp1	34.0235	34.3296	71.1126	83.8323	113.556	86.9636	156.584	95.5567	129.787	57.0499	94.1146	61.4413
ccne2	2.4559	14.017	0.199537	0.9135	2.83307	4.22862	29.4623	3.98874	6.41523	9.39051	0.442625	0
ccng1	39.9095	22.6403	54.5876	81.1405	104.113	106.36	0	119.761	62.9898	65.375	74.4878	76.4824
ccng2	106.274	343.953	82.1847	55.6791	76.1129	78.4379	30.8299	21.344	55.0316	8.72922	33.4853	47.2898
ccnh	11.2599	8.36689	45.9964	51.3488	78.383	116.473	0	60.0033	91.2724	69.2906	26.569	32.1471
ccni	208.418	202.421	173.194	112.087	219.023	159.287	142.455	70.9277	86.5545	43.7098	113.789	73.5581
ccnjl	14.0213	8.70107	0	0	0.593762	0	0	0	23.6863	5.81461	0.143423	0
ccnk	14.3334	12.3275	51.2219	35.5425	53.1035	78.7916	0	39.1004	43.9759	38.1355	41.1449	44.079
ccnl1	42.5135	131.257	139.085	188.731	168.378	209.387	987.059	190.413	156.961	99.6359	147.601	173.39
ccnl2	65.9839	113.501	137.564	114.479	150.844	126.078	273.354	97.735	187.689	173.793	73.6093	91.1716
ccnt1	39.3858	38.6034	83.3029	67.8392	95.0593	83.9515	50.5747	27.1424	87.842	52.2168	32.6996	40.0064
ccnt2	52.3411	39.7283	77.49	88.6878	65.8462	79.6243	295.162	41.8056	127.149	98.4709	51.0298	50.8821
ccny	50.1256	36.0867	55.1759	67.7438	112.797	68.3584	156.577	28.8052	65.6103	58.4693	40.3162	42.2797
ccnyl1	15.6394	21.3496	5.02719	3.13649	1.79634	0	0	0	3.706	3.76968	2.58864	2.6294
ccp110	2.0051	0.299326	3.35794	6.06389	5.50044	38.0003	0	4.33652	5.71667	1.6331	2.67798	2.121
ccpg1os	2.63673	3.35086	2.31547	4.96071	10.6685	0	0	6.16599	53.9059	33.6267	5.76536	0.747508
ccr1	0	0	4.01024	0.50473	0.273522	4.62815	979.333	0	0	0	72.7954	171.553
ccr3	0	0	0	1.23621	0	0	0	0	0	0	0	0
ccr6	0	0	203.069	52.597	6.54721	0	50.5492	97.6877	0	0	9.19158	2.98311
ccr7	0	0	219.772	198.769	4.11717	3.04573	50.5492	12.4479	0	0	158.109	27.0022
ccr9	0	0	0.628199	171.611	178.088	104.339	0	82.7951	1.17192	0.459506	328.378	2.77769
ccs	64.7376	15.8337	15.1752	67.0639	59.3833	40.8736	0	77.4955	164.837	147.221	28.2975	42.7121
ccsap	0.922517	3.06296	5.22685	10.0177	4.15246	9.68911	0	0	12.4896	2.30604	0.623406	0.265326
ccser1	10.3722	3.45936	0	0	0	0	0	0	17.0446	10.1147	4.59727	0
ccser2	71.809	162.271	25.4551	37.0608	51.6832	62.2285	0	92.7166	45.2301	42.3518	14.5859	8.16291
cct2	74.4664	34.9534	245.787	240.035	215.602	189.945	50.5492	147.313	401.367	300.739	269.976	143.377
cct3	41.7033	18.7008	112.804	113.318	120.23	100.113	67.0065	57.9799	372.131	340.847	138.938	71.6773
cct4	97.7867	48.2704	190.404	173.482	202.153	214.827	32.8711	174.525	422.962	339.65	222.782	126.422
cct5	61.3578	37.3668	200.303	175.006	191.526	210.63	50.5492	147.253	536.723	400.925	267.781	138.673
cct7	62.501	57.6443	179.185	199.489	211.169	181.976	96.4688	254.947	388.1	359.966	155.779	127.099
cct8	46.4691	21.8434	163.575	160.852	135.923	191.295	32.8711	85.9305	381.465	270.345	185.63	138.452
ccz1	43.0137	32.4069	52.0395	37.9969	49.9603	61.3332	0	85.9331	149.59	127.359	63.9368	76.6601
cd101	0.15143	2.98972	0.452337	25.637	68.7379	49.9394	169.992	0	0	0	15.1087	13.5485
cd151	79.337	93.8498	10.3995	8.9051	24.0527	61.7827	0	15.8013	154.617	156.307	5.76147	16.8285
cd163l1	0	0	0	2.06122	0.155554	0	0	0	0	0	0	0
cd164	156.205	106.162	126.908	174.211	272.779	323.701	47.6436	172.495	133.875	108.479	193.03	245.367
cd164l2	0	0	0.053605	0	0	0	0	0	43.8013	0.739014	0	0
cd180	0	0	222.446	6.95949	8.39235	0	0	21.6553	0	0.450962	120.981	75.0391
cd19	0	0	651.803	12.6957	16.1602	16.5107	300.181	82.85	0	0	7.86663	21.9564
cd1d1	0	0	26.9336	35.899	38.5605	19.1821	0	14.7749	73.8489	6.90012	9.83826	36.5507
cd1d2	0	0	0.119142	0.787273	0.50368	0	0	0	0.902665	1.95088	0.185924	0.707917
cd2	0	0	223.682	382.325	97.5134	184.505	0	103.637	3.055	0	1.70625	5.32357
cd200	0	0	51.7073	30.9258	22.7514	4.74738	0	58.6577	19.5421	21.398	49.7865	5.40859
cd200r3	0	0	0	1.45104	2.23331	0	0	0	0	0	0.785809	0.733012
cd209b	0	0	0.106005	0	0	0	0	0	0	1.66703	46.273	128.006
cd22	0	0	458.54	13.0076	13.6621	3.97026	101.124	3.16803	0	1.62287	3.44368	59.3716
cd226	0	0	0.089308	92.1131	64.1933	158.735	0	0	0	0	1.43728	5.78787
cd244	0.95647	0.607686	1.77309	2.96919	309.976	297.95	179.989	13.0601	0.546181	3.02886	54.9277	64.4267
cd247	0	0	0.862035	252.311	224.197	73.7589	0	15.7622	0	0	3.62006	1.53221
cd24a	17.4867	8.28786	642.688	25.8348	12.1461	11.3114	731.086	328.931	790.31	521.66	348.143	30.5257
cd27	1.57948	2.89566	0.611836	211.277	187.057	117.276	0	0	0	3.9858	4.0785	1.77904
cd276	0.273623	0	0.88674	0	0	0	0	0	21.9596	12.7018	1.06108	6.7339
cd28	0	0	0.142552	269.782	42.0866	24.3901	0	179.32	0	0	3.52687	2.89491
cd2ap	175.625	117.884	110.731	37.6324	10.3764	3.04573	62.408	52.7387	80.0463	80.8564	111.671	128.895
cd2bp2	24.2193	31.501	51.8167	48.4993	68.9193	71.942	38.9021	183.184	73.841	52.6872	41.1036	44.941
cd300lg	0	0	0	0	0	0	0	0	0	0	1.00117	12.657
cd300lh	0	0	0	0	0	0	0	0	0	0	0	5.26792
cd302	147.13	35.6868	0.079447	0	0	0	0	0	42.5391	42.5769	28.6201	116.258
cd320	2.25206	0	8.07352	25.7817	12.2022	16.9906	0	116.295	129.377	45.9223	6.97534	3.13099
cd33	0	0	0.289726	0.102497	0	0	680.091	18.2171	0	0.383356	93.9697	96.6499
cd36	135.986	113.618	10.4477	0.964266	0	0	0	25.2166	3.13413	2.3408	126.64	103.777
cd37	0	0	428.84	130.392	136.987	166.168	50.5492	98.4856	4.33825	2.98178	60.3129	33.397
cd38	47.2537	9.90404	314.75	46.6344	173.706	112.822	62.408	42.2333	38.1583	62.5859	26.5401	46.1484
cd3eap	1.78359	0	12.8551	18.6304	10.0691	17.4371	0	6.76749	23.1717	22.719	33.1784	33.5228
cd4	0	0	0.012554	190.536	3.4746	31.4959	0	38.7546	0	0	44.6156	124.911
cd40	0	0	139.015	5.17271	5.47147	0	0	20.3745	24.9217	0	69.6692	127.982
cd40lg	0	0	0	106.717	7.02226	42.9996	0	19.8858	0	0	0	1.5343
cd44	2.62708	4.55549	30.8912	137.419	39.0392	185.406	1765.88	187.703	115.725	16.9663	157.912	215.219
cd47	130.382	74.4758	365.396	314.672	239.21	291.049	341.37	581.508	205.225	193.842	513.845	383.014
cd48	0	0	208.196	253.144	446.839	446.481	0	159.325	1.17192	3.39189	180.078	274.023
cd5	0	0	0.993637	228.596	38.8165	15.4368	0	10.3668	0	0	1.65132	4.74343
cd52	0	0	4653.22	2662.14	1576.54	2532.37	5535.15	6456.63	7.72834	14.1195	3843.96	2990.51
cd53	0	0	477.73	435.128	259.379	390.093	569.035	320.019	0	1.77099	199.835	357.61
cd55	52.9886	140.283	271.772	23.7979	6.53353	20.0257	191.941	76.6488	19.4374	25.0969	5.5601	12.1343
cd59a	0.470336	0	0.657283	0.491395	5.95804	0	0	10.1804	33.1884	31.6188	0.726914	0.428643
cd6	0	0	0.117409	196.094	42.5725	12.4577	0	10.3668	0	0	2.46372	17.7162
cd63	236.717	281.245	1.20372	0.992156	17.2042	29.2429	113.386	27.943	880.385	947.71	105.933	577.984
cd68	0.381738	0.203163	3.64856	2.854	10.7362	0	181.257	16.8239	0	4.24684	349.923	823.848
cd69	0	0	309.752	306.332	274.917	226.727	112.983	645.525	1.29184	0.633714	108.253	27.5205
cd70	0	0	0	0	0	0	0	0	0	0	1.20804	0
cd72	0	0	492.981	76.4807	159.315	248.274	62.408	18.3577	0	1.01064	58.79	197.85
cd74	4080.88	4829.41	31958.6	956.678	718.143	164.075	4525.61	17871.6	299.935	316.85	35181	40146.5
cd79b	0.239479	0	2286.25	72.8958	113.182	38.7146	417.932	1271.27	3.47665	9.3219	38.3809	113.755
cd80	0	0	0.888506	0.949399	0.679709	0	0	12.0005	0	0	29.0507	21.0525
cd81	226.035	79.5711	235.496	96.1525	7.81378	0	101.124	487.783	1036	410.276	278.973	1252.25
cd82	232.627	411.742	125.169	426.773	179.011	340.331	242.314	52.725	144.326	263.955	226.73	119.658
cd83	0.863467	0.269146	569.198	115.774	23.8827	16.4983	214.081	33.7045	37.9294	23.3517	361.423	214.752
cd84	0	0	111.54	144.654	72.5652	97.684	892.048	16.8849	0	0	44.317	56.6079
cd86	0	0	44.2145	10.4718	2.34794	2.76857	0	0	0	0	167.508	94.1288
cd8b1	0.097909	0	0.569967	405.704	248.139	0	0	2.08104	0	0	258.719	1.89309
cd9	2.04221	0.570907	9.95487	35.3276	48.5166	131.826	1072.04	54.3275	455.993	715.674	253.316	477.804
cd93	0	0	5.7959	35.5421	3.00057	0	63.6356	88.0379	0	0	0.26945	80.9158
cd99l2	0.66963	0	4.50615	23.841	15.5844	4.21672	0	47.9948	19.8375	8.08236	1.0133	10.1869
cda	691.211	517.606	0	0	0.875116	0	0	0	517.089	158.426	0	2.984
cdadc1	3.72801	8.50494	11.8096	15.6109	17.6584	4.84455	0	9.99822	36.8642	29.6853	13.0955	8.42673
cdan1	6.34469	1.74288	10.8851	14.3073	19.5338	8.65921	0	16.0048	17.14	4.01245	4.46358	2.75737
cdc123	54.5809	30.1274	64.8149	68.7869	82.6291	70.4234	32.8711	127.251	176.456	224.121	61.2602	70.8638
cdc14a	32.6559	29.1494	11.5268	24.8757	46.5042	25.7363	0	5.86572	6.42684	8.26574	43.9408	15.0652
cdc14b	56.5457	33.6437	2.40226	12.1275	0.839316	22.132	0	58.731	65.5927	11.153	8.56659	4.32826
cdc16	6.47659	1.44872	29.4323	30.0597	31.8698	31.7276	0	52.0039	77.1935	67.4779	12.5114	16.7417
cdc20	0.564831	0.986532	3.54566	5.29777	3.2966	0	0	0	63.5906	108.891	15.1125	2.92592
cdc23	4.00158	4.58516	25.0715	29.2078	30.1028	28.9719	0	29.2955	38.879	27.369	14.2455	11.3207
cdc25a	68.7702	33.7678	7.63764	11.6335	10.9889	4.98638	0	11.6273	36.1438	48.9217	11.3986	7.79593
cdc25b	1.24803	0.493537	46.5343	21.4942	11.5655	6.17511	50.5492	54.3402	33.626	71.6923	0.702978	2.42992
cdc25c	0.167106	1.04822	0	0	0	0	0	0	8.73305	10.1753	1.17263	0
cdc26	51.7573	36.3583	88.9425	91.1483	125.712	126.564	182.914	104.938	189.096	182.64	73.047	77.7654
cdc27	12.3416	11.1467	20.0663	24.2196	32.4637	21.9659	47.6436	8.45254	16.6753	10.0195	13.7687	8.65476
cdc34	70.6621	67.0215	22.442	24.7949	23.7761	18.6497	0	36.9648	127.514	167.129	21.356	27.0842
cdc34b	0.432333	3.00645	1.38744	0.458464	0.64588	0	0	6.47595	0	0	1.01019	1.5315
cdc37	76.2708	55.4783	172.17	244.805	274.12	284.307	38.9021	233.239	400.539	315.974	232.343	195.704
cdc37l1	13.3434	15.7727	32.0768	39.0541	54.3928	103.644	0	52.8203	34.1752	24.2885	27.4551	12.2058
cdc40	16.0104	21.7114	75.4145	79.0076	79.5026	44.3125	127.655	33.0363	48.6238	29.5257	54.2192	69.7595
cdc42	372.066	323.12	697.323	538.959	664.954	695.288	1536.25	480.13	483.496	464.603	795.8	1030.63
cdc42bpa	7.56435	6.2701	0.399227	0	0	0	0	0	24.055	18.9428	1.26393	5.39203
cdc42bpb	48.7413	125.835	2.26888	1.76085	0.299064	0	0	25.3423	69.2249	45.9909	24.5188	28.3305
cdc42bpg	30.0326	21.4764	4.2733	4.48101	7.75059	0	0	19.8866	38.6423	27.4055	3.68066	5.7086
cdc42ep1	0.235318	0	0	1.91031	0	13.0196	0	0	11.6524	9.93784	0	0.276842
cdc42ep2	57.5419	66.1955	0.103448	4.91801	0	0	0	0	12.2183	12.682	12.3182	60.7239
cdc42ep4	32.2957	34.5199	2.07016	1.04052	1.05339	0	63.6356	0	57.9486	53.1024	5.0596	29.3089
cdc42ep5	199.726	330.516	0	0	1.16569	0	0	0	0	0	0	2.74221
cdc42se1	45.4697	48.1457	166.408	188.768	234.258	232.914	1057.45	263.19	124.816	103.946	245.238	162.5
cdc42se2	77.2098	218.687	143.377	195.835	241.242	244.012	50.5747	395.743	115.363	101.661	133.948	112.315
cdc45	0.640069	0.72847	1.40414	0.497474	1.80701	0	0	0	12.3008	33.819	4.61743	2.06284
cdc5l	31.3306	24.0815	97.8773	85.0619	117.255	122.825	156.391	77.634	89.5448	81.6602	92.806	78.3142
cdc6	1.14877	0.091665	0.244385	0.102497	3.08663	0	0	0	11.5367	11.0121	3.27722	3.78986
cdc7	0.340187	0.318348	8.10853	10.5732	10.5968	9.19068	0	7.03421	6.42698	5.01786	4.56071	1.88302
cdc73	63.845	264.772	28.117	38.1533	38.9835	24.528	0	27.4625	47.729	28.3979	18.6806	9.11876
cdca2	0.843455	0	0.696765	2.25818	6.78521	3.81465	0	0	10.5932	20.7582	5.80478	0
cdca4	4.82034	2.64235	51.8291	75.8196	94.9804	74.3168	0	36.9688	24.7477	36.0019	29.7966	24.5411
cdca5	1.66754	0.836723	0.231772	0.102497	0.806124	0	0	0	18.161	20.5744	7.62233	0
cdca7	9.28708	1.66336	13.8478	10.4085	8.07054	0	32.8711	0	67.8512	64.3711	8.16855	0
cdca7l	1.35693	0	4.87015	21.559	31.6696	21.4865	0	0	22.2619	19.4514	19.352	7.54243
cdca8	5.46617	5.4699	2.12051	3.46136	6.20098	0	0	0	78.956	76.8717	31.9167	0.600987
cdcp1	47.7764	52.3852	0	0	2.14949	0	0	0	70.2089	61.6459	0	0
cdcp2	0	0	0	0	0.853607	0	0	0	0	0	0	0
cdh1	272.719	441.908	0.18376	3.75194	130.127	115.88	0	2.08104	260.101	322.648	48.1651	1.12879
cdh11	0.08571	0	4.42826	8.09326	2.97867	0	0	0	0	0	0.659009	0.467489
cdh17	1049.88	1066.71	9.62294	1.24497	2.0538	6.75791	0	0	332.066	362.373	2.34308	0.264148
cdh23	0	0	0.07501	1.16238	19.4438	0	0	2.08104	0	0	1.47025	1.37347
cdh24	0	0	1.50552	5.4383	6.65614	21.552	0	0	1.97567	0	0	0
cdhr1	0	0	0	0	0	0	0	0	0	0	0	1.17904
cdhr2	625.467	1752.67	0	0	0	0	0	0	200.888	133.522	0	0.966292
cdhr5	1164.52	2070.08	0.202982	0	0.389335	0	0	0	380.162	381.946	2.42355	1.91656
cdip1	57.7801	45.1769	23.2656	24.1929	31.4088	31.1224	0	51.0292	43.9577	31.1752	33.733	21.6778
cdipt	138.958	191.168	62.7188	120.832	100.017	106.712	47.6436	102.065	181.371	150.633	53.3304	69.1617
cdk11b	118.347	281.169	123.937	173.727	153.67	163.437	164.613	67.8144	82.1379	88.6367	88.1885	82.1118
cdk12	49.833	58.296	70.2784	57.8856	70.5598	86.577	62.408	67.242	59.4526	56.129	37.6844	33.7238
cdk13	42.7395	33.1289	95.821	69.3226	87.5857	83.243	34.1354	12.4446	35.9323	35.0659	39.106	31.0922
cdk14	0	0	0.584385	2.15771	5.74322	9.89495	0	40.3014	7.32346	1.79231	47.0382	12.2489
cdk15	0	0	0	0	0	0	0	0	2.02174	0	0	0
cdk16	93.3186	62.596	22.9069	26.136	23.5571	22.0718	0	72.0997	86.1544	110.015	14.1032	40.4259
cdk17	4.76455	5.26908	47.293	137.253	114.869	85.8275	184.81	7.03421	5.56828	5.49657	18.4581	16.3193
cdk18	111.998	151.547	0	0.102497	0.410466	0	0	0	20.8344	29.098	0.050676	0
cdk19	3.13551	2.67424	44.8808	36.968	36.2164	20.1165	34.1354	11.1734	22.7704	24.1851	23.76	36.535
cdk2	2.90051	0.763618	27.024	14.0992	19.985	8.24128	101.31	12.4089	24.8351	58.4732	15.1246	14.3019
cdk20	0.858776	0.518186	2.52889	4.62127	1.71635	0	0	0	1.79428	5.5729	12.8495	6.20506
cdk2ap1	23.1839	4.0593	3.53885	5.81223	2.44667	0	38.9021	4.92954	199.178	167.56	4.14751	5.70448
cdk2ap2	203.881	64.6016	226.694	524.21	296.458	287.843	2501.37	565.723	239.438	545.024	285.318	750.79
cdk4	31.2925	9.4919	115.503	127.016	154.923	149.489	0	261.222	575.585	361.287	115.249	80.5588
cdk5	19.0958	22.4965	26.098	38.1255	50.4023	43.4851	58.1727	41.3186	71.155	48.2806	33.2684	27.4414
cdk5r1	0	0	4.65446	6.16012	4.89888	9.16662	0	3.16803	1.89572	0.602093	1.05798	0.202836
cdk5rap1	4.03526	3.25135	9.3338	17.2045	9.51991	2.76857	0	2.08104	70.0817	31.1342	6.85262	6.82976
cdk5rap2	2.69068	7.41764	21.0809	22.0579	32.6081	33.5645	0	3.90743	15.3827	10.5165	5.67733	5.79153
cdk5rap3	36.4548	38.5277	37.7454	61.1958	68.8407	75.1045	0	148.023	138.609	222.475	71.0738	30.9081
cdk6	5.3356	4.29207	16.2718	40.9839	77.7912	27.0176	38.9021	9.69396	48.8721	62.226	17.1885	15.6324
cdk7	9.01012	4.79389	33.1356	32.7304	36.2372	32.38	123.631	23.484	52.9666	46.0366	28.8803	20.6298
cdk8	43.0849	31.7618	17.6107	13.4876	18.6236	13.9819	0	0	90.1121	72.9036	9.66746	6.96287
cdk9	21.6953	39.5792	64.5775	67.079	71.2009	78.9052	518.875	51.9264	86.902	72.4869	58.4515	73.0581
cdkal1	10.2231	4.63744	23.8351	18.8625	15.4065	27.3235	50.5492	7.63855	36.4347	9.3238	13.8735	8.47101
cdkl1	0	0	6.12946	0	0.392383	0	0	0	3.02978	0.767688	0	0
cdkl2	4.81351	4.32565	0.751667	1.08042	3.86421	0	0	0	6.02759	9.03964	2.42033	0
cdkl3	1.93945	1.79192	7.1535	6.47204	5.82788	5.72976	0	2.77875	5.74947	2.31281	3.35975	0.379608
cdkl4	0	0	0.529738	0	1.0302	0	0	3.75195	0	0	0.450811	0.381821
cdkl5	1.03034	0.635556	2.69306	0	3.08426	0	0	0	3.30898	4.67884	3.96949	0
cdkn1a	325.666	742.495	6.20052	35.4353	23.5613	84.6213	0	0	633.913	197.459	162.716	234.961
cdkn1b	20.2315	16.086	80.8796	125.579	106.561	129.591	197.018	24.9405	34.1449	23.8273	43.8652	48.2167
cdkn2a	0	0	0	0	3.36299	0	0	8.12717	0	1.24395	3.05787	3.76664
cdkn2aip	21.2435	17.3388	31.0977	32.0222	39.2879	58.8899	0	4.06977	28.3073	18.5128	12.3228	10.8582
cdkn2aipnl	8.58675	4.34056	71.2087	82.1541	130.193	76.2837	185.213	70.718	71.0213	86.7123	53.1472	35.4245
cdkn2b	130.281	51.9307	0.170122	0.913971	1.06314	0	0	0	62.1246	118.802	16.3214	1.8146
cdkn2c	4.99618	4.36445	8.55934	12.0415	23.0873	16.8698	0	48.5119	32.9922	37.5773	31.6606	3.45199
cdkn3	1.55284	0.668968	0.081375	0.545535	1.28328	0	0	4.97444	35.8755	52.5951	7.43212	0.39802
cdnf	0.132027	0	0.937238	0	3.1043	0	0	0	0	0	1.64704	2.11159
cdo1	0.537411	0	1.38293	0	0.354383	4.84455	0	0	122.332	68.9781	0.188308	0.225206
[truncated: 10,590 more rows]

## Sheet: CIBERSORTx input mixtures
gene	rep1_1-S1	rep1_1-S2	rep1_1-S3	rep1_1-S4	rep1_1-S5	rep1_2-S1	rep1_2-S2	rep1_2-S3	rep1_2-S4	rep1_2-S5	rep1_3-S1	rep1_3-S2	rep1_3-S3	rep1_3-S4	rep1_3-S5	rep2_1-S1	rep2_1-S2	rep2_1-S3	rep2_1-S4	rep2_1-S5	rep2_2-S1	rep2_2-S2	rep2_2-S3	rep2_2-S4	rep2_2-S5
0610007p14rik	47.7338	35.591	0	74.1592	39.8398	88.6211	0	0	58.0518	0	0	0	0	50.2669	408.03	78.2289	0	0	16.7995	0	102.075	241.458	0	0	28.1278
0610009b22rik	23.8669	213.546	0	0	99.5996	0	26.139	0	38.7012	0	0	0	0	20.1068	0	0	0	0	25.1993	0	0	0	0	0	0
0610009o20rik	23.8669	106.773	26.1076	0	39.8398	0	0	0	0	0	0	41.8078	0	0	0	0	0	33.8857	33.599	0	0	30.1823	0	0	0
0610012g03rik	214.802	71.182	0	37.0796	0	0	156.834	0	0	0	0	20.9039	0	60.3203	179.533	52.1526	0	135.543	58.7983	0	58.3286	30.1823	54.7615	443.912	56.2556
0610030e20rik	71.6008	106.773	156.646	55.6194	0	0	0	0	58.0518	0	0	0	0	120.641	0	104.305	0	0	25.1993	0	189.568	332.005	0	177.565	0
0610037l13rik	0	249.137	0	0	0	0	0	0	38.7012	0	0	0	0	90.4805	391.709	0	354.247	0	58.7983	0	0	0	0	0	0
0610040j01rik	23.8669	35.591	78.3228	0	0	0	0	0	0	63.4719	0	0	0	0	0	0	0	0	0	0	0	0	0	0	0
1110001j03rik	0	35.591	0	0	0	0	0	0	19.3506	0	43.3276	104.519	0	10.0534	179.533	52.1526	0	0	16.7995	0	0	0	0	0	0
1110004e09rik	0	0	0	92.699	0	0	0	0	0	0	0	0	0	30.1602	0	0	0	0	41.9988	0	43.7464	0	0	0	0
1110004f10rik	0	0	52.2152	37.0796	0	0	26.139	0	96.753	0	346.62	0	0	40.2135	0	0	118.082	0	41.9988	118.704	145.821	60.3646	0	0	0
1110008f13rik	190.935	320.319	208.861	55.6194	19.9199	0	78.417	3230.19	58.0518	0	346.62	334.462	0	40.2135	0	104.305	78.7216	0	50.3986	197.84	102.075	0	438.092	0	0
1110008l16rik	0	35.591	104.43	0	39.8398	0	78.417	0	58.0518	0	0	20.9039	0	30.1602	0	0	39.3608	0	8.39976	0	0	60.3646	0	0	0
1110008p14rik	167.068	142.364	130.538	37.0796	0	0	0	0	0	0	0	104.519	0	80.4271	0	104.305	196.804	0	92.3974	39.5679	0	0	0	0	112.511
1110012l19rik	0	0	0	0	0	0	0	0	0	0	0	0	0	0	81.606	104.305	0	0	41.9988	0	0	120.729	0	0	168.767
1110032a03rik	143.202	0	0	0	39.8398	354.484	0	0	38.7012	0	0	0	0	30.1602	0	0	0	271.085	25.1993	0	0	0	0	0	0
1110034g24rik	0	0	0	0	39.8398	0	0	0	0	0	0	0	0	20.1068	0	0	0	0	33.599	0	0	0	0	0	0
1110037f02rik	47.7338	0	52.2152	148.318	0	0	52.278	0	0	0	173.31	20.9039	0	20.1068	0	104.305	0	0	92.3974	0	102.075	0	0	0	0
1110038f14rik	23.8669	71.182	104.43	37.0796	0	0	209.112	0	212.857	0	0	62.7117	1870.21	110.587	48.9636	0	0	0	8.39976	0	145.821	0	0	0	0
1110051m20rik	23.8669	106.773	0	0	0	0	26.139	0	0	0	0	0	0	0	0	0	0	0	16.7995	0	0	0	0	0	0
1110059e24rik	190.935	0	0	18.5398	99.5996	0	0	0	38.7012	0	0	20.9039	0	20.1068	0	0	0	0	50.3986	158.272	0	0	0	0	0
1110059g10rik	95.4677	0	0	74.1592	0	0	0	0	19.3506	0	0	0	0	40.2135	0	26.0763	0	135.543	67.1981	0	14.5821	0	0	488.303	0
1110065p20rik	0	0	26.1076	0	79.6797	0	0	0	0	0	0	0	0	0	0	0	118.082	0	8.39976	0	0	0	0	532.694	0
1190002n15rik	0	0	0	0	0	0	156.834	0	0	0	0	0	0	0	0	78.2289	0	0	33.599	0	0	0	0	0	0
1190005i06rik	0	0	0	0	0	0	156.834	0	0	0	0	0	0	0	0	0	0	0	0	0	0	0	0	0	0
1190007i07rik	47.7338	0	0	0	0	0	0	0	0	0	0	83.6155	0	0	0	0	0	0	33.599	158.272	0	0	0	0	0
1300017j02rik	23.8669	0	0	0	0	0	0	0	0	0	0	0	0	0	16.3212	0	0	0	8.39976	39.5679	0	0	0	0	0
1500009l16rik	119.335	0	0	0	0	0	0	0	19.3506	0	0	0	0	0	0	0	0	0	0	0	0	0	0	0	0
1500011b03rik	0	0	0	0	0	0	0	0	0	0	0	0	0	50.2669	0	0	0	0	41.9988	0	0	0	0	0	0
1500011k16rik	23.8669	0	0	0	59.7598	0	0	0	19.3506	0	0	125.423	0	170.908	114.248	208.61	354.247	0	16.7995	0	14.5821	0	0	399.521	0
1500015o10rik	0	0	0	0	0	0	0	0	0	0	0	0	0	0	0	0	0	0	0	0	0	0	0	0	0
1520401a03rik	0	0	0	0	0	0	0	0	19.3506	0	0	0	0	0	0	0	0	0	0	0	14.5821	0	0	0	0
1600002k03rik	0	0	0	111.239	0	0	0	0	0	0	0	20.9039	0	0	0	0	0	0	50.3986	118.704	0	0	0	0	0
1600012h06rik	71.6008	35.591	26.1076	18.5398	0	0	52.278	0	0	0	0	0	0	10.0534	0	0	0	0	0	0	0	0	54.7615	0	0
1600014c10rik	0	177.955	208.861	92.699	219.119	0	104.556	0	77.4024	0	0	125.423	0	100.534	326.424	52.1526	39.3608	0	25.1993	0	160.404	211.276	0	0	0
1700001c19rik	0	0	0	0	0	0	0	0	0	0	0	0	0	0	0	0	39.3608	0	0	0	0	0	0	0	0
1700001l19rik	0	0	156.646	0	0	0	0	0	0	0	0	0	0	0	0	0	0	0	0	0	0	0	0	0	0
1700008o03rik	0	0	0	0	0	0	0	0	58.0518	0	0	0	0	0	16.3212	26.0763	0	0	0	0	0	0	0	0	0
1700011i03rik	0	0	0	0	0	0	0	0	58.0518	0	0	20.9039	0	0	0	0	0	0	8.39976	0	0	0	0	0	0
1700016c15rik	0	0	0	0	39.8398	0	313.668	0	0	0	0	0	0	50.2669	0	52.1526	0	0	0	0	0	0	0	0	0
1700016k19rik	0	0	0	0	0	0	0	0	19.3506	0	0	0	0	0	16.3212	0	0	0	0	197.84	0	0	0	0	0
1700017b05rik	0	0	0	37.0796	0	0	0	0	0	0	0	0	0	0	179.533	0	0	0	0	0	0	0	0	0	0
1700019d03rik	0	0	0	0	0	0	26.139	0	19.3506	1459.85	0	0	0	20.1068	0	0	0	0	25.1993	0	14.5821	0	0	0	0
1700019g17rik	167.068	35.591	0	18.5398	0	0	444.363	0	0	0	0	20.9039	0	0	16.3212	182.534	39.3608	0	8.39976	79.1358	0	30.1823	0	0	0
1700021f05rik	0	0	26.1076	0	239.039	0	0	0	38.7012	0	0	0	0	0	0	52.1526	39.3608	67.7713	0	79.1358	43.7464	211.276	0	0	0
1700022i11rik	0	0	0	0	0	0	0	0	0	0	0	0	0	0	0	0	0	0	8.39976	0	0	0	0	0	0
1700024p16rik	0	0	0	0	19.9199	0	0	0	38.7012	0	0	0	0	0	0	0	314.886	0	0	0	0	0	54.7615	0	0
1700025g04rik	119.335	0	130.538	92.699	39.8398	0	0	0	116.104	0	86.6551	209.039	0	90.4805	16.3212	156.458	236.165	0	92.3974	197.84	0	120.729	1149.99	355.129	253.15
1700028j19rik	0	0	0	0	0	0	0	0	0	0	0	0	0	10.0534	0	0	0	0	0	0	0	0	0	0	0
1700029j07rik	0	0	0	0	0	0	0	0	38.7012	0	0	20.9039	0	0	0	0	0	0	0	39.5679	116.657	0	0	0	0
1700030k09rik	0	0	0	0	0	0	0	0	38.7012	0	0	0	0	0	0	0	0	0	0	0	189.568	0	0	0	0
1700034i23rik	0	0	0	0	0	0	0	0	0	0	0	0	0	0	0	0	0	0	8.39976	0	0	0	0	0	0
1700037c18rik	23.8669	0	0	92.699	19.9199	0	0	0	0	0	0	0	0	30.1602	0	0	39.3608	0	0	39.5679	72.9107	0	0	0	0
1700037h04rik	0	0	0	0	0	0	0	0	0	0	0	0	0	70.3737	0	0	0	0	0	0	72.9107	0	54.7615	0	0
1700040l02rik	0	0	0	0	0	0	0	0	0	0	0	0	0	10.0534	0	0	0	0	0	0	0	0	0	0	0
1700048o20rik	0	0	0	0	0	0	0	0	0	0	0	0	93.5104	0	0	0	0	0	33.599	0	0	0	0	0	0
1700049g17rik	167.068	71.182	0	37.0796	0	0	130.695	0	0	0	0	0	0	0	0	0	0	0	0	0	0	0	0	0	0
1700066b19rik	0	0	0	0	0	88.6211	0	0	0	0	0	0	0	10.0534	0	0	0	0	33.599	0	0	60.3646	0	0	0
1700066m21rik	0	0	0	0	0	0	0	0	0	0	0	0	0	0	0	0	0	0	8.39976	0	14.5821	0	0	0	0
1700067k01rik	0	0	0	37.0796	0	0	0	0	0	0	0	0	0	10.0534	0	0	0	0	0	0	0	0	0	0	0
1700088e04rik	0	0	0	0	0	0	0	0	0	0	0	0	0	0	0	26.0763	118.082	0	33.599	0	0	0	0	0	168.767
1700102p08rik	0	0	0	0	0	0	0	0	0	0	0	0	0	0	0	0	0	0	16.7995	0	0	0	0	0	0
1700109h08rik	0	0	0	0	0	0	0	0	0	0	0	0	0	0	0	0	0	0	8.39976	0	0	0	0	0	0
1700112e06rik	0	0	0	0	0	0	0	0	0	0	0	0	0	10.0534	0	0	0	0	33.599	0	0	0	0	0	0
1700113h08rik	0	0	0	37.0796	0	0	0	0	0	0	0	0	0	0	0	0	0	0	0	0	0	0	0	0	0
1700123i01rik	0	0	0	0	0	0	0	0	0	0	0	0	0	0	0	52.1526	0	0	0	0	0	0	0	355.129	0
1700123o20rik	0	0	156.646	0	19.9199	0	0	0	0	0	0	0	0	30.1602	0	0	0	0	58.7983	197.84	0	0	0	0	0
1810011h11rik	0	0	0	0	0	0	0	0	38.7012	0	0	0	0	0	0	0	0	0	0	0	0	0	0	0	0
1810011o10rik	23.8669	106.773	0	0	219.119	0	52.278	0	0	0	86.6551	41.8078	0	0	16.3212	391.144	0	338.857	16.7995	0	0	0	0	0	0
1810013l24rik	47.7338	213.546	26.1076	55.6194	298.799	0	0	0	0	0	0	0	0	20.1068	0	78.2289	0	0	8.39976	0	29.1643	0	273.808	0	0
1810022k09rik	119.335	35.591	130.538	129.779	0	0	0	0	58.0518	0	0	83.6155	0	80.4271	0	0	0	0	201.594	39.5679	58.3286	211.276	0	88.7823	196.895
1810024b03rik	47.7338	35.591	104.43	0	0	0	0	0	0	0	0	0	0	0	0	0	0	0	0	0	0	0	0	0	0
1810026j23rik	0	0	0	0	0	0	0	0	38.7012	0	0	0	0	30.1602	0	0	78.7216	0	41.9988	0	0	0	0	0	0
1810030o07rik	0	71.182	26.1076	0	0	0	130.695	0	38.7012	0	0	41.8078	0	50.2669	179.533	0	0	0	16.7995	0	0	0	0	0	0
1810037i17rik	95.4677	142.364	182.753	222.478	39.8398	0	235.251	0	348.311	0	736.568	83.6155	0	211.121	228.497	208.61	0	0	125.996	316.543	189.568	181.094	219.046	0	0
1810041l15rik	0	0	0	0	0	0	0	170.01	0	0	0	0	0	0	0	0	0	0	25.1993	0	0	0	0	0	0
1810043h04rik	95.4677	35.591	182.753	18.5398	99.5996	0	52.278	0	38.7012	0	303.293	20.9039	1496.17	50.2669	163.212	0	0	0	50.3986	0	43.7464	0	54.7615	0	196.895
1810055g02rik	190.935	0	0	0	79.6797	0	104.556	0	0	0	0	0	0	20.1068	0	104.305	78.7216	169.428	0	0	0	0	0	0	0
2010001e11rik	0	0	0	0	0	0	0	0	19.3506	0	0	0	0	0	16.3212	0	0	0	0	0	0	0	0	0	0
2010003k11rik	47.7338	0	0	0	258.959	0	261.39	0	0	126.944	0	62.7117	0	60.3203	424.351	417.221	0	0	0	0	0	241.458	0	0	0
2010106e10rik	95.4677	0	0	0	39.8398	0	235.251	0	0	0	346.62	0	0	10.0534	195.854	547.602	0	203.314	0	0	0	30.1823	0	0	0
2010107e04rik	883.076	747.411	313.291	129.779	517.918	265.863	365.946	1870.11	58.0518	0	433.276	815.251	0	241.281	326.424	704.06	118.082	237.2	201.594	316.543	174.986	875.287	657.138	799.041	140.639
2010107g12rik	0	0	104.43	18.5398	0	0	0	0	19.3506	0	0	0	0	0	0	0	0	372.742	0	0	0	0	0	0	112.511
2010107g23rik	0	0	0	37.0796	19.9199	0	0	0	19.3506	0	0	0	0	0	163.212	0	0	0	0	0	0	0	0	0	0
2010109i03rik	0	0	26.1076	18.5398	19.9199	0	26.139	0	0	63.4719	0	20.9039	0	0	0	0	39.3608	1084.34	8.39976	0	14.5821	0	0	0	56.2556
2010111i01rik	167.068	0	0	0	0	0	0	0	58.0518	0	0	0	1309.15	50.2669	0	0	118.082	0	16.7995	118.704	29.1643	0	0	0	0
2010300c02rik	0	0	0	129.779	0	0	0	0	58.0518	0	0	0	0	10.0534	0	0	0	0	8.39976	0	14.5821	0	0	0	0
2010315b03rik	23.8669	0	0	18.5398	0	0	130.695	0	19.3506	0	0	0	0	40.2135	16.3212	52.1526	0	135.543	8.39976	0	14.5821	0	0	0	0
2200002d01rik	3031.1	1138.91	313.291	37.0796	2848.55	2304.15	3267.38	340.02	387.012	126.944	2209.71	1797.73	1963.72	271.441	2301.29	2060.03	2164.84	4506.79	8.39976	1305.74	14.5821	2806.95	1807.13	1598.08	28.1278
2210016f16rik	262.536	284.728	156.646	0	219.119	0	130.695	0	116.104	0	389.948	209.039	0	60.3203	228.497	130.381	196.804	0	109.197	118.704	131.239	301.823	383.331	0	0
2210016l21rik	143.202	0	287.184	0	0	0	0	0	58.0518	0	0	41.8078	0	60.3203	0	0	0	0	50.3986	0	29.1643	0	0	0	225.023
2210404o09rik	0	0	0	18.5398	0	0	26.139	0	0	0	86.6551	0	187.021	0	0	0	0	0	0	0	0	120.729	0	0	0
2210407c18rik	238.669	71.182	78.3228	0	896.396	797.59	0	0	154.805	0	779.896	501.693	0	20.1068	734.454	26.0763	118.082	372.742	0	0	0	0	547.615	0	0
2210408i21rik	0	0	0	18.5398	0	0	0	0	0	0	0	0	0	0	0	0	0	0	0	0	0	0	0	0	0
2310007b03rik	0	106.773	0	0	0	0	0	0	0	0	0	0	0	0	0	52.1526	0	0	0	0	0	0	0	0	0
2310009b15rik	23.8669	0	0	0	0	0	0	0	58.0518	0	0	0	0	0	0	0	0	0	41.9988	0	0	0	0	0	0
2310011j03rik	71.6008	0	0	37.0796	0	0	0	0	38.7012	0	0	0	0	80.4271	0	0	0	135.543	25.1993	79.1358	58.3286	0	0	0	0
2310022a10rik	0	0	26.1076	92.699	0	0	0	0	38.7012	0	0	0	0	10.0534	0	0	0	0	0	0	29.1643	0	0	0	0
2310022b05rik	95.4677	0	130.538	0	0	0	0	0	0	0	0	0	0	40.2135	0	0	0	0	16.7995	0	0	0	0	0	0
2310030g06rik	0	0	104.43	0	378.479	0	26.139	0	38.7012	0	259.965	0	0	30.1602	0	26.0763	0	33.8857	0	0	0	0	0	0	0
2310033p09rik	47.7338	0	78.3228	166.858	39.8398	0	26.139	0	38.7012	0	0	20.9039	0	10.0534	0	0	118.082	33.8857	58.7983	0	72.9107	0	821.423	0	0
2310035c23rik	143.202	106.773	26.1076	111.239	278.879	0	130.695	0	135.454	190.416	0	104.519	0	110.587	0	130.381	0	203.314	50.3986	39.5679	72.9107	0	0	0	84.3834
2310036o22rik	167.068	71.182	156.646	37.0796	159.359	0	209.112	0	367.661	0	303.293	62.7117	0	201.068	342.745	26.0763	0	474.399	226.794	118.704	189.568	362.188	0	0	309.406
2310061i04rik	119.335	106.773	78.3228	55.6194	99.5996	0	130.695	0	0	0	0	62.7117	0	30.1602	16.3212	52.1526	0	0	0	0	0	0	219.046	0	0
2410002f23rik	23.8669	213.546	78.3228	37.0796	0	0	0	0	0	0	0	0	0	30.1602	0	0	0	0	100.797	0	116.657	0	0	0	168.767
2410004b18rik	0	0	104.43	55.6194	0	0	0	0	38.7012	0	0	0	0	30.1602	0	0	0	0	25.1993	0	0	0	0	0	0
2410015m20rik	0	142.364	104.43	18.5398	358.559	88.6211	339.807	0	77.4024	0	0	62.7117	0	60.3203	179.533	104.305	393.608	67.7713	92.3974	474.815	102.075	30.1823	0	0	0
2410016o06rik	0	71.182	26.1076	0	79.6797	0	0	0	19.3506	0	0	0	0	20.1068	32.6424	0	0	0	33.599	0	0	0	0	0	0
2410089e03rik	0	0	0	37.0796	0	0	0	170.01	77.4024	0	0	0	0	40.2135	0	0	0	0	33.599	0	29.1643	0	0	0	28.1278
2410131k14rik	0	71.182	0	18.5398	0	0	0	0	19.3506	0	0	0	0	0	0	0	0	0	8.39976	0	0	0	0	0	0
2510002d24rik	47.7338	0	0	0	99.5996	177.242	26.139	0	116.104	0	0	41.8078	0	50.2669	32.6424	78.2289	118.082	33.8857	109.197	39.5679	43.7464	0	0	710.259	281.278
2510009e07rik	0	0	78.3228	18.5398	0	0	0	0	38.7012	0	0	0	0	0	0	0	0	0	33.599	0	0	0	0	0	168.767
2510039o18rik	143.202	0	52.2152	55.6194	0	0	0	0	38.7012	0	0	0	0	50.2669	16.3212	312.916	39.3608	0	25.1993	0	58.3286	0	0	1021	0
2610001j05rik	0	71.182	182.753	0	19.9199	0	0	0	0	0	0	41.8078	0	60.3203	0	26.0763	157.443	0	117.597	0	43.7464	0	0	0	225.023
2610008e11rik	0	0	182.753	0	0	0	0	0	116.104	0	0	0	0	60.3203	0	0	0	0	16.7995	0	174.986	90.5469	0	0	0
2610020h08rik	0	0	26.1076	0	0	0	0	0	19.3506	0	0	0	0	0	0	0	0	0	8.39976	0	0	0	0	0	0
2610021a01rik	0	0	26.1076	0	19.9199	0	0	0	0	0	0	0	0	20.1068	0	0	157.443	0	16.7995	0	0	0	0	0	0
2610044o15rik8	0	0	0	18.5398	0	0	0	0	0	0	0	0	0	10.0534	0	0	0	33.8857	25.1993	0	0	0	0	0	0
2610301b20rik	0	0	0	18.5398	0	0	0	0	0	0	0	0	0	20.1068	0	0	0	0	16.7995	0	0	0	0	0	0
2610318n02rik	0	0	26.1076	18.5398	0	0	0	0	0	0	0	0	0	10.0534	0	0	0	0	8.39976	0	0	0	0	0	28.1278
2610507b11rik	190.935	142.364	156.646	37.0796	0	0	52.278	0	58.0518	0	86.6551	125.423	1589.68	211.121	424.351	104.305	196.804	304.971	41.9988	316.543	131.239	301.823	0	0	140.639
2610528a11rik	0	0	0	0	0	0	0	0	0	0	0	0	0	0	0	0	118.082	0	0	0	0	0	0	0	0
2610528j11rik	0	0	0	0	0	0	0	0	0	0	0	104.519	0	0	16.3212	0	196.804	33.8857	8.39976	118.704	0	0	328.569	0	0
2700029m09rik	0	71.182	156.646	37.0796	0	0	26.139	0	38.7012	0	0	0	0	90.4805	163.212	0	0	0	134.396	0	29.1643	0	0	0	0
2700049a03rik	0	0	0	0	0	0	0	0	19.3506	0	0	0	0	10.0534	0	0	0	0	8.39976	0	0	0	0	0	0
2700060e02rik	71.6008	35.591	0	0	39.8398	0	52.278	0	58.0518	190.416	86.6551	250.847	0	140.747	0	0	236.165	0	92.3974	39.5679	29.1643	0	273.808	0	168.767
2700062c07rik	71.6008	0	0	55.6194	0	0	0	0	0	0	0	0	0	0	0	0	0	33.8857	8.39976	0	29.1643	0	0	0	0
2700081o15rik	0	35.591	0	0	0	0	0	0	77.4024	0	0	0	0	0	0	0	0	0	0	39.5679	29.1643	0	0	0	0
2700097o09rik	23.8669	0	130.538	55.6194	99.5996	88.6211	0	0	38.7012	63.4719	173.31	20.9039	187.021	60.3203	16.3212	26.0763	78.7216	0	8.39976	39.5679	87.4929	0	0	0	56.2556
2810004n23rik	0	177.955	0	0	0	0	0	0	212.857	0	0	20.9039	0	110.587	0	78.2289	157.443	0	117.597	0	204.15	0	0	0	0
2810006k23rik	0	0	0	18.5398	0	0	104.556	0	0	0	0	20.9039	0	40.2135	0	0	39.3608	0	67.1981	0	0	0	0	0	0
2810021j22rik	0	106.773	0	55.6194	0	0	0	0	0	0	0	0	0	10.0534	16.3212	0	0	0	25.1993	0	0	0	0	0	0
2810403a07rik	23.8669	106.773	0	18.5398	0	0	0	0	96.753	0	0	125.423	0	20.1068	244.818	0	78.7216	0	109.197	118.704	87.4929	0	383.331	0	0
2810408a11rik	23.8669	0	0	0	0	0	0	0	0	0	0	0	0	0	0	26.0763	0	0	0	0	0	0	0	0	0
2810417h13rik	0	71.182	287.184	55.6194	0	0	0	0	19.3506	63.4719	0	0	0	110.587	16.3212	0	118.082	0	125.996	0	58.3286	0	0	0	0
2810428i15rik	0	35.591	469.937	18.5398	0	0	0	0	38.7012	0	0	20.9039	0	120.641	0	0	0	0	100.797	0	58.3286	0	0	0	225.023
2810459m11rik	0	0	0	0	39.8398	88.6211	0	0	0	0	0	0	0	10.0534	0	52.1526	0	33.8857	0	0	14.5821	0	0	0	0
2810474o19rik	238.669	355.91	313.291	500.575	139.439	0	0	170.01	251.558	0	0	41.8078	0	231.228	261.139	26.0763	78.7216	474.399	159.595	474.815	320.807	301.823	0	0	506.301
2900026a02rik	214.802	249.137	156.646	37.0796	438.238	0	601.197	0	154.805	0	0	209.039	2244.25	60.3203	146.891	260.763	432.969	0	41.9988	593.519	43.7464	30.1823	0	0	28.1278
3110002h16rik	119.335	0	0	18.5398	39.8398	0	0	0	77.4024	0	0	0	0	20.1068	0	52.1526	0	0	8.39976	0	0	0	602.377	0	0
3110009e18rik	0	0	0	0	0	0	0	0	0	0	0	0	0	20.1068	0	0	0	0	16.7995	0	58.3286	0	0	0	0
3110043o21rik	95.4677	106.773	234.969	166.858	79.6797	88.6211	0	680.041	58.0518	63.4719	43.3276	167.231	467.552	130.694	65.2848	104.305	118.082	33.8857	159.595	79.1358	145.821	452.735	54.7615	88.7823	56.2556
3110052m02rik	0	0	0	18.5398	0	0	0	0	0	0	0	0	0	0	0	0	0	0	0	0	43.7464	0	0	0	0
3110062m04rik	0	0	0	0	0	0	0	0	0	0	0	20.9039	0	40.2135	228.497	0	0	0	16.7995	0	0	0	0	0	0
3110070m22rik	0	0	0	0	99.5996	0	0	0	0	0	0	0	0	0	0	0	0	0	0	0	0	0	0	0	0
3110082i17rik	0	0	104.43	0	0	0	0	0	19.3506	0	0	0	93.5104	0	0	0	0	0	0	0	0	0	0	0	0
3300002i08rik	0	0	0	0	0	0	0	0	0	0	0	0	93.5104	20.1068	0	0	0	0	0	0	0	0	0	0	0
3632451o06rik	0	0	26.1076	18.5398	19.9199	0	0	0	19.3506	0	0	0	0	40.2135	16.3212	0	0	0	8.39976	0	72.9107	0	0	0	28.1278
3830403n18rik	0	0	0	55.6194	0	0	0	0	0	63.4719	0	0	0	30.1602	0	0	0	0	0	0	0	0	0	0	0
3830406c13rik	23.8669	0	0	18.5398	0	0	0	0	19.3506	0	0	0	0	50.2669	16.3212	0	0	0	16.7995	0	14.5821	0	0	0	0
3830408c21rik	0	35.591	0	0	0	0	0	0	0	0	0	0	0	0	0	0	0	0	8.39976	0	0	0	0	0	0
4833420g17rik	119.335	106.773	0	0	0	0	287.529	0	96.753	0	86.6551	0	0	50.2669	0	78.2289	118.082	0	33.599	39.5679	87.4929	90.5469	0	355.129	0
4833439l19rik	47.7338	71.182	0	18.5398	119.52	0	26.139	0	19.3506	0	216.638	83.6155	0	30.1602	0	286.839	0	0	8.39976	79.1358	29.1643	0	0	0	0
4921506m07rik	0	35.591	0	0	0	0	0	0	19.3506	0	0	0	0	0	0	0	0	0	0	39.5679	0	0	0	0	0
4921524j17rik	0	35.591	0	92.699	0	0	0	0	19.3506	0	0	0	0	20.1068	0	0	0	0	33.599	0	29.1643	0	0	0	140.639
4921536k21rik	0	0	0	0	0	0	0	0	19.3506	126.944	0	0	0	0	0	0	0	0	0	0	0	0	0	0	0
4930402h24rik	95.4677	0	52.2152	37.0796	537.838	0	104.556	0	116.104	0	259.965	20.9039	93.5104	70.3737	277.46	26.0763	157.443	169.428	100.797	118.704	29.1643	0	0	0	84.3834
4930404n11rik	23.8669	0	0	37.0796	19.9199	0	0	0	38.7012	0	43.3276	0	0	30.1602	0	52.1526	0	0	67.1981	0	102.075	0	0	0	56.2556
4930415f15rik	0	0	0	18.5398	0	0	0	0	0	0	0	0	0	0	16.3212	0	0	0	0	0	0	0	0	0	0
4930415o20rik	0	0	0	0	0	0	0	0	0	0	0	0	0	0	0	0	0	0	0	0	0	0	0	0	112.511
4930427a07rik	0	0	0	37.0796	0	0	0	0	0	0	0	0	0	20.1068	0	0	0	0	50.3986	0	0	0	0	0	0
4930430f08rik	0	0	0	37.0796	0	0	0	0	0	0	0	0	0	10.0534	0	0	0	0	8.39976	0	0	0	0	0	0
4930451g09rik	0	0	0	0	0	0	0	0	0	0	0	0	0	0	0	0	0	0	8.39976	0	0	0	0	0	0
4930453n24rik	47.7338	0	130.538	74.1592	0	0	0	0	77.4024	0	0	62.7117	0	60.3203	0	0	0	0	25.1993	118.704	0	0	0	0	0
4930503l19rik	0	0	0	129.779	0	0	0	0	19.3506	0	0	0	0	10.0534	0	0	0	0	0	0	0	0	0	0	337.534
4930507d05rik	0	0	0	0	0	0	0	0	19.3506	0	0	0	0	0	0	0	0	0	0	0	0	0	0	0	0
4930519g04rik	0	0	0	18.5398	0	0	0	0	0	0	0	0	0	0	0	0	39.3608	0	0	0	0	0	0	0	0
4930522l14rik	0	0	0	0	0	0	0	0	0	63.4719	0	0	0	0	0	0	39.3608	0	0	0	0	0	0	0	0
4930523c07rik	0	0	156.646	241.017	0	0	0	0	193.506	0	0	0	0	412.189	16.3212	52.1526	0	135.543	285.592	0	408.3	0	0	0	84.3834
4930524j08rik	0	0	0	55.6194	0	0	0	0	0	0	0	0	0	0	0	0	0	0	0	0	0	0	0	0	0
4931406c07rik	143.202	142.364	0	74.1592	39.8398	708.968	104.556	0	0	0	43.3276	41.8078	0	10.0534	114.248	312.916	78.7216	0	0	0	0	181.094	0	0	0
4931406p16rik	0	0	0	148.318	119.52	0	0	0	0	0	476.603	0	0	90.4805	0	0	0	0	16.7995	0	14.5821	30.1823	0	88.7823	0
4931414p19rik	0	0	0	0	0	0	0	0	0	0	0	0	0	0	0	0	0	0	0	0	0	0	0	0	28.1278
4931428f04rik	0	177.955	0	0	0	0	0	0	0	0	0	0	0	0	0	0	0	0	33.599	0	0	0	0	0	0
4932438a13rik	286.403	498.274	234.969	166.858	298.799	0	209.112	0	348.311	1523.33	389.948	188.135	0	90.4805	81.606	469.373	275.525	711.599	58.7983	118.704	174.986	664.011	1040.47	44.3912	0
4932438h23rik	47.7338	0	0	0	0	0	0	0	77.4024	0	0	0	0	0	0	0	0	33.8857	0	0	0	0	0	0	0
4933415a04rik	0	0	0	0	0	0	0	0	0	0	0	0	0	0	16.3212	0	0	0	0	0	0	0	0	0	0
4933427d14rik	0	0	0	74.1592	39.8398	0	0	0	0	0	0	0	0	20.1068	48.9636	26.0763	0	0	0	79.1358	14.5821	0	0	0	0
4933434e20rik	47.7338	71.182	130.538	259.557	0	0	78.417	170.01	174.155	507.775	0	125.423	0	80.4271	81.606	78.2289	275.525	67.7713	117.597	39.5679	116.657	0	0	44.3912	56.2556
5031414d18rik	0	0	0	0	0	0	0	0	0	0	0	0	0	0	0	0	0	0	8.39976	0	72.9107	0	0	0	0
5031439g07rik	0	106.773	0	74.1592	0	0	0	0	19.3506	0	0	0	0	110.587	0	0	0	203.314	50.3986	0	14.5821	0	0	0	140.639
5330417c22rik	0	71.182	0	18.5398	19.9199	88.6211	0	0	19.3506	0	0	62.7117	0	0	16.3212	52.1526	236.165	271.085	16.7995	0	0	0	0	0	0
5430403g16rik	0	35.591	26.1076	37.0796	19.9199	0	52.278	0	96.753	126.944	0	20.9039	0	50.2669	0	0	39.3608	0	0	0	0	60.3646	0	44.3912	28.1278
5430427o19rik	0	0	0	37.0796	0	0	0	0	19.3506	0	0	0	0	0	0	0	0	0	25.1993	0	43.7464	0	0	0	0
5730409e04rik	0	0	0	55.6194	0	0	0	0	38.7012	0	0	0	0	0	0	0	0	0	0	0	0	0	0	0	0
5730455p16rik	95.4677	71.182	156.646	129.779	59.7598	177.242	78.417	170.01	116.104	190.416	216.638	62.7117	187.021	90.4805	81.606	52.1526	118.082	101.657	75.5979	118.704	131.239	90.5469	54.7615	177.565	140.639
5730508b09rik	0	0	0	37.0796	0	0	0	0	19.3506	0	0	62.7117	0	10.0534	0	0	0	0	0	0	0	211.276	0	0	0
5730522e02rik	0	0	0	0	0	0	0	0	0	0	0	0	0	10.0534	0	0	0	0	0	0	0	0	0	0	0
5730559c18rik	71.6008	35.591	0	0	39.8398	0	0	0	0	0	0	104.519	0	0	0	0	236.165	101.657	25.1993	39.5679	0	0	0	0	225.023
5830454e08rik	0	0	0	0	0	0	0	0	0	0	0	0	0	0	0	0	0	0	33.599	0	0	0	0	0	0
6030458c11rik	0	0	0	0	0	0	0	0	0	0	0	0	0	0	0	0	0	0	25.1993	0	14.5821	0	54.7615	0	28.1278
6030468b19rik	0	0	0	0	0	0	26.139	170.01	0	0	0	0	187.021	0	0	0	0	0	8.39976	0	0	0	0	0	0
6330408a02rik	0	0	0	0	0	0	0	0	0	0	0	0	0	0	0	26.0763	0	0	0	0	0	0	0	0	56.2556
6330416g13rik	71.6008	142.364	78.3228	74.1592	19.9199	0	0	0	0	0	0	0	0	90.4805	0	26.0763	432.969	67.7713	25.1993	0	0	0	0	0	0
6430531b16rik	23.8669	0	0	0	0	0	0	0	0	0	0	0	0	10.0534	0	0	0	0	0	0	0	0	0	0	0
6430550d23rik	0	0	0	0	0	0	0	0	0	0	0	0	0	0	0	0	0	0	8.39976	0	0	0	0	0	0
6430571l13rik	0	0	0	0	0	0	0	0	0	0	0	0	0	0	0	26.0763	0	0	0	0	0	0	0	0	0
6430573f11rik	0	71.182	0	37.0796	0	0	0	0	0	0	0	0	0	0	0	0	0	0	0	0	0	0	0	0	0
6820408c15rik	0	0	0	18.5398	0	0	0	0	0	0	0	0	0	0	0	0	0	0	0	0	0	0	0	0	0
8030462n17rik	0	0	0	0	59.7598	0	0	0	0	0	303.293	0	0	10.0534	0	0	0	0	0	0	0	0	0	0	0
8430408g22rik	0	0	0	0	0	0	0	0	0	0	0	0	0	10.0534	0	0	0	0	0	0	0	0	0	0	0
9030612e09rik	0	0	0	0	0	0	0	170.01	19.3506	0	0	20.9039	0	0	0	0	0	0	0	0	0	0	0	0	0
9030617o03rik	23.8669	0	0	74.1592	0	177.242	0	0	0	0	216.638	20.9039	0	10.0534	212.176	0	236.165	0	8.39976	158.272	0	0	0	0	0
9030624g23rik	0	35.591	0	0	0	0	0	0	0	0	0	0	0	0	0	0	0	0	0	0	0	0	0	0	0
9030624j02rik	47.7338	142.364	104.43	74.1592	19.9199	1329.32	0	0	77.4024	0	0	20.9039	0	90.4805	0	234.687	236.165	33.8857	75.5979	118.704	102.075	0	0	0	0
9130008f23rik	0	106.773	0	0	19.9199	0	0	0	0	0	0	62.7117	0	10.0534	16.3212	0	157.443	0	0	39.5679	0	0	0	0	0
9130011e15rik	0	71.182	26.1076	37.0796	0	0	0	0	0	0	0	0	0	10.0534	0	26.0763	0	0	8.39976	0	0	30.1823	0	0	0
9130019o22rik	0	0	0	18.5398	0	0	0	0	0	0	0	0	0	0	0	0	39.3608	67.7713	0	0	0	0	0	0	0
9130213a22rik	0	35.591	0	0	0	0	0	0	0	0	0	0	0	0	0	0	0	0	16.7995	0	0	0	0	0	0
9130230l23rik	0	0	0	0	0	0	0	0	19.3506	0	0	62.7117	0	20.1068	16.3212	130.381	0	0	0	0	0	30.1823	0	0	168.767
9130401m01rik	0	0	78.3228	37.0796	0	0	0	0	19.3506	0	0	0	0	0	0	0	0	33.8857	8.39976	0	43.7464	0	0	0	28.1278
9230110c19rik	0	0	0	0	0	0	26.139	0	0	0	0	0	0	0	0	0	0	0	0	0	0	0	0	0	0
9330151l19rik	0	0	0	0	19.9199	0	0	0	0	0	0	0	0	30.1602	0	0	0	0	0	0	0	0	0	0	0
9330182l06rik	0	0	26.1076	0	0	0	0	0	19.3506	0	0	0	0	10.0534	0	0	0	0	0	0	0	30.1823	0	44.3912	140.639
9430015g10rik	0	0	0	18.5398	0	177.242	0	0	0	0	0	0	0	10.0534	0	0	0	0	0	0	0	0	0	0	0
9430016h08rik	23.8669	35.591	0	0	0	0	0	0	0	0	346.62	0	0	0	0	0	0	33.8857	25.1993	0	43.7464	0	0	0	0
9430020k01rik	0	0	0	0	0	0	0	0	0	0	0	0	0	0	0	0	0	0	8.39976	0	0	0	0	0	0
9430038i01rik	95.4677	0	261.076	74.1592	119.52	0	156.834	0	174.155	3237.07	0	104.519	0	30.1602	81.606	130.381	0	135.543	83.9976	0	145.821	0	0	266.347	56.2556
9530068e07rik	0	320.319	0	18.5398	0	0	0	0	0	0	0	20.9039	0	130.694	0	0	0	0	41.9988	316.543	58.3286	150.912	0	0	112.511
9830147e19rik	0	0	26.1076	0	0	0	0	0	19.3506	0	0	0	0	10.0534	0	52.1526	0	0	8.39976	0	0	0	0	0	0
9930021j03rik	47.7338	35.591	26.1076	55.6194	39.8398	0	52.278	0	58.0518	0	43.3276	0	187.021	90.4805	0	104.305	0	0	67.1981	0	102.075	120.729	0	0	28.1278
9930111j21rik2	23.8669	0	156.646	259.557	0	88.6211	0	170.01	406.362	825.135	43.3276	20.9039	0	301.602	163.212	0	0	0	419.988	197.84	452.047	0	54.7615	0	421.917
a130010j15rik	0	0	0	0	0	0	0	0	174.155	0	0	20.9039	0	10.0534	0	0	0	0	41.9988	0	43.7464	0	54.7615	0	28.1278
a130051j06rik	0	0	0	0	0	0	0	0	0	0	0	0	0	0	0	0	0	0	8.39976	0	0	0	0	0	0
a1cf	95.4677	0	0	0	39.8398	0	26.139	0	19.3506	190.416	0	0	0	20.1068	0	0	393.608	67.7713	0	474.815	0	30.1823	0	0	0
a230046k03rik	0	0	78.3228	55.6194	0	0	0	0	154.805	63.4719	0	188.135	0	130.694	0	0	0	0	75.5979	197.84	306.225	30.1823	54.7615	0	0
a230050p20rik	0	0	104.43	18.5398	0	0	0	0	19.3506	0	0	0	0	10.0534	0	0	0	0	0	0	14.5821	0	0	0	112.511
a330017a19rik	0	35.591	0	37.0796	0	0	0	0	38.7012	0	0	0	0	0	0	0	0	0	0	0	0	0	0	0	140.639
a3galt2	0	0	0	18.5398	0	0	0	0	0	0	0	0	0	0	0	0	0	0	0	0	0	0	0	0	0
a430005l14rik	47.7338	0	0	0	59.7598	354.484	0	0	0	0	0	20.9039	0	20.1068	0	26.0763	39.3608	203.314	8.39976	0	43.7464	0	0	0	84.3834
a430033k04rik	0	0	0	37.0796	0	0	0	0	0	0	0	104.519	0	0	0	0	0	0	8.39976	0	0	0	0	0	0
a430078g23rik	0	0	0	0	0	0	26.139	0	77.4024	0	0	0	0	10.0534	0	26.0763	0	0	0	0	0	0	0	0	0
a4galt	0	0	26.1076	0	0	0	0	0	19.3506	63.4719	0	0	0	0	0	0	0	0	16.7995	0	0	0	0	0	0
a530064d06rik	0	0	0	37.0796	0	0	0	0	0	0	0	0	0	0	0	0	0	0	0	0	0	0	0	0	0
a530084c06rik	0	0	0	0	0	0	0	0	0	0	0	41.8078	0	0	0	26.0763	0	0	0	0	0	0	0	0	0
a630001g21rik	0	0	52.2152	37.0796	0	0	0	0	174.155	0	0	20.9039	0	110.587	0	0	0	0	67.1981	0	102.075	0	0	0	84.3834
a730015c16rik	0	0	0	0	0	0	0	0	135.454	0	0	0	0	0	0	0	0	0	16.7995	197.84	0	0	0	0	28.1278
a730071l15rik	0	0	0	18.5398	0	0	0	0	19.3506	0	0	0	0	10.0534	0	0	0	33.8857	0	0	0	0	0	0	0
a830010m20rik	0	0	0	0	39.8398	0	0	0	0	0	0	0	0	0	0	0	0	0	8.39976	0	72.9107	0	0	0	0
a830080d01rik	0	0	26.1076	0	0	0	26.139	0	38.7012	0	0	0	0	40.2135	0	0	0	0	50.3986	0	0	0	0	0	0
a930033h14rik	0	0	26.1076	0	19.9199	0	0	0	0	0	0	0	0	0	0	0	0	0	0	0	0	0	0	0	28.1278
aa386476	0	0	0	18.5398	0	0	0	0	19.3506	0	0	0	0	20.1068	0	78.2289	0	0	0	0	0	0	0	0	0
aa415398	0	0	0	0	0	0	0	0	0	0	43.3276	0	0	0	0	0	0	0	0	0	0	0	0	0	253.15
aa467197	119.335	0	104.43	0	39.8398	0	392.085	170.01	0	0	0	0	93.5104	0	0	234.687	0	237.2	50.3986	0	0	0	0	0	0
aa474331	0	0	0	0	0	0	0	0	19.3506	63.4719	0	0	0	0	0	0	0	0	0	0	0	0	0	0	0
aa986860	190.935	142.364	0	0	0	0	104.556	0	0	0	43.3276	41.8078	0	0	0	182.534	0	33.8857	0	0	0	0	0	0	0
aaas	0	0	0	0	79.6797	0	0	0	0	0	0	62.7117	0	10.0534	0	0	0	0	16.7995	0	58.3286	0	0	0	0
aacs	143.202	0	0	0	0	0	0	0	0	0	0	0	0	100.534	0	0	0	0	41.9988	0	29.1643	0	0	0	0
aadac	23.8669	106.773	26.1076	0	119.52	0	0	0	38.7012	0	0	104.519	0	0	0	0	275.525	0	0	0	0	0	0	0	0
aaed1	0	0	0	0	0	0	0	0	19.3506	0	0	0	0	0	0	0	0	33.8857	0	0	0	120.729	383.331	0	0
aagab	23.8669	0	104.43	0	59.7598	0	0	0	19.3506	1205.97	0	83.6155	0	10.0534	310.103	0	0	0	25.1993	0	0	241.458	0	44.3912	0
aak1	214.802	142.364	443.829	166.858	19.9199	88.6211	130.695	340.02	174.155	1142.49	259.965	83.6155	93.5104	90.4805	48.9636	52.1526	39.3608	237.2	218.394	118.704	349.972	90.5469	273.808	266.347	703.195
aamdc	143.202	177.955	78.3228	0	278.879	0	0	0	38.7012	0	303.293	209.039	0	10.0534	0	130.381	118.082	0	0	0	0	0	0	0	0
aamp	190.935	177.955	104.43	92.699	99.5996	0	0	0	0	0	0	41.8078	0	60.3203	391.709	26.0763	157.443	203.314	184.795	39.5679	116.657	60.3646	0	0	281.278
aar2	0	0	0	0	0	0	0	0	0	0	0	20.9039	0	60.3203	0	0	196.804	203.314	8.39976	0	0	0	0	0	0
aars	0	0	208.861	74.1592	159.359	354.484	26.139	0	58.0518	63.4719	389.948	167.231	0	70.3737	342.745	1016.98	393.608	33.8857	176.395	39.5679	43.7464	0	54.7615	44.3912	0
aars2	0	35.591	0	0	0	0	0	0	0	0	0	0	0	20.1068	0	0	78.7216	0	16.7995	0	58.3286	0	0	0	0
aasdh	23.8669	0	0	92.699	0	0	0	0	19.3506	0	43.3276	20.9039	0	20.1068	16.3212	0	39.3608	33.8857	8.39976	0	58.3286	60.3646	0	44.3912	0
aasdhppt	0	0	0	37.0796	0	0	0	0	0	0	0	0	0	0	0	0	0	0	8.39976	0	0	0	0	0	0
aatf	23.8669	0	0	74.1592	0	0	0	0	77.4024	0	0	0	0	10.0534	0	0	0	0	33.599	0	131.239	0	0	0	0
aatk	0	0	0	55.6194	0	0	0	0	0	0	0	0	0	0	0	0	0	0	0	0	0	0	0	0	0
abca1	262.536	0	0	0	119.52	0	209.112	0	58.0518	1332.91	259.965	0	0	60.3203	0	52.1526	0	271.085	41.9988	0	116.657	0	0	0	0
abca13	0	0	0	0	0	0	0	0	0	0	0	0	0	0	0	0	0	0	16.7995	0	0	0	0	0	0
abca14	0	0	0	0	0	0	0	0	0	0	0	0	0	0	0	0	0	0	8.39976	0	0	0	0	0	0
abca17	0	0	0	0	0	0	0	0	0	0	0	0	0	0	0	0	0	0	8.39976	0	14.5821	30.1823	0	0	0
abca2	0	0	156.646	0	0	0	0	0	19.3506	0	0	0	0	100.534	0	0	0	0	0	79.1358	0	0	0	0	0
abca3	71.6008	106.773	26.1076	166.858	0	0	0	0	19.3506	0	43.3276	20.9039	93.5104	80.4271	0	0	0	0	75.5979	0	43.7464	452.735	0	0	140.639
abca4	0	0	0	0	0	0	0	0	0	0	0	0	0	0	0	0	0	0	0	0	0	0	0	0	0
abca5	47.7338	0	0	0	0	0	0	0	19.3506	0	0	0	0	10.0534	16.3212	0	0	0	0	0	14.5821	0	0	0	0
abca7	0	177.955	0	37.0796	19.9199	0	0	0	77.4024	1079.02	0	20.9039	0	90.4805	195.854	0	118.082	0	33.599	39.5679	72.9107	30.1823	54.7615	0	450.045
abca8a	0	0	0	0	0	88.6211	0	0	0	0	0	0	0	0	0	0	0	0	0	0	0	0	0	0	0
abca8b	0	0	0	0	0	0	0	0	0	0	0	20.9039	0	0	0	0	0	0	0	0	0	0	0	0	0
abca9	0	0	182.753	0	0	0	0	0	19.3506	0	0	0	0	0	0	0	0	0	8.39976	0	0	0	0	0	0
abcb10	0	142.364	0	74.1592	19.9199	265.863	0	0	0	0	346.62	0	0	0	0	0	0	33.8857	41.9988	0	58.3286	0	0	0	0
abcb1a	71.6008	35.591	287.184	74.1592	637.438	0	1071.7	0	135.454	0	433.276	167.231	0	120.641	293.782	260.763	275.525	1186	33.599	316.543	0	422.552	273.808	0	112.511
abcb1b	0	0	52.2152	0	19.9199	0	52.278	0	38.7012	0	0	0	0	40.2135	16.3212	0	0	67.7713	58.7983	0	14.5821	0	54.7615	0	0
abcb4	0	0	0	18.5398	19.9199	0	0	0	19.3506	0	0	0	93.5104	40.2135	16.3212	0	0	0	8.39976	0	0	0	54.7615	44.3912	28.1278
abcb6	47.7338	106.773	52.2152	0	0	0	0	0	38.7012	0	346.62	0	0	0	0	0	0	0	0	0	0	30.1823	54.7615	0	0
abcb7	47.7338	106.773	182.753	92.699	19.9199	620.347	156.834	0	212.857	0	86.6551	62.7117	0	120.641	81.606	234.687	196.804	101.657	151.196	79.1358	102.075	211.276	0	266.347	28.1278
abcb8	71.6008	0	0	0	0	0	0	0	0	0	0	20.9039	0	10.0534	375.388	0	0	0	0	0	0	603.646	0	0	56.2556
abcb9	47.7338	142.364	0	18.5398	19.9199	0	0	0	19.3506	63.4719	0	41.8078	0	0	0	26.0763	0	0	33.599	0	0	30.1823	0	0	56.2556
abcc1	0	0	0	18.5398	0	0	0	0	19.3506	0	0	41.8078	0	0	0	0	0	0	50.3986	0	14.5821	0	0	0	0
abcc10	0	35.591	0	18.5398	139.439	0	0	850.051	0	0	0	0	0	10.0534	179.533	0	0	0	67.1981	0	0	0	0	0	0
abcc2	453.471	0	0	55.6194	776.877	0	1176.26	2890.17	116.104	0	433.276	564.405	280.531	60.3203	48.9636	573.679	865.937	711.599	16.7995	633.087	0	633.828	766.661	443.912	56.2556
abcc3	0	0	0	18.5398	19.9199	0	0	0	77.4024	0	129.983	41.8078	0	50.2669	0	52.1526	236.165	0	0	0	0	120.729	0	0	0
abcc4	0	0	0	0	0	0	0	0	154.805	0	0	0	0	0	0	0	39.3608	0	0	0	0	0	0	0	0
abcc5	0	0	0	37.0796	0	0	0	0	58.0518	0	0	0	0	30.1602	0	78.2289	39.3608	67.7713	33.599	79.1358	0	0	328.569	0	0
abcc6	0	0	0	0	0	0	0	0	0	0	0	0	0	10.0534	0	0	0	0	0	0	0	0	0	0	0
abcc8	0	0	78.3228	0	79.6797	0	0	0	0	0	0	0	0	0	0	0	0	0	0	39.5679	0	0	0	0	0
abcd1	310.27	106.773	0	0	179.279	0	104.556	0	96.753	0	43.3276	188.135	0	70.3737	261.139	182.534	0	0	41.9988	39.5679	102.075	0	821.423	399.521	0
abcd2	0	0	0	0	0	0	0	0	19.3506	0	0	0	0	0	16.3212	0	39.3608	0	8.39976	0	0	0	0	0	0
abcd3	310.27	213.546	0	0	278.879	531.726	731.892	0	19.3506	0	1256.5	229.943	0	70.3737	65.2848	312.916	432.969	542.171	41.9988	395.679	58.3286	211.276	766.661	577.085	0
abcd4	0	142.364	26.1076	129.779	139.439	177.242	52.278	0	19.3506	0	0	83.6155	0	50.2669	0	156.458	196.804	0	8.39976	0	43.7464	0	0	0	0
abce1	23.8669	142.364	0	0	0	0	0	0	0	0	0	41.8078	0	70.3737	0	0	0	0	25.1993	0	145.821	0	0	0	0
abcf1	286.403	498.274	156.646	278.097	139.439	265.863	52.278	170.01	251.558	0	303.293	209.039	0	261.388	130.57	156.458	118.082	406.628	201.594	197.84	408.3	181.094	219.046	665.868	112.511
abcf2	71.6008	0	0	0	0	0	0	0	38.7012	0	216.638	83.6155	0	30.1602	0	0	0	0	0	0	0	0	0	0	168.767
abcf3	0	0	26.1076	0	19.9199	0	0	0	0	0	0	104.519	0	30.1602	179.533	0	0	0	33.599	0	58.3286	60.3646	0	0	0
abcg1	0	0	0	37.0796	0	0	0	0	77.4024	0	0	0	0	0	16.3212	0	0	0	0	0	0	0	0	0	168.767
abcg2	23.8669	0	104.43	0	99.5996	1152.07	313.668	0	0	63.4719	0	313.558	0	50.2669	0	78.2289	354.247	338.857	8.39976	158.272	0	0	0	0	0
abcg3	0	0	52.2152	74.1592	0	0	0	0	154.805	0	0	20.9039	0	70.3737	0	0	0	0	8.39976	0	408.3	0	219.046	177.565	225.023
abcg5	167.068	35.591	0	0	597.598	265.863	287.529	0	0	0	0	20.9039	0	0	0	573.679	432.969	304.971	0	197.84	0	0	547.615	1065.39	0
abcg8	262.536	0	78.3228	18.5398	398.398	620.347	313.668	0	19.3506	63.4719	129.983	125.423	0	0	0	625.831	157.443	271.085	0	276.975	0	241.458	328.569	44.3912	0
abhd10	71.6008	0	0	0	139.439	0	0	0	19.3506	0	0	0	0	0	0	0	0	0	41.9988	0	0	181.094	0	0	0
abhd11	143.202	0	78.3228	0	0	0	0	0	19.3506	0	0	62.7117	0	20.1068	0	0	275.525	0	75.5979	0	0	0	0	0	0
abhd12	214.802	142.364	0	37.0796	239.039	0	104.556	0	19.3506	0	0	125.423	0	20.1068	0	547.602	0	33.8857	92.3974	0	43.7464	241.458	383.331	0	0
abhd13	71.6008	35.591	52.2152	0	39.8398	0	0	0	0	0	0	41.8078	0	20.1068	0	0	0	0	8.39976	0	0	0	0	0	0
abhd14a	0	0	234.969	0	99.5996	0	0	0	0	0	0	0	0	0	0	0	0	0	0	0	0	0	0	0	0
abhd14b	0	106.773	104.43	0	59.7598	0	78.417	0	0	0	0	41.8078	0	20.1068	16.3212	52.1526	39.3608	0	16.7995	0	0	0	0	0	28.1278
abhd15	0	0	0	37.0796	0	0	0	0	0	0	0	0	0	0	0	0	0	0	0	0	0	0	0	0	0
abhd16a	0	0	0	0	0	0	130.695	0	0	0	0	41.8078	0	20.1068	0	0	0	203.314	16.7995	0	0	0	0	0	0
abhd17a	238.669	284.728	104.43	92.699	99.5996	265.863	78.417	340.02	116.104	1205.97	476.603	146.327	0	80.4271	65.2848	130.381	0	237.2	117.597	395.679	0	120.729	0	0	0
abhd17b	0	35.591	0	129.779	0	0	52.278	0	58.0518	0	43.3276	104.519	0	90.4805	0	0	118.082	135.543	58.7983	0	29.1643	0	0	0	0
abhd17c	23.8669	284.728	182.753	55.6194	298.799	88.6211	156.834	1870.11	77.4024	0	0	104.519	93.5104	150.801	16.3212	182.534	157.443	271.085	33.599	0	0	30.1823	0	443.912	0
abhd18	0	71.182	26.1076	37.0796	318.719	0	26.139	170.01	154.805	0	303.293	0	0	40.2135	0	52.1526	78.7216	101.657	83.9976	197.84	14.5821	60.3646	0	44.3912	56.2556
abhd2	405.738	213.546	234.969	148.318	1075.68	0	313.668	0	232.207	0	259.965	543.501	187.021	321.708	212.176	417.221	747.855	1287.66	92.3974	237.408	218.732	814.922	657.138	44.3912	112.511
abhd3	0	71.182	0	0	59.7598	0	0	0	0	0	0	0	0	0	0	52.1526	0	0	0	0	0	0	0	0	0
abhd4	95.4677	0	0	37.0796	0	0	104.556	0	38.7012	0	0	0	0	10.0534	0	208.61	0	33.8857	8.39976	0	0	30.1823	0	0	0
abhd5	0	0	0	0	0	0	26.139	0	19.3506	0	0	41.8078	0	0	0	26.0763	0	135.543	0	0	0	0	0	0	0
abhd6	47.7338	35.591	26.1076	18.5398	19.9199	88.6211	130.695	0	38.7012	0	0	0	0	30.1602	16.3212	26.0763	0	0	33.599	0	0	0	0	0	56.2556
abi1	23.8669	0	78.3228	18.5398	199.199	0	0	0	38.7012	0	0	167.231	0	40.2135	0	26.0763	78.7216	0	151.196	158.272	14.5821	0	0	0	140.639
abi2	0	71.182	0	37.0796	0	0	0	0	19.3506	0	0	0	0	20.1068	16.3212	0	0	0	16.7995	0	58.3286	0	0	0	0
abi3	0	0	26.1076	18.5398	39.8398	0	0	0	77.4024	0	0	0	0	70.3737	16.3212	0	0	0	117.597	0	43.7464	211.276	0	0	253.15
abi3bp	0	0	0	166.858	19.9199	0	78.417	0	19.3506	0	0	0	0	0	0	0	0	0	8.39976	0	58.3286	0	0	0	28.1278
abl1	71.6008	0	0	55.6194	0	0	0	0	77.4024	0	0	0	0	70.3737	0	0	78.7216	135.543	41.9988	0	87.4929	181.094	0	0	0
abl2	0	0	78.3228	92.699	79.6797	88.6211	0	170.01	328.96	761.663	0	104.519	187.021	130.694	65.2848	0	39.3608	33.8857	41.9988	0	102.075	0	0	0	28.1278
ablim1	143.202	71.182	339.399	333.716	179.279	354.484	339.807	0	212.857	0	0	146.327	0	120.641	408.03	52.1526	39.3608	0	352.79	237.408	379.136	0	0	0	506.301
ablim2	0	0	0	0	0	0	0	0	0	0	0	20.9039	0	0	0	0	0	0	0	0	0	0	0	0	0
abr	95.4677	213.546	52.2152	166.858	478.078	443.105	130.695	0	174.155	0	433.276	167.231	0	10.0534	456.994	182.534	0	135.543	50.3986	0	102.075	0	0	0	225.023
abracl	0	213.546	0	18.5398	0	0	0	0	58.0518	0	0	229.943	0	10.0534	48.9636	0	0	0	33.599	39.5679	116.657	181.094	0	44.3912	253.15
abt1	0	0	52.2152	0	0	0	104.556	0	77.4024	0	0	0	0	30.1602	0	0	0	0	33.599	0	87.4929	120.729	0	0	0
abtb1	0	0	156.646	37.0796	0	0	0	0	19.3506	0	0	0	0	30.1602	0	52.1526	0	0	33.599	0	0	0	0	0	0
acaa1a	214.802	71.182	156.646	111.239	79.6797	177.242	470.502	0	174.155	0	43.3276	480.789	0	150.801	685.49	391.144	551.051	576.056	142.796	474.815	29.1643	452.735	602.377	44.3912	0
acaa1b	95.4677	35.591	78.3228	18.5398	19.9199	88.6211	287.529	0	19.3506	0	0	104.519	0	40.2135	65.2848	260.763	78.7216	237.2	41.9988	118.704	0	0	0	0	0
acaa2	167.068	213.546	104.43	18.5398	79.6797	0	0	0	19.3506	0	86.6551	125.423	0	20.1068	0	52.1526	0	0	0	435.247	174.986	181.094	657.138	0	28.1278
acaca	0	35.591	0	74.1592	19.9199	0	0	3400.2	19.3506	0	0	0	0	40.2135	0	104.305	39.3608	0	50.3986	39.5679	43.7464	150.912	0	0	0
acacb	0	0	0	37.0796	0	0	0	0	0	0	0	0	0	30.1602	0	0	0	0	16.7995	0	0	0	0	0	168.767
acad10	0	0	26.1076	0	0	0	0	0	0	0	43.3276	62.7117	0	20.1068	0	0	0	0	8.39976	0	0	0	0	0	0
acad12	47.7338	35.591	0	0	79.6797	0	104.556	0	0	63.4719	0	62.7117	0	0	0	0	0	67.7713	33.599	79.1358	0	0	0	0	28.1278
acad8	0	0	104.43	55.6194	0	0	0	0	0	0	0	0	0	0	0	78.2289	118.082	0	0	39.5679	29.1643	0	0	0	56.2556
acad9	0	0	78.3228	111.239	19.9199	0	26.139	0	38.7012	126.944	0	20.9039	0	40.2135	0	0	0	0	16.7995	0	14.5821	120.729	0	355.129	168.767
acadl	23.8669	106.773	313.291	259.557	99.5996	0	52.278	0	154.805	0	0	62.7117	0	80.4271	212.176	52.1526	118.082	0	361.19	276.975	262.479	120.729	0	310.738	196.895
acadm	381.871	427.092	208.861	18.5398	59.7598	0	339.807	170.01	0	0	0	104.519	0	90.4805	0	52.1526	39.3608	0	8.39976	118.704	29.1643	0	273.808	0	0
acads	71.6008	35.591	0	0	0	620.347	26.139	0	77.4024	0	0	146.327	0	20.1068	97.9272	0	39.3608	0	0	39.5679	0	211.276	0	0	196.895
acadsb	0	35.591	365.507	0	0	0	0	0	212.857	0	0	0	0	20.1068	0	0	118.082	0	8.39976	0	43.7464	30.1823	0	0	28.1278
acadvl	71.6008	35.591	156.646	0	139.439	0	0	0	19.3506	0	43.3276	229.943	0	20.1068	408.03	0	0	0	16.7995	39.5679	0	0	547.615	0	0
acap1	0	35.591	0	111.239	39.8398	0	78.417	0	309.61	0	0	0	0	211.121	32.6424	52.1526	0	0	218.394	0	247.897	0	0	0	140.639
acap2	0	71.182	0	37.0796	59.7598	0	78.417	0	19.3506	0	0	0	0	40.2135	0	0	0	0	67.1981	0	131.239	543.281	0	0	0
acap3	0	0	0	37.0796	0	0	0	0	38.7012	0	0	0	0	10.0534	0	0	0	0	0	0	0	0	0	0	0
acat1	668.274	498.274	130.538	241.017	79.6797	0	156.834	3230.19	96.753	63.4719	346.62	271.75	0	20.1068	228.497	208.61	0	0	25.1993	0	29.1643	0	0	0	0
acat2	0	142.364	0	0	0	0	0	0	58.0518	0	0	83.6155	0	20.1068	0	0	0	0	16.7995	0	58.3286	0	0	0	0
acat3	0	0	0	0	0	0	0	0	0	0	0	0	0	0	0	0	39.3608	0	0	0	0	0	0	0	0
acbd3	95.4677	142.364	52.2152	111.239	79.6797	0	26.139	0	58.0518	63.4719	0	229.943	0	160.854	0	182.534	0	33.8857	117.597	0	14.5821	0	0	0	281.278
acbd4	71.6008	284.728	26.1076	0	99.5996	708.968	261.39	0	38.7012	0	606.586	20.9039	0	70.3737	48.9636	521.526	275.525	67.7713	0	79.1358	0	0	1040.47	443.912	0
acbd5	47.7338	35.591	0	18.5398	79.6797	1772.42	0	0	38.7012	0	0	0	0	50.2669	0	104.305	39.3608	169.428	25.1993	0	29.1643	0	0	621.476	112.511
acbd6	23.8669	0	0	0	59.7598	0	0	0	19.3506	0	43.3276	0	0	40.2135	0	0	118.082	0	83.9976	158.272	160.404	0	0	0	0
accs	0	0	0	0	0	0	0	0	38.7012	0	0	0	0	0	0	0	0	0	16.7995	0	0	0	0	0	0
acd	0	71.182	0	37.0796	0	0	0	0	0	0	0	0	0	0	0	0	0	0	58.7983	0	0	150.912	0	0	0
ace	1097.88	249.137	0	0	398.398	0	1568.34	850.051	96.753	0	823.224	543.501	0	120.641	146.891	1121.28	118.082	576.056	16.7995	435.247	0	513.099	0	0	112.511
ace2	763.741	320.319	0	0	438.238	0	1071.7	170.01	96.753	126.944	433.276	438.982	0	50.2669	359.066	2190.41	511.69	1355.43	8.39976	514.383	0	332.005	54.7615	0	0
acer1	47.7338	0	0	0	0	0	130.695	0	0	0	0	0	0	0	0	0	0	0	0	0	0	181.094	0	0	0
acer2	119.335	0	0	37.0796	0	0	0	0	19.3506	253.888	0	0	0	0	16.3212	0	0	0	0	158.272	0	0	0	0	0
acer3	0	0	365.507	37.0796	0	0	0	0	58.0518	63.4719	0	20.9039	0	50.2669	0	26.0763	0	0	8.39976	316.543	14.5821	0	0	0	0
ache	0	0	0	18.5398	0	0	0	0	0	0	0	0	0	20.1068	0	52.1526	0	0	8.39976	0	0	0	0	0	0
acin1	453.471	355.91	469.937	537.654	179.279	620.347	313.668	510.031	406.362	0	86.6551	209.039	0	552.936	16.3212	443.297	236.165	237.2	327.591	158.272	364.554	362.188	383.331	0	590.684
ackr3	0	0	0	0	0	0	0	0	0	63.4719	0	0	0	0	0	0	0	0	16.7995	0	0	0	0	0	0
ackr4	0	0	0	0	0	0	0	0	0	0	0	0	0	0	0	0	0	0	16.7995	0	0	0	0	0	0
acly	47.7338	320.319	78.3228	74.1592	0	0	130.695	170.01	0	0	0	0	0	40.2135	261.139	0	0	0	58.7983	0	43.7464	0	0	0	0
acnat1	0	0	0	74.1592	0	0	0	0	0	0	0	0	0	0	0	0	0	0	0	0	0	0	0	0	0
aco1	119.335	0	78.3228	37.0796	0	0	104.556	0	19.3506	0	0	125.423	0	10.0534	0	208.61	78.7216	0	67.1981	79.1358	0	0	0	0	0
aco2	739.874	284.728	0	241.017	976.076	2747.25	548.919	0	290.259	1523.33	1386.48	564.405	0	201.068	1534.19	730.136	511.69	372.742	50.3986	435.247	72.9107	875.287	1149.99	399.521	0
acot1	0	0	26.1076	0	0	0	0	0	19.3506	0	0	0	0	10.0534	0	0	78.7216	0	8.39976	0	0	0	0	0	0
acot10	0	0	0	0	0	0	0	0	0	0	0	20.9039	0	10.0534	0	0	0	0	0	0	14.5821	0	54.7615	0	0
acot11	23.8669	177.955	0	0	0	0	209.112	510.031	154.805	571.247	0	167.231	187.021	180.961	0	104.305	39.3608	67.7713	92.3974	197.84	0	0	0	0	0
acot12	143.202	0	0	0	0	0	104.556	0	0	0	0	0	0	10.0534	0	0	0	304.971	0	0	0	0	0	0	0
acot13	95.4677	71.182	0	0	0	0	26.139	0	0	0	0	0	0	10.0534	16.3212	26.0763	0	237.2	25.1993	197.84	0	150.912	0	0	0
acot2	95.4677	0	26.1076	0	0	0	0	0	0	0	86.6551	0	0	30.1602	81.606	0	0	0	25.1993	0	29.1643	0	0	0	196.895
acot4	0	0	26.1076	0	19.9199	0	0	0	0	0	0	0	0	0	0	78.2289	0	0	8.39976	0	0	30.1823	0	0	0
acot6	0	71.182	0	0	0	0	78.417	0	0	0	0	0	0	0	0	0	0	0	0	0	0	0	0	0	0
acot7	119.335	71.182	130.538	129.779	59.7598	0	104.556	0	96.753	0	0	0	0	110.587	0	208.61	0	0	41.9988	0	58.3286	90.5469	0	0	84.3834
acot8	119.335	0	156.646	0	159.359	0	0	0	38.7012	0	0	83.6155	0	10.0534	0	104.305	0	0	33.599	0	72.9107	0	0	0	0
acot9	0	0	0	0	0	0	0	0	58.0518	0	0	20.9039	0	40.2135	0	0	0	0	25.1993	0	29.1643	0	602.377	0	0
acox1	190.935	462.683	52.2152	92.699	338.639	177.242	914.865	170.01	77.4024	190.416	43.3276	522.597	2711.8	60.3203	799.739	782.289	236.165	203.314	8.39976	0	0	60.3646	383.331	44.3912	56.2556
acox3	262.536	177.955	234.969	129.779	0	0	26.139	0	58.0518	63.4719	43.3276	41.8078	0	30.1602	0	26.0763	196.804	0	100.797	0	72.9107	60.3646	0	0	168.767
acoxl	0	0	0	0	0	0	0	0	38.7012	634.719	0	0	0	10.0534	0	0	39.3608	33.8857	0	0	0	0	0	0	0
acp1	71.6008	0	0	37.0796	0	0	0	0	0	0	0	41.8078	0	0	0	0	0	0	0	0	29.1643	0	0	0	0
acp2	71.6008	177.955	104.43	111.239	0	0	52.278	0	290.259	63.4719	173.31	20.9039	0	70.3737	146.891	0	0	0	33.599	0	87.4929	0	0	0	196.895
acp5	334.137	71.182	365.507	482.035	99.5996	0	209.112	0	425.713	0	0	104.519	0	321.708	244.818	104.305	432.969	0	260.393	39.5679	189.568	181.094	0	0	534.428
acp6	143.202	0	52.2152	0	59.7598	0	0	0	0	0	0	62.7117	0	0	0	0	0	0	8.39976	39.5679	14.5821	0	0	88.7823	168.767
acrbp	47.7338	35.591	0	18.5398	0	0	78.417	0	77.4024	0	0	0	0	40.2135	0	130.381	0	237.2	0	0	43.7464	0	0	0	0
acsbg1	0	0	26.1076	0	0	0	0	0	0	0	0	0	0	40.2135	0	0	0	0	8.39976	0	0	90.5469	0	0	0
acsf2	0	0	0	0	0	0	0	0	0	0	0	0	0	10.0534	0	0	0	0	0	0	29.1643	0	0	0	84.3834
acsl1	0	106.773	104.43	0	0	443.105	78.417	0	0	0	433.276	83.6155	0	60.3203	0	0	196.804	101.657	16.7995	0	29.1643	150.912	0	710.259	0
acsl3	0	213.546	0	0	19.9199	0	0	0	19.3506	0	0	167.231	0	0	0	0	39.3608	33.8857	25.1993	39.5679	0	30.1823	0	0	0
acsl4	0	0	0	55.6194	0	0	0	0	19.3506	0	0	41.8078	0	60.3203	0	0	0	0	25.1993	0	0	0	0	0	0
acsl5	1646.82	391.501	130.538	18.5398	1294.79	0	1620.62	2550.15	38.7012	126.944	779.896	648.02	467.552	221.174	538.6	808.365	236.165	372.742	159.595	553.951	0	482.917	109.523	133.174	0
acsm3	0	0	0	0	0	0	0	0	0	0	0	0	0	0	0	0	157.443	0	0	0	14.5821	0	0	0	0
acss1	0	0	0	0	0	0	0	0	58.0518	0	0	0	0	0	0	26.0763	118.082	0	41.9988	0	0	0	0	0	0
acss2	0	0	0	0	0	0	78.417	0	58.0518	0	0	0	0	40.2135	195.854	78.2289	78.7216	0	25.1993	0	0	0	0	0	0
acta1	0	35.591	26.1076	37.0796	258.959	0	26.139	0	0	63.4719	0	0	0	10.0534	0	0	39.3608	67.7713	8.39976	0	0	0	54.7615	0	0
acta2	0	142.364	130.538	185.398	19.9199	0	26.139	0	38.7012	0	0	20.9039	0	30.1602	0	0	0	0	285.592	0	131.239	0	0	0	0
actb	12386.9	5089.51	9738.14	9232.82	13346.3	13470.4	13461.6	9690.58	9326.99	8314.82	9748.7	12061.5	9070.51	12114.3	12453.1	11630	8541.29	13215.4	10558.5	6805.68	11622	7515.39	15826.1	6658.68	13107.6
actc1	0	0	0	0	19.9199	0	0	0	0	0	0	0	0	0	0	0	0	0	0	0	0	0	54.7615	0	0
actg1	716.008	676.229	757.121	889.911	717.117	708.968	888.726	1870.11	735.323	253.888	953.206	1149.71	93.5104	1015.39	326.424	417.221	590.412	1321.54	965.973	514.383	670.779	633.828	547.615	399.521	112.511
actg2	0	0	0	0	0	0	0	0	0	0	0	0	0	0	0	0	0	0	25.1993	0	0	0	0	0	28.1278
actl6a	71.6008	0	0	74.1592	0	0	0	0	0	0	0	83.6155	0	40.2135	0	52.1526	0	0	33.599	0	14.5821	211.276	0	0	0
actl6b	0	0	0	0	0	0	0	0	135.454	0	0	0	0	0	0	0	118.082	0	0	0	0	0	0	0	0
actn1	23.8669	142.364	156.646	222.478	0	0	52.278	0	270.908	63.4719	0	62.7117	0	90.4805	163.212	0	0	33.8857	109.197	0	233.314	30.1823	0	0	590.684
actn4	668.274	747.411	182.753	407.876	1175.28	1506.56	1855.87	1190.07	193.506	0	1429.81	1735.02	0	361.922	1338.34	964.823	1102.1	1457.08	243.593	672.655	218.732	1207.29	602.377	665.868	225.023
actr10	0	0	0	0	0	0	0	0	0	0	0	0	0	50.2669	0	78.2289	0	169.428	67.1981	0	72.9107	0	0	0	28.1278
actr1a	0	284.728	26.1076	166.858	99.5996	0	26.139	0	135.454	0	303.293	104.519	0	50.2669	16.3212	52.1526	0	33.8857	75.5979	0	58.3286	181.094	0	0	0
actr1b	23.8669	0	26.1076	111.239	0	0	104.556	0	0	0	0	41.8078	0	110.587	310.103	0	39.3608	0	50.3986	0	14.5821	0	0	621.476	0
actr2	95.4677	106.773	261.076	259.557	179.279	0	392.085	170.01	135.454	63.4719	173.31	229.943	3646.9	140.747	473.315	130.381	118.082	0	369.59	79.1358	131.239	0	0	577.085	337.534
actr3	381.871	71.182	234.969	222.478	577.678	0	287.529	0	367.661	0	86.6551	376.27	0	462.456	212.176	26.0763	354.247	33.8857	386.389	197.84	685.361	271.641	766.661	0	112.511
actr3b	0	0	0	0	0	0	0	170.01	0	0	0	0	0	0	0	0	0	0	8.39976	0	0	0	0	0	0
actr5	0	0	0	18.5398	0	0	0	0	116.104	0	0	0	0	10.0534	0	0	0	0	33.599	0	0	0	0	0	0
actr6	0	0	0	0	0	0	0	0	0	0	0	20.9039	0	0	0	0	0	0	25.1993	0	0	0	0	0	0
actr8	0	106.773	0	111.239	0	0	0	0	0	0	0	41.8078	0	40.2135	0	0	0	0	25.1993	0	14.5821	0	0	0	0
acvr1	23.8669	0	0	0	0	354.484	104.556	0	19.3506	0	0	0	0	0	0	26.0763	39.3608	67.7713	8.39976	0	14.5821	120.729	0	0	0
acvr1b	0	0	0	0	79.6797	0	130.695	0	77.4024	0	0	41.8078	0	0	97.9272	0	78.7216	237.2	8.39976	0	72.9107	0	0	0	0
acvr2a	0	0	0	0	0	0	26.139	0	0	0	0	0	0	50.2669	0	26.0763	118.082	0	0	39.5679	43.7464	0	0	0	0
acvr2b	0	0	0	18.5398	0	886.211	26.139	0	77.4024	0	0	0	0	0	0	0	0	0	0	0	0	0	0	0	0
acvrl1	23.8669	0	0	0	0	0	0	0	0	0	0	0	0	30.1602	326.424	0	0	0	8.39976	0	0	0	0	0	0
acy1	405.738	106.773	26.1076	0	79.6797	354.484	0	0	0	0	476.603	250.847	0	30.1602	179.533	156.458	0	169.428	16.7995	276.975	14.5821	30.1823	492.854	0	0
acy3	23.8669	0	0	0	0	0	78.417	0	0	0	0	62.7117	0	10.0534	0	104.305	0	67.7713	0	197.84	0	0	0	0	0
acyp2	0	0	0	18.5398	0	0	0	0	0	0	0	0	0	40.2135	0	0	39.3608	0	0	0	29.1643	0	0	44.3912	0
adad2	23.8669	0	0	0	0	0	0	0	0	0	0	0	0	0	0	0	0	0	0	0	0	0	0	0	0
adam10	238.669	71.182	26.1076	18.5398	0	797.59	0	0	19.3506	444.303	86.6551	41.8078	0	20.1068	0	78.2289	118.082	169.428	25.1993	0	87.4929	60.3646	0	0	0
adam11	0	71.182	0	0	0	0	0	0	38.7012	0	0	0	0	0	0	0	0	0	0	0	14.5821	0	492.854	0	0
adam12	0	0	52.2152	129.779	0	0	0	0	58.0518	0	0	0	0	30.1602	0	0	0	0	0	0	29.1643	0	0	0	168.767
adam15	23.8669	71.182	26.1076	0	119.52	0	0	0	58.0518	0	43.3276	20.9039	0	70.3737	244.818	0	39.3608	33.8857	41.9988	0	29.1643	0	0	0	84.3834
adam17	0	0	0	92.699	59.7598	0	0	0	58.0518	0	0	0	0	30.1602	0	0	0	0	41.9988	0	87.4929	120.729	0	0	28.1278
adam19	0	71.182	26.1076	203.938	0	0	0	0	212.857	0	0	0	0	160.854	0	0	0	101.657	83.9976	0	218.732	0	383.331	0	0
adam2	0	0	26.1076	0	0	0	0	0	0	0	0	0	0	0	0	0	0	0	0	0	0	0	0	0	0
adam22	0	71.182	0	0	0	0	0	0	0	0	0	0	0	0	0	0	0	0	0	0	0	0	0	0	0
adam23	0	0	130.538	37.0796	0	177.242	0	0	212.857	63.4719	0	0	0	50.2669	0	0	0	0	92.3974	39.5679	131.239	150.912	0	665.868	28.1278
adam28	0	0	0	0	0	0	26.139	170.01	38.7012	0	0	0	0	0	0	0	39.3608	0	8.39976	0	14.5821	0	0	0	28.1278
adam3	0	0	0	0	0	0	0	0	19.3506	0	0	0	0	0	0	0	0	0	0	0	0	0	0	0	0
adam33	0	0	0	18.5398	0	0	0	0	0	0	0	0	0	70.3737	0	0	0	0	25.1993	0	0	0	0	0	0
adam8	0	35.591	0	37.0796	0	0	0	0	0	0	0	0	0	100.534	0	0	0	0	50.3986	0	14.5821	0	0	0	281.278
adam9	0	0	0	55.6194	0	0	0	0	0	0	129.983	41.8078	0	20.1068	0	0	0	0	8.39976	0	29.1643	0	0	0	0
adamdec1	0	0	156.646	166.858	0	0	0	0	19.3506	952.079	0	0	0	201.068	97.9272	0	78.7216	0	134.396	197.84	160.404	0	0	710.259	0
adamts1	0	0	0	0	0	0	0	0	0	0	0	0	0	0	0	26.0763	0	0	0	0	0	0	0	0	0
adamts10	0	0	52.2152	18.5398	0	0	0	0	77.4024	0	0	0	0	10.0534	0	0	0	0	33.599	0	29.1643	0	0	0	84.3834
adamts14	0	0	0	0	0	0	0	0	0	0	0	0	0	40.2135	0	0	0	0	25.1993	0	0	0	0	0	0
adamts17	0	0	0	37.0796	0	0	0	0	19.3506	63.4719	0	0	0	0	0	0	0	0	0	0	0	0	0	0	0
adamts6	0	0	0	37.0796	0	0	0	0	0	0	0	0	0	0	0	0	0	0	25.1993	0	0	0	0	0	0
adamtsl3	0	0	0	0	0	0	0	0	19.3506	0	0	0	0	0	0	0	0	0	0	0	14.5821	0	0	0	0
adamtsl4	0	0	0	0	0	0	0	0	0	0	0	0	0	10.0534	0	0	0	0	0	118.704	0	0	0	0	28.1278
adamtsl5	286.403	35.591	0	0	19.9199	0	104.556	0	19.3506	0	259.965	0	0	0	0	208.61	157.443	0	0	39.5679	43.7464	0	0	0	0
adap1	358.004	177.955	156.646	0	378.479	531.726	339.807	0	77.4024	0	173.31	125.423	2898.82	50.2669	326.424	130.381	78.7216	271.085	16.7995	158.272	189.568	332.005	1369.04	399.521	0
adap2	47.7338	0	0	18.5398	0	88.6211	0	0	0	0	0	0	0	10.0534	0	104.305	0	0	16.7995	0	29.1643	0	0	0	0
adar	0	106.773	156.646	148.318	0	0	26.139	0	38.7012	126.944	259.965	125.423	1870.21	10.0534	130.57	52.1526	78.7216	0	16.7995	316.543	58.3286	0	0	0	140.639
adarb1	0	71.182	0	18.5398	0	0	0	0	0	0	0	0	0	0	0	0	0	0	0	0	14.5821	0	0	0	0
adat1	0	0	0	0	0	0	0	0	0	63.4719	0	0	0	0	0	0	0	0	25.1993	39.5679	29.1643	0	438.092	0	0
adat2	0	0	182.753	37.0796	0	0	0	0	0	0	0	0	0	0	0	0	0	0	0	0	0	0	0	0	0
adat3	71.6008	106.773	156.646	92.699	79.6797	0	78.417	0	0	0	433.276	62.7117	0	90.4805	0	0	196.804	0	33.599	39.5679	0	120.729	0	0	112.511
adck1	0	0	104.43	0	0	0	0	0	0	0	0	0	0	10.0534	0	0	0	0	25.1993	0	0	0	0	0	0
adck2	0	0	0	0	0	0	104.556	0	38.7012	0	0	0	0	0	0	0	354.247	0	8.39976	0	58.3286	0	273.808	0	0
adck3	0	106.773	156.646	0	0	0	156.834	0	58.0518	0	0	0	0	0	0	26.0763	0	0	0	0	102.075	0	54.7615	0	84.3834
adck4	0	71.182	522.152	0	79.6797	0	52.278	5950.36	38.7012	0	0	0	93.5104	10.0534	130.57	0	39.3608	33.8857	75.5979	0	29.1643	0	54.7615	0	0
adck5	0	0	78.3228	0	517.918	0	78.417	0	19.3506	0	0	62.7117	0	0	146.891	26.0763	629.772	33.8857	0	0	0	0	0	0	0
adcy2	0	0	0	0	0	0	0	0	58.0518	63.4719	0	0	0	0	0	0	0	0	0	0	0	0	0	0	0
adcy3	0	0	156.646	0	0	0	0	0	58.0518	0	173.31	0	0	0	0	52.1526	0	0	41.9988	0	0	0	0	0	0
adcy4	0	0	0	0	0	0	0	0	0	0	0	0	0	10.0534	0	26.0763	0	0	25.1993	0	0	0	0	0	0
adcy5	23.8669	0	0	0	0	0	0	0	0	0	0	0	0	0	0	0	0	0	25.1993	0	0	0	0	0	0
adcy6	167.068	71.182	130.538	0	19.9199	0	78.417	0	38.7012	0	0	250.847	0	40.2135	16.3212	52.1526	78.7216	33.8857	8.39976	118.704	0	452.735	0	0	84.3834
adcy7	71.6008	35.591	313.291	111.239	19.9199	0	0	0	77.4024	0	0	0	0	10.0534	0	0	0	203.314	75.5979	0	14.5821	0	54.7615	0	28.1278
adcy8	0	0	0	0	0	0	0	0	19.3506	0	0	0	0	20.1068	0	0	0	0	0	0	0	0	0	0	0
add1	0	177.955	0	74.1592	79.6797	0	78.417	0	135.454	63.4719	43.3276	209.039	0	80.4271	16.3212	104.305	275.525	33.8857	75.5979	79.1358	87.4929	422.552	0	399.521	196.895
add3	47.7338	284.728	0	55.6194	19.9199	0	0	0	19.3506	1840.69	346.62	0	0	160.854	163.212	78.2289	78.7216	0	159.595	79.1358	43.7464	332.005	109.523	0	196.895
adgb	0	71.182	0	55.6194	0	265.863	104.556	0	0	507.775	86.6551	0	187.021	0	32.6424	0	0	135.543	33.599	0	43.7464	0	109.523	44.3912	0
adgra2	0	0	0	0	0	0	0	0	19.3506	0	0	0	0	0	0	0	157.443	0	0	0	14.5821	0	0	0	0
adgra3	95.4677	0	0	18.5398	99.5996	0	0	0	0	0	0	0	0	10.0534	16.3212	0	0	0	8.39976	0	14.5821	0	0	0	0
adgrb2	23.8669	0	0	0	0	0	0	0	19.3506	0	43.3276	0	0	0	0	26.0763	0	0	16.7995	0	14.5821	0	0	0	0
adgre1	23.8669	35.591	130.538	0	0	0	0	0	19.3506	0	0	20.9039	0	100.534	0	0	0	0	16.7995	0	0	0	0	0	0
adgre5	0	0	0	185.398	0	0	0	0	116.104	0	0	0	0	251.335	244.818	0	0	67.7713	445.187	0	174.986	0	0	0	0
adgrf2	0	0	0	0	0	0	0	0	0	0	0	0	0	0	0	0	0	0	0	39.5679	0	0	0	0	0
adgrg1	0	0	0	0	0	0	78.417	170.01	0	0	259.965	0	0	40.2135	16.3212	0	0	0	0	0	0	0	0	0	0
adgrg3	0	0	0	0	0	0	0	0	19.3506	0	0	0	0	0	0	0	0	0	0	0	0	0	0	0	0
adgrg4	0	71.182	0	0	0	88.6211	0	0	0	0	0	0	0	0	0	0	0	0	0	0	0	0	0	0	0
adgrg5	0	0	156.646	222.478	19.9199	0	0	0	77.4024	0	43.3276	0	0	231.228	0	0	0	0	75.5979	0	43.7464	0	109.523	0	450.045
adgrg7	47.7338	0	26.1076	0	79.6797	0	0	0	19.3506	0	86.6551	188.135	0	0	0	26.0763	0	33.8857	0	158.272	14.5821	30.1823	0	0	0
adgrl1	143.202	0	156.646	166.858	19.9199	0	130.695	0	290.259	0	0	0	0	60.3203	0	0	39.3608	0	83.9976	0	29.1643	0	164.285	0	196.895
adgrl2	0	106.773	130.538	0	0	0	0	0	0	0	0	0	654.573	0	0	26.0763	0	0	16.7995	0	0	241.458	0	0	0
adgrl3	0	0	52.2152	129.779	0	0	156.834	0	193.506	126.944	0	0	0	40.2135	146.891	0	0	0	25.1993	435.247	0	0	0	0	84.3834
adgrl4	0	0	0	0	0	0	0	0	0	0	389.948	0	0	0	0	0	0	0	0	0	0	0	0	0	0
adgrv1	0	0	0	0	0	0	0	0	38.7012	63.4719	0	0	0	30.1602	0	0	78.7216	0	0	39.5679	0	0	0	0	0
adh1	525.072	747.411	52.2152	0	976.076	531.726	261.39	0	367.661	0	1733.1	1191.52	374.042	150.801	310.103	599.755	1928.68	643.828	33.599	197.84	0	1026.2	1149.99	1331.74	56.2556
adh4	0	0	0	0	0	0	0	0	0	0	86.6551	104.519	0	0	0	0	118.082	0	8.39976	0	0	0	0	0	0
adh5	0	0	0	111.239	59.7598	0	26.139	0	0	0	0	0	0	10.0534	0	0	39.3608	0	67.1981	0	0	332.005	0	0	0
adh6a	501.205	71.182	0	0	438.238	708.968	496.641	680.041	58.0518	0	346.62	418.078	0	40.2135	228.497	338.992	39.3608	304.971	0	158.272	0	150.912	0	355.129	0
adhfe1	0	0	0	0	0	0	0	0	19.3506	0	0	0	0	0	0	0	0	0	0	39.5679	14.5821	0	0	0	0
adi1	23.8669	0	0	111.239	0	88.6211	0	0	77.4024	0	259.965	0	0	60.3203	0	0	0	0	41.9988	0	43.7464	150.912	0	0	112.511
adipor1	0	177.955	0	111.239	239.039	0	0	850.051	38.7012	0	0	0	0	261.388	16.3212	130.381	236.165	0	75.5979	395.679	72.9107	0	0	0	0
adipor2	381.871	320.319	78.3228	92.699	677.277	0	287.529	0	154.805	0	216.638	292.654	0	221.174	505.957	704.06	354.247	237.2	109.197	237.408	0	211.276	0	0	56.2556
adk	47.7338	106.773	0	0	0	0	0	0	38.7012	126.944	0	0	0	0	0	0	39.3608	0	8.39976	0	0	0	0	0	0
adm	0	0	0	0	0	0	0	0	0	0	0	0	0	10.0534	0	0	0	0	0	0	0	0	0	0	0
adnp2	0	0	0	37.0796	19.9199	0	0	0	0	0	0	0	0	0	0	0	0	33.8857	8.39976	0	0	0	0	0	0
ado	23.8669	177.955	0	18.5398	0	0	0	0	38.7012	0	0	0	0	30.1602	0	0	0	0	58.7983	0	0	0	0	0	0
adora1	0	0	0	0	0	0	26.139	0	58.0518	63.4719	0	0	0	0	0	0	0	0	16.7995	0	0	0	0	0	0
adora2a	0	0	0	0	0	0	0	0	0	0	0	0	0	0	0	0	0	0	0	0	29.1643	0	0	0	0
adora3	0	0	0	74.1592	0	0	0	0	38.7012	0	0	0	0	0	0	0	0	0	0	0	0	0	54.7615	0	0
adpgk	0	106.773	0	0	0	0	0	0	0	0	0	0	0	0	0	0	0	0	0	0	0	0	0	0	0
adprh	0	71.182	26.1076	18.5398	0	0	0	0	0	0	0	20.9039	0	70.3737	0	0	0	0	100.797	0	14.5821	30.1823	54.7615	621.476	253.15
adprhl2	119.335	0	0	55.6194	0	0	26.139	0	58.0518	0	346.62	0	0	50.2669	0	0	0	0	0	0	43.7464	271.641	0	88.7823	0
adprm	0	0	0	18.5398	0	0	156.834	0	0	0	0	0	0	10.0534	0	104.305	0	0	8.39976	0	14.5821	0	0	0	0
adra2a	0	0	0	0	0	0	0	0	0	0	0	83.6155	0	0	0	0	0	0	16.7995	435.247	0	0	0	0	0
adrb1	0	0	0	0	19.9199	0	0	0	0	0	0	0	0	0	0	0	0	0	8.39976	0	0	0	0	0	337.534
adrbk1	95.4677	0	156.646	352.256	0	0	130.695	0	561.167	0	0	146.327	0	301.602	587.563	52.1526	236.165	0	487.186	158.272	452.047	0	0	44.3912	365.662
adrbk2	0	0	130.538	111.239	0	0	0	0	290.259	63.4719	0	0	0	30.1602	0	0	0	0	125.996	39.5679	174.986	0	438.092	0	225.023
adrm1	23.8669	142.364	0	37.0796	19.9199	0	0	0	0	0	0	0	0	20.1068	0	26.0763	39.3608	0	25.1993	0	29.1643	0	0	0	0
adsl	310.27	249.137	339.399	148.318	99.5996	1240.69	52.278	0	232.207	0	259.965	522.597	0	170.908	310.103	365.068	393.608	237.2	67.1981	316.543	116.657	301.823	164.285	665.868	225.023
adss	47.7338	0	156.646	74.1592	179.279	797.59	130.695	0	58.0518	0	0	125.423	0	50.2669	228.497	260.763	236.165	33.8857	58.7983	118.704	72.9107	513.099	54.7615	0	84.3834
adtrp	119.335	249.137	0	0	19.9199	0	0	0	19.3506	0	389.948	229.943	0	10.0534	65.2848	78.2289	78.7216	101.657	0	237.408	0	0	0	0	0
aebp2	71.6008	0	208.861	315.177	119.52	0	78.417	0	77.4024	63.4719	0	0	0	180.961	0	0	157.443	0	201.594	118.704	233.314	60.3646	438.092	0	281.278
aen	0	0	0	37.0796	0	0	0	0	0	63.4719	43.3276	0	0	10.0534	0	0	0	0	0	0	14.5821	0	0	0	28.1278
aes	525.072	213.546	104.43	463.495	338.639	620.347	862.587	0	309.61	126.944	216.638	564.405	1870.21	150.801	473.315	625.831	511.69	779.37	293.992	276.975	466.629	120.729	273.808	44.3912	309.406
af529169	0	0	0	0	0	0	0	0	0	63.4719	0	0	0	0	0	0	0	0	8.39976	118.704	0	0	0	0	0
afap1	0	0	0	0	0	0	0	0	19.3506	0	0	0	0	10.0534	0	0	0	0	0	0	0	0	0	0	0
afap1l1	47.7338	0	0	0	0	0	0	0	0	0	0	0	0	0	0	0	0	0	0	79.1358	0	0	0	0	0
aff1	71.6008	0	0	0	59.7598	0	130.695	0	19.3506	0	0	20.9039	0	0	0	52.1526	0	0	33.599	0	160.404	0	0	0	56.2556
aff3	0	0	0	92.699	0	0	0	0	135.454	0	0	0	0	80.4271	0	0	0	0	67.1981	0	481.211	0	54.7615	0	28.1278
aff4	71.6008	35.591	52.2152	166.858	119.52	0	26.139	0	116.104	1142.49	216.638	41.8078	0	100.534	0	78.2289	354.247	304.971	176.395	237.408	262.479	30.1823	0	133.174	28.1278
afg3l2	0	35.591	104.43	0	0	0	78.417	0	77.4024	0	303.293	41.8078	0	0	0	104.305	0	33.8857	16.7995	0	0	0	0	0	0
afp	0	0	52.2152	0	0	0	0	0	0	0	0	0	0	0	0	0	0	0	0	0	0	0	0	0	0
aftph	71.6008	142.364	365.507	55.6194	59.7598	0	156.834	0	116.104	0	43.3276	62.7117	93.5104	130.694	0	52.1526	78.7216	203.314	92.3974	0	43.7464	150.912	0	0	0
aga	0	0	156.646	0	0	0	0	0	58.0518	0	0	0	0	0	0	26.0763	0	0	16.7995	0	0	0	0	0	0
agap1	190.935	249.137	52.2152	37.0796	0	0	52.278	0	96.753	0	0	83.6155	0	0	16.3212	234.687	354.247	33.8857	67.1981	39.5679	145.821	120.729	821.423	0	168.767
agap2	0	0	0	74.1592	0	0	0	0	19.3506	0	0	0	0	50.2669	0	0	0	0	25.1993	0	0	0	54.7615	0	28.1278
agap3	23.8669	71.182	0	55.6194	0	0	104.556	0	58.0518	0	0	62.7117	0	30.1602	0	0	0	0	0	0	0	0	383.331	0	0
agbl2	0	0	26.1076	0	0	0	0	0	0	0	0	0	0	0	0	0	0	0	0	0	0	0	0	0	0
agbl3	0	177.955	130.538	37.0796	0	0	26.139	0	135.454	0	0	0	0	100.534	65.2848	0	118.082	33.8857	25.1993	39.5679	43.7464	120.729	0	88.7823	56.2556
agbl5	0	35.591	26.1076	0	19.9199	88.6211	0	0	58.0518	0	86.6551	0	0	0	0	0	39.3608	0	8.39976	79.1358	14.5821	0	0	0	28.1278
ager	0	0	26.1076	0	0	0	0	0	58.0518	0	0	0	0	0	0	0	0	0	25.1993	0	0	0	0	0	28.1278
agfg1	23.8669	106.773	0	111.239	199.199	0	444.363	0	38.7012	0	43.3276	125.423	0	130.694	0	0	0	237.2	50.3986	39.5679	102.075	0	0	0	84.3834
agfg2	95.4677	35.591	26.1076	0	0	0	0	0	58.0518	0	0	0	0	20.1068	16.3212	0	0	0	109.197	0	0	0	0	0	0
aggf1	47.7338	106.773	26.1076	111.239	0	0	182.973	0	0	0	0	62.7117	0	20.1068	0	78.2289	39.3608	0	117.597	0	14.5821	0	0	0	0
agk	0	0	0	55.6194	0	0	0	0	19.3506	0	0	0	93.5104	60.3203	0	26.0763	0	0	58.7983	0	14.5821	0	0	0	0
agl	0	0	0	129.779	0	0	0	0	0	63.4719	0	41.8078	0	30.1602	0	52.1526	0	0	33.599	0	72.9107	0	0	0	0
agmat	23.8669	71.182	0	0	0	88.6211	0	0	0	0	216.638	0	0	0	0	0	0	0	0	0	0	0	0	44.3912	0
agmo	0	35.591	0	0	39.8398	0	104.556	0	0	0	0	41.8078	0	20.1068	0	78.2289	0	203.314	0	79.1358	0	0	0	0	0
ago1	0	0	26.1076	74.1592	0	354.484	0	0	58.0518	0	0	0	0	60.3203	0	0	196.804	0	41.9988	276.975	102.075	0	54.7615	0	0
ago2	119.335	213.546	104.43	111.239	298.799	0	78.417	0	212.857	63.4719	0	125.423	0	241.281	212.176	26.0763	314.886	135.543	243.593	39.5679	189.568	90.5469	0	221.956	478.173
ago3	47.7338	177.955	0	18.5398	0	0	0	0	96.753	0	0	0	0	10.0534	0	0	0	0	16.7995	0	72.9107	0	54.7615	0	0
ago4	47.7338	0	0	92.699	0	0	26.139	0	0	0	0	20.9039	0	10.0534	228.497	0	0	101.657	41.9988	0	72.9107	0	0	0	0
agpat1	190.935	106.773	0	37.0796	258.959	886.211	209.112	0	77.4024	0	0	62.7117	0	150.801	0	260.763	0	169.428	33.599	118.704	58.3286	181.094	438.092	0	0
agpat2	1002.41	106.773	52.2152	37.0796	398.398	2215.53	679.614	170.01	116.104	63.4719	86.6551	334.462	748.083	40.2135	244.818	417.221	393.608	304.971	251.993	158.272	0	875.287	273.808	0	56.2556
agpat3	143.202	106.773	78.3228	0	0	0	0	0	174.155	0	0	41.8078	0	30.1602	16.3212	130.381	78.7216	0	0	39.5679	29.1643	0	0	0	84.3834
agpat4	0	0	104.43	0	0	0	26.139	0	0	0	0	0	0	100.534	0	26.0763	0	0	83.9976	0	43.7464	0	0	0	225.023
agpat5	0	0	208.861	37.0796	0	0	0	0	116.104	0	0	104.519	0	40.2135	0	0	0	0	33.599	0	0	0	0	0	0
agpat9	119.335	0	0	0	179.279	0	209.112	0	0	0	476.603	20.9039	93.5104	10.0534	0	286.839	78.7216	135.543	25.1993	0	0	271.641	0	0	0
agps	0	71.182	0	55.6194	0	0	0	0	38.7012	0	0	104.519	0	10.0534	195.854	26.0763	354.247	0	83.9976	158.272	0	0	0	0	0
agrn	95.4677	0	78.3228	55.6194	0	0	104.556	170.01	38.7012	0	389.948	62.7117	0	50.2669	16.3212	104.305	236.165	745.485	0	276.975	14.5821	181.094	383.331	665.868	0
agrp	0	0	0	0	0	0	0	0	0	0	0	62.7117	0	40.2135	0	0	0	0	16.7995	0	43.7464	0	0	0	0
agtpbp1	0	0	0	18.5398	0	0	0	0	58.0518	0	86.6551	0	0	80.4271	0	0	157.443	0	25.1993	118.704	72.9107	0	0	0	28.1278
agtr1a	0	0	0	0	0	0	0	0	0	0	0	0	0	0	0	0	0	0	0	39.5679	0	0	0	0	0
agtrap	0	0	52.2152	203.938	0	0	0	0	116.104	380.831	0	20.9039	0	90.4805	0	0	0	135.543	25.1993	0	160.404	271.641	0	0	0
agxt	0	0	0	0	59.7598	0	0	0	0	0	0	0	0	0	0	0	0	0	0	0	0	0	0	0	0
ahctf1	0	0	182.753	55.6194	0	0	0	0	0	0	0	0	0	90.4805	0	0	0	33.8857	25.1993	0	72.9107	0	0	0	0
ahcy	0	0	0	0	0	0	26.139	0	19.3506	0	0	20.9039	0	10.0534	32.6424	26.0763	0	0	16.7995	316.543	0	0	0	0	28.1278
ahcyl1	167.068	35.591	182.753	111.239	338.639	531.726	0	0	135.454	0	216.638	229.943	2337.76	100.534	114.248	104.305	236.165	474.399	75.5979	0	87.4929	0	0	0	56.2556
ahcyl2	477.338	249.137	130.538	111.239	59.7598	0	26.139	0	135.454	0	476.603	188.135	0	60.3203	359.066	78.2289	78.7216	0	33.599	79.1358	29.1643	30.1823	0	532.694	0
ahi1	0	0	0	0	0	0	0	0	0	0	0	0	0	0	0	0	0	0	100.797	0	43.7464	0	54.7615	0	0
ahnak	71.6008	284.728	287.184	278.097	318.719	265.863	444.363	510.031	251.558	0	389.948	125.423	1589.68	180.961	391.709	625.831	78.7216	609.942	117.597	237.408	116.657	0	328.569	443.912	337.534
ahr	47.7338	0	0	37.0796	0	0	0	0	96.753	0	476.603	0	1028.61	130.694	0	52.1526	354.247	169.428	75.5979	0	277.061	241.458	602.377	44.3912	450.045
ahrr	0	0	0	0	0	0	26.139	0	96.753	1142.49	0	0	0	10.0534	0	0	0	0	16.7995	0	58.3286	30.1823	0	0	0
ahsa1	0	0	0	55.6194	0	0	0	0	19.3506	0	86.6551	83.6155	0	50.2669	146.891	0	78.7216	0	50.3986	0	58.3286	0	0	0	140.639
ahsa2	0	71.182	0	92.699	0	0	0	0	0	0	0	62.7117	0	50.2669	16.3212	0	275.525	0	41.9988	0	87.4929	30.1823	0	0	0
ai314180	71.6008	249.137	0	241.017	0	88.6211	182.973	0	232.207	0	0	292.654	0	231.228	195.854	104.305	432.969	169.428	134.396	79.1358	277.061	30.1823	0	532.694	618.812
ai317395	0	0	0	0	19.9199	0	0	0	19.3506	0	0	0	0	0	0	0	0	0	0	0	0	0	0	0	0
ai413582	47.7338	0	0	0	0	0	0	0	77.4024	0	0	0	0	100.534	0	0	0	0	33.599	0	87.4929	211.276	0	0	0
ai464131	0	0	26.1076	0	0	88.6211	0	0	19.3506	0	0	0	0	10.0534	16.3212	0	39.3608	0	8.39976	0	0	0	0	0	28.1278
ai467606	0	0	0	185.398	0	0	0	0	96.753	0	0	41.8078	0	70.3737	0	0	0	0	33.599	39.5679	233.314	0	0	44.3912	0
ai597479	0	71.182	0	18.5398	0	0	0	0	0	0	0	0	0	0	0	26.0763	0	0	8.39976	0	0	0	0	0	0
ai606181	47.7338	0	0	0	0	0	0	0	0	0	0	0	0	20.1068	0	26.0763	0	0	0	158.272	0	0	0	0	84.3834
ai661453	167.068	0	0	0	0	0	0	0	38.7012	0	0	20.9039	0	10.0534	16.3212	52.1526	78.7216	101.657	25.1993	0	0	0	0	44.3912	0
ai837181	71.6008	0	0	166.858	219.119	0	156.834	0	0	0	129.983	20.9039	0	130.694	0	26.0763	39.3608	0	50.3986	0	102.075	0	0	0	450.045
ai846148	0	71.182	0	92.699	79.6797	0	0	0	0	0	0	0	0	30.1602	0	26.0763	0	0	16.7995	0	0	0	0	0	0
ai854703	0	0	0	0	0	0	0	0	0	0	0	0	0	0	0	0	0	0	16.7995	0	0	0	0	0	0
ai987944	119.335	35.591	0	55.6194	0	0	0	0	38.7012	0	0	0	0	40.2135	0	0	0	0	33.599	0	43.7464	0	0	488.303	0
aida	47.7338	35.591	0	18.5398	19.9199	0	0	0	58.0518	63.4719	0	0	93.5104	50.2669	0	0	78.7216	67.7713	67.1981	39.5679	0	0	54.7615	88.7823	0
aif1	0	106.773	365.507	278.097	19.9199	0	0	0	135.454	634.719	0	62.7117	0	291.548	146.891	0	0	0	159.595	0	247.897	60.3646	54.7615	0	253.15
aifm1	71.6008	106.773	0	111.239	99.5996	0	0	0	19.3506	0	433.276	209.039	0	30.1602	228.497	26.0763	0	67.7713	16.7995	0	145.821	271.641	0	0	0
aifm2	0	0	26.1076	0	0	0	0	0	38.7012	0	0	0	0	10.0534	0	0	0	0	41.9988	197.84	0	90.5469	0	0	0
aig1	143.202	35.591	0	0	0	0	26.139	0	38.7012	0	0	20.9039	0	10.0534	0	52.1526	0	0	58.7983	0	0	0	0	0	225.023
aim1	47.7338	142.364	0	0	79.6797	0	26.139	0	58.0518	0	0	62.7117	0	20.1068	293.782	234.687	39.3608	135.543	0	0	0	0	0	0	0
aim1l	23.8669	0	0	0	59.7598	0	52.278	0	19.3506	0	0	0	0	0	228.497	26.0763	78.7216	0	16.7995	0	0	150.912	0	0	0
aim2	0	0	0	18.5398	0	0	0	0	19.3506	0	0	0	0	80.4271	0	52.1526	0	0	117.597	0	174.986	0	0	0	112.511
aimp1	95.4677	213.546	234.969	111.239	39.8398	0	0	0	19.3506	0	0	62.7117	0	60.3203	0	182.534	0	0	83.9976	118.704	102.075	0	0	0	0
aimp2	71.6008	0	0	0	0	0	0	0	0	63.4719	129.983	0	1776.7	40.2135	310.103	0	0	0	16.7995	0	0	0	0	0	0
aip	0	0	104.43	0	0	0	0	0	58.0518	0	0	0	0	40.2135	16.3212	0	0	0	75.5979	0	43.7464	0	0	266.347	0
aire	0	0	0	0	0	0	0	0	0	0	0	0	0	0	0	0	0	0	8.39976	0	0	0	0	0	0
ajuba	23.8669	0	0	0	39.8398	0	0	0	0	0	0	0	0	0	0	0	0	0	0	0	0	0	0	0	0
ak1	0	0	0	0	39.8398	0	0	0	0	0	0	20.9039	0	0	0	0	0	0	0	0	0	0	0	0	0
ak157302	95.4677	71.182	0	0	19.9199	0	0	0	0	0	0	41.8078	0	20.1068	0	104.305	0	0	0	0	14.5821	0	109.523	0	84.3834
ak2	1097.88	498.274	626.583	296.637	756.957	2215.53	496.641	0	522.466	0	129.983	1191.52	280.531	301.602	473.315	834.442	432.969	169.428	117.597	435.247	466.629	754.558	438.092	932.215	0
ak3	190.935	71.182	208.861	0	79.6797	0	209.112	3060.18	96.753	0	0	188.135	0	40.2135	114.248	234.687	0	33.8857	33.599	474.815	87.4929	90.5469	0	0	0
ak6	23.8669	71.182	26.1076	148.318	0	0	104.556	0	58.0518	0	0	0	0	40.2135	0	0	78.7216	33.8857	8.39976	0	0	0	0	0	0
ak7	0	0	0	0	0	0	0	0	0	0	0	20.9039	0	0	0	0	0	0	0	0	0	0	0	0	0
ak9	0	0	0	18.5398	0	0	0	0	0	0	0	0	0	0	0	0	0	0	8.39976	0	0	0	0	0	0
akap1	0	71.182	0	0	0	0	0	0	0	0	0	0	0	30.1602	130.57	0	0	0	0	0	0	60.3646	164.285	0	0
akap10	0	0	0	18.5398	79.6797	0	0	0	0	0	0	20.9039	0	70.3737	16.3212	78.2289	0	0	41.9988	0	72.9107	0	0	0	0
akap11	167.068	0	0	0	0	0	26.139	0	58.0518	0	476.603	41.8078	0	120.641	32.6424	78.2289	0	0	134.396	118.704	43.7464	392.37	438.092	0	112.511
akap12	0	0	0	0	0	0	0	0	19.3506	0	0	0	0	0	0	0	0	0	8.39976	0	14.5821	0	0	0	112.511
akap13	23.8669	71.182	156.646	630.353	438.238	177.242	156.834	0	522.466	1205.97	303.293	20.9039	93.5104	462.456	310.103	443.297	0	67.7713	587.983	0	1370.72	30.1823	1314.28	443.912	450.045
akap17b	0	0	130.538	0	59.7598	0	52.278	0	19.3506	0	0	0	0	20.1068	0	0	0	0	50.3986	0	0	0	0	0	0
akap5	0	0	0	0	0	0	0	0	19.3506	0	0	0	0	0	0	0	0	0	8.39976	0	0	0	0	0	0
akap7	143.202	106.773	0	18.5398	99.5996	0	78.417	0	38.7012	0	86.6551	271.75	0	10.0534	0	26.0763	78.7216	0	8.39976	118.704	14.5821	0	0	133.174	168.767
akap8	47.7338	0	0	129.779	159.359	0	0	0	174.155	0	476.603	41.8078	0	140.747	228.497	26.0763	78.7216	0	142.796	0	174.986	150.912	54.7615	0	0
akap8l	95.4677	35.591	182.753	74.1592	119.52	0	26.139	1020.06	38.7012	952.079	649.913	62.7117	0	50.2669	0	0	0	304.971	134.396	0	291.643	0	0	0	309.406
akap9	501.205	533.865	234.969	333.716	577.678	886.211	182.973	1530.09	309.61	63.4719	43.3276	355.366	2431.27	331.762	0	234.687	196.804	237.2	167.995	197.84	131.239	452.735	0	177.565	281.278
akip1	0	0	0	18.5398	0	0	0	0	0	0	0	0	0	30.1602	0	0	0	0	0	0	0	0	0	0	0
akirin1	0	142.364	156.646	18.5398	59.7598	0	0	0	58.0518	0	0	20.9039	93.5104	80.4271	0	104.305	0	0	41.9988	0	160.404	482.917	0	0	28.1278
akirin2	0	0	0	0	0	0	0	0	38.7012	0	0	83.6155	0	40.2135	0	0	0	0	33.599	0	29.1643	0	0	0	56.2556
akna	0	0	26.1076	129.779	0	0	26.139	0	193.506	0	0	0	0	160.854	146.891	0	0	0	134.396	0	131.239	0	0	0	56.2556
akr1a1	906.943	1316.87	443.829	296.637	1135.44	1329.32	627.336	3400.2	309.61	0	779.896	1233.33	93.5104	331.762	408.03	782.289	905.298	779.37	310.791	197.84	291.643	362.188	164.285	1154.17	140.639
akr1b10	47.7338	0	0	74.1592	59.7598	0	0	0	38.7012	0	43.3276	0	0	40.2135	212.176	0	0	0	33.599	0	0	0	0	0	0
akr1b3	23.8669	106.773	0	55.6194	0	0	0	0	0	0	0	20.9039	0	40.2135	32.6424	26.0763	0	0	16.7995	0	14.5821	0	54.7615	0	28.1278
akr1b7	95.4677	213.546	0	0	139.439	0	104.556	0	0	0	0	125.423	0	50.2669	0	130.381	0	0	0	0	0	0	0	0	0
akr1b8	0	0	0	0	0	0	0	0	19.3506	0	0	0	0	10.0534	0	0	0	0	8.39976	0	0	0	0	0	0
akr1c13	0	0	52.2152	18.5398	0	0	0	0	19.3506	0	43.3276	0	0	0	277.46	0	0	0	0	0	0	30.1823	54.7615	44.3912	0
akr1c19	0	0	0	0	0	0	0	0	0	0	0	146.327	0	0	0	0	0	0	0	0	0	0	0	0	0
akr1e1	47.7338	0	26.1076	0	179.279	0	0	0	38.7012	0	0	0	0	20.1068	0	0	39.3608	0	0	0	43.7464	0	0	0	0
akr7a5	167.068	0	78.3228	18.5398	219.119	177.242	0	0	154.805	0	389.948	355.366	0	50.2669	228.497	130.381	78.7216	169.428	8.39976	39.5679	29.1643	241.458	383.331	177.565	196.895
akt1	167.068	142.364	365.507	129.779	99.5996	1063.45	78.417	0	96.753	63.4719	0	62.7117	0	110.587	16.3212	26.0763	118.082	203.314	75.5979	0	145.821	30.1823	54.7615	0	84.3834
akt1s1	0	0	0	18.5398	39.8398	0	0	0	19.3506	63.4719	0	62.7117	0	20.1068	0	26.0763	78.7216	0	8.39976	0	0	0	0	0	0
akt2	23.8669	0	0	18.5398	0	0	0	0	19.3506	0	0	20.9039	0	0	228.497	26.0763	0	33.8857	50.3986	0	14.5821	30.1823	0	0	0
akt3	23.8669	0	130.538	74.1592	0	0	261.39	0	77.4024	126.944	0	104.519	0	70.3737	16.3212	52.1526	39.3608	101.657	142.796	0	379.136	0	273.808	0	365.662
aktip	0	0	0	0	0	0	0	0	19.3506	0	0	0	0	30.1602	0	26.0763	0	0	0	0	58.3286	0	0	0	0
alad	119.335	71.182	26.1076	18.5398	0	88.6211	0	0	0	0	216.638	125.423	0	20.1068	0	26.0763	0	0	41.9988	0	0	0	0	0	0
alas1	0	35.591	0	129.779	0	88.6211	26.139	0	19.3506	0	0	62.7117	0	10.0534	81.606	26.0763	157.443	0	8.39976	0	72.9107	181.094	0	0	253.15
alcam	23.8669	35.591	78.3228	222.478	39.8398	0	0	0	135.454	0	0	0	0	70.3737	0	0	0	0	8.39976	0	29.1643	0	0	0	168.767
aldh16a1	167.068	284.728	104.43	18.5398	19.9199	0	26.139	0	38.7012	0	0	229.943	0	40.2135	48.9636	78.2289	432.969	0	16.7995	0	29.1643	0	54.7615	0	0
aldh18a1	71.6008	355.91	0	74.1592	139.439	708.968	26.139	0	19.3506	0	0	229.943	0	30.1602	65.2848	104.305	275.525	67.7713	16.7995	0	0	211.276	0	44.3912	56.2556
aldh1a1	453.471	0	0	0	219.119	0	52.278	0	38.7012	0	346.62	125.423	0	0	342.745	52.1526	0	169.428	0	118.704	14.5821	0	0	0	0
aldh1a2	0	0	0	18.5398	0	0	0	0	58.0518	0	0	0	0	100.534	130.57	0	118.082	0	25.1993	0	0	0	0	0	0
aldh1a3	0	0	0	92.699	0	0	0	0	0	63.4719	0	0	0	20.1068	0	0	0	0	83.9976	0	116.657	0	0	0	0
aldh1a7	0	35.591	0	0	39.8398	0	0	0	0	0	0	0	0	0	0	0	0	0	0	0	0	0	0	0	0
aldh1b1	262.536	462.683	26.1076	0	378.479	0	130.695	0	193.506	63.4719	86.6551	794.348	0	180.961	81.606	312.916	629.772	0	8.39976	197.84	0	301.823	0	44.3912	0
aldh1l1	47.7338	213.546	0	0	39.8398	265.863	156.834	0	0	0	346.62	250.847	0	20.1068	293.782	312.916	0	67.7713	0	197.84	0	241.458	54.7615	310.738	28.1278
aldh2	95.4677	106.773	443.829	111.239	39.8398	354.484	182.973	170.01	116.104	825.135	0	188.135	0	221.174	130.57	156.458	118.082	237.2	100.797	316.543	145.821	90.5469	0	0	253.15
aldh3a2	95.4677	177.955	0	0	59.7598	0	0	0	0	0	0	0	0	20.1068	0	234.687	118.082	101.657	16.7995	118.704	14.5821	150.912	0	0	56.2556
aldh3b1	71.6008	0	0	18.5398	0	0	0	0	58.0518	0	0	41.8078	0	0	0	260.763	0	0	25.1993	0	0	0	54.7615	0	0
aldh3b2	0	0	0	0	0	0	0	0	0	0	0	0	0	20.1068	0	0	0	0	0	0	0	0	0	0	0
aldh5a1	23.8669	142.364	0	0	0	0	0	0	38.7012	0	0	0	0	0	0	78.2289	0	0	0	0	0	0	0	0	0
aldh6a1	0	0	0	0	0	0	0	0	38.7012	0	0	0	0	0	0	0	0	0	0	0	0	0	0	0	0
aldh9a1	477.338	106.773	417.722	111.239	39.8398	0	182.973	0	135.454	63.4719	86.6551	209.039	1776.7	90.4805	0	443.297	78.7216	33.8857	83.9976	276.975	14.5821	271.641	0	0	0
aldoa	501.205	605.047	574.368	74.1592	517.918	443.105	130.695	1190.07	309.61	63.4719	0	689.828	0	472.509	326.424	651.907	275.525	135.543	453.587	79.1358	320.807	362.188	109.523	488.303	337.534
aldoart1	71.6008	106.773	52.2152	0	139.439	0	0	170.01	19.3506	0	0	83.6155	0	30.1602	114.248	26.0763	39.3608	0	50.3986	0	29.1643	0	0	0	0
aldob	2864.03	1459.23	78.3228	18.5398	4342.54	1417.94	5776.72	4080.24	328.96	317.36	1949.74	2466.66	2618.29	412.189	2121.76	5032.73	3188.22	6370.51	25.1993	2057.53	0	1358.2	2847.6	754.65	28.1278
aldoc	0	0	0	0	0	0	0	0	0	0	0	0	0	0	0	0	0	0	8.39976	0	204.15	0	0	0	0
alg1	0	106.773	0	0	0	0	0	0	0	0	0	0	0	20.1068	0	0	0	0	8.39976	0	0	0	0	0	56.2556
alg10b	0	0	26.1076	0	0	0	0	0	0	0	0	0	0	0	0	0	196.804	0	0	0	14.5821	0	0	0	0
alg11	0	177.955	0	55.6194	59.7598	88.6211	26.139	0	212.857	0	43.3276	104.519	0	110.587	0	0	0	0	16.7995	0	29.1643	30.1823	0	443.912	0
alg12	23.8669	0	0	0	0	0	0	0	0	0	0	0	0	0	0	0	0	0	0	0	0	60.3646	54.7615	0	0
alg13	0	0	0	0	0	0	0	0	38.7012	380.831	0	146.327	0	0	0	0	0	0	16.7995	0	29.1643	0	0	0	0
alg2	0	35.591	0	0	59.7598	0	0	0	58.0518	0	259.965	0	0	20.1068	0	0	0	0	41.9988	0	72.9107	0	0	0	0
alg5	23.8669	0	0	0	79.6797	0	78.417	0	38.7012	0	129.983	104.519	0	20.1068	0	182.534	39.3608	0	16.7995	0	233.314	0	54.7615	0	0
alg6	0	106.773	0	0	0	88.6211	0	0	58.0518	0	0	83.6155	0	0	228.497	52.1526	275.525	67.7713	25.1993	158.272	0	0	0	0	0
alg8	0	0	0	0	0	0	0	0	0	0	0	0	0	40.2135	0	0	0	67.7713	33.599	0	0	0	0	0	0
alg9	23.8669	142.364	130.538	55.6194	0	0	0	0	0	0	0	0	0	0	0	130.381	0	0	0	0	0	0	0	0	0
alkbh1	23.8669	106.773	26.1076	92.699	19.9199	0	26.139	0	77.4024	190.416	0	41.8078	0	110.587	0	104.305	0	0	125.996	0	131.239	0	0	0	0
alkbh2	0	0	0	0	0	0	0	0	38.7012	0	0	0	0	10.0534	0	0	0	0	0	0	43.7464	0	0	0	0
alkbh4	0	177.955	130.538	0	0	88.6211	52.278	0	0	0	0	0	0	20.1068	0	0	0	0	0	0	0	60.3646	0	0	0
alkbh5	0	35.591	52.2152	129.779	139.439	0	26.139	0	174.155	0	0	188.135	0	150.801	32.6424	0	118.082	0	33.599	197.84	116.657	90.5469	876.184	0	168.767
alkbh6	0	0	0	111.239	0	0	52.278	0	0	0	0	0	0	0	0	0	118.082	33.8857	8.39976	39.5679	29.1643	0	0	0	0
alkbh7	0	106.773	0	0	0	0	0	0	38.7012	0	476.603	0	0	80.4271	0	52.1526	118.082	0	33.599	0	29.1643	0	0	0	0
alkbh8	0	35.591	0	0	0	0	26.139	0	19.3506	0	0	0	187.021	10.0534	0	0	0	0	50.3986	0	72.9107	0	0	0	0
alms1	23.8669	71.182	52.2152	0	19.9199	0	0	0	38.7012	0	0	20.9039	0	50.2669	32.6424	0	0	33.8857	16.7995	39.5679	174.986	0	0	0	28.1278
alox12e	0	0	0	0	0	0	0	0	0	0	0	0	0	0	0	0	0	0	0	0	0	0	0	0	0
alpi	286.403	0	0	0	537.838	0	993.282	0	0	0	0	83.6155	0	10.0534	359.066	938.747	275.525	542.171	0	356.111	0	60.3646	383.331	44.3912	0
alpk2	0	0	0	0	0	0	0	0	0	126.944	0	0	93.5104	0	0	0	0	0	8.39976	0	0	0	0	0	0
alpl	71.6008	0	0	0	0	0	0	0	0	0	0	0	0	20.1068	0	0	0	0	25.1993	0	0	0	0	0	0
als2	47.7338	0	130.538	0	159.359	0	0	340.02	116.104	0	0	20.9039	0	10.0534	0	0	196.804	101.657	0	118.704	0	30.1823	0	399.521	0
als2cl	47.7338	0	0	0	99.5996	0	0	0	19.3506	0	0	0	0	0	0	26.0763	0	67.7713	16.7995	0	0	0	0	0	0
als2cr12	0	35.591	0	0	0	0	0	0	0	0	0	0	0	0	0	0	39.3608	0	0	39.5679	0	0	0	0	0
alyref	0	0	208.861	37.0796	0	0	0	0	58.0518	0	0	0	0	50.2669	146.891	0	0	0	75.5979	0	0	0	0	0	0
alyref2	0	0	0	0	19.9199	0	0	0	19.3506	0	0	83.6155	0	20.1068	65.2848	0	0	0	83.9976	0	29.1643	0	0	0	0
amacr	0	177.955	0	0	59.7598	0	0	0	0	0	0	62.7117	0	10.0534	0	0	0	0	0	0	0	0	0	0	0
ambra1	0	106.773	26.1076	55.6194	0	0	104.556	0	58.0518	126.944	43.3276	104.519	0	50.2669	0	78.2289	157.443	271.085	83.9976	0	72.9107	0	0	0	0
amd1	23.8669	35.591	0	55.6194	59.7598	0	0	0	38.7012	0	0	0	0	80.4271	0	26.0763	39.3608	0	50.3986	39.5679	14.5821	0	54.7615	0	0
amdhd2	143.202	106.773	26.1076	0	0	0	0	0	77.4024	0	0	209.039	0	90.4805	0	286.839	118.082	33.8857	8.39976	0	58.3286	0	0	0	0
amer1	0	0	0	0	0	0	52.278	0	77.4024	0	0	0	0	20.1068	0	0	236.165	0	33.599	0	43.7464	0	0	0	0
amer2	0	0	0	0	0	0	0	0	38.7012	0	0	0	0	20.1068	0	0	0	0	0	0	0	0	0	0	0
amfr	214.802	0	0	55.6194	219.119	0	0	0	0	0	303.293	20.9039	0	90.4805	195.854	0	0	203.314	25.1993	0	72.9107	0	0	44.3912	0
amica1	23.8669	142.364	104.43	426.416	99.5996	0	52.278	0	290.259	0	0	20.9039	187.021	191.014	228.497	0	157.443	0	159.595	0	102.075	0	0	0	309.406
amigo1	23.8669	0	0	0	0	0	0	0	0	0	0	0	0	0	0	0	0	0	8.39976	0	0	0	0	0	0
ammecr1	0	0	0	37.0796	0	797.59	0	0	0	0	0	0	0	60.3203	0	0	0	0	16.7995	0	0	0	0	0	28.1278
ammecr1l	23.8669	0	0	0	99.5996	0	130.695	0	212.857	952.079	0	188.135	0	90.4805	0	0	118.082	0	8.39976	0	87.4929	0	219.046	133.174	0
amn	358.004	177.955	26.1076	0	139.439	0	339.807	170.01	0	0	0	125.423	0	0	342.745	573.679	196.804	169.428	0	79.1358	0	30.1823	0	0	0
amn1	119.335	0	52.2152	185.398	39.8398	0	156.834	0	19.3506	63.4719	0	20.9039	0	80.4271	0	104.305	0	135.543	109.197	0	58.3286	0	438.092	0	0
amot	0	213.546	0	0	0	0	0	0	0	0	0	0	0	0	16.3212	0	0	0	0	0	0	0	0	0	0
amotl1	0	0	0	18.5398	0	0	0	0	58.0518	0	0	41.8078	0	50.2669	0	0	0	0	0	0	29.1643	0	0	0	0
amotl2	0	0	0	37.0796	0	0	52.278	0	0	0	0	0	0	0	0	26.0763	0	0	50.3986	0	0	0	0	0	0
ampd2	0	0	0	0	0	0	0	0	0	0	0	20.9039	0	20.1068	32.6424	0	0	0	25.1993	39.5679	14.5821	0	0	0	0
ampd3	23.8669	0	0	55.6194	0	0	0	0	38.7012	0	0	20.9039	0	20.1068	0	0	0	0	50.3986	0	72.9107	0	0	0	0
amph	0	35.591	0	0	0	0	0	0	19.3506	1015.55	0	0	0	0	0	0	0	0	8.39976	0	29.1643	0	0	0	0
amz1	0	0	78.3228	37.0796	19.9199	0	0	0	0	0	0	0	0	60.3203	0	0	0	0	58.7983	0	0	0	54.7615	0	56.2556
amz2	23.8669	35.591	0	92.699	19.9199	0	0	170.01	77.4024	0	0	20.9039	0	60.3203	0	26.0763	39.3608	203.314	67.1981	0	43.7464	301.823	0	0	84.3834
anapc1	23.8669	249.137	156.646	92.699	0	0	0	0	96.753	63.4719	0	20.9039	93.5104	20.1068	163.212	0	196.804	0	92.3974	0	87.4929	150.912	273.808	0	84.3834
anapc10	0	0	26.1076	0	0	0	0	0	0	0	0	0	0	10.0534	179.533	0	39.3608	0	0	0	0	0	0	0	0
anapc11	95.4677	249.137	26.1076	37.0796	0	88.6211	26.139	0	116.104	0	43.3276	20.9039	0	60.3203	179.533	52.1526	39.3608	0	117.597	158.272	160.404	0	547.615	44.3912	28.1278
anapc13	143.202	0	0	259.557	79.6797	0	0	0	38.7012	0	43.3276	83.6155	0	130.694	16.3212	208.61	275.525	0	327.591	118.704	102.075	543.281	0	0	28.1278
anapc15	0	106.773	0	0	0	0	0	0	38.7012	0	0	20.9039	0	30.1602	0	0	0	0	8.39976	0	0	271.641	0	0	0
anapc16	71.6008	391.501	156.646	74.1592	19.9199	0	0	0	77.4024	0	0	62.7117	0	60.3203	0	0	0	0	159.595	0	233.314	0	0	0	196.895
anapc2	47.7338	0	0	92.699	19.9199	0	0	0	77.4024	0	0	146.327	0	70.3737	0	182.534	0	101.657	25.1993	197.84	131.239	0	0	0	56.2556
anapc4	214.802	35.591	0	0	0	177.242	0	0	0	0	43.3276	0	0	40.2135	0	0	118.082	0	58.7983	39.5679	43.7464	0	0	0	0
anapc5	47.7338	71.182	261.076	148.318	99.5996	0	0	0	212.857	0	0	0	0	180.961	0	26.0763	275.525	0	134.396	0	218.732	0	0	710.259	365.662
anapc7	0	0	78.3228	37.0796	199.199	0	26.139	0	19.3506	0	0	20.9039	0	0	0	0	0	0	41.9988	0	14.5821	0	0	0	0
ang4	0	35.591	0	74.1592	0	0	0	0	0	0	0	83.6155	0	30.1602	0	0	0	0	16.7995	79.1358	0	0	0	0	0
ang5	23.8669	0	0	0	0	0	0	0	0	0	0	20.9039	0	20.1068	0	0	0	0	0	0	0	0	0	0	0
ang6	23.8669	0	0	0	0	0	0	0	0	0	0	0	0	0	0	0	0	0	0	0	0	0	0	0	0
angel1	0	0	0	0	0	0	0	0	19.3506	0	0	0	0	0	0	0	0	0	0	0	0	0	0	0	0
angel2	0	0	52.2152	74.1592	59.7598	0	182.973	0	116.104	0	0	250.847	0	80.4271	16.3212	26.0763	0	169.428	83.9976	118.704	87.4929	0	0	0	112.511
angpt1	0	0	0	0	0	0	0	0	0	0	0	0	0	10.0534	0	0	0	0	0	0	0	0	0	0	0
angpt2	143.202	71.182	52.2152	166.858	0	0	313.668	0	38.7012	0	433.276	41.8078	0	30.1602	0	0	157.443	0	50.3986	0	0	0	0	0	196.895
angptl1	0	0	0	0	0	0	0	0	0	0	0	0	0	20.1068	0	0	0	0	0	0	14.5821	0	0	0	0
angptl2	0	0	0	0	0	0	0	0	0	0	0	0	0	0	0	0	157.443	0	0	0	0	0	0	0	0
angptl3	0	0	0	0	0	0	0	0	0	0	0	0	0	0	0	0	0	0	8.39976	0	0	0	0	0	0
angptl4	0	0	0	0	0	0	26.139	0	0	0	0	0	0	0	0	26.0763	0	0	16.7995	0	0	0	0	0	0
angptl6	0	0	0	0	0	0	0	0	19.3506	0	0	0	0	0	0	0	0	0	0	0	0	0	0	0	0
angptl7	0	0	0	0	19.9199	0	0	0	0	0	0	0	0	10.0534	0	0	0	0	16.7995	0	0	0	0	0	0
angptl8	0	35.591	0	0	0	0	0	0	0	63.4719	0	0	0	0	0	0	0	0	0	0	0	0	0	0	0
ank	47.7338	177.955	0	18.5398	0	0	0	0	77.4024	0	0	20.9039	0	40.2135	0	0	0	101.657	25.1993	39.5679	160.404	0	0	0	0
ank3	143.202	71.182	0	166.858	258.959	0	104.556	0	58.0518	0	173.31	209.039	0	30.1602	0	104.305	393.608	101.657	33.599	0	0	181.094	54.7615	0	0
ankfn1	0	0	0	0	0	0	0	0	0	0	0	0	0	0	0	0	0	0	0	0	0	0	0	0	0
ankfy1	0	177.955	261.076	92.699	99.5996	886.211	182.973	0	58.0518	0	0	20.9039	0	70.3737	97.9272	156.458	39.3608	67.7713	33.599	0	29.1643	0	0	0	0
ankhd1	501.205	213.546	469.937	241.017	219.119	265.863	287.529	4250.26	367.661	126.944	129.983	125.423	0	291.548	32.6424	130.381	118.082	101.657	226.794	237.408	277.061	120.729	547.615	399.521	56.2556
ankib1	23.8669	249.137	26.1076	222.478	0	0	26.139	0	38.7012	63.4719	0	83.6155	0	10.0534	0	78.2289	236.165	67.7713	41.9988	39.5679	131.239	60.3646	0	0	0
ankle1	0	71.182	0	0	0	0	0	0	19.3506	0	173.31	0	0	0	0	0	0	0	0	0	0	0	0	0	0
ankle2	0	142.364	0	18.5398	0	0	0	0	0	63.4719	0	0	0	30.1602	0	26.0763	0	0	33.599	0	14.5821	0	0	0	0
ankmy2	0	35.591	0	55.6194	0	265.863	0	0	38.7012	0	0	0	0	10.0534	0	52.1526	0	0	41.9988	0	0	0	0	0	0
ankra2	47.7338	0	26.1076	129.779	99.5996	0	52.278	0	135.454	0	0	0	0	60.3203	0	26.0763	0	0	151.196	0	58.3286	0	0	0	140.639
ankrd1	0	0	0	0	0	0	0	0	0	0	0	0	0	0	0	0	0	0	0	0	0	0	0	0	0
ankrd10	71.6008	0	0	0	219.119	0	0	0	19.3506	0	0	20.9039	0	40.2135	16.3212	0	39.3608	0	33.599	118.704	14.5821	0	0	0	28.1278
ankrd11	525.072	249.137	417.722	352.256	816.717	177.242	627.336	0	657.92	63.4719	953.206	376.27	0	291.548	163.212	182.534	314.886	237.2	445.187	1305.74	481.211	362.188	109.523	1198.56	562.556
ankrd12	71.6008	569.456	287.184	111.239	378.479	0	52.278	0	599.868	0	563.258	20.9039	2618.29	160.854	65.2848	78.2289	314.886	542.171	310.791	474.815	364.554	150.912	164.285	0	450.045
ankrd13a	47.7338	0	104.43	92.699	39.8398	0	130.695	170.01	38.7012	0	0	83.6155	0	150.801	799.739	182.534	78.7216	101.657	125.996	0	233.314	392.37	0	310.738	168.767
ankrd13b	0	0	0	0	0	0	0	0	0	0	0	0	0	0	0	0	0	0	0	0	0	362.188	0	0	28.1278
ankrd13c	23.8669	106.773	0	18.5398	0	0	0	0	58.0518	634.719	43.3276	167.231	0	70.3737	261.139	26.0763	0	135.543	92.3974	237.408	116.657	60.3646	0	0	56.2556
ankrd13d	0	0	0	0	0	0	0	0	19.3506	0	0	0	0	0	0	0	0	0	0	0	0	0	0	0	0
ankrd16	0	35.591	0	18.5398	19.9199	0	0	0	19.3506	0	0	62.7117	93.5104	40.2135	0	0	78.7216	0	0	0	43.7464	30.1823	0	0	0
ankrd17	190.935	854.184	261.076	315.177	398.398	88.6211	209.112	0	503.115	63.4719	909.879	313.558	0	291.548	32.6424	286.839	0	271.085	125.996	0	102.075	332.005	0	0	450.045
ankrd23	0	0	0	0	0	0	0	0	58.0518	0	0	0	0	0	0	0	0	0	8.39976	0	29.1643	0	0	0	0
ankrd24	0	0	0	37.0796	0	0	0	0	0	0	0	0	0	10.0534	0	0	0	0	16.7995	0	43.7464	0	54.7615	177.565	0
ankrd26	0	0	0	37.0796	0	0	0	0	38.7012	0	0	83.6155	0	30.1602	0	0	0	0	16.7995	0	0	0	0	0	0
ankrd27	23.8669	0	26.1076	74.1592	79.6797	0	52.278	0	0	0	43.3276	0	0	30.1602	16.3212	0	0	0	25.1993	0	131.239	0	0	0	0
ankrd28	0	35.591	0	0	0	0	0	0	19.3506	0	0	0	0	50.2669	0	26.0763	0	0	16.7995	0	0	0	547.615	0	0
ankrd29	0	0	0	18.5398	0	0	0	0	0	0	0	0	0	10.0534	0	0	0	0	0	0	0	0	0	0	0
ankrd35	0	0	0	55.6194	0	0	0	0	0	0	0	0	0	0	0	0	0	0	0	0	0	0	0	0	140.639
ankrd37	0	0	0	0	0	0	0	0	0	0	0	0	0	20.1068	0	26.0763	0	0	50.3986	0	43.7464	0	0	0	0
ankrd40	0	35.591	26.1076	74.1592	0	0	0	0	38.7012	63.4719	0	41.8078	0	40.2135	0	0	157.443	67.7713	50.3986	0	43.7464	0	54.7615	44.3912	140.639
ankrd44	95.4677	35.591	261.076	129.779	0	88.6211	52.278	0	367.661	0	0	0	0	191.014	65.2848	0	0	0	277.192	39.5679	583.286	0	0	0	590.684
ankrd46	47.7338	0	104.43	18.5398	0	0	0	0	0	0	0	41.8078	0	30.1602	195.854	0	0	0	16.7995	39.5679	14.5821	0	0	355.129	28.1278
ankrd49	71.6008	0	0	37.0796	0	0	0	0	135.454	0	0	62.7117	0	70.3737	0	0	393.608	0	8.39976	0	0	332.005	0	0	0
ankrd50	23.8669	0	0	92.699	0	0	0	0	0	0	43.3276	0	0	20.1068	359.066	0	0	0	16.7995	0	0	90.5469	0	0	0
ankrd52	0	0	52.2152	18.5398	19.9199	0	0	0	38.7012	0	129.983	41.8078	0	20.1068	0	0	0	0	8.39976	39.5679	14.5821	0	0	0	28.1278
ankrd54	0	0	0	74.1592	0	0	26.139	0	0	0	173.31	41.8078	654.573	50.2669	0	78.2289	0	135.543	67.1981	0	0	0	54.7615	577.085	0
ankrd55	0	0	208.861	37.0796	0	0	0	0	0	0	0	0	0	0	0	0	39.3608	0	0	79.1358	0	0	0	0	0
ankrd6	0	0	0	0	0	0	0	0	0	0	0	0	0	0	0	0	0	0	8.39976	0	0	0	0	0	0
ankrd9	47.7338	0	0	0	0	0	0	0	0	0	0	0	0	0	163.212	0	0	0	8.39976	0	43.7464	0	0	0	0
anks1	0	0	0	0	0	0	0	0	77.4024	0	43.3276	0	0	0	0	0	157.443	0	8.39976	0	29.1643	0	0	0	112.511
anks3	0	0	52.2152	18.5398	79.6797	0	182.973	0	96.753	0	0	0	0	140.747	522.278	26.0763	0	0	41.9988	0	145.821	0	0	0	0
anks4b	358.004	213.546	78.3228	0	179.279	0	182.973	0	77.4024	0	303.293	418.078	1028.61	40.2135	114.248	130.381	118.082	101.657	0	158.272	0	422.552	164.285	0	0
anks6	0	0	0	18.5398	0	0	0	0	0	0	0	0	0	0	0	0	0	0	16.7995	0	0	0	0	0	28.1278
ankzf1	0	0	0	129.779	239.039	88.6211	26.139	0	77.4024	0	0	125.423	0	60.3203	0	0	157.443	0	50.3986	0	58.3286	0	54.7615	443.912	337.534
anln	0	284.728	0	0	0	0	0	0	0	0	0	0	0	0	0	0	0	0	0	0	0	0	0	0	0
ano10	0	0	156.646	0	19.9199	0	104.556	0	19.3506	0	0	41.8078	0	0	0	0	669.133	0	8.39976	79.1358	0	0	0	0	0
ano6	1145.61	71.182	652.69	18.5398	1274.88	265.863	444.363	0	96.753	126.944	649.913	146.327	2898.82	80.4271	228.497	1538.5	590.412	813.256	33.599	514.383	131.239	392.37	657.138	0	225.023
ano8	0	0	0	0	0	0	0	0	0	0	0	0	0	20.1068	0	0	0	0	0	0	72.9107	0	547.615	0	0
ano9	214.802	177.955	0	0	239.039	0	209.112	0	96.753	0	519.931	146.327	0	20.1068	261.139	104.305	314.886	169.428	0	158.272	0	0	0	0	0
anp32a	95.4677	249.137	156.646	129.779	39.8398	0	0	0	135.454	0	0	20.9039	0	70.3737	195.854	0	39.3608	101.657	142.796	0	247.897	30.1823	54.7615	0	168.767
anp32b	47.7338	533.865	104.43	278.097	79.6797	0	26.139	0	503.115	952.079	0	271.75	0	291.548	16.3212	104.305	708.494	0	293.992	910.062	408.3	332.005	273.808	399.521	703.195
anp32e	0	142.364	0	129.779	0	0	0	0	58.0518	0	0	20.9039	0	180.961	0	0	78.7216	0	67.1981	0	58.3286	120.729	0	0	0
anpep	14367.9	2598.14	443.829	537.654	8983.88	13824.9	13749.1	13770.8	3018.69	952.079	8145.58	11162.7	4488.5	1256.67	7001.8	16115.2	6258.36	6167.19	176.395	5539.51	204.15	3984.06	10569	2752.25	168.767
antxr2	23.8669	106.773	130.538	0	0	0	0	0	38.7012	0	0	20.9039	0	10.0534	0	0	0	0	16.7995	0	87.4929	0	0	0	0
anxa11	71.6008	71.182	0	55.6194	59.7598	0	52.278	0	96.753	0	86.6551	188.135	0	30.1602	0	0	39.3608	135.543	33.599	39.5679	29.1643	0	54.7615	488.303	0
anxa13	47.7338	0	0	18.5398	19.9199	0	0	0	0	63.4719	0	0	1309.15	10.0534	0	52.1526	0	33.8857	0	79.1358	0	150.912	54.7615	0	28.1278
anxa2	596.673	747.411	52.2152	259.557	1115.52	443.105	1045.56	3910.23	154.805	0	433.276	877.963	0	201.068	456.994	1199.51	944.659	1592.63	25.1993	356.111	0	875.287	0	621.476	309.406
anxa3	0	0	156.646	74.1592	0	0	0	0	0	0	0	0	0	0	0	0	0	0	16.7995	0	160.404	0	0	0	337.534
anxa4	620.54	427.092	313.291	55.6194	159.359	88.6211	418.224	0	96.753	0	1039.86	773.444	0	20.1068	293.782	756.213	78.7216	338.857	41.9988	1305.74	0	181.094	1149.99	221.956	0
anxa5	0	106.773	365.507	203.938	358.559	0	313.668	0	232.207	0	779.896	857.059	0	251.335	65.2848	0	236.165	440.514	83.9976	79.1358	204.15	30.1823	876.184	355.129	309.406
anxa6	0	0	313.291	352.256	59.7598	0	26.139	0	116.104	63.4719	0	20.9039	0	251.335	0	0	0	0	209.994	79.1358	29.1643	0	0	0	84.3834
anxa7	0	71.182	0	37.0796	39.8398	0	235.251	0	38.7012	0	0	0	0	0	32.6424	0	0	33.8857	0	0	58.3286	0	0	0	0
anxa9	0	0	0	0	0	0	0	0	58.0518	0	0	41.8078	0	0	0	0	0	0	41.9988	0	0	0	0	0	0
aoc1	143.202	640.638	182.753	0	258.959	88.6211	1699.04	170.01	38.7012	126.944	346.62	794.348	0	90.4805	97.9272	599.755	275.525	440.514	25.1993	553.951	0	935.651	657.138	88.7823	28.1278
aoc2	0	0	0	0	99.5996	0	0	0	0	63.4719	0	0	0	20.1068	0	0	78.7216	0	0	39.5679	0	0	0	0	0
aoc3	0	0	0	37.0796	0	0	0	0	0	0	43.3276	0	0	30.1602	0	0	0	0	16.7995	0	0	0	0	0	0
aox2	0	0	0	0	0	0	0	0	0	0	0	0	0	0	0	0	0	0	8.39976	39.5679	0	0	0	0	0
aox4	0	0	0	0	0	0	0	0	19.3506	0	0	20.9039	0	0	0	0	0	0	8.39976	0	0	0	0	0	0
ap1ar	286.403	35.591	0	18.5398	139.439	0	52.278	0	96.753	0	346.62	62.7117	0	50.2669	179.533	312.916	0	169.428	41.9988	0	102.075	90.5469	0	0	0
ap1b1	214.802	213.546	0	18.5398	179.279	0	182.973	0	116.104	0	0	0	0	130.694	359.066	260.763	236.165	0	25.1993	0	116.657	241.458	54.7615	44.3912	253.15
ap1g1	262.536	213.546	0	129.779	39.8398	0	0	0	19.3506	0	0	0	0	201.068	0	26.0763	0	0	75.5979	0	58.3286	0	0	0	168.767
ap1g2	47.7338	0	52.2152	0	59.7598	0	0	0	19.3506	0	0	146.327	0	30.1602	0	26.0763	39.3608	0	100.797	0	43.7464	0	0	0	0
ap1m1	190.935	213.546	0	166.858	39.8398	0	52.278	0	96.753	2221.52	0	167.231	0	261.388	16.3212	0	0	0	92.3974	0	116.657	0	711.9	754.65	0
ap1m2	47.7338	0	130.538	0	99.5996	0	0	0	58.0518	0	0	104.519	0	30.1602	0	182.534	39.3608	0	0	316.543	0	30.1823	0	0	0
ap1s1	23.8669	320.319	469.937	259.557	159.359	0	392.085	0	174.155	190.416	0	250.847	0	180.961	342.745	260.763	314.886	169.428	100.797	79.1358	43.7464	332.005	164.285	665.868	0
ap1s2	0	0	0	148.318	0	0	0	0	135.454	0	0	0	0	80.4271	0	0	0	0	100.797	39.5679	131.239	0	0	0	196.895
ap1s3	0	0	26.1076	0	0	0	0	0	58.0518	634.719	0	0	0	20.1068	0	0	0	169.428	25.1993	0	0	0	0	0	0
ap2a1	47.7338	35.591	0	92.699	19.9199	0	104.556	0	19.3506	0	0	0	0	30.1602	179.533	26.0763	0	67.7713	0	0	87.4929	0	0	0	112.511
ap2a2	644.407	106.773	130.538	37.0796	577.678	0	209.112	0	96.753	0	909.879	459.885	93.5104	70.3737	114.248	260.763	78.7216	406.628	75.5979	39.5679	72.9107	301.823	109.523	0	365.662
ap2b1	23.8669	106.773	78.3228	55.6194	19.9199	0	209.112	170.01	212.857	0	259.965	167.231	1122.12	241.281	0	26.0763	78.7216	169.428	235.193	158.272	204.15	0	547.615	754.65	0
ap2m1	119.335	106.773	104.43	148.318	39.8398	0	52.278	0	154.805	0	173.31	146.327	0	140.747	228.497	104.305	39.3608	169.428	134.396	276.975	72.9107	573.464	0	44.3912	112.511
ap2s1	190.935	249.137	0	463.495	139.439	0	182.973	0	212.857	0	476.603	250.847	0	231.228	261.139	234.687	78.7216	271.085	67.1981	39.5679	116.657	150.912	164.285	355.129	56.2556
ap3b1	95.4677	35.591	182.753	37.0796	79.6797	354.484	130.695	0	232.207	0	43.3276	41.8078	0	110.587	0	0	0	101.657	125.996	0	160.404	0	0	0	140.639
ap3b2	0	0	0	0	19.9199	0	0	0	0	0	0	0	0	10.0534	0	0	0	0	0	0	0	0	0	0	0
ap3d1	310.27	142.364	0	92.699	99.5996	708.968	26.139	0	232.207	0	86.6551	41.8078	187.021	120.641	65.2848	0	118.082	0	75.5979	0	29.1643	30.1823	0	355.129	253.15
ap3m1	95.4677	106.773	0	0	0	0	0	0	38.7012	0	303.293	125.423	93.5104	40.2135	0	52.1526	0	0	0	39.5679	0	181.094	0	0	140.639
ap3m2	0	0	0	0	0	0	0	0	58.0518	0	0	0	1496.17	80.4271	0	0	0	0	0	0	29.1643	0	0	0	0
ap3s2	71.6008	35.591	0	0	99.5996	0	0	0	38.7012	0	0	62.7117	0	80.4271	0	0	157.443	0	25.1993	0	0	0	273.808	44.3912	0
ap4b1	0	0	0	18.5398	0	0	0	0	0	0	0	0	0	0	97.9272	0	78.7216	0	25.1993	0	0	0	0	0	0
ap4e1	23.8669	0	52.2152	37.0796	159.359	0	26.139	0	19.3506	0	303.293	0	0	50.2669	0	0	0	0	25.1993	0	29.1643	30.1823	0	88.7823	0
ap4m1	23.8669	0	78.3228	0	0	0	0	0	58.0518	0	0	0	0	20.1068	0	0	0	0	8.39976	0	72.9107	181.094	0	0	0
ap4s1	0	0	0	0	0	0	0	0	0	0	0	0	0	0	195.854	52.1526	0	0	0	0	0	0	0	0	140.639
ap5b1	95.4677	0	0	55.6194	0	0	0	0	0	63.4719	0	0	0	10.0534	0	26.0763	0	33.8857	33.599	0	14.5821	0	0	0	0
ap5m1	0	0	26.1076	0	0	0	0	0	0	0	0	0	0	0	0	0	0	0	0	0	72.9107	0	0	0	0
ap5s1	119.335	0	0	0	0	0	26.139	0	58.0518	0	0	0	0	20.1068	179.533	182.534	0	0	0	0	145.821	0	0	0	0
ap5z1	0	106.773	0	37.0796	39.8398	0	104.556	0	0	0	0	0	0	0	0	0	0	0	33.599	118.704	14.5821	0	0	0	0
apaf1	0	0	261.076	166.858	139.439	0	182.973	0	19.3506	63.4719	0	83.6155	0	50.2669	0	0	275.525	203.314	33.599	0	29.1643	30.1823	328.569	88.7823	225.023
apba1	0	0	0	0	0	0	0	0	0	0	0	0	0	0	0	0	0	0	0	0	0	0	0	0	84.3834
apba2	0	0	0	18.5398	0	0	0	0	0	0	0	0	0	0	0	0	0	0	0	0	14.5821	0	0	0	0
apba3	119.335	0	0	18.5398	139.439	0	0	0	38.7012	0	0	0	0	0	0	52.1526	0	271.085	0	118.704	14.5821	0	54.7615	0	140.639
apbb1	0	0	0	37.0796	0	0	0	0	0	0	0	0	0	10.0534	0	0	0	0	0	0	0	0	0	0	56.2556
apbb1ip	0	71.182	104.43	296.637	0	0	26.139	0	406.362	1269.44	0	20.9039	0	271.441	0	0	0	0	285.592	118.704	72.9107	60.3646	0	0	365.662
apbb2	167.068	177.955	365.507	37.0796	0	0	26.139	340.02	212.857	253.888	129.983	62.7117	280.531	20.1068	16.3212	365.068	236.165	67.7713	75.5979	633.087	189.568	30.1823	109.523	0	140.639
apc	0	320.319	0	0	179.279	0	261.39	0	19.3506	0	346.62	41.8078	0	130.694	0	286.839	0	0	25.1993	0	58.3286	30.1823	0	0	0
apc2	0	0	0	0	19.9199	0	0	0	0	0	0	0	0	0	0	0	0	0	0	0	0	0	0	0	0
apeh	119.335	249.137	0	18.5398	79.6797	88.6211	209.112	0	96.753	253.888	0	0	0	60.3203	0	104.305	196.804	67.7713	67.1981	79.1358	0	150.912	164.285	0	0
apela	0	0	0	0	0	0	0	0	0	0	519.931	0	0	0	0	0	0	0	0	118.704	0	0	54.7615	0	0
apex1	0	0	0	18.5398	99.5996	0	0	0	0	0	0	0	0	30.1602	0	0	0	0	134.396	0	43.7464	0	0	0	112.511
apex2	0	0	0	37.0796	0	88.6211	0	0	38.7012	0	0	146.327	0	20.1068	0	0	0	0	8.39976	0	14.5821	0	0	0	0
aph1a	143.202	71.182	52.2152	55.6194	99.5996	177.242	130.695	0	38.7012	0	129.983	104.519	0	50.2669	32.6424	26.0763	118.082	0	58.7983	0	72.9107	0	0	221.956	393.789
aph1b	0	0	0	55.6194	0	0	0	0	19.3506	0	0	62.7117	0	10.0534	0	0	0	0	16.7995	0	0	0	0	0	0
aph1c	0	0	0	92.699	0	0	0	0	19.3506	0	0	20.9039	0	0	16.3212	0	0	0	25.1993	0	0	0	0	0	56.2556
api5	47.7338	177.955	234.969	241.017	39.8398	0	26.139	0	135.454	1332.91	173.31	62.7117	0	150.801	522.278	156.458	0	0	125.996	276.975	87.4929	0	0	0	0
apip	0	0	0	0	0	0	0	0	0	0	0	0	0	20.1068	0	0	0	0	50.3986	0	0	0	0	0	0
apitd1	0	0	0	0	0	0	0	0	0	0	0	0	0	0	0	0	0	0	0	0	14.5821	0	0	0	112.511
aplf	23.8669	0	0	0	0	0	0	0	0	0	0	0	0	0	0	0	0	0	0	0	0	0	0	0	0
aplnr	0	0	0	37.0796	0	0	0	0	0	0	0	0	0	0	0	0	0	0	0	0	0	0	0	0	0
aplp1	95.4677	0	26.1076	55.6194	119.52	0	182.973	0	38.7012	0	0	62.7117	0	30.1602	0	417.221	0	33.8857	25.1993	0	0	0	0	0	0
aplp2	190.935	498.274	391.614	55.6194	179.279	88.6211	156.834	2040.12	212.857	0	173.31	229.943	0	100.534	32.6424	208.61	511.69	576.056	75.5979	870.494	29.1643	30.1823	0	0	112.511
apmap	0	35.591	0	0	0	0	0	0	0	0	0	146.327	0	10.0534	0	0	0	0	8.39976	0	0	0	0	0	0
apoa1	12673.3	2562.55	548.26	241.017	15258.7	11077.6	32412.4	10880.7	1915.71	2031.1	7452.34	7818.05	30016.8	1789.5	13040.6	24563.9	7439.19	23652.2	16.7995	5816.48	189.568	6670.29	21740.3	3018.6	84.3834
apoa1bp	47.7338	35.591	0	18.5398	99.5996	0	0	0	0	0	0	104.519	0	60.3203	0	104.305	118.082	67.7713	75.5979	0	0	60.3646	0	0	0
apoa4	3508.44	284.728	234.969	18.5398	8764.77	2215.53	42868	9520.57	793.374	1269.44	3162.91	3428.24	23003.6	1206.41	6332.63	7066.68	2322.29	30666.5	8.39976	2928.03	14.5821	2806.95	14128.5	221.956	84.3834
apob	1694.55	106.773	26.1076	0	1513.91	2570.01	4705.02	3400.2	58.0518	0	1126.52	564.405	280.531	70.3737	65.2848	1277.74	551.051	3964.62	8.39976	395.679	43.7464	633.828	164.285	1331.74	0
apobec1	501.205	355.91	913.767	648.893	577.678	0	653.475	0	619.219	825.135	476.603	125.423	93.5104	653.47	32.6424	260.763	432.969	779.37	579.584	118.704	291.643	150.912	2738.08	355.129	562.556
apobec3	0	213.546	130.538	296.637	79.6797	0	0	0	348.311	0	0	0	0	211.121	424.351	0	39.3608	0	461.987	118.704	670.779	0	0	0	140.639
apobr	0	0	0	0	0	0	0	0	1238.44	0	0	1484.18	0	1015.39	0	0	0	0	0	0	14.5821	0	0	0	0
apoc2	1718.42	177.955	574.368	18.5398	1314.71	177.242	7031.39	170.01	270.908	190.416	1646.45	438.982	187.021	80.4271	1452.59	3233.46	0	1965.37	16.7995	237.408	0	120.729	1588.08	44.3912	0
apoc3	2028.69	0	104.43	0	2390.39	1152.07	10612.4	2720.16	212.857	444.303	433.276	543.501	1776.7	211.121	408.03	3728.91	1416.99	7115.99	0	1226.61	43.7464	452.735	5421.39	0	28.1278
apod	0	0	0	0	0	0	0	0	0	0	43.3276	0	0	10.0534	0	0	0	0	0	0	0	0	0	0	0
apof	0	0	0	18.5398	0	0	0	0	19.3506	0	0	0	0	10.0534	0	0	39.3608	0	0	0	0	30.1823	0	0	0
apol10a	1790.02	1245.68	52.2152	0	896.396	354.484	784.17	0	232.207	0	1386.48	731.636	748.083	180.961	750.775	1173.43	472.329	440.514	0	435.247	0	392.37	766.661	177.565	0
apol10b	23.8669	35.591	0	0	19.9199	0	26.139	0	0	0	0	83.6155	0	0	179.533	0	0	0	0	0	0	0	0	0	0
apol7a	47.7338	0	0	0	278.879	0	130.695	0	0	0	0	0	0	20.1068	359.066	338.992	0	304.971	0	0	14.5821	0	0	0	0
apol7b	0	0	26.1076	185.398	0	0	0	0	77.4024	0	43.3276	0	0	50.2669	0	0	0	0	92.3974	0	218.732	0	0	0	0
apol7e	0	0	0	0	0	0	0	0	19.3506	0	0	0	0	30.1602	0	0	0	0	8.39976	0	87.4929	0	0	0	0
apol9b	23.8669	0	0	0	0	0	0	0	19.3506	0	0	0	0	20.1068	0	78.2289	0	0	0	0	29.1643	0	0	0	0
apoo	23.8669	0	0	0	0	0	0	0	0	0	0	20.9039	0	10.0534	0	0	78.7216	0	0	79.1358	0	0	0	399.521	0
apool	214.802	0	0	0	19.9199	0	0	0	0	0	0	0	0	10.0534	0	0	0	0	33.599	0	29.1643	0	0	0	0
apopt1	47.7338	35.591	0	55.6194	0	0	0	0	0	0	0	0	0	20.1068	0	0	0	0	33.599	0	58.3286	30.1823	0	0	0
app	358.004	71.182	0	185.398	378.479	2038.28	1280.81	510.031	851.426	317.36	779.896	1128.81	374.042	834.431	2790.93	286.839	314.886	1389.31	218.394	158.272	72.9107	452.735	1752.37	1154.17	590.684
appbp2	0	142.364	104.43	74.1592	119.52	0	104.556	0	135.454	1396.38	0	0	0	90.4805	0	26.0763	0	33.8857	117.597	0	72.9107	60.3646	0	488.303	28.1278
appl1	119.335	0	78.3228	0	0	0	78.417	0	38.7012	0	129.983	104.519	0	80.4271	0	0	0	0	16.7995	0	43.7464	60.3646	0	0	365.662
appl2	0	0	0	37.0796	0	0	0	0	19.3506	0	0	0	0	0	0	0	0	169.428	75.5979	0	58.3286	0	0	0	84.3834
aprt	262.536	284.728	104.43	129.779	776.877	0	235.251	680.041	174.155	0	259.965	710.732	0	180.961	1126.16	730.136	984.02	711.599	75.5979	870.494	0	392.37	1369.04	44.3912	478.173
aptx	0	0	52.2152	0	0	0	26.139	0	0	0	0	0	0	10.0534	0	0	0	0	0	0	0	0	0	0	28.1278
aqp1	95.4677	0	0	37.0796	79.6797	177.242	339.807	0	38.7012	0	43.3276	0	0	20.1068	0	78.2289	0	0	8.39976	0	0	0	0	88.7823	0
aqp11	310.27	0	0	0	79.6797	974.832	78.417	0	96.753	0	0	62.7117	0	40.2135	0	365.068	275.525	101.657	0	197.84	0	0	0	0	0
aqp3	0	0	0	55.6194	0	0	0	0	38.7012	0	0	0	0	10.0534	0	0	0	0	8.39976	0	43.7464	0	0	0	28.1278
aqp4	0	106.773	52.2152	0	0	0	0	0	0	0	0	0	0	30.1602	0	52.1526	0	0	0	316.543	43.7464	0	0	0	28.1278
aqp7	0	0	0	0	0	0	52.278	0	0	0	129.983	20.9039	0	20.1068	0	26.0763	0	0	0	0	0	0	0	0	0
aqp9	23.8669	0	0	74.1592	0	0	0	0	38.7012	0	0	62.7117	0	0	0	0	0	0	16.7995	0	0	0	0	0	0
aqr	47.7338	0	156.646	259.557	159.359	0	26.139	0	77.4024	0	0	0	0	10.0534	146.891	0	0	33.8857	50.3986	118.704	277.061	0	54.7615	0	225.023
ar	0	0	0	0	0	0	0	0	38.7012	0	0	0	0	10.0534	0	52.1526	0	0	0	0	0	0	0	0	0
araf	71.6008	35.591	234.969	92.699	39.8398	177.242	104.556	340.02	116.104	571.247	563.258	104.519	280.531	110.587	32.6424	52.1526	157.443	67.7713	193.195	39.5679	160.404	30.1823	0	177.565	0
arap1	47.7338	0	182.753	18.5398	19.9199	0	0	0	116.104	0	0	20.9039	0	10.0534	0	0	0	101.657	75.5979	79.1358	174.986	0	54.7615	0	0
arap2	47.7338	320.319	0	129.779	199.199	0	313.668	0	174.155	0	0	167.231	0	160.854	0	156.458	275.525	33.8857	243.593	276.975	379.136	181.094	711.9	44.3912	253.15
arap3	0	0	52.2152	0	0	0	0	0	0	0	0	0	0	10.0534	0	0	0	0	41.9988	0	29.1643	0	0	0	0
arc	0	0	0	0	0	0	130.695	0	0	0	0	0	0	0	0	0	0	0	0	0	0	0	0	0	0
arcn1	143.202	71.182	104.43	37.0796	338.639	354.484	287.529	0	193.506	1904.16	43.3276	313.558	0	70.3737	0	104.305	0	169.428	142.796	0	145.821	0	0	0	84.3834
areg	23.8669	0	0	0	458.158	0	52.278	0	0	0	0	20.9039	0	0	0	0	0	0	0	0	0	0	0	0	0
arel1	0	0	26.1076	0	19.9199	0	0	0	0	0	0	0	0	60.3203	32.6424	52.1526	118.082	0	16.7995	276.975	87.4929	0	0	0	0
arf1	381.871	0	104.43	278.097	298.799	708.968	418.224	0	193.506	0	433.276	418.078	0	180.961	848.702	208.61	78.7216	67.7713	75.5979	0	14.5821	0	383.331	0	0
arf2	0	0	0	0	0	0	0	0	77.4024	0	0	104.519	93.5104	60.3203	0	0	0	0	8.39976	0	0	0	0	0	0
arf3	47.7338	71.182	52.2152	148.318	378.479	0	104.556	0	154.805	63.4719	0	62.7117	0	20.1068	848.702	0	0	203.314	50.3986	276.975	160.404	90.5469	0	0	225.023
arf4	214.802	177.955	0	74.1592	19.9199	974.832	1150.12	0	38.7012	0	0	83.6155	0	80.4271	195.854	130.381	236.165	101.657	109.197	0	14.5821	0	0	0	0
arf5	763.741	462.683	52.2152	352.256	856.557	1152.07	914.865	510.031	464.414	0	303.293	627.117	0	442.349	505.957	599.755	236.165	474.399	184.795	633.087	364.554	30.1823	0	266.347	337.534
arf6	286.403	249.137	0	166.858	0	0	313.668	0	116.104	0	0	167.231	0	281.495	293.782	234.687	354.247	203.314	235.193	158.272	247.897	211.276	492.854	0	28.1278
arfgap1	0	0	26.1076	37.0796	19.9199	0	130.695	0	135.454	63.4719	0	83.6155	0	110.587	0	0	0	0	25.1993	0	0	90.5469	383.331	0	0
arfgap2	0	0	104.43	0	0	0	52.278	0	19.3506	63.4719	0	0	0	10.0534	0	78.2289	0	33.8857	8.39976	79.1358	116.657	0	54.7615	0	84.3834
arfgap3	143.202	142.364	0	0	59.7598	0	26.139	0	19.3506	0	303.293	83.6155	0	0	0	52.1526	78.7216	0	41.9988	0	72.9107	0	0	0	0
arfgef1	95.4677	391.501	52.2152	129.779	199.199	0	209.112	0	270.908	761.663	0	188.135	0	221.174	0	286.839	511.69	440.514	218.394	276.975	116.657	30.1823	711.9	221.956	56.2556
arfgef2	190.935	0	0	74.1592	0	0	26.139	0	0	0	259.965	20.9039	0	40.2135	0	78.2289	0	0	33.599	79.1358	14.5821	0	0	0	0
arfgef3	0	0	0	18.5398	19.9199	0	0	0	19.3506	0	0	0	0	0	0	0	0	0	0	0	0	0	0	0	0
arfip1	190.935	35.591	0	55.6194	59.7598	0	104.556	0	77.4024	0	0	41.8078	0	40.2135	0	52.1526	78.7216	169.428	50.3986	0	0	0	0	0	0
arfip2	0	0	0	92.699	0	0	0	0	0	0	0	41.8078	0	10.0534	0	26.0763	118.082	0	33.599	0	0	0	0	0	0
arfrp1	23.8669	0	0	129.779	0	0	0	0	77.4024	0	0	41.8078	0	40.2135	0	0	78.7216	0	92.3974	237.408	174.986	0	0	0	0
arg1	0	0	287.184	74.1592	0	0	0	0	0	0	0	0	0	20.1068	0	0	0	0	16.7995	0	43.7464	0	0	0	0
arg2	310.27	391.501	52.2152	0	438.238	88.6211	156.834	0	38.7012	0	216.638	209.039	0	20.1068	195.854	208.61	0	0	0	0	0	271.641	54.7615	532.694	0
arglu1	238.669	427.092	261.076	129.779	159.359	177.242	209.112	170.01	387.012	317.36	736.568	167.231	2431.27	371.975	212.176	260.763	905.298	338.857	369.59	0	335.389	452.735	1423.8	0	253.15
arhgap1	71.6008	0	78.3228	148.318	79.6797	0	52.278	0	19.3506	0	0	62.7117	0	50.2669	228.497	78.2289	0	33.8857	109.197	118.704	72.9107	271.641	0	0	0
arhgap10	23.8669	0	52.2152	74.1592	0	0	0	0	38.7012	0	0	0	0	70.3737	0	0	0	0	8.39976	0	43.7464	0	0	0	0
arhgap11a	23.8669	0	0	18.5398	59.7598	0	0	0	58.0518	0	0	0	0	50.2669	0	0	0	0	8.39976	0	58.3286	90.5469	0	0	56.2556
arhgap12	23.8669	0	26.1076	18.5398	0	0	0	0	38.7012	0	43.3276	0	0	20.1068	0	0	0	67.7713	8.39976	39.5679	14.5821	0	0	0	28.1278
arhgap15	0	0	26.1076	203.938	0	0	0	0	154.805	1459.85	0	41.8078	0	130.694	0	0	0	0	243.593	0	335.389	0	0	0	196.895
arhgap17	143.202	0	156.646	259.557	119.52	88.6211	26.139	0	77.4024	0	0	83.6155	0	110.587	16.3212	182.534	78.7216	101.657	277.192	0	160.404	150.912	54.7615	44.3912	28.1278
arhgap18	23.8669	0	208.861	18.5398	59.7598	88.6211	52.278	0	0	0	0	125.423	0	0	0	182.534	0	0	0	0	0	211.276	0	0	0
arhgap19	0	0	0	55.6194	0	0	0	0	0	0	0	0	0	30.1602	0	0	0	33.8857	8.39976	0	0	0	0	0	0
arhgap20	0	0	0	0	0	0	0	0	0	0	0	0	0	10.0534	0	0	0	0	0	0	14.5821	0	0	0	0
arhgap21	0	35.591	0	0	0	0	26.139	0	19.3506	0	43.3276	0	0	0	0	0	0	0	33.599	0	14.5821	60.3646	0	0	0
arhgap23	0	0	26.1076	0	0	0	0	0	19.3506	0	0	0	0	0	0	26.0763	0	0	8.39976	0	0	0	0	0	0
arhgap24	0	0	0	129.779	0	0	0	0	77.4024	63.4719	0	0	0	50.2669	114.248	0	0	0	67.1981	0	14.5821	0	0	44.3912	281.278
arhgap25	0	0	0	18.5398	39.8398	0	0	0	135.454	0	0	0	0	30.1602	0	0	0	0	33.599	39.5679	291.643	0	0	0	0
arhgap26	143.202	142.364	182.753	55.6194	0	0	0	0	77.4024	0	43.3276	20.9039	0	0	32.6424	182.534	0	0	41.9988	0	43.7464	0	0	0	0
arhgap27	23.8669	0	287.184	111.239	199.199	0	104.556	0	174.155	761.663	0	104.519	0	140.747	375.388	130.381	196.804	67.7713	100.797	39.5679	14.5821	0	0	0	0
arhgap29	0	0	0	55.6194	0	0	0	0	0	0	0	0	0	0	0	0	0	0	0	0	0	0	0	0	0
arhgap30	0	0	52.2152	18.5398	0	0	0	0	154.805	0	0	0	93.5104	251.335	65.2848	0	0	0	226.794	0	204.15	120.729	602.377	44.3912	253.15
arhgap31	95.4677	106.773	391.614	92.699	59.7598	0	52.278	0	154.805	507.775	0	20.9039	0	110.587	48.9636	52.1526	118.082	67.7713	50.3986	0	102.075	0	0	0	0
arhgap32	95.4677	106.773	0	18.5398	159.359	0	26.139	0	19.3506	0	606.586	104.519	0	20.1068	0	312.916	0	67.7713	25.1993	118.704	0	0	0	177.565	0
arhgap33	0	0	0	37.0796	0	0	0	0	0	0	0	0	0	0	0	0	0	0	0	0	0	0	0	0	0
arhgap35	0	0	0	0	0	0	0	0	0	0	0	83.6155	0	10.0534	0	0	196.804	271.085	16.7995	0	14.5821	0	0	0	0
arhgap39	0	0	26.1076	0	0	0	0	0	58.0518	63.4719	0	0	0	0	0	0	118.082	0	8.39976	158.272	29.1643	0	0	0	0
arhgap4	95.4677	0	52.2152	185.398	19.9199	0	0	0	58.0518	0	0	0	0	20.1068	81.606	0	236.165	0	75.5979	39.5679	145.821	0	0	443.912	56.2556
arhgap42	501.205	355.91	0	370.796	0	265.863	182.973	0	0	0	216.638	0	0	90.4805	0	130.381	236.165	135.543	8.39976	0	0	0	0	0	112.511
arhgap44	0	0	0	0	0	0	0	0	0	0	0	0	0	0	0	0	0	0	0	316.543	0	0	0	0	0
arhgap5	95.4677	142.364	26.1076	18.5398	139.439	0	339.807	0	38.7012	0	0	104.519	0	80.4271	16.3212	547.602	196.804	135.543	33.599	118.704	58.3286	150.912	657.138	0	0
arhgap6	0	0	0	55.6194	0	88.6211	0	0	19.3506	0	0	0	0	0	0	0	0	0	58.7983	0	0	0	0	0	0
arhgap8	0	0	0	0	0	0	0	0	0	0	0	0	0	0	0	0	39.3608	0	0	0	0	0	0	0	0
arhgap9	0	0	0	37.0796	0	0	0	0	251.558	0	0	0	0	80.4271	0	0	0	169.428	67.1981	0	335.389	0	0	0	253.15
arhgdia	310.27	640.638	234.969	296.637	338.639	88.6211	313.668	0	483.765	825.135	476.603	376.27	0	311.655	881.345	443.297	354.247	440.514	302.391	197.84	422.882	452.735	0	44.3912	759.451
arhgdib	0	0	548.26	1019.69	0	0	78.417	0	812.725	0	0	41.8078	0	904.805	146.891	0	236.165	135.543	949.173	39.5679	597.868	181.094	273.808	0	421.917
arhgdig	0	0	0	0	0	0	0	0	0	0	0	0	0	0	16.3212	0	0	0	0	0	0	0	0	0	0
arhgef1	214.802	0	339.399	426.416	239.039	0	235.251	0	638.57	0	693.241	125.423	0	341.815	571.242	234.687	78.7216	0	604.783	395.679	422.882	60.3646	1423.8	0	365.662
arhgef10	0	0	0	0	0	0	0	0	0	0	0	41.8078	0	10.0534	0	0	0	0	0	79.1358	0	0	0	0	0
arhgef10l	0	0	26.1076	0	0	0	0	0	19.3506	0	0	0	0	0	0	26.0763	0	0	0	0	14.5821	90.5469	0	0	0
arhgef11	0	106.773	0	18.5398	59.7598	88.6211	0	0	38.7012	0	43.3276	104.519	0	30.1602	0	182.534	39.3608	0	16.7995	0	29.1643	150.912	0	0	0
arhgef12	47.7338	320.319	26.1076	55.6194	0	0	0	0	96.753	0	0	62.7117	0	80.4271	0	52.1526	78.7216	135.543	33.599	118.704	0	0	0	0	28.1278
arhgef15	23.8669	0	0	0	0	0	0	0	19.3506	0	0	0	0	0	0	0	39.3608	0	0	0	0	0	0	0	0
arhgef16	95.4677	142.364	0	0	19.9199	0	104.556	0	0	0	43.3276	0	0	0	326.424	104.305	0	101.657	0	356.111	0	482.917	0	0	28.1278
arhgef17	0	35.591	0	0	0	0	0	0	0	0	0	0	0	0	0	0	0	0	0	0	0	0	0	0	0
arhgef18	0	213.546	0	0	99.5996	0	0	0	58.0518	0	0	0	654.573	50.2669	0	156.458	157.443	0	92.3974	276.975	145.821	0	0	0	0
arhgef19	47.7338	0	208.861	0	0	0	0	0	0	0	0	0	0	10.0534	0	0	0	0	0	0	0	0	0	0	0
arhgef2	0	142.364	261.076	222.478	79.6797	88.6211	418.224	170.01	212.857	444.303	0	0	187.021	100.534	179.533	182.534	0	203.314	92.3974	0	277.061	0	219.046	88.7823	506.301
arhgef25	0	0	0	0	0	0	0	0	19.3506	0	0	0	0	40.2135	0	0	0	0	0	0	0	0	0	0	0
arhgef26	95.4677	249.137	0	0	179.279	0	0	0	19.3506	0	0	0	93.5104	20.1068	16.3212	0	118.082	0	16.7995	79.1358	14.5821	30.1823	54.7615	443.912	0
arhgef28	47.7338	0	0	37.0796	39.8398	0	26.139	0	38.7012	0	0	104.519	0	20.1068	0	0	0	0	25.1993	0	29.1643	301.823	383.331	0	0
arhgef3	0	0	0	37.0796	0	88.6211	0	0	38.7012	0	0	0	0	60.3203	0	0	0	0	58.7983	0	0	0	0	0	0
arhgef33	0	0	0	0	0	0	0	0	19.3506	0	0	0	0	0	0	0	0	0	0	0	0	0	0	0	0
arhgef38	0	0	0	0	0	0	0	0	19.3506	0	43.3276	0	0	0	0	26.0763	0	0	0	39.5679	0	0	0	0	0
arhgef39	143.202	142.364	0	18.5398	0	0	0	0	58.0518	0	0	20.9039	0	0	0	0	0	0	0	0	14.5821	0	0	0	0
arhgef4	0	0	0	0	19.9199	0	0	0	77.4024	0	0	0	0	0	0	0	0	0	8.39976	0	0	0	0	0	0
arhgef40	0	0	26.1076	74.1592	0	0	0	0	0	0	0	0	0	30.1602	16.3212	0	39.3608	0	16.7995	0	14.5821	0	0	0	0
arhgef5	0	71.182	0	55.6194	657.357	0	392.085	0	0	0	0	188.135	0	0	212.176	104.305	196.804	237.2	58.7983	39.5679	0	211.276	0	0	0
arhgef6	0	0	339.399	129.779	0	0	52.278	0	58.0518	63.4719	0	20.9039	0	70.3737	16.3212	0	0	0	83.9976	0	189.568	0	54.7615	0	56.2556
arhgef7	71.6008	142.364	130.538	0	99.5996	0	0	0	77.4024	0	0	83.6155	374.042	50.2669	212.176	26.0763	196.804	67.7713	83.9976	39.5679	0	0	0	0	28.1278
arhgef9	0	0	0	0	0	0	0	0	0	0	0	0	0	0	0	0	0	0	8.39976	0	0	0	0	0	0
arid1a	23.8669	106.773	104.43	241.017	199.199	0	130.695	0	174.155	63.4719	129.983	229.943	93.5104	180.961	342.745	156.458	78.7216	33.8857	201.594	158.272	204.15	633.828	54.7615	0	84.3834
arid1b	0	0	156.646	111.239	0	0	0	0	135.454	0	0	20.9039	0	50.2669	32.6424	26.0763	78.7216	0	142.796	0	87.4929	0	54.7615	355.129	562.556
arid2	119.335	71.182	0	37.0796	0	0	26.139	0	96.753	0	0	104.519	0	110.587	0	78.2289	0	0	67.1981	0	277.061	0	0	754.65	84.3834
arid3a	0	0	0	18.5398	19.9199	0	26.139	170.01	77.4024	0	0	0	0	0	16.3212	156.458	39.3608	0	50.3986	0	174.986	0	0	0	0
arid3b	286.403	35.591	130.538	74.1592	0	0	0	0	77.4024	0	0	83.6155	93.5104	70.3737	0	52.1526	0	169.428	92.3974	0	160.404	0	0	266.347	0
arid4a	95.4677	249.137	574.368	37.0796	239.039	0	287.529	0	541.817	571.247	0	83.6155	2057.23	371.975	81.606	208.61	157.443	67.7713	285.592	356.111	991.586	271.641	273.808	0	1265.75
arid4b	214.802	427.092	0	203.938	278.879	0	156.834	0	270.908	190.416	0	20.9039	0	201.068	0	234.687	0	169.428	167.995	593.519	422.882	30.1823	273.808	0	140.639
arid5a	0	0	0	129.779	0	0	0	0	77.4024	0	0	0	0	70.3737	0	26.0763	0	0	50.3986	0	189.568	0	547.615	44.3912	28.1278
arid5b	47.7338	0	0	74.1592	0	0	0	0	38.7012	0	0	20.9039	0	110.587	0	0	275.525	0	50.3986	39.5679	87.4929	0	164.285	0	168.767
arih2	47.7338	0	104.43	111.239	79.6797	0	0	0	58.0518	0	0	0	0	10.0534	97.9272	52.1526	0	33.8857	75.5979	237.408	58.3286	30.1823	219.046	0	28.1278
arl1	190.935	249.137	182.753	18.5398	159.359	0	313.668	0	38.7012	317.36	0	0	0	30.1602	228.497	52.1526	157.443	0	50.3986	0	0	60.3646	0	0	0
arl10	0	0	26.1076	37.0796	0	0	0	0	0	0	0	0	0	30.1602	0	0	0	0	41.9988	0	14.5821	0	0	0	28.1278
arl11	0	0	0	37.0796	0	0	0	0	38.7012	0	0	0	0	0	16.3212	0	0	0	0	0	0	0	0	0	0
arl13b	23.8669	0	0	0	19.9199	0	78.417	0	0	0	0	0	0	0	0	0	0	0	16.7995	39.5679	0	30.1823	0	0	28.1278
arl14	0	0	0	0	119.52	0	52.278	0	0	0	0	41.8078	0	20.1068	0	78.2289	0	101.657	0	0	0	301.823	0	0	0
arl14ep	0	0	0	0	0	0	130.695	0	0	0	173.31	0	0	0	0	0	0	0	0	0	0	0	0	0	0
arl15	0	71.182	0	0	0	0	0	0	0	0	0	0	0	20.1068	0	52.1526	0	0	0	0	0	0	0	443.912	0
arl16	0	71.182	26.1076	0	0	0	0	0	58.0518	0	0	20.9039	0	10.0534	0	26.0763	0	67.7713	33.599	118.704	0	30.1823	109.523	0	28.1278
arl2	0	106.773	0	37.0796	0	0	0	0	0	0	0	125.423	0	10.0534	0	0	39.3608	0	25.1993	0	0	90.5469	0	0	0
arl2bp	0	0	0	74.1592	0	0	0	0	19.3506	0	0	20.9039	0	20.1068	0	0	0	0	75.5979	0	43.7464	0	0	0	84.3834
arl3	23.8669	0	0	0	0	0	0	0	0	1459.85	0	0	0	0	0	78.2289	0	0	33.599	0	29.1643	150.912	0	177.565	0
arl4a	214.802	0	26.1076	74.1592	0	0	52.278	0	0	0	0	104.519	0	40.2135	0	0	236.165	0	67.1981	0	72.9107	0	54.7615	0	84.3834
arl4c	0	0	52.2152	55.6194	0	0	0	0	19.3506	0	0	0	0	90.4805	163.212	0	0	0	0	0	43.7464	0	0	0	168.767
arl5a	0	71.182	0	18.5398	0	0	26.139	0	116.104	0	0	20.9039	0	0	32.6424	26.0763	0	67.7713	16.7995	0	0	90.5469	0	0	0
arl5b	0	35.591	0	0	0	0	130.695	170.01	0	63.4719	346.62	0	0	100.534	0	0	78.7216	0	92.3974	0	0	0	547.615	0	0
arl5c	0	0	0	0	0	0	0	0	0	0	0	20.9039	0	40.2135	0	0	0	0	25.1993	0	14.5821	0	0	0	28.1278
arl6ip1	859.209	249.137	156.646	259.557	358.559	1063.45	235.251	0	58.0518	63.4719	2469.67	794.348	0	472.509	799.739	1199.51	551.051	982.684	310.791	118.704	379.136	241.458	54.7615	532.694	309.406
arl6ip4	119.335	35.591	52.2152	259.557	39.8398	0	26.139	8500.51	96.753	571.247	0	0	187.021	140.747	65.2848	0	0	0	92.3974	553.951	145.821	0	0	0	0
arl6ip5	0	35.591	156.646	129.779	159.359	0	130.695	0	77.4024	0	0	0	0	20.1068	48.9636	104.305	39.3608	271.085	83.9976	39.5679	87.4929	30.1823	438.092	133.174	0
arl6ip6	0	0	0	0	0	0	0	0	19.3506	0	0	0	0	20.1068	0	0	0	101.657	8.39976	0	0	0	0	0	0
arl8a	47.7338	0	130.538	55.6194	79.6797	0	78.417	0	19.3506	0	346.62	41.8078	0	110.587	16.3212	52.1526	0	169.428	25.1993	0	0	0	0	0	0
arl8b	23.8669	71.182	104.43	185.398	179.279	0	0	0	58.0518	0	0	62.7117	0	80.4271	0	0	0	0	117.597	0	58.3286	332.005	0	0	0
arl9	0	0	0	0	0	0	0	0	0	0	0	0	0	0	0	0	0	0	0	0	58.3286	0	0	0	0
armc1	0	0	0	37.0796	39.8398	0	0	0	38.7012	0	0	167.231	0	80.4271	0	0	0	0	58.7983	0	14.5821	0	0	0	0
armc10	23.8669	0	0	0	0	0	0	0	19.3506	0	0	0	0	0	0	0	0	0	33.599	0	29.1643	211.276	0	0	112.511
armc2	0	0	0	0	0	0	0	0	0	0	0	0	0	0	0	52.1526	0	0	0	0	0	0	0	0	0
armc5	47.7338	0	0	37.0796	19.9199	0	26.139	0	0	0	0	167.231	0	10.0534	0	0	0	0	16.7995	0	14.5821	211.276	0	0	0
armc6	0	0	0	0	0	0	0	0	38.7012	0	0	0	0	0	0	0	0	0	0	0	0	0	0	0	0
armc7	0	0	26.1076	18.5398	19.9199	0	0	0	38.7012	380.831	0	0	0	30.1602	0	0	0	0	16.7995	0	29.1643	0	492.854	0	112.511
armc8	0	0	0	37.0796	39.8398	88.6211	104.556	0	96.753	0	43.3276	0	0	20.1068	130.57	0	0	271.085	41.9988	395.679	43.7464	0	0	0	196.895
armc9	0	0	26.1076	0	39.8398	0	26.139	0	58.0518	0	0	0	0	0	0	0	0	0	25.1993	0	14.5821	0	0	0	225.023
armcx1	0	0	0	0	0	0	0	0	19.3506	0	0	0	0	0	0	0	0	0	25.1993	0	14.5821	0	54.7615	0	28.1278
armcx2	0	0	0	18.5398	0	0	0	0	0	0	0	0	0	20.1068	0	0	0	0	16.7995	0	0	0	0	0	0
armcx3	0	0	0	18.5398	0	0	52.278	0	0	0	0	0	0	0	0	0	0	0	0	0	0	0	0	0	0
armcx4	0	0	0	37.0796	0	0	0	0	0	0	0	0	0	0	0	0	0	0	0	0	0	0	0	0	0
armcx6	0	0	0	0	0	0	0	0	0	0	0	0	0	0	0	0	0	0	33.599	39.5679	14.5821	0	0	0	0
armt1	23.8669	71.182	0	37.0796	19.9199	0	52.278	170.01	38.7012	0	0	83.6155	0	20.1068	0	0	39.3608	0	184.795	39.5679	14.5821	0	0	0	0
arnt	71.6008	71.182	208.861	18.5398	0	0	78.417	0	0	63.4719	0	41.8078	0	0	0	0	0	0	8.39976	0	72.9107	0	0	0	0
arnt2	0	0	0	0	0	0	0	0	0	0	0	0	0	0	0	0	0	0	33.599	0	0	0	0	0	0
arntl	0	0	0	0	0	0	0	0	38.7012	0	0	0	0	40.2135	0	0	0	0	0	276.975	0	0	0	0	0
arpc1a	71.6008	71.182	0	148.318	298.799	0	130.695	0	77.4024	63.4719	433.276	146.327	0	40.2135	16.3212	208.61	0	0	50.3986	39.5679	72.9107	301.823	0	532.694	168.767
arpc1b	429.605	177.955	1253.17	982.61	258.959	0	104.556	0	290.259	0	433.276	480.789	0	462.456	424.351	312.916	393.608	338.857	579.584	39.5679	466.629	392.37	219.046	44.3912	506.301
arpc2	477.338	142.364	1200.95	667.433	497.998	0	287.529	2550.15	619.219	0	649.913	857.059	0	653.47	195.854	547.602	39.3608	135.543	2494.73	3007.16	670.779	2082.58	711.9	399.521	984.473
arpc3	190.935	284.728	339.399	519.115	59.7598	354.484	0	0	270.908	0	476.603	459.885	0	462.456	195.854	208.61	0	135.543	201.594	435.247	277.061	392.37	0	88.7823	0
arpc4	620.54	284.728	783.228	556.194	139.439	177.242	418.224	0	657.92	0	86.6551	480.789	0	422.242	587.563	208.61	78.7216	304.971	268.792	514.383	641.615	211.276	54.7615	310.738	309.406
arpc5	548.939	106.773	261.076	185.398	497.998	0	548.919	170.01	290.259	0	0	836.155	280.531	412.189	277.46	312.916	0	169.428	285.592	237.408	495.793	241.458	766.661	133.174	140.639
arpc5l	71.6008	35.591	52.2152	203.938	0	0	26.139	0	116.104	253.888	0	167.231	0	120.641	0	0	0	0	319.191	158.272	58.3286	0	0	0	28.1278
arpin	0	0	0	92.699	19.9199	0	26.139	0	77.4024	0	0	83.6155	0	50.2669	0	0	0	203.314	0	39.5679	0	241.458	109.523	488.303	0
arpp19	501.205	35.591	757.121	259.557	239.039	88.6211	78.417	1870.11	135.454	634.719	953.206	292.654	0	211.121	0	286.839	0	237.2	369.59	276.975	204.15	211.276	54.7615	266.347	196.895
arpp21	71.6008	0	26.1076	18.5398	0	0	26.139	0	77.4024	0	0	41.8078	0	0	0	26.0763	78.7216	0	0	0	0	0	0	0	0
arrb1	95.4677	177.955	0	166.858	179.279	0	26.139	0	58.0518	0	0	146.327	0	70.3737	0	26.0763	0	101.657	75.5979	39.5679	0	0	0	0	0
arrb2	0	71.182	104.43	92.699	0	0	26.139	0	77.4024	0	0	0	0	160.854	0	0	0	0	83.9976	0	72.9107	0	109.523	0	253.15
arrdc1	95.4677	142.364	130.538	55.6194	0	0	52.278	0	58.0518	0	0	104.519	0	70.3737	0	52.1526	39.3608	101.657	33.599	39.5679	131.239	90.5469	0	0	225.023
arrdc2	47.7338	0	0	37.0796	0	0	0	0	0	0	0	0	0	0	16.3212	0	0	33.8857	50.3986	0	43.7464	0	0	0	28.1278
arrdc3	0	0	0	74.1592	0	0	104.556	0	77.4024	63.4719	0	0	0	40.2135	130.57	0	39.3608	0	16.7995	0	0	0	0	0	0
arrdc4	23.8669	0	104.43	92.699	99.5996	0	0	0	19.3506	0	173.31	20.9039	0	50.2669	0	0	0	0	41.9988	0	189.568	181.094	0	0	0
arsa	0	0	0	0	99.5996	0	0	0	0	0	0	41.8078	0	0	0	0	275.525	0	16.7995	0	58.3286	0	0	0	0
arsb	0	35.591	78.3228	111.239	79.6797	88.6211	0	0	38.7012	0	0	41.8078	0	130.694	0	0	0	0	8.39976	0	0	0	0	0	0
arsi	23.8669	0	0	55.6194	0	0	0	0	19.3506	0	0	0	0	0	0	0	0	0	0	0	0	0	0	0	0
arsk	0	0	0	18.5398	0	0	0	0	0	0	0	0	0	0	0	0	0	0	16.7995	0	0	0	0	0	0
art1	0	0	0	0	0	0	0	0	0	0	0	0	0	0	0	0	0	0	16.7995	0	0	0	0	0	0
art2b	0	0	26.1076	0	0	0	26.139	0	0	0	0	0	0	30.1602	0	0	0	0	25.1993	0	0	90.5469	0	44.3912	0
arv1	0	0	0	0	0	0	0	0	0	0	0	0	0	0	212.176	0	0	0	25.1993	0	0	0	0	0	0
arx	0	0	104.43	0	0	0	0	0	0	0	0	0	0	0	0	0	0	0	0	0	0	0	0	0	0
as3mt	143.202	0	26.1076	0	0	0	78.417	0	0	0	0	62.7117	0	0	0	26.0763	0	0	16.7995	316.543	29.1643	30.1823	0	0	0
asah1	47.7338	249.137	26.1076	148.318	39.8398	0	26.139	0	96.753	444.303	0	41.8078	0	80.4271	0	104.305	0	0	33.599	0	0	0	0	0	0
asah2	692.141	35.591	156.646	0	856.557	797.59	1855.87	170.01	77.4024	126.944	693.241	188.135	2805.31	191.014	0	1355.97	865.937	1253.77	8.39976	949.63	0	422.552	1423.8	577.085	28.1278
asap1	47.7338	0	0	0	99.5996	0	52.278	0	58.0518	0	43.3276	20.9039	0	0	16.3212	0	0	372.742	226.794	0	102.075	0	821.423	621.476	590.684
asap2	0	106.773	0	0	99.5996	0	26.139	0	0	0	0	104.519	0	20.1068	0	0	0	0	16.7995	0	0	0	0	0	0
asap3	0	0	0	18.5398	0	0	0	0	19.3506	0	0	0	0	10.0534	0	0	0	0	0	79.1358	0	0	0	0	0
asb1	0	0	0	37.0796	0	0	0	0	19.3506	0	0	62.7117	0	0	130.57	0	0	0	16.7995	0	43.7464	0	0	0	0
asb11	0	0	0	0	0	0	0	0	0	0	0	0	0	0	0	0	0	0	8.39976	0	0	0	0	0	0
asb13	0	106.773	0	0	19.9199	0	78.417	0	116.104	0	259.965	20.9039	0	0	0	208.61	0	0	33.599	0	116.657	30.1823	0	44.3912	0
asb16	0	0	0	0	0	0	0	0	0	0	0	0	0	30.1602	0	0	0	0	0	0	0	0	0	0	0
asb18	0	0	0	0	0	0	0	0	0	0	0	0	0	0	0	52.1526	0	0	0	0	0	0	0	0	0
asb2	71.6008	35.591	182.753	444.955	0	0	130.695	0	290.259	0	0	62.7117	0	191.014	81.606	0	0	0	159.595	0	189.568	0	0	0	675.068
asb3	0	0	0	0	0	0	0	0	0	0	0	0	0	30.1602	0	0	0	0	16.7995	0	0	0	0	0	84.3834
asb6	23.8669	106.773	0	18.5398	19.9199	0	0	0	0	0	0	0	0	0	212.176	0	0	33.8857	33.599	0	0	0	0	0	0
asb7	47.7338	177.955	0	0	0	0	0	0	19.3506	0	0	0	0	40.2135	0	0	0	0	50.3986	39.5679	0	0	0	0	0
asb8	0	0	156.646	37.0796	0	0	0	0	19.3506	0	346.62	0	0	40.2135	0	182.534	0	0	41.9988	0	0	0	0	0	0
ascc1	95.4677	35.591	182.753	166.858	0	0	26.139	0	58.0518	0	0	125.423	0	10.0534	0	0	354.247	0	41.9988	0	0	0	0	443.912	196.895
ascc2	23.8669	71.182	0	0	59.7598	0	130.695	0	96.753	0	0	20.9039	0	40.2135	277.46	104.305	0	0	25.1993	0	14.5821	30.1823	0	44.3912	168.767
ascc3	47.7338	71.182	0	37.0796	199.199	708.968	0	0	96.753	0	43.3276	62.7117	0	50.2669	0	78.2289	0	135.543	50.3986	0	72.9107	0	164.285	0	168.767
ascl2	0	0	130.538	0	0	0	0	0	0	0	0	0	0	0	0	0	0	0	0	0	0	0	0	0	0
asf1a	23.8669	0	0	18.5398	0	0	0	0	19.3506	0	0	0	0	10.0534	0	0	0	67.7713	16.7995	0	0	0	0	0	0
asf1b	0	0	0	0	0	0	0	0	0	0	0	0	0	0	0	0	0	0	8.39976	39.5679	0	0	0	0	84.3834
asgr2	0	0	0	37.0796	0	0	0	0	0	0	0	0	0	0	0	0	0	0	0	0	0	0	0	0	0
ash1l	0	142.364	417.722	259.557	139.439	0	209.112	0	483.765	190.416	129.983	125.423	0	331.762	0	0	78.7216	135.543	335.99	237.408	422.882	90.5469	0	488.303	562.556
ash2l	71.6008	71.182	0	0	119.52	0	130.695	0	38.7012	0	43.3276	83.6155	0	10.0534	146.891	26.0763	0	237.2	50.3986	79.1358	160.404	0	0	0	0
asic1	0	0	104.43	0	0	0	0	0	0	0	0	0	0	0	0	0	0	0	0	39.5679	0	0	0	0	0
asic2	0	0	0	0	0	0	0	0	19.3506	0	0	0	0	0	0	0	0	0	0	0	0	0	0	0	0
asic3	23.8669	0	0	0	0	0	0	0	0	0	0	0	0	0	0	0	0	0	0	0	0	0	0	0	0
asl	0	35.591	52.2152	18.5398	0	177.242	0	0	96.753	253.888	0	62.7117	93.5104	20.1068	32.6424	0	39.3608	33.8857	16.7995	79.1358	58.3286	0	54.7615	44.3912	84.3834
asna1	0	0	0	18.5398	0	0	26.139	0	38.7012	0	0	62.7117	0	0	0	26.0763	0	67.7713	50.3986	0	0	0	0	0	0
aspa	835.342	35.591	104.43	18.5398	99.5996	0	365.946	0	19.3506	0	0	229.943	0	0	0	860.518	236.165	779.37	0	118.704	0	150.912	219.046	0	0
aspg	0	462.683	0	0	59.7598	0	0	0	0	0	0	41.8078	0	0	0	0	0	203.314	0	514.383	0	0	0	44.3912	0
asph	95.4677	106.773	156.646	74.1592	19.9199	0	0	0	0	0	0	0	0	20.1068	0	0	0	33.8857	58.7983	0	0	362.188	0	0	0
aspm	0	0	0	0	0	0	0	0	0	0	0	0	0	0	0	0	0	0	8.39976	0	0	0	0	0	0
aspscr1	71.6008	35.591	0	0	19.9199	0	78.417	340.02	58.0518	0	0	83.6155	0	50.2669	277.46	260.763	0	33.8857	50.3986	39.5679	14.5821	30.1823	0	0	28.1278
asrgl1	0	0	0	18.5398	19.9199	0	0	0	58.0518	0	0	0	0	30.1602	0	0	0	0	0	0	43.7464	30.1823	0	0	0
ass1	0	0	208.861	111.239	0	0	0	0	38.7012	0	0	0	0	150.801	48.9636	0	0	33.8857	41.9988	0	29.1643	0	0	0	0
aste1	23.8669	71.182	0	0	0	0	0	0	0	0	0	0	0	80.4271	0	0	0	0	25.1993	39.5679	0	0	0	0	0
asun	0	0	104.43	55.6194	0	88.6211	0	0	19.3506	0	0	83.6155	0	40.2135	16.3212	0	0	67.7713	41.9988	0	14.5821	0	0	0	0
asxl1	0	0	0	37.0796	0	0	0	170.01	19.3506	0	43.3276	0	0	30.1602	0	0	0	0	50.3986	79.1358	0	0	0	0	84.3834
asxl2	47.7338	35.591	52.2152	148.318	79.6797	0	52.278	0	193.506	63.4719	0	83.6155	0	150.801	32.6424	0	78.7216	33.8857	100.797	0	291.643	0	109.523	310.738	168.767
atad1	0	0	0	37.0796	0	0	52.278	0	19.3506	0	0	0	0	60.3203	16.3212	0	0	237.2	25.1993	0	0	0	0	0	0
atad2	0	106.773	0	129.779	0	0	0	0	77.4024	63.4719	0	0	0	20.1068	0	52.1526	39.3608	0	25.1993	0	29.1643	0	0	0	28.1278
atad2b	23.8669	142.364	130.538	55.6194	19.9199	0	182.973	0	77.4024	0	519.931	0	0	0	0	0	0	33.8857	50.3986	0	87.4929	0	0	0	56.2556
atad3a	0	142.364	0	0	0	0	0	0	77.4024	0	0	41.8078	0	70.3737	16.3212	0	0	0	25.1993	0	0	120.729	0	0	0
atad5	0	35.591	0	0	0	0	0	0	0	0	0	0	0	0	0	0	0	0	41.9988	0	87.4929	0	0	0	0
atat1	119.335	71.182	26.1076	18.5398	99.5996	0	52.278	0	116.104	0	43.3276	41.8078	0	20.1068	179.533	0	0	0	25.1993	316.543	14.5821	0	0	177.565	0
atcay	0	0	0	0	0	0	0	0	19.3506	0	0	0	0	0	0	0	0	0	41.9988	0	0	0	0	0	28.1278
atf1	0	71.182	0	0	79.6797	0	0	0	0	0	0	62.7117	0	60.3203	16.3212	0	0	67.7713	58.7983	0	0	0	0	44.3912	84.3834
atf2	0	0	26.1076	166.858	19.9199	0	52.278	0	19.3506	380.831	0	0	0	40.2135	212.176	0	39.3608	0	83.9976	79.1358	379.136	30.1823	0	0	168.767
atf4	238.669	249.137	78.3228	37.0796	418.318	531.726	235.251	0	193.506	0	216.638	271.75	0	90.4805	32.6424	78.2289	196.804	0	184.795	316.543	160.404	0	0	44.3912	225.023
atf5	23.8669	106.773	104.43	37.0796	0	0	0	0	0	0	0	0	0	30.1602	114.248	78.2289	157.443	0	8.39976	0	0	0	0	0	0
atf6	0	0	208.861	55.6194	19.9199	0	130.695	0	19.3506	0	43.3276	0	0	80.4271	16.3212	0	78.7216	33.8857	67.1981	0	87.4929	0	0	0	196.895
atf6b	0	0	26.1076	92.699	0	0	0	0	19.3506	0	563.258	0	93.5104	60.3203	146.891	26.0763	78.7216	0	67.1981	237.408	58.3286	0	109.523	0	253.15
atf7ip	47.7338	142.364	156.646	185.398	79.6797	0	26.139	0	348.311	0	216.638	0	0	201.068	0	52.1526	78.7216	67.7713	125.996	237.408	145.821	30.1823	492.854	0	168.767
atg10	0	71.182	0	18.5398	0	0	0	0	96.753	0	0	0	0	10.0534	0	0	0	0	16.7995	0	0	0	0	0	0
atg101	0	0	0	55.6194	0	0	26.139	0	38.7012	0	0	0	0	10.0534	0	0	0	0	8.39976	0	0	0	0	0	0
atg12	23.8669	0	0	111.239	298.799	0	156.834	0	19.3506	0	0	0	93.5104	100.534	0	130.381	0	169.428	33.599	0	0	0	0	0	0
atg13	95.4677	35.591	78.3228	18.5398	0	0	78.417	0	116.104	0	0	0	0	20.1068	0	156.458	0	0	33.599	0	43.7464	0	0	0	0
atg14	47.7338	0	26.1076	37.0796	0	0	0	0	0	0	0	0	0	30.1602	0	104.305	0	0	8.39976	0	0	0	0	0	28.1278
atg16l1	167.068	71.182	26.1076	18.5398	0	0	0	0	38.7012	63.4719	0	167.231	93.5104	0	0	52.1526	0	33.8857	83.9976	0	160.404	0	0	0	28.1278
atg16l2	0	0	104.43	37.0796	0	0	0	0	38.7012	0	0	20.9039	0	80.4271	0	0	0	33.8857	16.7995	0	0	0	0	0	0
atg2a	23.8669	71.182	130.538	0	119.52	0	0	0	38.7012	0	0	0	0	40.2135	16.3212	0	0	33.8857	16.7995	158.272	160.404	0	0	0	140.639
atg2b	0	0	0	0	159.359	0	26.139	0	96.753	0	0	20.9039	0	50.2669	16.3212	78.2289	0	0	0	0	189.568	0	0	0	28.1278
atg3	0	0	78.3228	0	39.8398	0	0	0	38.7012	0	216.638	0	0	50.2669	0	0	78.7216	135.543	33.599	158.272	29.1643	0	0	0	0
atg4a	0	0	26.1076	0	0	0	0	0	38.7012	0	0	0	0	0	277.46	0	0	0	8.39976	0	14.5821	0	0	0	0
atg4b	23.8669	142.364	0	55.6194	59.7598	0	26.139	0	77.4024	0	649.913	20.9039	0	70.3737	0	26.0763	0	33.8857	117.597	0	0	0	219.046	0	0
atg4c	23.8669	35.591	26.1076	55.6194	0	0	0	0	0	0	0	0	0	60.3203	0	0	0	0	0	0	0	0	0	0	0
atg4d	143.202	0	104.43	0	139.439	797.59	52.278	0	38.7012	0	0	0	93.5104	0	0	52.1526	0	101.657	33.599	158.272	0	0	0	0	0
atg5	286.403	142.364	0	111.239	159.359	0	0	0	96.753	0	0	83.6155	2057.23	120.641	16.3212	104.305	0	33.8857	67.1981	0	58.3286	0	0	0	0
atg7	0	106.773	0	203.938	19.9199	0	0	0	232.207	0	173.31	62.7117	0	50.2669	0	26.0763	118.082	0	8.39976	0	29.1643	0	0	0	534.428
atg9a	0	0	0	0	0	0	0	0	0	0	0	0	0	0	0	104.305	0	33.8857	0	0	0	0	0	0	0
athl1	0	177.955	0	0	0	0	0	0	19.3506	0	0	0	0	0	0	0	0	67.7713	33.599	0	0	0	0	0	0
atic	0	0	0	18.5398	0	0	0	0	135.454	0	0	20.9039	0	10.0534	0	0	118.082	0	151.196	0	102.075	120.729	0	0	0
atl1	0	0	26.1076	0	0	0	0	0	58.0518	0	0	20.9039	0	10.0534	16.3212	0	0	33.8857	16.7995	0	14.5821	0	54.7615	0	0
atl2	286.403	0	0	92.699	278.879	0	156.834	0	0	0	0	188.135	0	10.0534	0	182.534	78.7216	0	58.7983	0	0	60.3646	0	0	0
atl3	0	213.546	0	18.5398	0	0	0	0	0	0	346.62	83.6155	0	40.2135	277.46	0	0	33.8857	92.3974	0	29.1643	0	0	0	56.2556
atm	0	0	26.1076	37.0796	0	0	0	0	77.4024	0	0	0	0	40.2135	0	0	157.443	0	50.3986	79.1358	189.568	0	54.7615	0	28.1278
atmin	0	0	0	37.0796	0	0	0	0	58.0518	0	0	0	0	0	16.3212	0	39.3608	0	58.7983	0	0	0	0	0	0
atox1	501.205	427.092	496.045	426.416	298.799	0	418.224	0	309.61	0	129.983	271.75	0	814.324	587.563	208.61	393.608	847.142	394.789	751.79	379.136	392.37	821.423	44.3912	421.917
atp10a	0	0	208.861	18.5398	19.9199	0	0	0	0	0	0	0	0	20.1068	0	0	0	0	16.7995	0	0	0	0	0	0
atp10b	47.7338	427.092	0	18.5398	358.559	886.211	0	0	19.3506	0	43.3276	167.231	0	40.2135	179.533	52.1526	78.7216	304.971	0	0	0	392.37	0	0	0
atp11a	0	0	0	55.6194	0	0	0	0	0	0	43.3276	0	0	10.0534	0	0	0	0	25.1993	0	72.9107	0	0	0	0
atp11b	143.202	35.591	0	18.5398	0	0	209.112	0	58.0518	126.944	519.931	83.6155	0	170.908	0	0	314.886	508.285	33.599	0	160.404	120.729	0	0	0
atp11c	47.7338	0	0	0	0	0	0	0	19.3506	0	0	0	0	50.2669	0	130.381	0	0	33.599	0	0	0	0	44.3912	0
atp13a1	143.202	0	678.798	37.0796	0	0	104.556	0	135.454	0	0	188.135	0	50.2669	195.854	130.381	0	0	58.7983	316.543	102.075	392.37	0	443.912	28.1278
atp13a2	0	0	78.3228	37.0796	0	0	287.529	0	96.753	0	0	0	0	30.1602	359.066	130.381	0	0	58.7983	0	43.7464	0	0	0	0
atp13a3	23.8669	284.728	0	55.6194	39.8398	0	0	1870.11	19.3506	0	0	0	0	100.534	0	130.381	0	0	50.3986	79.1358	102.075	0	0	44.3912	56.2556
atp1a1	5202.99	1886.32	652.69	278.097	2489.99	7532.79	4103.82	2890.17	1451.29	126.944	4246.1	5163.26	1122.12	844.484	3247.92	3676.76	2637.17	2236.45	243.593	2057.53	160.404	1901.48	2409.51	2485.91	421.917
atp1a2	0	35.591	0	18.5398	0	0	0	0	19.3506	0	0	0	0	0	0	0	0	0	8.39976	0	14.5821	0	0	0	56.2556
atp1a3	23.8669	0	156.646	37.0796	0	0	52.278	0	96.753	0	43.3276	0	0	90.4805	0	0	0	0	50.3986	0	72.9107	0	0	44.3912	0
atp1b1	1909.35	1316.87	78.3228	92.699	1015.92	2570.01	1254.67	170.01	174.155	63.4719	1516.46	1337.85	0	90.4805	114.248	2060.03	511.69	1050.46	41.9988	1187.04	29.1643	1056.38	1149.99	133.174	28.1278
atp1b3	0	106.773	104.43	18.5398	159.359	0	0	0	38.7012	0	0	41.8078	0	30.1602	0	0	39.3608	0	33.599	39.5679	43.7464	0	0	0	0
atp2a1	47.7338	142.364	0	55.6194	0	88.6211	0	0	19.3506	0	0	0	0	50.2669	0	0	0	0	0	0	0	0	0	44.3912	0
atp2a2	190.935	355.91	104.43	55.6194	19.9199	0	26.139	170.01	232.207	0	0	188.135	0	130.694	652.848	182.534	157.443	203.314	117.597	237.408	72.9107	60.3646	0	1021	0
atp2a3	23.8669	71.182	0	55.6194	0	0	156.834	0	19.3506	0	0	20.9039	0	60.3203	261.139	26.0763	39.3608	0	58.7983	0	29.1643	0	0	0	196.895
atp2b1	429.605	213.546	78.3228	407.876	278.879	0	575.058	0	503.115	0	43.3276	167.231	0	371.975	489.636	234.687	472.329	745.485	235.193	237.408	233.314	271.641	54.7615	88.7823	393.789
atp2b2	0	0	0	0	0	88.6211	0	0	0	0	43.3276	0	0	0	0	0	0	0	16.7995	0	0	0	0	0	0
atp2b4	23.8669	35.591	0	55.6194	0	0	0	3060.18	135.454	0	0	20.9039	93.5104	120.641	0	0	39.3608	271.085	33.599	0	14.5821	0	0	0	0
atp2c1	23.8669	106.773	26.1076	0	0	0	26.139	0	77.4024	0	0	0	0	20.1068	0	0	0	0	41.9988	0	14.5821	0	0	0	0
atp5a1	1503.62	1281.28	313.291	556.194	1095.6	0	444.363	850.051	154.805	126.944	216.638	1149.71	1870.21	402.135	1011.91	704.06	551.051	508.285	100.797	276.975	364.554	1358.2	1423.8	1109.78	112.511
atp5b	1074.01	320.319	365.507	370.796	517.918	177.242	522.78	510.031	212.857	63.4719	1169.84	1128.81	2898.82	221.174	652.848	990.899	472.329	237.2	310.791	1028.77	291.643	1056.38	0	887.824	337.534
atp5c1	596.673	783.002	234.969	92.699	796.797	443.105	156.834	0	174.155	0	303.293	522.597	0	140.747	179.533	730.136	472.329	474.399	226.794	672.655	145.821	1297.84	219.046	799.041	112.511
atp5d	358.004	1032.14	365.507	278.097	956.156	974.832	392.085	0	503.115	190.416	1906.41	1484.18	187.021	301.602	1273.05	1303.81	1023.38	779.37	218.394	910.062	277.061	1056.38	0	887.824	140.639
atp5e	548.939	676.229	913.767	871.371	537.838	531.726	941.004	510.031	387.012	1459.85	1429.81	1212.43	280.531	562.989	1060.88	782.289	118.082	847.142	537.585	830.926	860.347	1418.57	1642.85	44.3912	225.023
atp5f1	453.471	249.137	0	0	278.879	2038.28	339.807	4250.26	38.7012	253.888	389.948	585.309	1589.68	140.747	0	104.305	432.969	33.8857	218.394	672.655	189.568	0	0	843.432	0
atp5g1	525.072	533.865	287.184	241.017	258.959	2304.15	78.417	0	367.661	0	476.603	940.675	93.5104	311.655	930.308	625.831	472.329	711.599	134.396	751.79	102.075	452.735	602.377	1065.39	168.767
atp5g2	0	35.591	208.861	166.858	59.7598	0	26.139	0	38.7012	0	0	41.8078	0	241.281	16.3212	78.2289	0	33.8857	151.196	0	43.7464	30.1823	54.7615	133.174	28.1278
atp5g3	1145.61	1423.64	130.538	129.779	1075.68	88.6211	914.865	2890.17	406.362	0	823.224	1985.87	187.021	321.708	1501.55	1095.2	314.886	643.828	260.393	395.679	160.404	1056.38	602.377	1864.43	28.1278
atp5h	596.673	427.092	626.583	352.256	199.199	1595.18	104.556	0	154.805	571.247	433.276	522.597	1683.19	392.082	473.315	521.526	354.247	304.971	302.391	949.63	160.404	1086.56	219.046	221.956	196.895
atp5j	525.072	391.501	652.69	278.097	199.199	265.863	287.529	5780.35	0	126.944	86.6551	689.828	0	191.014	424.351	391.144	314.886	0	235.193	356.111	43.7464	301.823	0	0	84.3834
atp5j2	1264.95	1708.37	287.184	463.495	836.637	2126.91	705.753	1870.11	580.518	0	779.896	1525.98	1776.7	452.402	1664.76	1955.72	1338.27	643.828	377.989	395.679	466.629	1931.67	438.092	532.694	337.534
atp5k	1026.28	1281.28	652.69	241.017	637.438	443.105	235.251	0	212.857	63.4719	866.551	1128.81	2711.8	351.868	522.278	834.442	1338.27	542.171	167.995	158.272	262.479	1116.75	1533.32	1775.65	225.023
atp5l	262.536	177.955	104.43	185.398	258.959	88.6211	182.973	850.051	135.454	63.4719	86.6551	355.366	187.021	231.228	114.248	260.763	78.7216	33.8857	209.994	0	43.7464	241.458	0	44.3912	0
atp5o	883.076	1316.87	287.184	185.398	298.799	1683.8	575.058	680.041	328.96	0	259.965	961.579	0	140.747	505.957	417.221	708.494	609.942	344.39	79.1358	160.404	573.464	821.423	44.3912	0
atp5s	0	0	0	0	0	0	0	0	77.4024	0	0	0	0	10.0534	0	0	0	0	0	0	0	0	0	0	0
atp5sl	71.6008	213.546	26.1076	18.5398	219.119	88.6211	0	0	19.3506	0	0	0	0	50.2669	0	0	0	0	109.197	514.383	87.4929	181.094	0	0	28.1278
atp6ap1	0	320.319	417.722	315.177	19.9199	0	104.556	0	174.155	0	0	334.462	0	281.495	0	260.763	39.3608	203.314	92.3974	0	160.404	150.912	0	133.174	28.1278
atp6ap2	23.8669	106.773	26.1076	18.5398	79.6797	0	0	0	0	0	0	209.039	0	90.4805	0	26.0763	196.804	0	92.3974	39.5679	160.404	0	109.523	0	0
atp6v0a1	167.068	35.591	0	0	39.8398	0	0	0	77.4024	0	0	20.9039	0	30.1602	0	26.0763	0	0	75.5979	0	14.5821	0	219.046	0	0
atp6v0a2	262.536	213.546	130.538	92.699	179.279	0	209.112	0	19.3506	0	173.31	146.327	0	40.2135	0	260.763	118.082	101.657	33.599	751.79	29.1643	0	219.046	621.476	0
atp6v0b	381.871	213.546	26.1076	111.239	258.959	0	209.112	1530.09	290.259	63.4719	0	83.6155	1122.12	231.228	163.212	130.381	551.051	271.085	218.394	0	379.136	814.922	54.7615	0	140.639
atp6v0d1	190.935	35.591	26.1076	92.699	219.119	88.6211	26.139	0	38.7012	0	0	209.039	3553.39	70.3737	0	0	0	0	92.3974	39.5679	29.1643	120.729	547.615	0	56.2556
atp6v0e	190.935	284.728	861.551	630.353	816.717	88.6211	392.085	0	154.805	0	259.965	459.885	0	733.897	48.9636	286.839	708.494	169.428	537.585	395.679	524.957	241.458	0	0	28.1278
atp6v0e2	0	0	0	0	0	443.105	0	0	0	0	0	62.7117	0	10.0534	114.248	182.534	0	0	8.39976	0	0	90.5469	0	0	0
atp6v1a	119.335	0	52.2152	129.779	59.7598	88.6211	0	0	0	0	0	62.7117	0	90.4805	0	0	196.804	0	125.996	0	0	0	54.7615	0	84.3834
atp6v1b2	71.6008	0	26.1076	92.699	99.5996	0	26.139	0	96.753	952.079	389.948	83.6155	0	110.587	652.848	104.305	39.3608	0	67.1981	0	349.972	0	328.569	0	0
atp6v1c1	0	0	26.1076	0	119.52	0	78.417	0	0	0	0	20.9039	0	0	310.103	0	0	0	16.7995	158.272	58.3286	30.1823	0	0	0
atp6v1d	23.8669	0	26.1076	129.779	139.439	0	313.668	0	38.7012	0	303.293	41.8078	0	70.3737	0	0	0	0	83.9976	0	72.9107	0	0	0	0
atp6v1e1	0	0	104.43	18.5398	199.199	0	0	0	174.155	63.4719	0	41.8078	0	60.3203	0	104.305	39.3608	67.7713	41.9988	118.704	0	0	0	0	0
atp6v1f	47.7338	142.364	234.969	630.353	139.439	0	104.556	0	58.0518	0	0	167.231	1122.12	150.801	310.103	130.381	0	0	67.1981	0	116.657	301.823	164.285	0	421.917
atp6v1g1	47.7338	0	0	185.398	19.9199	0	26.139	0	116.104	0	0	0	0	70.3737	0	0	196.804	67.7713	75.5979	118.704	43.7464	60.3646	0	0	0
atp6v1g2	0	0	0	0	0	0	0	0	19.3506	0	0	0	0	20.1068	0	0	0	0	0	0	87.4929	0	0	0	0
atp6v1h	119.335	213.546	104.43	18.5398	0	0	26.139	0	96.753	0	0	20.9039	0	60.3203	0	0	0	0	41.9988	0	0	0	0	0	0
atp7a	71.6008	0	0	0	59.7598	0	0	0	58.0518	63.4719	0	41.8078	0	10.0534	0	52.1526	0	0	0	276.975	0	0	0	0	0
atp7b	0	213.546	0	0	79.6797	0	0	0	0	0	0	0	0	0	0	0	0	0	0	0	0	0	0	0	0
atp8a1	95.4677	213.546	78.3228	148.318	139.439	354.484	26.139	0	154.805	0	779.896	62.7117	187.021	60.3203	130.57	26.0763	236.165	203.314	142.796	0	58.3286	150.912	0	44.3912	281.278
atp8a2	47.7338	0	156.646	166.858	0	88.6211	0	340.02	0	0	0	62.7117	187.021	0	0	52.1526	0	0	8.39976	118.704	0	60.3646	0	0	0
atp8b1	405.738	106.773	78.3228	18.5398	896.396	0	522.78	170.01	58.0518	0	1343.15	209.039	0	80.4271	244.818	443.297	354.247	881.027	16.7995	435.247	0	422.552	438.092	310.738	140.639
atp8b2	0	0	78.3228	74.1592	0	0	0	0	77.4024	0	0	0	0	40.2135	16.3212	0	0	0	25.1993	0	102.075	0	0	0	253.15
atp8b3	0	0	0	0	0	0	0	0	0	190.416	0	0	0	0	0	0	0	0	0	0	0	0	0	0	0
atp8b4	0	0	0	18.5398	0	0	0	0	0	0	0	0	0	0	0	0	0	0	8.39976	0	0	0	383.331	0	0
atp8b5	0	0	0	0	19.9199	0	0	0	0	0	0	0	0	0	0	0	0	0	8.39976	0	0	150.912	0	0	0
atp9a	143.202	106.773	365.507	0	219.119	177.242	209.112	2720.16	19.3506	0	433.276	104.519	0	30.1602	48.9636	182.534	393.608	33.8857	25.1993	316.543	0	30.1823	0	0	0
atp9b	47.7338	0	0	37.0796	0	177.242	0	0	96.753	0	0	20.9039	0	50.2669	16.3212	0	78.7216	0	0	158.272	29.1643	0	54.7615	0	0
atpaf1	0	0	52.2152	0	0	0	0	0	77.4024	0	0	0	0	10.0534	0	0	39.3608	0	33.599	0	29.1643	0	0	0	0
atpaf2	0	71.182	26.1076	0	0	0	0	0	19.3506	63.4719	129.983	62.7117	0	30.1602	65.2848	0	0	237.2	41.9988	0	0	241.458	0	0	0
atpif1	1288.81	1138.91	574.368	278.097	995.996	1240.69	653.475	0	290.259	63.4719	823.224	1985.87	93.5104	492.616	1566.84	1251.66	393.608	542.171	151.196	949.63	262.479	1599.66	1204.75	1642.47	84.3834
atr	0	71.182	208.861	148.318	39.8398	88.6211	26.139	0	212.857	0	86.6551	0	0	20.1068	32.6424	0	0	0	67.1981	158.272	204.15	0	0	44.3912	168.767
atraid	71.6008	0	26.1076	0	0	3544.84	52.278	0	77.4024	0	563.258	20.9039	0	50.2669	342.745	156.458	0	0	25.1993	0	0	0	0	0	0
atrn	0	284.728	0	0	0	0	130.695	0	77.4024	63.4719	0	0	93.5104	20.1068	0	78.2289	39.3608	508.285	67.1981	0	29.1643	241.458	54.7615	0	56.2556
atrnl1	0	177.955	0	0	0	88.6211	0	0	38.7012	0	0	0	0	10.0534	0	156.458	236.165	0	58.7983	158.272	102.075	150.912	0	0	0
atrx	47.7338	533.865	678.798	852.831	577.678	886.211	78.417	0	812.725	0	303.293	83.6155	0	552.936	587.563	417.221	472.329	372.742	403.189	316.543	641.615	513.099	492.854	177.565	1125.11
atxn1	190.935	0	52.2152	18.5398	139.439	0	26.139	0	58.0518	0	0	104.519	0	40.2135	0	78.2289	157.443	101.657	100.797	435.247	87.4929	30.1823	328.569	0	0
atxn10	0	0	26.1076	111.239	0	0	0	0	116.104	0	0	41.8078	0	0	0	0	0	0	58.7983	0	14.5821	90.5469	0	976.606	253.15
atxn1l	0	35.591	0	0	79.6797	0	0	0	0	0	0	0	0	0	0	0	0	237.2	25.1993	0	131.239	0	0	0	112.511
atxn2	143.202	35.591	104.43	0	79.6797	88.6211	209.112	0	270.908	1079.02	0	41.8078	0	90.4805	0	0	39.3608	101.657	92.3974	0	131.239	452.735	109.523	665.868	168.767
atxn2l	167.068	213.546	965.982	296.637	577.678	0	182.973	170.01	696.621	1586.8	0	418.078	0	492.616	32.6424	182.534	0	33.8857	251.993	395.679	131.239	30.1823	0	0	365.662
atxn3	0	0	52.2152	37.0796	0	0	78.417	0	38.7012	0	0	0	0	70.3737	0	0	39.3608	0	75.5979	0	87.4929	362.188	0	0	0
atxn7	167.068	462.683	26.1076	55.6194	0	0	104.556	0	38.7012	126.944	0	62.7117	2244.25	80.4271	0	78.2289	39.3608	0	41.9988	0	116.657	60.3646	0	1198.56	28.1278
atxn7l1	0	0	182.753	74.1592	0	0	0	0	58.0518	0	0	0	0	30.1602	0	0	39.3608	0	109.197	316.543	0	0	0	355.129	112.511
atxn7l2	0	35.591	0	0	0	0	0	0	77.4024	0	0	0	0	10.0534	0	0	0	0	16.7995	0	0	0	0	0	0
atxn7l3	0	71.182	26.1076	37.0796	99.5996	0	235.251	170.01	212.857	0	0	125.423	93.5104	60.3203	163.212	0	0	0	67.1981	0	14.5821	90.5469	0	310.738	0
atxn7l3b	310.27	71.182	156.646	203.938	219.119	0	182.973	170.01	270.908	0	0	41.8078	0	251.335	799.739	469.373	747.855	643.828	167.995	0	320.807	332.005	0	0	225.023
au019823	47.7338	71.182	130.538	74.1592	99.5996	0	0	0	38.7012	0	0	0	0	20.1068	0	78.2289	0	67.7713	100.797	118.704	87.4929	0	0	0	28.1278
au022252	0	71.182	26.1076	0	0	0	26.139	0	19.3506	0	0	41.8078	0	10.0534	16.3212	26.0763	0	0	58.7983	0	43.7464	90.5469	0	44.3912	0
au040320	190.935	35.591	156.646	0	159.359	0	0	0	58.0518	0	0	292.654	0	20.1068	16.3212	208.61	275.525	33.8857	25.1993	158.272	0	211.276	0	0	84.3834
au041133	0	0	0	0	0	0	0	0	0	0	0	0	0	50.2669	0	0	0	0	50.3986	0	0	0	0	0	0
auh	0	0	0	55.6194	39.8398	0	26.139	0	96.753	0	0	0	0	50.2669	0	26.0763	196.804	0	0	0	0	0	0	0	0
aunip	0	0	26.1076	0	0	0	0	0	0	0	0	0	0	0	0	0	0	0	0	0	0	0	0	0	0
aup1	95.4677	249.137	156.646	111.239	79.6797	0	261.39	0	77.4024	0	0	209.039	0	60.3203	228.497	156.458	39.3608	0	117.597	197.84	58.3286	120.729	547.615	0	309.406
aurka	0	0	78.3228	0	0	0	0	0	0	0	0	20.9039	0	0	0	0	0	0	25.1993	0	0	0	0	0	0
aurkaip1	0	35.591	261.076	37.0796	0	0	0	0	96.753	0	0	229.943	0	70.3737	48.9636	52.1526	118.082	169.428	41.9988	158.272	72.9107	30.1823	0	0	393.789
aurkb	0	35.591	0	0	19.9199	0	0	0	58.0518	63.4719	43.3276	0	0	20.1068	16.3212	0	39.3608	0	8.39976	0	29.1643	0	0	0	0
auts2	262.536	213.546	78.3228	203.938	0	0	0	0	309.61	0	43.3276	83.6155	1776.7	201.068	48.9636	0	157.443	101.657	142.796	316.543	262.479	90.5469	109.523	577.085	309.406
aven	23.8669	0	0	111.239	59.7598	0	78.417	0	58.0518	0	0	0	0	10.0534	0	0	0	0	25.1993	237.408	0	0	219.046	0	0
avil	0	35.591	26.1076	0	0	0	0	0	0	0	0	0	0	0	0	0	0	0	0	0	0	0	0	0	0
avl9	23.8669	71.182	0	74.1592	0	0	0	0	19.3506	0	0	0	93.5104	0	0	0	0	0	25.1993	0	14.5821	0	0	44.3912	0
avp	0	0	0	0	0	0	0	0	0	0	0	0	0	10.0534	0	0	0	0	0	0	0	0	0	0	0
avpi1	0	35.591	0	55.6194	0	0	0	0	19.3506	0	0	0	0	0	0	0	0	0	0	0	0	0	0	0	112.511
avpr2	0	0	0	0	0	0	0	0	0	0	0	0	0	30.1602	0	0	0	0	0	0	0	0	0	0	0
aw549877	23.8669	0	26.1076	18.5398	0	0	0	0	38.7012	0	43.3276	0	0	20.1068	0	104.305	0	101.657	100.797	0	0	0	0	0	0
aw551984	0	0	0	0	0	0	0	0	0	0	0	0	0	0	0	0	0	33.8857	8.39976	0	0	0	0	0	28.1278
aw554918	0	0	0	0	39.8398	0	0	0	19.3506	0	0	0	0	10.0534	0	0	0	169.428	0	0	0	0	54.7615	44.3912	0
axin1	0	0	0	74.1592	0	0	0	0	0	0	0	0	0	50.2669	0	0	0	0	50.3986	79.1358	29.1643	0	0	133.174	0
axin2	23.8669	0	0	0	0	88.6211	0	170.01	19.3506	0	0	0	0	0	0	52.1526	0	0	0	0	0	0	0	0	28.1278
axl	0	0	182.753	55.6194	0	0	0	0	19.3506	0	0	0	0	20.1068	0	0	0	0	50.3986	39.5679	0	0	0	0	112.511
ay761184	23.8669	818.593	26.1076	704.513	0	0	26.139	0	232.207	126.944	0	0	0	532.829	0	0	78.7216	203.314	789.578	237.408	14.5821	0	876.184	0	0
azi2	119.335	0	287.184	129.779	19.9199	0	78.417	0	116.104	0	0	41.8078	0	50.2669	16.3212	130.381	0	0	0	0	43.7464	0	0	355.129	0
azin1	238.669	0	0	37.0796	179.279	265.863	78.417	0	19.3506	0	0	62.7117	0	70.3737	0	104.305	157.443	406.628	25.1993	0	43.7464	0	0	0	0
azin2	23.8669	0	130.538	0	19.9199	88.6211	52.278	0	58.0518	0	0	0	0	20.1068	32.6424	26.0763	0	0	33.599	0	116.657	0	54.7615	0	28.1278
b230217c12rik	95.4677	0	0	0	0	0	0	0	0	0	0	0	0	0	0	0	0	0	16.7995	39.5679	0	0	0	0	0
b230219d22rik	0	0	182.753	203.938	99.5996	0	182.973	170.01	96.753	0	0	83.6155	0	60.3203	97.9272	52.1526	0	33.8857	193.195	0	116.657	181.094	0	0	253.15
b230307c23rik	0	0	208.861	37.0796	0	0	0	0	0	0	0	0	0	0	0	0	0	0	16.7995	0	43.7464	0	0	0	0
b2m	4988.19	2918.46	5769.78	4431.01	5657.26	974.832	8390.62	850.051	3812.07	3110.12	3119.58	3574.56	3833.93	5298.13	8291.17	5058.8	1968.04	2473.65	4191.48	1661.85	3106	3018.23	1697.61	1331.74	2250.23
b3galnt2	23.8669	0	182.753	0	0	0	0	0	19.3506	825.135	43.3276	0	0	0	0	0	39.3608	0	50.3986	0	0	0	0	0	309.406
b3galt2	0	0	0	18.5398	0	0	0	0	0	0	0	0	0	0	0	0	0	0	0	0	0	0	0	0	0
b3galt4	47.7338	0	0	0	0	0	0	0	0	0	43.3276	0	0	0	0	0	0	0	0	0	0	0	0	0	0
b3galt5	0	0	0	0	0	0	0	0	96.753	0	0	167.231	0	10.0534	16.3212	0	0	0	25.1993	0	58.3286	0	0	0	0
b3galt6	0	0	0	0	0	0	0	0	0	0	0	0	0	0	0	0	0	0	25.1993	0	0	0	0	0	0
b3gat3	119.335	0	0	74.1592	0	0	0	0	38.7012	0	0	41.8078	0	90.4805	0	0	0	0	0	0	58.3286	0	0	0	28.1278
b3glct	143.202	71.182	0	0	59.7598	0	0	0	0	0	0	20.9039	0	30.1602	0	0	0	135.543	16.7995	0	0	0	766.661	0	0
b3gnt3	23.8669	284.728	0	0	159.359	620.347	130.695	0	77.4024	126.944	433.276	104.519	2337.76	0	0	182.534	78.7216	101.657	0	118.704	0	90.5469	0	0	0
b3gnt5	0	0	0	0	0	0	0	0	0	0	0	0	0	70.3737	0	0	0	0	117.597	0	160.404	0	0	0	196.895
b3gnt6	0	0	0	0	0	0	0	0	0	0	0	0	0	0	0	26.0763	0	0	0	0	0	0	0	0	0
b3gnt7	23.8669	0	130.538	0	0	88.6211	0	0	0	0	0	62.7117	0	0	16.3212	0	0	0	16.7995	0	0	0	0	0	0
b3gnt8	0	0	0	18.5398	0	0	0	170.01	38.7012	0	0	0	0	70.3737	0	0	0	0	8.39976	0	43.7464	0	0	0	0
b3gntl1	0	35.591	0	0	0	0	0	0	96.753	0	0	0	0	60.3203	0	0	0	0	0	0	0	0	0	0	0
b430218f22rik	23.8669	0	0	0	0	88.6211	0	0	58.0518	0	0	0	93.5104	10.0534	16.3212	26.0763	0	33.8857	0	0	0	0	0	0	0
b4galnt1	286.403	106.773	574.368	370.796	358.559	0	130.695	0	445.064	0	389.948	229.943	0	150.801	16.3212	312.916	275.525	237.2	344.39	316.543	291.643	754.558	547.615	488.303	337.534
b4galnt2	143.202	0	0	0	39.8398	0	52.278	0	0	0	0	20.9039	0	10.0534	0	156.458	157.443	0	0	79.1358	0	150.912	0	0	0
b4galnt3	0	0	0	0	0	0	0	0	19.3506	0	0	20.9039	0	10.0534	0	78.2289	39.3608	0	16.7995	39.5679	0	0	0	0	0
b4galnt4	23.8669	0	0	0	0	0	0	0	0	0	0	0	0	10.0534	0	0	0	0	0	0	0	0	0	0	0
b4galt1	23.8669	0	0	18.5398	219.119	0	313.668	1870.11	96.753	0	0	167.231	0	180.961	130.57	104.305	118.082	0	25.1993	0	0	30.1823	547.615	88.7823	281.278
b4galt3	0	0	0	37.0796	99.5996	0	0	0	19.3506	0	0	125.423	0	40.2135	32.6424	156.458	0	33.8857	25.1993	0	0	0	0	0	28.1278
b4galt4	0	35.591	0	18.5398	59.7598	0	0	0	0	0	0	0	0	0	0	52.1526	0	0	33.599	0	0	0	0	0	0
b4galt5	119.335	0	26.1076	18.5398	139.439	0	0	0	19.3506	0	0	104.519	0	50.2669	130.57	312.916	0	0	50.3986	0	116.657	0	0	0	0
b4galt6	429.605	213.546	78.3228	148.318	159.359	531.726	156.834	170.01	193.506	317.36	303.293	20.9039	467.552	120.641	0	208.61	314.886	474.399	50.3986	356.111	102.075	90.5469	1095.23	0	337.534
b4galt7	0	0	0	0	0	0	0	0	19.3506	0	0	0	0	0	0	0	0	0	0	0	102.075	0	492.854	44.3912	0
b4gat1	0	0	0	0	0	0	26.139	0	0	0	0	0	0	0	0	0	0	0	25.1993	0	0	0	0	0	0
b630005n14rik	23.8669	71.182	208.861	74.1592	119.52	443.105	78.417	170.01	77.4024	317.36	259.965	125.423	280.531	100.534	310.103	130.381	157.443	33.8857	92.3974	79.1358	58.3286	0	54.7615	88.7823	84.3834
b9d2	0	0	26.1076	148.318	0	0	26.139	0	38.7012	0	0	0	0	40.2135	293.782	52.1526	0	0	33.599	0	0	0	0	0	196.895
babam1	95.4677	35.591	104.43	148.318	159.359	0	26.139	0	19.3506	0	0	20.9039	0	20.1068	16.3212	78.2289	39.3608	33.8857	50.3986	316.543	58.3286	362.188	0	754.65	0
bace1	0	0	52.2152	37.0796	0	0	0	0	0	0	0	0	0	20.1068	0	0	0	0	33.599	0	14.5821	0	0	0	0
bace2	0	0	130.538	18.5398	159.359	0	0	0	0	0	0	0	0	0	0	0	0	0	16.7995	197.84	0	0	0	0	0
bach1	47.7338	0	0	0	159.359	354.484	130.695	0	19.3506	63.4719	0	62.7117	0	60.3203	0	182.534	39.3608	237.2	67.1981	0	0	0	547.615	0	0
bach2	0	177.955	0	37.0796	0	0	0	0	135.454	0	0	41.8078	0	60.3203	48.9636	26.0763	39.3608	0	201.594	0	218.732	0	0	0	28.1278
bad	190.935	0	0	55.6194	0	0	0	0	0	0	0	62.7117	0	80.4271	48.9636	0	0	67.7713	25.1993	0	0	271.641	0	0	225.023
bag1	0	533.865	0	166.858	19.9199	0	156.834	1020.06	290.259	0	0	229.943	0	80.4271	489.636	130.381	393.608	169.428	41.9988	79.1358	218.732	181.094	0	532.694	0
bag2	0	0	0	0	0	0	104.556	0	77.4024	0	0	0	0	10.0534	0	0	0	0	0	0	0	0	0	0	0
bag3	47.7338	106.773	26.1076	0	139.439	0	26.139	0	58.0518	0	0	0	0	0	0	0	0	0	50.3986	0	0	0	0	0	225.023
bag4	71.6008	35.591	0	0	0	0	0	0	0	0	0	20.9039	0	10.0534	0	0	0	135.543	8.39976	0	29.1643	0	0	0	0
bag5	0	0	0	0	0	0	52.278	0	0	0	0	0	0	0	0	26.0763	0	0	33.599	0	0	271.641	0	0	0
bag6	71.6008	0	52.2152	185.398	0	0	0	0	77.4024	0	0	292.654	0	40.2135	195.854	260.763	39.3608	0	117.597	0	160.404	181.094	0	399.521	168.767
bahcc1	47.7338	0	0	18.5398	0	0	0	0	19.3506	0	0	83.6155	0	0	0	26.0763	78.7216	0	0	0	14.5821	0	0	0	0
bahd1	0	0	0	0	19.9199	0	0	0	0	0	86.6551	0	0	0	16.3212	0	0	135.543	33.599	0	14.5821	0	0	0	0
baiap2	0	0	0	18.5398	0	0	0	0	58.0518	0	0	0	0	0	0	0	0	0	33.599	39.5679	43.7464	0	0	0	0
baiap2l1	262.536	142.364	104.43	37.0796	278.879	0	52.278	0	77.4024	0	0	271.75	0	40.2135	408.03	677.984	393.608	0	8.39976	39.5679	43.7464	150.912	164.285	887.824	112.511
baiap2l2	381.871	569.456	26.1076	18.5398	617.518	531.726	182.973	170.01	154.805	190.416	953.206	334.462	2057.23	90.4805	163.212	78.2289	590.412	271.085	0	79.1358	0	603.646	2135.7	355.129	56.2556
bak1	405.738	142.364	104.43	259.557	239.039	177.242	287.529	0	96.753	0	433.276	355.366	0	80.4271	587.563	234.687	157.443	440.514	50.3986	197.84	102.075	332.005	54.7615	266.347	28.1278
banf1	119.335	498.274	339.399	0	0	0	0	0	135.454	0	0	313.558	935.104	180.961	0	260.763	0	101.657	67.1981	435.247	0	332.005	328.569	443.912	0
bank1	0	0	0	259.557	0	0	0	0	193.506	0	0	0	0	180.961	16.3212	0	0	0	344.39	197.84	685.361	0	0	0	0
bap1	0	0	0	0	0	0	0	0	19.3506	0	0	0	0	10.0534	0	26.0763	0	0	8.39976	0	14.5821	0	0	0	56.2556
bard1	0	0	0	0	0	0	0	0	0	0	0	0	0	0	0	0	0	0	16.7995	0	0	0	0	0	0
barx2	429.605	71.182	0	0	59.7598	0	0	0	0	0	0	125.423	0	0	0	52.1526	39.3608	0	0	0	0	0	0	0	0
basp1	0	0	339.399	148.318	0	0	0	0	154.805	0	0	20.9039	0	191.014	130.57	0	0	0	151.196	0	87.4929	0	0	0	140.639
batf	0	0	0	55.6194	159.359	0	0	0	38.7012	0	0	0	0	30.1602	0	0	0	33.8857	25.1993	0	0	0	0	0	0
batf2	71.6008	106.773	26.1076	0	0	0	26.139	0	58.0518	0	0	41.8078	0	0	81.606	0	314.886	0	8.39976	237.408	0	0	0	443.912	0
batf3	0	35.591	0	148.318	19.9199	0	26.139	0	96.753	126.944	0	0	0	120.641	310.103	0	0	33.8857	8.39976	39.5679	87.4929	0	0	0	0
bax	95.4677	0	339.399	129.779	219.119	0	78.417	0	135.454	0	0	146.327	0	170.908	114.248	26.0763	0	33.8857	117.597	118.704	14.5821	181.094	0	0	56.2556
baz1a	0	320.319	600.475	241.017	19.9199	0	418.224	0	832.076	63.4719	129.983	62.7117	0	412.189	97.9272	130.381	157.443	169.428	520.785	0	685.361	241.458	1533.32	44.3912	506.301
baz1b	214.802	427.092	182.753	74.1592	39.8398	0	130.695	0	251.558	63.4719	86.6551	20.9039	1215.63	241.281	0	0	196.804	237.2	235.193	395.679	452.047	30.1823	0	0	421.917
baz2a	23.8669	213.546	52.2152	241.017	99.5996	88.6211	444.363	0	309.61	0	0	83.6155	0	150.801	16.3212	312.916	78.7216	508.285	159.595	514.383	393.718	90.5469	0	88.7823	534.428
baz2b	358.004	427.092	130.538	166.858	99.5996	0	496.641	170.01	387.012	380.831	0	104.519	0	261.388	212.176	104.305	0	67.7713	277.192	197.84	583.286	633.828	219.046	0	506.301
bbc3	0	0	0	18.5398	0	0	0	0	77.4024	0	0	20.9039	0	90.4805	0	0	39.3608	0	0	0	0	150.912	0	0	0
bbip1	23.8669	0	104.43	92.699	0	0	78.417	0	19.3506	0	0	0	0	130.694	32.6424	0	0	33.8857	235.193	0	72.9107	0	0	0	0
bbof1	0	0	0	0	19.9199	0	0	0	0	0	0	0	0	0	0	0	0	0	25.1993	0	0	0	0	0	0
bbs1	0	0	0	0	79.6797	0	0	0	0	126.944	0	0	0	0	0	0	0	0	0	0	0	0	0	0	0
bbs2	0	0	0	0	0	0	0	0	0	0	0	0	0	0	0	0	0	0	0	118.704	0	271.641	0	0	0
bbs4	0	0	0	0	0	0	0	0	0	0	0	0	0	10.0534	0	0	0	0	0	0	0	0	0	0	84.3834
bbs9	0	0	78.3228	0	0	0	0	0	58.0518	0	0	0	0	70.3737	0	0	0	0	0	0	0	0	0	0	0
bbx	47.7338	0	130.538	74.1592	0	0	0	0	232.207	0	0	20.9039	0	30.1602	0	0	118.082	169.428	134.396	276.975	87.4929	0	0	0	0
bc003331	23.8669	177.955	52.2152	18.5398	19.9199	0	0	0	0	0	0	0	0	30.1602	0	26.0763	0	0	75.5979	39.5679	43.7464	0	0	0	0
bc003965	47.7338	0	0	74.1592	119.52	0	52.278	0	0	0	0	41.8078	0	0	0	0	0	67.7713	50.3986	0	0	0	0	710.259	196.895
bc004004	167.068	177.955	234.969	148.318	39.8398	0	392.085	0	96.753	63.4719	0	83.6155	0	70.3737	0	156.458	196.804	67.7713	134.396	39.5679	0	30.1823	219.046	355.129	28.1278
bc005537	119.335	177.955	52.2152	352.256	278.879	1417.94	156.834	850.051	270.908	0	346.62	125.423	0	140.747	489.636	0	0	406.628	109.197	0	87.4929	30.1823	0	0	253.15
bc005561	71.6008	177.955	182.753	185.398	59.7598	0	0	0	77.4024	0	0	41.8078	0	40.2135	195.854	52.1526	0	0	41.9988	395.679	160.404	30.1823	0	44.3912	28.1278
bc005624	47.7338	0	104.43	0	0	0	0	0	96.753	0	0	0	0	10.0534	195.854	0	39.3608	0	83.9976	0	58.3286	30.1823	0	0	168.767
bc017158	0	71.182	52.2152	0	179.279	974.832	0	0	19.3506	0	0	0	0	10.0534	0	0	0	0	8.39976	0	0	0	0	0	0
bc017643	47.7338	0	156.646	203.938	0	0	26.139	0	19.3506	0	0	0	0	180.961	0	0	0	0	125.996	0	87.4929	211.276	0	0	478.173
bc021614	0	106.773	26.1076	0	19.9199	0	0	0	0	0	0	62.7117	0	0	0	26.0763	0	67.7713	16.7995	39.5679	29.1643	30.1823	109.523	44.3912	28.1278
bc021785	0	0	0	0	0	0	0	0	19.3506	0	0	0	0	0	0	26.0763	0	0	8.39976	0	14.5821	0	0	0	0
bc021891	0	71.182	0	0	19.9199	0	0	0	116.104	0	0	188.135	0	100.534	0	104.305	196.804	67.7713	0	0	0	0	0	0	0
bc022687	0	0	0	18.5398	0	0	0	0	0	0	0	0	0	0	0	0	0	0	0	0	0	0	0	0	0
bc023829	0	0	104.43	0	0	0	0	0	0	0	0	0	0	0	0	104.305	0	0	16.7995	0	0	0	0	0	0
bc024139	0	0	26.1076	0	0	0	0	0	0	0	0	0	0	0	0	0	0	0	0	0	0	0	0	0	0
bc024978	0	0	0	0	0	0	0	170.01	116.104	0	0	41.8078	0	20.1068	0	0	0	0	41.9988	237.408	0	0	0	0	0
bc025446	190.935	0	52.2152	0	19.9199	88.6211	0	0	19.3506	0	216.638	229.943	0	0	16.3212	78.2289	354.247	0	0	0	0	0	0	0	0
bc025920	0	0	0	0	0	0	0	0	19.3506	0	43.3276	0	0	0	0	0	39.3608	0	0	0	0	0	0	0	0
bc028528	0	0	52.2152	0	0	0	0	0	77.4024	0	0	0	93.5104	0	0	0	0	33.8857	33.599	0	14.5821	0	0	0	0
bc029214	47.7338	71.182	26.1076	92.699	0	0	26.139	0	19.3506	0	129.983	0	0	30.1602	0	130.381	0	169.428	50.3986	0	29.1643	0	54.7615	0	0
bc029722	95.4677	0	78.3228	37.0796	0	0	0	0	19.3506	0	0	20.9039	0	60.3203	0	0	118.082	0	0	0	0	181.094	0	0	168.767
bc030336	0	35.591	0	74.1592	0	0	26.139	0	58.0518	888.607	0	0	0	10.0534	0	0	0	0	75.5979	0	29.1643	90.5469	0	0	168.767
bc031181	310.27	0	156.646	222.478	159.359	708.968	313.668	0	19.3506	0	0	62.7117	0	50.2669	244.818	130.381	432.969	101.657	58.7983	0	102.075	150.912	0	44.3912	140.639
bc034090	0	0	0	0	0	0	0	0	0	0	0	0	0	10.0534	0	0	0	0	0	0	0	0	0	0	0
bc035044	0	0	0	37.0796	0	0	0	0	77.4024	0	0	0	0	0	0	0	0	0	25.1993	0	14.5821	0	0	0	0
bc037034	0	0	0	18.5398	79.6797	0	0	0	154.805	571.247	0	0	0	30.1602	0	0	0	0	25.1993	0	87.4929	0	0	0	196.895
bc048403	0	0	0	0	0	0	0	0	0	0	0	0	0	0	0	26.0763	0	0	0	0	0	0	0	0	0
bc048546	0	0	26.1076	18.5398	119.52	0	0	0	19.3506	0	0	0	0	0	0	0	0	0	8.39976	39.5679	0	0	0	0	0
bc049715	23.8669	0	0	0	0	0	26.139	0	0	0	0	0	0	0	0	0	0	0	16.7995	0	0	0	0	0	0
bc051019	0	0	0	0	59.7598	0	0	0	0	0	0	0	0	30.1602	0	0	0	0	16.7995	0	0	0	0	0	0
bc051142	0	0	0	0	0	0	0	0	19.3506	0	0	0	0	30.1602	212.176	0	0	0	8.39976	0	87.4929	60.3646	0	0	0
bc052040	0	0	0	0	0	0	0	0	0	0	0	0	0	0	146.891	0	0	0	50.3986	0	14.5821	0	0	0	56.2556
bc055324	0	0	0	0	0	0	0	0	0	0	0	0	0	0	0	0	0	0	16.7995	0	0	0	0	0	0
bc068281	0	0	0	0	0	0	0	0	0	0	0	62.7117	0	0	0	0	0	0	0	0	0	0	0	0	0
bc089597	0	71.182	0	0	0	0	0	0	0	0	0	0	0	0	0	0	0	0	0	0	0	0	0	0	0
bc094916	0	0	26.1076	0	0	0	0	0	58.0518	0	216.638	20.9039	0	20.1068	0	0	0	0	67.1981	39.5679	102.075	0	0	0	0
bc106179	23.8669	0	0	0	0	0	0	0	0	0	0	0	0	0	0	0	0	0	16.7995	0	0	0	0	0	0
bcam	0	0	156.646	0	0	0	26.139	0	0	0	0	0	0	0	0	52.1526	0	0	0	0	0	0	0	0	0
bcan	0	0	52.2152	0	0	0	0	0	0	0	0	0	0	0	0	0	0	0	0	0	0	0	0	0	0
bcap29	0	0	0	0	0	0	0	0	19.3506	0	0	0	0	30.1602	0	104.305	0	0	41.9988	0	0	0	0	0	0
bcap31	47.7338	35.591	156.646	55.6194	239.039	0	0	0	0	0	43.3276	104.519	0	150.801	0	156.458	196.804	135.543	33.599	474.815	277.061	0	0	0	84.3834
bcar1	23.8669	0	261.076	0	0	0	52.278	0	0	0	0	0	93.5104	30.1602	261.139	26.0763	196.804	101.657	0	316.543	0	0	54.7615	0	0
bcar3	71.6008	106.773	0	55.6194	39.8398	0	52.278	0	19.3506	0	0	0	0	0	195.854	156.458	0	0	58.7983	0	43.7464	30.1823	0	0	0
bcas1	71.6008	0	0	0	0	0	52.278	0	0	0	0	0	0	10.0534	0	26.0763	118.082	0	25.1993	0	58.3286	0	0	0	84.3834
bcas2	0	177.955	130.538	0	0	0	26.139	0	116.104	63.4719	0	0	0	80.4271	16.3212	0	0	0	83.9976	39.5679	72.9107	60.3646	0	0	112.511
bcas3	0	0	0	0	0	0	0	0	19.3506	0	0	0	0	40.2135	0	0	0	0	16.7995	79.1358	306.225	0	0	0	0
bcat1	0	35.591	0	0	0	0	0	0	38.7012	0	0	0	0	0	0	0	0	0	16.7995	0	0	0	0	0	0
bcat2	0	35.591	0	148.318	99.5996	0	0	0	96.753	63.4719	0	0	0	30.1602	0	0	0	0	33.599	0	43.7464	60.3646	0	44.3912	84.3834
bccip	47.7338	71.182	0	74.1592	0	0	0	0	135.454	0	0	0	0	60.3203	0	0	39.3608	0	75.5979	0	131.239	0	0	0	112.511
bcdin3d	0	0	0	0	0	0	0	0	38.7012	0	0	41.8078	0	30.1602	0	0	0	0	16.7995	0	14.5821	0	0	0	0
bche	119.335	71.182	0	0	79.6797	0	0	0	96.753	0	0	104.519	0	0	0	52.1526	236.165	0	16.7995	553.951	0	422.552	54.7615	133.174	0
bckdha	0	0	0	37.0796	119.52	0	0	0	0	0	0	0	0	30.1602	0	0	0	0	33.599	0	131.239	0	0	0	0
bckdhb	0	0	0	0	19.9199	0	0	0	116.104	0	0	0	0	0	0	0	0	0	8.39976	0	0	0	0	0	84.3834
bckdk	190.935	284.728	78.3228	92.699	39.8398	0	78.417	0	193.506	126.944	519.931	83.6155	0	100.534	16.3212	26.0763	0	271.085	92.3974	158.272	14.5821	0	54.7615	0	365.662
bcl10	0	106.773	52.2152	148.318	119.52	0	0	0	19.3506	0	0	0	0	140.747	0	78.2289	157.443	779.37	151.196	158.272	102.075	0	0	0	225.023
bcl11a	0	213.546	234.969	92.699	0	0	0	0	328.96	0	129.983	146.327	0	211.121	0	0	314.886	0	335.99	158.272	568.704	60.3646	0	0	590.684
bcl11b	23.8669	106.773	0	370.796	0	0	104.556	0	38.7012	0	0	125.423	0	90.4805	0	130.381	393.608	33.8857	25.1993	158.272	0	0	109.523	44.3912	365.662
bcl2	71.6008	35.591	130.538	352.256	159.359	886.211	0	0	212.857	63.4719	0	146.327	0	351.868	0	0	78.7216	0	243.593	0	189.568	0	54.7615	0	56.2556
bcl2a1a	0	0	78.3228	148.318	0	0	0	0	77.4024	253.888	0	0	0	140.747	0	0	0	0	159.595	0	43.7464	0	0	0	28.1278
bcl2a1b	0	35.591	208.861	278.097	0	0	26.139	170.01	212.857	1777.21	0	0	0	201.068	16.3212	0	0	0	226.794	0	43.7464	0	0	0	196.895
bcl2a1c	0	0	0	37.0796	0	0	0	0	19.3506	63.4719	0	0	0	0	0	0	0	0	16.7995	0	0	0	0	0	0
bcl2a1d	0	0	52.2152	129.779	0	0	0	170.01	77.4024	634.719	0	0	93.5104	80.4271	0	0	0	0	176.395	0	14.5821	0	0	0	84.3834
bcl2l1	47.7338	0	0	0	19.9199	0	130.695	0	19.3506	0	0	20.9039	0	10.0534	0	104.305	0	135.543	25.1993	356.111	0	90.5469	0	0	0
bcl2l11	0	0	182.753	18.5398	0	0	104.556	0	77.4024	0	0	0	0	90.4805	32.6424	0	0	169.428	92.3974	0	116.657	0	0	0	0
bcl2l12	47.7338	0	0	37.0796	0	0	0	0	116.104	0	0	0	0	0	0	0	0	0	58.7983	39.5679	0	0	0	0	0
bcl2l13	0	0	130.538	74.1592	19.9199	0	0	0	0	0	0	20.9039	0	60.3203	0	0	0	0	58.7983	0	0	0	0	0	0
bcl2l14	0	0	0	0	99.5996	0	0	0	0	0	43.3276	0	0	0	0	0	39.3608	0	8.39976	237.408	14.5821	120.729	0	310.738	0
bcl2l15	23.8669	0	0	0	0	0	0	0	58.0518	0	0	0	0	0	0	78.2289	78.7216	0	16.7995	0	0	0	0	0	0
bcl2l2	47.7338	71.182	104.43	0	19.9199	0	156.834	0	0	0	0	0	0	10.0534	0	78.2289	0	101.657	0	0	14.5821	0	821.423	0	0
bcl3	0	0	104.43	203.938	59.7598	0	182.973	0	58.0518	0	0	83.6155	0	40.2135	16.3212	0	0	101.657	83.9976	39.5679	160.404	241.458	0	0	28.1278
bcl6	71.6008	0	0	129.779	0	0	0	0	19.3506	0	0	41.8078	0	30.1602	130.57	52.1526	0	0	50.3986	0	58.3286	0	0	0	0
bcl7a	23.8669	0	78.3228	129.779	0	0	52.278	0	0	63.4719	86.6551	0	0	30.1602	0	0	0	0	134.396	39.5679	29.1643	30.1823	109.523	0	0
bcl7b	23.8669	0	0	0	0	0	0	0	58.0518	0	259.965	0	0	40.2135	0	0	0	0	33.599	39.5679	58.3286	0	164.285	0	112.511
bcl7c	23.8669	0	0	129.779	59.7598	0	0	510.031	0	0	0	83.6155	0	0	0	0	0	67.7713	0	39.5679	14.5821	30.1823	0	0	0
bcl9	23.8669	0	0	0	79.6797	0	130.695	0	58.0518	0	0	104.519	0	30.1602	16.3212	0	0	0	50.3986	356.111	116.657	181.094	0	0	0
bcl9l	0	106.773	0	74.1592	0	0	156.834	0	174.155	698.191	0	0	0	70.3737	16.3212	130.381	39.3608	0	125.996	0	43.7464	90.5469	0	621.476	140.639
bclaf1	95.4677	71.182	261.076	74.1592	219.119	0	261.39	1530.09	348.311	126.944	0	20.9039	0	271.441	114.248	0	157.443	0	235.193	158.272	160.404	211.276	328.569	621.476	562.556
bco1	0	35.591	0	0	0	0	26.139	0	19.3506	63.4719	43.3276	0	0	0	0	0	0	0	0	0	0	0	0	0	0
bco2	23.8669	0	0	0	79.6797	177.242	0	0	0	0	0	83.6155	0	20.1068	179.533	78.2289	0	0	0	0	0	0	0	0	0
bcor	0	0	0	18.5398	0	0	0	0	0	0	0	0	0	80.4271	0	0	0	0	33.599	0	58.3286	0	0	0	0
bcorl1	0	213.546	0	0	0	0	0	0	0	0	0	125.423	0	40.2135	0	78.2289	157.443	0	8.39976	158.272	0	0	985.707	0	0
bcr	0	106.773	0	0	19.9199	0	52.278	0	58.0518	0	0	20.9039	0	30.1602	81.606	104.305	0	101.657	58.7983	0	43.7464	0	0	0	0
bcs1l	0	177.955	0	74.1592	199.199	0	0	0	58.0518	0	0	0	0	20.1068	0	0	314.886	0	33.599	0	58.3286	30.1823	0	0	168.767
bdh1	95.4677	35.591	52.2152	0	458.158	0	156.834	0	38.7012	0	173.31	209.039	0	30.1602	97.9272	52.1526	39.3608	135.543	0	197.84	29.1643	301.823	0	133.174	0
bdnf	0	0	0	0	0	0	0	0	0	0	0	0	0	0	0	0	118.082	0	0	0	0	0	0	0	140.639
bdp1	119.335	249.137	287.184	92.699	179.279	0	156.834	0	232.207	0	0	0	0	150.801	0	0	0	33.8857	125.996	0	160.404	513.099	54.7615	1997.6	28.1278
becn1	0	142.364	26.1076	74.1592	99.5996	0	235.251	0	212.857	0	0	83.6155	0	80.4271	0	130.381	196.804	0	109.197	79.1358	72.9107	0	164.285	399.521	28.1278
bend3	71.6008	71.182	0	55.6194	19.9199	0	0	0	0	0	0	0	0	0	0	130.381	0	0	25.1993	0	0	0	0	0	0
bend6	23.8669	0	0	0	0	0	0	0	0	0	0	0	0	10.0534	0	0	0	0	0	0	0	0	0	0	0
bend7	190.935	213.546	104.43	18.5398	19.9199	0	209.112	1020.06	38.7012	126.944	866.551	20.9039	0	10.0534	16.3212	182.534	118.082	0	0	0	0	150.912	0	0	0
best1	0	0	0	37.0796	0	0	0	0	0	0	0	0	0	0	0	0	0	0	0	0	0	0	0	0	0
bet1	0	177.955	0	37.0796	0	0	104.556	0	0	0	0	0	0	0	0	26.0763	0	0	0	672.655	0	0	0	0	0
bet1l	71.6008	177.955	0	148.318	99.5996	177.242	182.973	0	58.0518	0	0	167.231	0	70.3737	16.3212	0	0	33.8857	58.7983	0	116.657	0	602.377	754.65	28.1278
bex4	0	0	0	0	0	0	0	0	38.7012	0	0	0	0	0	0	0	0	0	8.39976	39.5679	0	0	0	0	0
bex6	0	0	0	0	0	0	0	0	0	0	0	0	0	0	0	0	0	0	8.39976	0	0	0	0	0	0
bfar	119.335	142.364	0	37.0796	0	620.347	339.807	0	212.857	0	0	41.8078	93.5104	80.4271	0	0	196.804	0	16.7995	39.5679	102.075	392.37	0	0	0
bfsp1	71.6008	71.182	0	0	0	0	0	0	0	0	0	0	0	30.1602	0	0	0	0	0	0	0	0	0	0	0
bglap2	0	0	0	0	0	0	0	0	0	0	0	0	0	0	0	0	0	0	0	39.5679	0	0	0	0	0
bglap3	0	0	0	0	0	0	0	0	19.3506	0	0	0	0	0	0	0	0	0	0	0	0	0	0	0	0
bhlhb9	0	0	0	0	0	0	0	0	19.3506	0	0	0	0	10.0534	0	0	0	0	16.7995	0	87.4929	0	0	0	0
bhlhe40	143.202	0	261.076	92.699	0	443.105	0	0	19.3506	2411.93	0	20.9039	374.042	90.4805	0	26.0763	0	576.056	75.5979	39.5679	0	0	0	133.174	168.767
bhlhe41	0	35.591	0	0	0	0	0	0	77.4024	0	0	0	0	40.2135	0	26.0763	0	0	0	0	0	0	0	0	0
bhmt	0	0	0	0	0	0	0	0	19.3506	0	0	0	0	0	0	0	0	0	0	0	14.5821	0	0	0	0
bicd1	23.8669	35.591	52.2152	92.699	19.9199	0	26.139	170.01	38.7012	0	0	0	0	100.534	16.3212	26.0763	0	0	58.7983	0	58.3286	0	0	88.7823	0
bicd2	0	35.591	0	37.0796	0	0	0	0	19.3506	63.4719	0	0	0	50.2669	0	26.0763	0	0	33.599	0	0	0	0	0	0
bik	0	0	0	37.0796	0	0	0	0	0	0	0	0	0	0	0	0	0	0	0	0	0	0	0	0	0
bin1	0	0	313.291	129.779	19.9199	0	104.556	0	212.857	0	0	0	0	150.801	0	0	0	135.543	327.591	0	247.897	120.729	0	0	196.895
bin2	0	71.182	704.906	315.177	79.6797	0	104.556	0	96.753	0	0	20.9039	0	211.121	114.248	0	0	0	235.193	0	102.075	30.1823	0	0	253.15
bin3	0	142.364	78.3228	55.6194	19.9199	0	104.556	0	58.0518	0	0	0	0	10.0534	261.139	26.0763	78.7216	101.657	109.197	0	58.3286	0	0	0	0
birc2	119.335	0	52.2152	92.699	59.7598	0	0	0	58.0518	63.4719	0	20.9039	0	160.854	0	338.992	0	67.7713	251.993	0	189.568	0	54.7615	44.3912	281.278
birc3	71.6008	0	78.3228	92.699	239.039	0	104.556	0	38.7012	0	0	20.9039	0	170.908	228.497	78.2289	78.7216	101.657	100.797	316.543	306.225	0	0	0	168.767
birc5	0	0	0	74.1592	0	0	130.695	0	38.7012	63.4719	0	20.9039	0	70.3737	0	0	0	0	41.9988	0	0	271.641	0	0	309.406
birc6	214.802	355.91	182.753	352.256	119.52	1063.45	209.112	510.031	309.61	2602.35	0	355.366	0	271.441	16.3212	26.0763	275.525	474.399	201.594	0	393.718	301.823	438.092	443.912	393.789
bivm	0	0	0	0	0	0	0	0	0	0	0	0	0	40.2135	0	26.0763	0	0	16.7995	0	0	0	0	0	0
blcap	119.335	142.364	0	37.0796	79.6797	0	78.417	0	58.0518	0	0	20.9039	0	20.1068	0	0	78.7216	169.428	25.1993	0	14.5821	90.5469	0	0	0
blk	0	0	0	74.1592	0	0	0	0	58.0518	0	0	0	0	60.3203	146.891	0	0	0	218.394	0	160.404	0	0	0	56.2556
blm	0	0	0	0	0	0	0	0	0	0	43.3276	0	0	10.0534	0	0	0	0	41.9988	0	0	0	547.615	0	0
blmh	190.935	0	156.646	129.779	19.9199	0	26.139	0	96.753	0	0	20.9039	0	50.2669	0	52.1526	0	338.857	83.9976	0	145.821	30.1823	219.046	665.868	0
blnk	71.6008	0	0	74.1592	0	0	0	0	38.7012	0	43.3276	0	0	191.014	0	0	0	0	209.994	237.408	218.732	0	0	0	281.278
bloc1s2	0	0	261.076	92.699	39.8398	0	78.417	0	19.3506	0	0	0	0	20.1068	16.3212	0	0	0	8.39976	0	0	0	0	0	0
bloc1s3	0	0	0	18.5398	0	0	0	0	0	63.4719	0	62.7117	0	10.0534	32.6424	0	0	0	8.39976	0	14.5821	0	0	0	0
bloc1s4	0	0	0	18.5398	0	0	0	0	0	0	0	0	0	20.1068	0	0	0	0	50.3986	0	0	211.276	0	0	0
bloc1s5	0	0	0	0	0	0	0	0	19.3506	0	0	20.9039	0	20.1068	0	0	0	0	33.599	0	0	0	0	0	84.3834
bloc1s6	0	0	0	55.6194	159.359	0	0	0	19.3506	0	0	62.7117	0	20.1068	0	0	0	135.543	0	0	0	0	0	0	0
blvra	23.8669	0	0	55.6194	0	0	0	0	0	0	0	41.8078	0	20.1068	0	0	0	0	33.599	0	0	0	0	0	84.3834
blvrb	0	177.955	52.2152	0	0	0	0	0	0	0	86.6551	41.8078	0	10.0534	48.9636	26.0763	0	0	142.796	0	0	0	0	0	0
blzf1	0	0	156.646	0	179.279	0	0	0	193.506	0	0	146.327	0	0	0	0	0	0	41.9988	0	145.821	0	0	0	0
bmf	0	0	0	37.0796	0	0	0	0	58.0518	0	0	0	0	20.1068	0	0	0	0	0	0	72.9107	0	0	0	0
bmi1	0	0	0	0	19.9199	0	0	0	0	0	0	0	0	0	0	0	0	0	41.9988	0	116.657	0	0	0	112.511
bmp1	95.4677	0	0	18.5398	0	0	26.139	0	38.7012	0	0	0	0	0	0	0	0	135.543	0	0	72.9107	0	0	0	0
bmp2	0	0	0	0	79.6797	0	235.251	0	38.7012	0	0	20.9039	0	80.4271	146.891	130.381	157.443	135.543	8.39976	0	14.5821	0	0	0	0
bmp2k	71.6008	71.182	130.538	148.318	79.6797	0	0	0	96.753	0	0	20.9039	0	90.4805	0	0	0	67.7713	109.197	0	174.986	0	0	0	0
bmp3	0	0	0	37.0796	0	0	26.139	0	0	63.4719	0	20.9039	0	40.2135	0	0	0	0	0	0	0	0	0	0	0
bmp4	47.7338	0	104.43	37.0796	0	0	0	0	116.104	0	0	0	0	0	32.6424	0	0	33.8857	33.599	0	0	0	0	0	28.1278
bmp7	0	35.591	0	0	0	0	0	0	0	0	0	271.75	0	0	0	0	0	135.543	0	39.5679	0	0	0	0	0
bmp8a	0	0	0	0	0	0	0	0	0	0	0	0	0	0	0	78.2289	0	0	0	0	0	30.1823	0	0	0
bmp8b	0	71.182	26.1076	18.5398	0	0	78.417	0	0	0	0	0	0	0	0	0	0	33.8857	0	0	0	0	54.7615	0	28.1278
bmper	0	0	0	0	0	0	0	0	0	0	0	0	0	0	0	0	0	0	8.39976	0	0	0	0	0	0
bmpr1a	95.4677	106.773	0	18.5398	119.52	0	130.695	0	135.454	0	0	41.8078	0	0	0	156.458	236.165	33.8857	58.7983	0	0	150.912	0	0	56.2556
bmpr2	47.7338	35.591	52.2152	0	0	0	0	0	135.454	0	216.638	104.519	0	60.3203	179.533	0	0	0	67.1981	158.272	43.7464	60.3646	0	0	0
bms1	0	0	0	0	0	0	0	0	0	0	0	0	0	40.2135	0	0	78.7216	0	33.599	39.5679	247.897	30.1823	0	0	281.278
bmx	23.8669	0	0	0	0	0	0	0	0	0	0	0	0	0	0	0	0	0	16.7995	0	0	0	0	0	0
bmyc	0	0	78.3228	18.5398	0	0	0	0	38.7012	0	0	0	0	50.2669	0	0	0	0	58.7983	0	29.1643	0	0	0	28.1278
bnip1	23.8669	0	0	148.318	0	1063.45	26.139	0	77.4024	0	43.3276	104.519	0	20.1068	0	26.0763	39.3608	0	50.3986	79.1358	14.5821	0	0	0	0
bnip2	47.7338	0	26.1076	18.5398	219.119	0	26.139	0	193.506	0	0	20.9039	0	120.641	32.6424	0	0	0	75.5979	0	291.643	0	0	0	225.023
bnip3	0	0	0	0	0	0	0	0	0	0	0	0	0	40.2135	32.6424	0	0	0	0	0	14.5821	0	54.7615	0	0
bnip3l	0	177.955	26.1076	55.6194	99.5996	0	0	0	58.0518	0	0	0	0	150.801	0	52.1526	78.7216	67.7713	167.995	0	218.732	0	0	0	0
boc	0	0	0	18.5398	0	0	0	0	0	0	0	0	0	0	0	0	0	0	0	0	0	0	0	0	0
bod1	0	106.773	0	0	0	0	0	0	96.753	0	0	0	0	30.1602	0	78.2289	0	0	0	0	0	0	0	0	0
bod1l	95.4677	320.319	0	203.938	19.9199	0	261.39	0	212.857	0	86.6551	20.9039	0	130.694	244.818	104.305	354.247	474.399	226.794	0	116.657	0	0	0	84.3834
bok	0	0	0	0	0	0	0	0	0	0	0	20.9039	0	10.0534	97.9272	78.2289	0	0	0	0	0	0	0	310.738	0
bola1	0	0	26.1076	0	0	0	0	0	0	0	0	0	0	0	0	0	0	0	33.599	0	0	120.729	0	221.956	0
bola2	0	71.182	0	148.318	139.439	0	130.695	170.01	19.3506	0	86.6551	83.6155	0	90.4805	130.57	26.0763	236.165	0	167.995	276.975	29.1643	0	0	0	28.1278
bola3	262.536	142.364	208.861	18.5398	0	0	0	0	96.753	0	433.276	104.519	0	30.1602	0	0	39.3608	135.543	83.9976	0	0	0	0	0	0
boll	0	0	0	0	0	0	0	0	0	0	0	0	0	10.0534	0	0	0	0	0	0	0	0	0	0	0
bop1	71.6008	0	0	0	0	0	0	0	19.3506	0	0	20.9039	0	0	0	0	0	0	50.3986	39.5679	0	211.276	0	0	0
bora	0	0	0	0	0	0	0	0	19.3506	0	0	0	0	10.0534	0	0	0	0	0	0	14.5821	0	0	0	0
borcs5	0	0	0	18.5398	0	0	52.278	0	58.0518	0	0	0	0	0	0	0	0	0	25.1993	0	0	0	0	0	0
borcs6	0	71.182	0	0	39.8398	88.6211	0	0	77.4024	63.4719	0	0	1496.17	30.1602	16.3212	0	0	0	25.1993	0	29.1643	0	0	0	112.511
borcs7	71.6008	0	0	37.0796	19.9199	88.6211	26.139	0	154.805	0	0	62.7117	187.021	30.1602	16.3212	0	78.7216	101.657	16.7995	118.704	116.657	241.458	0	44.3912	56.2556
borcs8	0	0	0	37.0796	0	0	0	0	0	0	0	41.8078	0	30.1602	0	0	0	0	41.9988	0	87.4929	0	0	0	0
bpgm	71.6008	177.955	0	0	0	88.6211	78.417	0	0	0	0	0	0	20.1068	130.57	338.992	0	0	16.7995	0	0	0	54.7615	976.606	0
bpifb3	0	0	0	0	0	0	0	0	0	0	0	0	0	0	0	0	0	0	0	0	0	0	0	0	0
bpifb4	0	0	0	0	0	0	0	0	0	0	0	0	0	0	0	0	0	0	0	0	0	0	0	0	0
bpifb6	0	0	0	0	0	0	0	0	0	0	0	0	0	0	0	0	0	0	0	0	0	0	0	0	0
bpnt1	167.068	177.955	0	0	179.279	354.484	130.695	0	0	63.4719	303.293	229.943	0	10.0534	146.891	208.61	39.3608	304.971	16.7995	356.111	0	60.3646	54.7615	221.956	0
bptf	167.068	142.364	182.753	482.035	179.279	0	339.807	0	619.219	126.944	1083.19	250.847	0	371.975	489.636	104.305	39.3608	0	411.588	435.247	218.732	845.104	109.523	133.174	450.045
braf	0	35.591	104.43	74.1592	19.9199	0	0	170.01	77.4024	63.4719	86.6551	41.8078	0	60.3203	32.6424	0	0	33.8857	67.1981	0	145.821	0	0	44.3912	112.511
brap	286.403	35.591	52.2152	129.779	39.8398	0	0	0	96.753	0	0	0	0	90.4805	32.6424	0	0	0	67.1981	79.1358	29.1643	0	0	44.3912	56.2556
brat1	0	0	0	0	0	0	0	0	77.4024	0	0	0	0	30.1602	0	0	0	0	8.39976	0	0	120.729	0	0	0
brca1	0	0	0	0	0	0	78.417	0	0	0	0	0	0	30.1602	0	0	0	0	0	0	0	0	0	0	0
brca2	47.7338	35.591	0	18.5398	0	0	0	0	38.7012	0	0	20.9039	0	40.2135	16.3212	0	0	0	25.1993	0	43.7464	0	0	0	0
brcc3	47.7338	71.182	52.2152	74.1592	0	0	0	0	96.753	0	0	0	0	50.2669	0	104.305	0	135.543	25.1993	0	87.4929	0	0	0	0
brd1	71.6008	71.182	26.1076	129.779	159.359	0	78.417	0	135.454	0	0	83.6155	0	40.2135	408.03	104.305	78.7216	237.2	41.9988	158.272	102.075	0	0	44.3912	168.767
brd2	167.068	0	313.291	667.433	199.199	88.6211	78.417	5270.32	270.908	63.4719	693.241	41.8078	0	452.402	244.818	26.0763	393.608	237.2	209.994	39.5679	116.657	60.3646	1314.28	799.041	140.639
brd3	143.202	142.364	52.2152	129.779	19.9199	0	182.973	0	251.558	63.4719	346.62	146.327	0	351.868	342.745	78.2289	196.804	0	193.195	316.543	291.643	150.912	657.138	44.3912	365.662
brd4	143.202	0	287.184	74.1592	19.9199	443.105	130.695	0	232.207	0	259.965	41.8078	0	160.854	244.818	156.458	0	101.657	268.792	197.84	160.404	271.641	54.7615	221.956	140.639
brd7	119.335	355.91	208.861	129.779	79.6797	531.726	52.278	170.01	232.207	317.36	1039.86	209.039	374.042	170.908	114.248	312.916	118.082	304.971	151.196	237.408	335.389	241.458	109.523	754.65	84.3834
brd8	47.7338	0	208.861	203.938	219.119	0	78.417	0	251.558	190.416	43.3276	62.7117	187.021	110.587	0	0	236.165	101.657	193.195	0	247.897	150.912	0	88.7823	0
brd9	95.4677	142.364	182.753	203.938	239.039	0	52.278	0	406.362	0	303.293	229.943	0	291.548	212.176	52.1526	236.165	237.2	218.394	158.272	422.882	0	0	0	168.767
brdt	0	0	0	0	0	0	0	0	19.3506	0	0	0	0	0	0	0	39.3608	0	0	0	0	0	0	0	0
bre	0	0	0	0	0	0	26.139	0	154.805	0	389.948	0	0	60.3203	0	0	39.3608	0	83.9976	79.1358	0	0	0	0	0
brf1	0	0	0	0	0	0	0	0	0	0	0	125.423	0	50.2669	114.248	0	0	0	8.39976	0	58.3286	0	0	0	0
brf2	0	0	0	0	0	0	0	0	0	0	0	0	0	20.1068	0	0	0	0	0	0	14.5821	0	0	0	0
bri3	190.935	0	0	0	0	0	0	340.02	0	0	476.603	188.135	0	0	81.606	0	39.3608	33.8857	33.599	0	0	30.1823	54.7615	44.3912	0
bri3bp	167.068	0	365.507	0	0	0	130.695	0	38.7012	0	43.3276	376.27	0	150.801	0	0	354.247	67.7713	8.39976	39.5679	0	90.5469	0	88.7823	84.3834
brip1	0	0	0	0	0	0	0	0	0	0	0	0	93.5104	10.0534	0	0	0	0	16.7995	0	0	0	0	0	0
brix1	0	177.955	0	18.5398	0	0	0	0	0	0	0	0	0	40.2135	0	26.0763	78.7216	0	33.599	0	0	0	0	0	0
brk1	71.6008	35.591	182.753	111.239	0	0	26.139	0	38.7012	63.4719	0	41.8078	0	231.228	505.957	78.2289	0	0	235.193	276.975	58.3286	0	0	0	0
brms1	0	0	0	0	99.5996	0	0	0	38.7012	0	0	83.6155	0	90.4805	16.3212	78.2289	157.443	135.543	41.9988	0	102.075	211.276	0	0	309.406
brms1l	0	0	0	0	19.9199	0	0	1190.07	0	0	0	0	0	0	16.3212	26.0763	0	0	0	0	0	0	0	0	0
brox	23.8669	142.364	0	18.5398	0	0	78.417	0	38.7012	63.4719	0	20.9039	0	50.2669	0	26.0763	0	0	58.7983	39.5679	58.3286	0	0	177.565	140.639
brpf1	119.335	0	78.3228	18.5398	19.9199	88.6211	0	0	174.155	761.663	173.31	20.9039	0	20.1068	146.891	0	39.3608	135.543	92.3974	0	29.1643	60.3646	0	443.912	56.2556
brpf3	23.8669	142.364	0	0	39.8398	88.6211	0	0	38.7012	0	0	41.8078	0	10.0534	0	78.2289	0	203.314	8.39976	0	116.657	0	0	0	0
brsk2	0	0	0	0	0	0	0	0	19.3506	0	0	0	0	0	0	0	0	0	0	0	0	0	0	0	0
brwd1	23.8669	177.955	52.2152	129.779	179.279	797.59	209.112	0	425.713	0	216.638	0	2244.25	140.747	0	208.61	157.443	0	117.597	39.5679	306.225	60.3646	164.285	0	450.045
brwd3	0	142.364	0	92.699	59.7598	0	26.139	0	19.3506	0	259.965	0	0	30.1602	0	0	0	135.543	0	0	0	0	0	0	0
bscl2	0	213.546	208.861	74.1592	0	0	0	0	212.857	63.4719	346.62	0	0	130.694	0	0	0	0	58.7983	0	116.657	0	0	0	393.789
bsdc1	47.7338	35.591	52.2152	55.6194	179.279	0	78.417	0	96.753	0	0	83.6155	0	140.747	16.3212	78.2289	236.165	203.314	25.1993	118.704	14.5821	301.823	0	0	140.639
bsg	1288.81	854.184	548.26	556.194	1035.84	4165.19	836.448	1870.11	483.765	63.4719	1559.79	648.02	0	422.242	1468.91	938.747	590.412	338.857	159.595	197.84	349.972	784.74	1588.08	1242.95	196.895
bsn	0	0	0	0	0	0	0	0	19.3506	0	0	0	0	0	16.3212	0	118.082	33.8857	0	0	14.5821	0	0	0	0
bspry	0	0	26.1076	0	0	0	0	0	0	0	0	83.6155	0	40.2135	0	0	0	0	0	0	0	150.912	0	0	0
bst1	47.7338	35.591	52.2152	0	0	0	418.224	0	0	0	43.3276	41.8078	0	40.2135	0	312.916	0	0	100.797	0	0	0	0	0	56.2556
bst2	71.6008	0	339.399	241.017	59.7598	0	0	0	135.454	0	0	20.9039	0	331.762	685.49	52.1526	0	0	209.994	0	160.404	0	0	266.347	703.195
btaf1	23.8669	35.591	78.3228	37.0796	0	0	0	170.01	77.4024	0	0	62.7117	0	20.1068	146.891	26.0763	0	0	67.1981	79.1358	102.075	90.5469	0	0	112.511
btbd1	0	35.591	208.861	203.938	0	0	0	0	0	63.4719	86.6551	188.135	93.5104	70.3737	146.891	26.0763	196.804	0	109.197	118.704	233.314	150.912	0	0	0
btbd10	0	0	0	0	0	0	0	0	58.0518	0	0	0	0	10.0534	0	0	0	0	0	0	189.568	0	0	0	0
btbd11	0	35.591	0	37.0796	0	0	0	0	0	0	0	0	0	40.2135	0	0	275.525	0	33.599	0	116.657	0	0	0	84.3834
btbd16	0	0	156.646	0	0	0	130.695	0	0	0	0	0	0	10.0534	0	0	0	0	0	0	0	0	0	0	0
btbd19	0	0	0	0	0	0	0	0	19.3506	0	0	0	0	30.1602	0	0	0	0	25.1993	0	0	0	0	0	0
btbd2	0	35.591	78.3228	18.5398	0	0	0	0	38.7012	0	0	0	0	10.0534	0	52.1526	0	0	41.9988	0	0	0	54.7615	177.565	28.1278
btbd3	0	0	0	0	0	0	0	0	38.7012	0	0	0	0	0	0	0	0	0	0	0	0	0	0	133.174	0
btbd6	0	0	0	92.699	19.9199	0	0	0	0	0	0	83.6155	0	0	0	104.305	0	0	16.7995	276.975	0	0	0	0	0
btbd7	0	0	0	0	0	0	0	0	38.7012	0	0	0	374.042	20.1068	212.176	0	0	67.7713	41.9988	0	43.7464	0	0	0	0
btbd9	23.8669	35.591	78.3228	0	0	0	156.834	0	58.0518	0	0	0	0	10.0534	0	0	0	0	67.1981	0	29.1643	0	0	0	28.1278
btd	0	0	0	0	0	0	0	0	0	0	0	20.9039	0	40.2135	0	78.2289	0	0	0	0	0	0	0	0	0
btf3	143.202	35.591	78.3228	278.097	59.7598	0	0	0	77.4024	0	563.258	125.423	0	50.2669	16.3212	26.0763	0	33.8857	176.395	158.272	160.404	30.1823	0	44.3912	196.895
btf3l4	0	35.591	104.43	18.5398	0	0	0	0	0	0	0	0	374.042	10.0534	0	0	0	0	25.1993	0	43.7464	0	54.7615	0	0
btg1	525.072	177.955	1200.95	1409.03	199.199	0	470.502	170.01	1296.49	444.303	389.948	313.558	841.593	1497.95	538.6	312.916	196.804	881.027	1797.55	316.543	2493.55	241.458	328.569	0	815.707
btg3	0	35.591	0	74.1592	0	0	0	0	58.0518	0	0	0	0	10.0534	0	0	0	0	50.3986	0	29.1643	0	0	0	28.1278
btk	0	0	0	241.017	0	0	0	0	58.0518	0	0	0	0	70.3737	0	0	0	0	67.1981	0	335.389	0	0	0	168.767
btla	0	0	0	37.0796	0	0	0	0	19.3506	0	0	20.9039	0	50.2669	0	0	0	0	134.396	0	160.404	0	0	0	0
btnl1	143.202	71.182	26.1076	0	79.6797	0	627.336	1360.08	0	63.4719	389.948	62.7117	93.5104	20.1068	244.818	78.2289	157.443	67.7713	0	118.704	0	0	383.331	310.738	0
btnl2	0	71.182	0	0	258.959	0	182.973	0	0	0	0	188.135	0	10.0534	16.3212	78.2289	0	508.285	25.1993	0	0	30.1823	0	0	0
btnl4	47.7338	0	0	0	0	0	0	0	0	0	86.6551	0	0	0	0	0	0	33.8857	0	0	0	0	0	0	0
btnl6	95.4677	35.591	0	0	179.279	0	26.139	0	19.3506	0	86.6551	41.8078	0	0	0	104.305	39.3608	0	0	0	0	0	0	0	0
btrc	0	142.364	0	0	19.9199	88.6211	52.278	0	19.3506	0	86.6551	0	0	50.2669	0	0	78.7216	0	8.39976	0	43.7464	0	0	0	0
bub1	0	0	0	0	0	0	0	0	19.3506	0	0	0	0	0	0	0	0	0	0	0	0	0	0	0	0
bub1b	71.6008	284.728	0	0	0	0	0	0	38.7012	0	0	0	0	10.0534	0	0	0	0	25.1993	0	0	0	0	0	0
bub3	47.7338	106.773	365.507	37.0796	0	0	78.417	0	135.454	0	0	41.8078	0	231.228	0	0	78.7216	0	125.996	0	14.5821	0	0	0	253.15
bud13	0	0	0	55.6194	0	0	0	0	0	0	0	0	0	70.3737	0	0	39.3608	0	41.9988	39.5679	0	0	0	0	84.3834
bud31	47.7338	462.683	208.861	74.1592	59.7598	88.6211	26.139	0	212.857	0	0	41.8078	93.5104	120.641	424.351	104.305	118.082	304.971	67.1981	39.5679	72.9107	0	54.7615	0	0
bysl	0	71.182	0	74.1592	0	0	0	0	0	0	0	0	0	0	0	0	0	0	50.3986	0	43.7464	0	0	0	0
bzw1	71.6008	177.955	52.2152	37.0796	199.199	88.6211	313.668	0	77.4024	0	86.6551	104.519	0	100.534	212.176	286.839	0	135.543	25.1993	0	116.657	241.458	0	221.956	0
bzw2	0	106.773	0	0	19.9199	0	0	0	116.104	0	0	355.366	0	10.0534	0	0	236.165	0	25.1993	0	0	90.5469	0	44.3912	0
c030039l03rik	0	0	0	0	0	0	26.139	0	0	0	0	0	0	10.0534	0	0	39.3608	0	8.39976	39.5679	0	0	54.7615	0	0
c130026i21rik	47.7338	0	130.538	92.699	19.9199	354.484	0	0	154.805	0	43.3276	0	0	30.1602	48.9636	0	118.082	169.428	117.597	0	102.075	0	54.7615	0	0
c130074g19rik	47.7338	320.319	0	37.0796	119.52	0	209.112	0	58.0518	63.4719	0	83.6155	0	50.2669	505.957	208.61	118.082	542.171	0	79.1358	14.5821	754.558	602.377	0	84.3834
c1d	95.4677	0	0	55.6194	0	0	0	0	0	0	476.603	0	0	20.1068	0	0	0	0	58.7983	0	0	0	0	0	0
c1galt1	23.8669	0	0	74.1592	59.7598	0	0	0	58.0518	0	0	0	0	0	179.533	0	0	0	8.39976	79.1358	102.075	0	0	0	0
c1qa	0	0	652.69	296.637	0	0	0	0	464.414	0	0	0	0	432.295	244.818	26.0763	0	135.543	109.197	0	160.404	0	0	44.3912	646.94
c1qbp	0	177.955	0	74.1592	0	0	0	0	19.3506	0	0	146.327	0	120.641	195.854	0	78.7216	0	50.3986	237.408	0	513.099	0	0	0
c1qtnf1	0	0	0	37.0796	0	0	0	0	58.0518	0	0	0	0	0	0	0	0	0	0	0	0	0	0	0	0
c1qtnf4	0	0	0	74.1592	0	0	0	0	0	0	0	0	0	0	65.2848	0	0	0	0	0	87.4929	0	0	0	0
c1qtnf6	0	0	0	0	0	0	0	0	77.4024	0	0	20.9039	0	10.0534	0	26.0763	0	169.428	16.7995	0	0	0	0	0	0
c1rl	0	35.591	0	0	0	0	0	0	19.3506	0	43.3276	0	0	0	0	0	0	0	16.7995	0	0	0	0	0	0
c2	0	0	0	0	0	0	0	0	0	0	0	0	0	0	16.3212	0	0	0	0	0	0	0	0	0	0
c2cd2	0	0	0	55.6194	0	0	0	0	77.4024	0	0	0	0	0	0	0	0	0	0	0	58.3286	0	0	0	0
c2cd2l	0	0	0	55.6194	99.5996	443.105	130.695	0	0	0	0	188.135	0	0	244.818	234.687	0	237.2	8.39976	0	0	0	0	0	0
c2cd3	167.068	142.364	156.646	18.5398	119.52	974.832	0	0	58.0518	0	0	83.6155	0	100.534	16.3212	26.0763	39.3608	0	58.7983	0	29.1643	0	0	0	0
c2cd4c	47.7338	0	0	0	0	0	0	0	0	0	0	0	0	0	0	0	0	0	0	0	0	0	0	0	0
c2cd5	71.6008	0	26.1076	129.779	119.52	0	0	0	58.0518	63.4719	0	41.8078	0	40.2135	0	182.534	354.247	0	75.5979	0	58.3286	211.276	0	0	0
c3	0	177.955	1044.3	1075.31	79.6797	0	26.139	0	193.506	0	0	20.9039	0	663.523	277.46	0	39.3608	0	512.385	39.5679	670.779	60.3646	0	44.3912	506.301
c330007p06rik	190.935	142.364	469.937	407.876	159.359	88.6211	156.834	0	251.558	63.4719	303.293	250.847	0	140.747	32.6424	52.1526	196.804	169.428	529.185	158.272	306.225	301.823	0	177.565	196.895
c330013j21rik	0	0	0	0	0	0	0	0	0	0	0	20.9039	0	0	0	0	0	0	0	0	0	0	0	0	0
c330018d20rik	0	0	0	0	0	0	26.139	0	0	0	0	0	0	20.1068	32.6424	0	39.3608	0	41.9988	118.704	29.1643	0	0	0	0
c330021f23rik	0	0	0	0	0	0	0	0	0	0	0	0	0	10.0534	0	0	0	0	8.39976	0	0	0	0	0	0
c330027c09rik	0	0	104.43	0	0	0	0	0	0	0	0	0	0	10.0534	0	0	0	0	8.39976	79.1358	0	0	0	0	0
c3ar1	0	0	0	18.5398	0	0	0	0	58.0518	0	0	0	0	0	48.9636	0	0	0	8.39976	0	0	0	0	0	0
c5ar1	0	0	234.969	0	0	0	0	0	58.0518	0	0	0	0	40.2135	0	0	0	0	0	0	0	30.1823	0	0	421.917
c5ar2	0	0	0	55.6194	0	0	0	0	0	0	0	0	0	0	0	0	0	0	8.39976	0	0	0	0	0	0
c730034f03rik	0	35.591	0	0	39.8398	0	0	0	58.0518	0	0	0	0	10.0534	0	0	0	101.657	25.1993	0	0	0	0	0	0
c77080	286.403	106.773	0	0	179.279	0	261.39	0	0	0	346.62	125.423	0	40.2135	228.497	312.916	157.443	237.2	0	474.815	0	422.552	876.184	0	0
c77370	0	0	0	0	0	0	0	0	0	0	43.3276	0	0	0	0	0	0	0	0	0	0	0	0	0	0
c87436	0	0	182.753	0	0	0	0	0	0	0	0	0	0	40.2135	163.212	0	0	0	0	0	0	0	0	0	0
c8g	0	0	0	0	0	0	0	0	0	0	0	0	0	0	0	26.0763	0	0	0	39.5679	0	0	0	0	0
caap1	23.8669	0	0	74.1592	0	0	0	0	0	0	0	0	0	0	0	26.0763	0	0	0	0	0	0	0	0	112.511
cab39	190.935	71.182	0	55.6194	0	265.863	313.668	0	135.454	0	0	20.9039	0	20.1068	16.3212	130.381	39.3608	67.7713	33.599	0	58.3286	0	0	0	140.639
cab39l	143.202	0	0	0	0	0	0	0	0	0	43.3276	62.7117	0	20.1068	163.212	26.0763	0	33.8857	25.1993	197.84	0	0	0	0	196.895
cabin1	143.202	0	208.861	0	19.9199	0	78.417	0	77.4024	0	173.31	20.9039	0	140.747	0	0	0	0	41.9988	118.704	102.075	0	0	0	112.511
cables1	47.7338	0	26.1076	0	0	0	26.139	0	77.4024	0	0	0	0	10.0534	0	0	0	0	8.39976	0	0	0	0	0	28.1278
cables2	0	0	0	111.239	0	0	0	0	77.4024	0	0	188.135	0	60.3203	0	52.1526	0	0	16.7995	0	0	0	0	0	0
cabp1	0	0	156.646	0	0	0	26.139	0	0	0	0	0	0	0	0	0	0	0	8.39976	0	0	0	0	0	0
cabp4	0	0	0	0	0	0	0	0	38.7012	0	0	0	0	0	0	0	0	0	0	0	0	0	0	0	0
cacfd1	119.335	0	0	55.6194	0	0	0	0	77.4024	0	0	0	0	0	0	78.2289	0	271.085	50.3986	0	43.7464	90.5469	0	0	0
cachd1	0	71.182	0	18.5398	19.9199	0	0	0	19.3506	0	0	0	0	10.0534	0	26.0763	0	0	0	39.5679	0	0	0	133.174	0
cacna1a	0	0	261.076	0	0	0	26.139	0	77.4024	0	43.3276	0	0	20.1068	0	0	0	0	100.797	0	116.657	0	0	0	0
cacna1b	0	0	0	0	39.8398	0	0	0	19.3506	0	433.276	0	0	0	0	0	0	0	0	39.5679	0	0	0	0	0
cacna1c	0	35.591	26.1076	0	0	0	0	0	0	0	0	0	0	0	0	0	0	0	0	0	0	0	0	0	0
cacna1d	0	106.773	78.3228	55.6194	0	0	0	0	135.454	0	0	0	0	60.3203	0	0	0	33.8857	100.797	0	58.3286	0	0	0	112.511
cacna1e	167.068	0	0	0	0	0	0	0	77.4024	0	0	0	0	30.1602	0	0	0	0	50.3986	0	14.5821	0	0	0	0
cacna1g	0	0	0	55.6194	0	0	0	0	0	0	0	0	0	30.1602	0	0	0	0	25.1993	0	0	0	0	0	0
cacna1h	0	0	0	0	0	0	0	0	58.0518	0	0	0	0	0	130.57	0	0	0	8.39976	0	0	0	0	0	0
cacna1i	0	0	0	0	0	0	0	0	19.3506	0	0	0	0	30.1602	0	0	0	0	33.599	0	0	0	0	0	0
cacna2d1	0	106.773	0	0	0	0	0	0	19.3506	0	0	0	0	10.0534	0	0	0	0	25.1993	0	0	0	54.7615	0	0
cacna2d2	0	0	0	0	0	0	0	0	19.3506	0	0	0	0	0	0	0	0	33.8857	33.599	0	0	0	0	0	0
cacnb1	0	0	0	0	0	88.6211	0	0	0	0	0	0	0	0	0	0	0	0	0	0	43.7464	0	0	0	0
cacnb2	0	35.591	0	0	0	0	0	0	0	63.4719	0	0	0	0	0	0	39.3608	0	0	0	0	0	0	0	28.1278
cacnb3	23.8669	0	0	55.6194	19.9199	0	78.417	0	0	0	0	20.9039	0	20.1068	0	78.2289	39.3608	0	134.396	39.5679	0	30.1823	0	0	0
cacnb4	0	0	0	0	0	0	0	0	38.7012	0	649.913	0	0	0	0	0	0	0	0	0	0	0	0	0	0
cacng4	0	0	0	0	19.9199	0	0	0	0	0	0	20.9039	0	0	0	0	0	0	0	0	0	0	0	0	0
cactin	0	142.364	0	92.699	0	0	0	0	77.4024	0	0	0	0	30.1602	0	0	0	0	0	0	116.657	0	0	0	0
cacul1	0	35.591	0	18.5398	0	0	0	0	0	0	0	0	0	50.2669	0	0	0	0	8.39976	0	0	60.3646	0	0	0
cacybp	0	35.591	0	18.5398	0	0	0	0	19.3506	0	0	20.9039	0	80.4271	0	78.2289	0	135.543	67.1981	0	87.4929	0	0	0	140.639
cad	0	0	0	0	19.9199	0	0	0	0	0	0	0	0	50.2669	16.3212	0	0	0	25.1993	0	0	0	0	0	0
cadm1	0	0	0	0	0	0	26.139	0	38.7012	0	0	0	0	40.2135	0	0	0	0	0	0	0	0	0	0	0
cadps	0	0	0	0	0	0	0	0	0	0	0	0	0	0	0	0	0	0	0	0	0	0	0	0	28.1278
cadps2	0	71.182	0	0	39.8398	88.6211	26.139	0	38.7012	0	173.31	0	0	10.0534	0	0	0	0	16.7995	39.5679	0	0	0	0	0
cage1	0	0	0	0	0	0	0	0	116.104	0	0	0	0	0	0	0	0	0	0	0	0	0	0	0	0
calb1	0	35.591	0	0	0	0	0	0	58.0518	0	0	41.8078	0	0	0	0	0	0	8.39976	0	0	0	0	0	0
calca	0	0	0	0	0	0	0	0	0	0	0	0	0	0	0	0	0	0	8.39976	0	0	0	0	0	0
calcb	0	0	0	0	59.7598	0	0	0	0	0	0	0	0	0	0	0	0	0	0	79.1358	0	0	0	0	0
calcoco1	0	0	0	18.5398	99.5996	0	0	0	0	0	0	20.9039	0	30.1602	0	0	0	0	8.39976	0	29.1643	0	0	0	0
calcrl	0	0	0	0	0	0	0	0	19.3506	0	0	0	0	40.2135	0	0	78.7216	0	50.3986	39.5679	0	0	0	0	0
calhm2	0	35.591	0	37.0796	0	0	0	0	38.7012	0	0	0	0	0	0	0	39.3608	0	50.3986	0	14.5821	0	0	0	0
calm1	4224.44	1601.59	1383.7	1019.69	3246.95	4519.67	3032.12	340.02	851.426	126.944	2339.69	3553.66	0	1558.27	2464.5	6049.7	2282.93	2710.85	1226.37	3244.57	612.45	2897.5	1095.23	1331.74	731.323
calm2	644.407	284.728	365.507	296.637	239.039	88.6211	313.668	0	193.506	1713.74	173.31	167.231	748.083	482.562	832.381	312.916	314.886	406.628	428.388	395.679	204.15	905.469	54.7615	0	196.895
calm3	501.205	640.638	313.291	389.336	159.359	708.968	235.251	0	116.104	0	693.241	271.75	0	130.694	326.424	312.916	157.443	474.399	193.195	633.087	349.972	90.5469	1095.23	2263.95	1096.98
calml4	477.338	35.591	0	0	458.158	0	496.641	0	38.7012	0	216.638	689.828	0	20.1068	505.957	312.916	157.443	101.657	0	870.494	0	362.188	0	1154.17	0
calr	787.608	605.047	1200.95	537.654	1175.28	0	470.502	0	754.673	2475.4	303.293	1254.23	1870.21	593.15	587.563	599.755	1456.35	508.285	621.582	435.247	466.629	1328.02	2135.7	2086.39	534.428
calu	23.8669	106.773	0	92.699	39.8398	0	0	0	96.753	0	43.3276	125.423	0	100.534	0	0	0	0	41.9988	0	14.5821	60.3646	547.615	399.521	0
camk1d	167.068	142.364	0	92.699	39.8398	0	0	0	19.3506	0	0	62.7117	0	70.3737	0	52.1526	432.969	0	16.7995	0	102.075	0	0	0	0
camk2a	0	0	26.1076	0	0	0	0	0	0	0	0	0	0	0	0	0	0	0	8.39976	0	0	0	0	0	0
camk2b	47.7338	0	104.43	0	19.9199	0	0	0	38.7012	0	0	0	0	30.1602	16.3212	0	0	0	0	0	29.1643	0	0	0	0
camk2d	286.403	783.002	156.646	426.416	517.918	0	287.529	2380.14	367.661	0	1343.15	229.943	187.021	180.961	277.46	260.763	157.443	338.857	209.994	593.519	495.793	60.3646	54.7615	177.565	393.789
camk2g	0	0	52.2152	0	0	0	0	170.01	19.3506	0	0	0	0	30.1602	0	0	0	0	25.1993	0	43.7464	0	0	0	28.1278
camk2n1	167.068	0	0	148.318	179.279	177.242	209.112	0	58.0518	0	129.983	41.8078	0	30.1602	0	234.687	118.082	237.2	41.9988	158.272	43.7464	60.3646	0	0	168.767
camk4	286.403	0	26.1076	55.6194	0	0	0	0	116.104	63.4719	86.6551	0	0	50.2669	0	0	0	0	58.7983	118.704	131.239	0	109.523	0	84.3834
camkk1	0	0	0	0	0	0	0	0	0	0	0	0	0	20.1068	16.3212	0	0	0	16.7995	0	0	211.276	0	0	0
camkk2	0	0	52.2152	203.938	19.9199	0	0	0	174.155	0	0	0	0	140.747	228.497	26.0763	0	169.428	117.597	0	116.657	0	0	0	140.639
camkmt	0	0	0	0	0	0	0	0	0	0	0	0	0	0	0	0	0	0	16.7995	0	0	0	0	0	0
caml	0	0	0	0	59.7598	0	0	0	0	0	0	0	0	20.1068	32.6424	0	39.3608	0	8.39976	0	0	0	0	0	140.639
camsap1	0	0	78.3228	74.1592	0	0	0	170.01	19.3506	0	0	0	0	50.2669	0	0	0	67.7713	50.3986	118.704	87.4929	0	0	88.7823	28.1278
camsap2	0	0	0	18.5398	0	0	0	0	0	0	0	0	0	20.1068	0	0	0	0	25.1993	0	43.7464	0	0	0	0
camsap3	47.7338	0	0	18.5398	39.8398	0	0	0	77.4024	0	0	0	0	0	0	26.0763	0	0	0	0	0	0	54.7615	0	0
camta1	71.6008	35.591	130.538	185.398	59.7598	177.242	0	0	96.753	317.36	0	104.519	187.021	120.641	375.388	260.763	39.3608	67.7713	344.39	830.926	116.657	90.5469	0	44.3912	0
camta2	71.6008	0	0	55.6194	199.199	0	0	0	38.7012	0	303.293	20.9039	0	40.2135	359.066	52.1526	0	101.657	109.197	0	0	30.1823	0	0	56.2556
cand1	95.4677	0	0	37.0796	0	0	0	0	38.7012	0	303.293	125.423	0	60.3203	0	26.0763	0	304.971	109.197	39.5679	72.9107	0	0	0	0
cand2	0	0	104.43	55.6194	39.8398	0	0	0	77.4024	0	43.3276	188.135	0	30.1602	97.9272	26.0763	39.3608	0	16.7995	0	0	0	0	355.129	28.1278
cant1	95.4677	106.773	0	92.699	139.439	0	0	0	58.0518	0	86.6551	334.462	0	40.2135	16.3212	52.1526	0	101.657	16.7995	0	43.7464	241.458	54.7615	0	168.767
canx	405.738	676.229	0	222.478	398.398	0	287.529	340.02	232.207	63.4719	519.931	355.366	0	241.281	277.46	286.839	551.051	135.543	361.19	1622.28	349.972	422.552	985.707	1509.3	0
cap1	119.335	0	26.1076	129.779	0	0	52.278	170.01	116.104	1586.8	86.6551	62.7117	374.042	221.174	114.248	182.534	196.804	203.314	176.395	0	247.897	150.912	0	0	112.511
cap2	0	0	0	0	0	0	0	0	38.7012	0	0	20.9039	0	10.0534	0	0	0	33.8857	0	0	0	0	0	0	0
capg	0	35.591	52.2152	278.097	0	0	0	0	96.753	0	0	20.9039	0	100.534	0	0	0	135.543	327.591	0	335.389	0	0	0	84.3834
capn1	95.4677	35.591	0	37.0796	179.279	443.105	78.417	0	58.0518	0	86.6551	188.135	0	40.2135	0	156.458	275.525	33.8857	50.3986	395.679	145.821	241.458	0	0	0
capn10	47.7338	0	0	55.6194	0	0	0	0	0	0	0	0	0	40.2135	0	0	0	0	0	118.704	0	0	0	0	56.2556
capn12	0	0	0	0	0	0	26.139	0	0	0	0	0	0	0	16.3212	0	0	0	0	0	0	0	0	0	0
capn13	71.6008	0	0	0	0	0	0	0	0	0	0	0	0	0	0	0	39.3608	0	0	356.111	0	0	0	0	0
capn15	143.202	0	0	18.5398	0	0	0	0	58.0518	0	0	0	0	20.1068	0	0	0	0	58.7983	0	0	0	0	0	0
capn2	0	0	0	0	0	0	0	0	0	0	0	0	0	10.0534	228.497	0	0	0	8.39976	0	43.7464	0	0	0	0
capn3	0	0	104.43	0	0	0	0	0	0	0	0	0	0	0	0	0	0	0	0	0	58.3286	0	0	0	0
capn5	0	0	0	0	0	0	52.278	0	19.3506	0	0	0	0	10.0534	0	0	0	0	0	0	0	0	0	443.912	0
capn7	0	142.364	78.3228	37.0796	0	0	0	0	38.7012	0	0	0	0	40.2135	0	26.0763	0	0	25.1993	0	0	211.276	0	0	28.1278
capn8	0	0	0	0	0	0	52.278	0	0	0	0	0	0	0	0	0	0	0	0	0	0	0	0	0	28.1278
capn9	47.7338	0	0	0	0	0	0	0	0	0	0	0	0	0	48.9636	52.1526	0	0	0	0	0	0	0	0	0
capns1	334.137	71.182	887.659	222.478	418.318	0	182.973	0	251.558	0	0	229.943	0	70.3737	440.672	156.458	275.525	67.7713	176.395	237.408	218.732	724.375	54.7615	754.65	196.895
caprin1	381.871	320.319	52.2152	166.858	258.959	0	78.417	0	77.4024	63.4719	129.983	41.8078	0	90.4805	0	0	118.082	33.8857	142.796	118.704	204.15	150.912	0	88.7823	225.023
caprin2	0	0	0	0	0	0	0	0	19.3506	0	129.983	20.9039	0	0	0	0	0	0	0	0	14.5821	0	164.285	0	0
capza1	95.4677	213.546	208.861	129.779	119.52	0	156.834	0	445.064	2094.57	43.3276	104.519	0	241.281	48.9636	104.305	0	271.085	117.597	39.5679	58.3286	30.1823	54.7615	0	0
capza2	190.935	35.591	391.614	185.398	99.5996	0	26.139	510.031	77.4024	698.191	389.948	83.6155	0	311.655	114.248	130.381	0	169.428	167.995	593.519	145.821	90.5469	0	0	28.1278
capzb	548.939	71.182	313.291	296.637	418.318	0	52.278	0	232.207	0	1039.86	313.558	0	412.189	473.315	391.144	275.525	338.857	419.988	395.679	597.868	422.552	602.377	44.3912	393.789
car11	0	0	0	0	0	0	26.139	0	0	0	0	0	0	0	0	78.2289	0	0	16.7995	0	0	0	0	0	0
car12	0	0	0	55.6194	0	0	0	0	0	0	0	0	0	0	0	0	0	101.657	0	0	0	0	0	0	0
car13	71.6008	0	0	0	99.5996	0	26.139	0	0	0	0	0	0	0	0	104.305	118.082	0	0	0	72.9107	30.1823	0	0	0
car15	0	0	0	0	0	0	0	0	19.3506	0	0	0	0	0	0	0	0	0	0	0	0	0	0	0	0
car4	0	106.773	0	18.5398	139.439	0	0	0	19.3506	0	0	250.847	0	0	195.854	104.305	0	33.8857	0	593.519	0	211.276	0	0	0
car5b	0	35.591	0	0	0	0	0	0	0	0	43.3276	0	0	0	0	0	0	0	0	0	0	30.1823	0	0	0
car7	0	0	0	0	0	0	0	0	0	0	0	0	0	0	0	0	0	0	8.39976	0	0	0	0	0	0
car8	0	142.364	0	18.5398	19.9199	0	313.668	0	19.3506	0	0	0	93.5104	40.2135	0	0	0	0	8.39976	0	14.5821	0	0	0	0
car9	23.8669	177.955	0	18.5398	0	0	0	0	0	0	0	83.6155	0	0	0	0	78.7216	0	8.39976	0	0	0	0	0	0
card10	0	0	0	74.1592	0	0	0	0	19.3506	0	216.638	0	0	10.0534	0	0	0	0	33.599	0	0	181.094	0	0	84.3834
card11	0	0	26.1076	203.938	0	0	26.139	0	193.506	253.888	0	0	93.5104	90.4805	0	0	0	0	109.197	0	72.9107	271.641	0	0	28.1278
card14	0	0	0	0	0	0	26.139	0	0	0	0	0	0	0	0	26.0763	0	0	0	0	0	0	0	0	0
card6	0	0	0	18.5398	0	0	0	0	77.4024	0	0	0	0	20.1068	0	0	0	0	33.599	0	102.075	0	0	0	0
card9	0	0	0	37.0796	0	0	0	0	38.7012	0	0	0	0	20.1068	0	0	0	0	0	0	0	0	0	0	0
carf	47.7338	106.773	313.291	278.097	139.439	0	182.973	0	96.753	317.36	0	146.327	0	180.961	48.9636	26.0763	39.3608	169.428	562.784	79.1358	204.15	271.641	54.7615	44.3912	112.511
carhsp1	0	106.773	0	0	0	0	0	0	19.3506	63.4719	303.293	0	935.104	70.3737	228.497	26.0763	0	101.657	33.599	0	0	0	0	621.476	28.1278
carkd	95.4677	320.319	0	0	139.439	0	0	0	38.7012	0	43.3276	83.6155	0	10.0534	130.57	26.0763	0	135.543	33.599	39.5679	72.9107	603.646	766.661	0	0
carm1	0	249.137	0	18.5398	0	0	104.556	0	19.3506	0	0	0	0	90.4805	32.6424	52.1526	0	0	25.1993	0	14.5821	0	0	0	140.639
carnmt1	0	0	104.43	0	0	0	0	0	0	0	0	20.9039	0	0	0	0	0	0	41.9988	0	0	0	0	0	0
carns1	0	0	0	55.6194	0	0	0	0	38.7012	0	0	0	0	40.2135	0	0	0	0	25.1993	0	29.1643	0	0	0	0
cars	23.8669	0	0	92.699	39.8398	0	0	0	77.4024	0	0	104.519	0	30.1602	0	0	196.804	0	50.3986	0	29.1643	0	54.7615	0	0
cars2	0	35.591	0	37.0796	99.5996	0	0	0	38.7012	0	0	0	0	50.2669	0	26.0763	0	474.399	8.39976	0	0	0	0	0	225.023
casc3	0	71.182	130.538	37.0796	19.9199	0	26.139	0	38.7012	0	0	0	0	50.2669	0	0	78.7216	0	0	0	43.7464	241.458	0	0	0
casc4	0	35.591	52.2152	37.0796	0	0	0	0	0	0	0	0	93.5104	0	0	52.1526	0	0	16.7995	0	0	0	0	0	0
casc5	0	0	26.1076	0	0	0	0	0	0	0	0	0	0	20.1068	0	0	0	0	67.1981	0	29.1643	0	0	0	140.639
casd1	0	35.591	52.2152	74.1592	0	0	0	0	58.0518	0	0	0	0	20.1068	0	0	0	0	16.7995	0	0	0	0	0	0
cask	23.8669	0	208.861	18.5398	0	0	26.139	0	19.3506	0	0	20.9039	0	30.1602	0	26.0763	39.3608	101.657	41.9988	0	0	0	0	0	28.1278
caskin2	47.7338	249.137	0	0	0	0	0	0	0	0	0	0	0	90.4805	0	0	0	0	0	0	0	0	0	133.174	0
casp1	190.935	177.955	0	0	239.039	0	104.556	0	58.0518	0	173.31	292.654	0	70.3737	293.782	234.687	905.298	135.543	184.795	751.79	29.1643	181.094	0	621.476	56.2556
casp12	0	0	0	0	0	0	0	0	0	1079.02	0	20.9039	0	20.1068	0	0	0	0	0	0	0	0	0	0	0
casp2	0	0	0	74.1592	59.7598	0	78.417	0	0	0	0	0	0	20.1068	0	26.0763	78.7216	0	8.39976	79.1358	29.1643	0	0	0	0
casp3	190.935	0	26.1076	0	0	0	235.251	0	58.0518	0	0	0	93.5104	30.1602	0	26.0763	0	0	0	39.5679	0	0	0	0	0
casp4	71.6008	142.364	104.43	0	59.7598	0	26.139	0	96.753	63.4719	0	146.327	187.021	70.3737	146.891	26.0763	78.7216	237.2	75.5979	237.408	14.5821	0	0	133.174	84.3834
casp6	167.068	213.546	0	0	99.5996	0	26.139	0	193.506	0	0	292.654	0	40.2135	16.3212	52.1526	157.443	0	0	237.408	0	181.094	0	0	0
casp7	167.068	0	0	18.5398	59.7598	0	130.695	0	38.7012	63.4719	0	20.9039	0	10.0534	16.3212	130.381	0	0	0	0	0	271.641	0	0	0
casp8	214.802	142.364	52.2152	241.017	159.359	0	52.278	0	77.4024	0	259.965	250.847	0	130.694	32.6424	130.381	196.804	203.314	75.5979	197.84	393.718	120.729	0	221.956	225.023
casp8ap2	47.7338	0	130.538	37.0796	0	0	0	0	96.753	0	0	0	0	10.0534	0	0	39.3608	338.857	50.3986	197.84	0	0	0	0	140.639
casp9	47.7338	106.773	26.1076	0	0	0	0	0	0	0	0	0	0	30.1602	16.3212	0	236.165	0	0	0	0	0	0	0	0
cast	71.6008	71.182	0	92.699	199.199	0	52.278	0	96.753	0	86.6551	41.8078	0	70.3737	0	208.61	39.3608	169.428	33.599	316.543	0	0	0	0	84.3834
casz1	477.338	249.137	52.2152	37.0796	318.719	1063.45	1385.37	3910.23	116.104	1269.44	259.965	543.501	2431.27	90.4805	277.46	547.602	747.855	576.056	8.39976	435.247	145.821	513.099	1149.99	887.824	0
cat	214.802	0	0	37.0796	239.039	0	496.641	0	0	0	0	229.943	0	90.4805	0	208.61	39.3608	135.543	58.7983	0	0	0	383.331	0	0
catip	0	0	0	0	0	0	0	0	0	0	0	0	0	0	0	0	0	0	33.599	0	0	0	0	0	0
catsper2	0	0	0	0	0	0	0	0	38.7012	0	0	20.9039	0	0	0	0	0	0	50.3986	0	0	0	0	0	0
cav2	0	0	0	0	0	0	0	0	19.3506	0	0	0	0	10.0534	0	0	0	0	0	0	0	0	0	0	0
cbarp	0	0	0	0	0	0	0	0	0	0	0	0	0	0	0	0	0	0	0	0	29.1643	0	0	0	0
cbfa2t2	0	0	0	37.0796	19.9199	0	0	0	38.7012	0	43.3276	0	0	10.0534	0	0	0	0	16.7995	39.5679	0	0	0	0	140.639
cbfa2t3	0	0	496.045	537.654	19.9199	0	0	0	619.219	888.607	0	20.9039	0	351.868	0	0	78.7216	0	268.792	0	364.554	0	273.808	0	759.451
cbfb	0	0	0	18.5398	0	0	130.695	0	96.753	0	0	20.9039	841.593	90.4805	0	0	0	0	75.5979	0	0	0	54.7615	0	281.278
cbl	47.7338	35.591	496.045	74.1592	239.039	0	52.278	0	328.96	1079.02	259.965	0	0	231.228	0	0	157.443	0	92.3974	0	393.718	452.735	0	44.3912	281.278
cblb	47.7338	0	0	55.6194	99.5996	0	156.834	170.01	38.7012	0	0	0	0	80.4271	0	0	0	0	67.1981	0	43.7464	0	0	0	0
cblc	23.8669	71.182	287.184	0	298.799	0	104.556	0	0	0	0	83.6155	0	0	32.6424	365.068	118.082	745.485	0	118.704	0	60.3646	0	0	84.3834
cbll1	0	0	0	18.5398	179.279	0	0	0	58.0518	0	563.258	0	0	10.0534	0	52.1526	78.7216	0	8.39976	0	58.3286	0	0	0	0
cbr1	238.669	0	52.2152	0	0	0	130.695	0	58.0518	0	173.31	292.654	467.552	20.1068	212.176	104.305	39.3608	33.8857	0	0	0	0	0	754.65	0
cbr3	95.4677	0	0	0	0	0	0	0	19.3506	126.944	0	0	0	30.1602	228.497	0	0	0	8.39976	0	0	0	0	0	0
cbr4	0	0	0	0	0	0	0	0	19.3506	0	0	62.7117	0	0	0	0	118.082	33.8857	0	0	0	0	0	0	168.767
cbs	47.7338	0	0	0	0	88.6211	0	0	0	0	0	0	0	0	0	26.0763	0	0	8.39976	0	0	0	0	0	0
cbwd1	0	0	78.3228	18.5398	0	0	0	0	38.7012	0	0	0	0	20.1068	0	0	0	0	8.39976	197.84	29.1643	0	0	0	0
cbx1	71.6008	71.182	52.2152	241.017	59.7598	0	182.973	0	38.7012	1650.27	346.62	0	0	80.4271	16.3212	26.0763	39.3608	0	176.395	79.1358	247.897	60.3646	54.7615	44.3912	84.3834
cbx2	0	0	0	0	0	0	0	0	0	0	0	0	0	0	0	0	118.082	0	0	0	72.9107	30.1823	0	0	168.767
cbx3	0	0	52.2152	296.637	59.7598	0	0	0	116.104	0	0	41.8078	0	341.815	179.533	52.1526	78.7216	0	243.593	0	131.239	30.1823	54.7615	399.521	506.301
cbx4	0	0	0	0	0	0	0	0	77.4024	0	0	0	0	20.1068	16.3212	26.0763	0	101.657	0	0	0	0	0	0	0
cbx5	23.8669	0	208.861	55.6194	79.6797	0	0	170.01	58.0518	0	0	41.8078	0	70.3737	0	26.0763	0	0	109.197	0	0	150.912	0	0	225.023
cbx7	0	0	26.1076	37.0796	0	0	0	0	0	0	0	41.8078	0	110.587	0	0	0	0	142.796	0	306.225	0	0	0	225.023
cbx8	0	0	0	18.5398	19.9199	0	0	0	0	0	0	41.8078	0	10.0534	16.3212	0	0	0	8.39976	0	0	0	0	0	0
cby1	0	0	0	0	0	0	0	0	0	0	0	0	0	10.0534	0	0	0	0	8.39976	0	43.7464	0	0	0	0
cc2d1a	0	0	26.1076	18.5398	99.5996	0	52.278	0	38.7012	0	0	20.9039	0	50.2669	0	104.305	157.443	67.7713	41.9988	39.5679	0	0	0	0	140.639
cc2d1b	0	0	0	37.0796	0	0	0	0	0	0	0	0	0	90.4805	0	0	0	33.8857	92.3974	79.1358	102.075	30.1823	0	0	168.767
cc2d2a	23.8669	0	0	18.5398	0	0	0	0	0	0	0	0	0	40.2135	0	0	0	0	0	0	0	0	0	0	56.2556
ccar1	143.202	249.137	234.969	0	139.439	0	313.668	0	212.857	63.4719	129.983	104.519	0	110.587	195.854	338.992	551.051	203.314	134.396	553.951	145.821	120.729	54.7615	0	309.406
ccar2	0	0	0	74.1592	0	0	0	0	0	0	0	20.9039	0	20.1068	195.854	0	0	169.428	41.9988	197.84	72.9107	0	0	0	0
ccbl1	71.6008	0	0	18.5398	0	0	0	0	0	0	43.3276	0	0	0	0	0	0	0	0	0	0	120.729	0	0	168.767
ccdc102a	0	0	0	0	0	0	0	0	0	0	0	0	0	10.0534	0	0	0	0	41.9988	0	102.075	0	0	0	0
ccdc106	0	35.591	0	18.5398	0	0	0	0	0	0	0	0	0	0	16.3212	0	0	0	0	0	0	0	0	44.3912	0
ccdc107	71.6008	320.319	130.538	37.0796	59.7598	354.484	78.417	0	348.311	0	433.276	62.7117	93.5104	191.014	16.3212	52.1526	78.7216	0	83.9976	79.1358	233.314	362.188	383.331	0	534.428
ccdc112	0	0	0	37.0796	39.8398	0	0	0	19.3506	0	0	0	0	0	0	0	0	169.428	0	0	0	0	0	0	0
ccdc114	71.6008	71.182	78.3228	0	159.359	0	26.139	0	0	0	0	20.9039	0	0	0	26.0763	157.443	0	0	0	0	0	164.285	0	0
ccdc115	0	0	0	0	0	0	0	0	38.7012	0	0	0	0	0	0	0	78.7216	0	16.7995	0	0	90.5469	0	0	0
ccdc116	0	0	0	0	0	0	104.556	0	0	0	0	104.519	0	0	195.854	0	0	0	0	0	29.1643	0	0	0	0
ccdc117	23.8669	177.955	0	166.858	0	0	0	0	0	0	0	0	0	30.1602	16.3212	0	0	0	25.1993	0	0	0	0	44.3912	365.662
ccdc12	71.6008	106.773	234.969	0	99.5996	88.6211	130.695	0	116.104	0	0	0	0	211.121	0	26.0763	39.3608	0	92.3974	39.5679	189.568	0	0	0	225.023
ccdc120	0	0	0	0	0	88.6211	0	0	0	0	0	83.6155	0	0	0	26.0763	0	169.428	0	0	0	0	0	0	0
ccdc122	0	0	0	55.6194	0	0	0	0	0	0	0	0	0	0	0	0	0	0	41.9988	0	0	30.1823	0	0	0
ccdc124	0	0	0	111.239	99.5996	88.6211	0	0	0	0	519.931	0	0	20.1068	195.854	52.1526	118.082	0	25.1993	39.5679	43.7464	0	0	0	0
ccdc125	23.8669	71.182	0	0	0	0	0	0	0	0	0	62.7117	0	0	0	0	0	101.657	25.1993	237.408	29.1643	0	0	0	0
ccdc126	0	0	0	0	0	0	0	0	0	0	0	0	0	0	32.6424	0	0	0	0	0	0	0	0	0	0
ccdc127	47.7338	35.591	26.1076	18.5398	0	0	0	0	77.4024	0	346.62	0	0	70.3737	293.782	26.0763	39.3608	67.7713	8.39976	276.975	174.986	0	0	0	0
ccdc130	0	71.182	0	0	0	0	0	0	0	0	0	41.8078	0	10.0534	0	0	0	0	41.9988	237.408	0	0	0	0	0
ccdc134	0	0	0	0	0	0	0	0	0	0	0	0	0	30.1602	0	0	0	0	16.7995	0	43.7464	0	0	0	0
ccdc137	0	0	0	185.398	0	0	0	0	58.0518	0	0	0	0	90.4805	0	0	0	0	58.7983	0	72.9107	30.1823	0	0	28.1278
ccdc138	0	0	0	0	0	0	0	0	0	0	0	0	0	0	0	52.1526	0	0	0	0	0	0	0	0	0
ccdc14	0	0	0	0	0	0	0	0	0	0	0	0	0	10.0534	0	0	39.3608	0	0	276.975	0	0	0	0	0
ccdc141	0	0	0	0	0	0	0	0	0	1269.44	0	62.7117	0	10.0534	0	0	0	0	16.7995	0	0	0	0	0	0
ccdc146	0	0	0	18.5398	0	0	0	0	0	0	0	0	0	0	0	0	0	0	8.39976	0	0	0	0	0	0
ccdc149	0	0	0	18.5398	0	0	0	0	0	0	0	0	0	0	0	0	0	0	0	0	0	0	0	0	0
ccdc15	0	0	0	0	39.8398	0	0	0	0	0	0	0	0	30.1602	0	0	0	0	16.7995	0	0	0	0	0	0
ccdc151	0	0	0	0	0	0	0	0	0	0	0	0	0	0	0	0	0	0	0	0	0	0	0	0	0
ccdc157	0	35.591	0	0	0	0	0	0	38.7012	0	0	0	0	40.2135	0	0	0	0	0	0	0	0	0	0	0
ccdc162	0	0	26.1076	18.5398	0	0	0	0	0	0	0	0	0	0	0	0	0	0	33.599	0	0	0	0	0	0
ccdc163	0	106.773	0	0	19.9199	0	52.278	0	19.3506	0	0	83.6155	0	70.3737	0	0	0	0	16.7995	0	116.657	0	0	0	0
ccdc167	71.6008	71.182	287.184	18.5398	0	0	0	0	0	0	0	0	0	0	16.3212	0	0	0	83.9976	0	0	0	0	0	0
ccdc17	0	0	0	0	0	0	0	0	0	0	0	0	0	10.0534	0	0	0	0	16.7995	0	0	0	0	0	0
ccdc171	0	35.591	52.2152	37.0796	0	88.6211	0	0	270.908	63.4719	86.6551	41.8078	0	90.4805	32.6424	26.0763	0	67.7713	41.9988	0	116.657	0	0	0	168.767
ccdc173	47.7338	106.773	78.3228	0	0	0	0	0	0	0	0	0	0	0	0	0	0	0	0	0	0	90.5469	0	0	56.2556
ccdc174	0	35.591	26.1076	111.239	159.359	0	26.139	0	96.753	0	43.3276	62.7117	0	130.694	0	52.1526	39.3608	203.314	83.9976	0	58.3286	0	0	88.7823	28.1278
ccdc18	47.7338	0	0	0	0	0	0	0	19.3506	0	0	0	0	0	0	26.0763	0	0	0	0	0	0	0	0	0
ccdc181	0	71.182	0	0	0	0	0	0	0	0	0	0	0	50.2669	0	0	0	0	0	0	102.075	0	0	0	0
ccdc184	0	0	0	92.699	0	0	0	0	58.0518	0	0	0	0	30.1602	0	0	0	0	8.39976	0	29.1643	0	0	0	365.662
ccdc186	190.935	498.274	26.1076	129.779	99.5996	0	104.556	0	19.3506	0	43.3276	188.135	0	60.3203	97.9272	52.1526	39.3608	67.7713	50.3986	39.5679	160.404	211.276	0	0	225.023
ccdc189	0	0	0	37.0796	0	0	0	0	38.7012	63.4719	0	0	0	0	0	0	0	0	41.9988	0	14.5821	0	0	0	0
ccdc191	0	71.182	0	0	0	0	0	0	38.7012	0	0	20.9039	0	0	32.6424	0	0	0	33.599	0	58.3286	0	0	0	196.895
ccdc25	358.004	106.773	0	18.5398	99.5996	620.347	156.834	0	77.4024	0	259.965	397.174	0	331.762	48.9636	104.305	157.443	0	25.1993	39.5679	102.075	0	657.138	0	0
ccdc28a	0	142.364	234.969	0	0	0	0	0	0	0	86.6551	20.9039	0	30.1602	163.212	104.305	196.804	101.657	8.39976	39.5679	14.5821	150.912	0	0	0
ccdc28b	0	0	0	37.0796	0	0	0	0	19.3506	0	0	0	0	0	0	0	0	0	16.7995	0	0	0	0	0	225.023
ccdc30	23.8669	0	26.1076	0	0	0	26.139	0	19.3506	0	0	0	0	10.0534	0	0	0	33.8857	0	0	29.1643	0	0	0	0
ccdc32	0	0	0	0	418.318	0	130.695	0	58.0518	0	0	0	0	50.2669	16.3212	26.0763	196.804	0	0	0	145.821	0	0	0	0
ccdc34	0	177.955	208.861	111.239	0	0	78.417	0	232.207	0	0	62.7117	0	80.4271	0	0	39.3608	0	83.9976	0	29.1643	60.3646	0	0	225.023
ccdc36	0	0	26.1076	18.5398	0	177.242	0	0	19.3506	0	0	0	0	10.0534	0	0	39.3608	0	16.7995	0	14.5821	0	54.7615	0	0
ccdc39	0	0	0	37.0796	19.9199	0	0	0	0	0	0	0	0	10.0534	0	0	0	0	0	0	29.1643	0	0	0	0
ccdc40	0	0	0	0	0	0	0	0	0	0	0	104.519	0	10.0534	0	0	0	0	0	0	0	0	0	0	0
ccdc43	0	0	0	55.6194	0	0	0	0	19.3506	0	0	62.7117	0	10.0534	0	0	0	0	41.9988	0	0	0	0	0	0
ccdc47	47.7338	35.591	208.861	0	0	0	0	0	58.0518	761.663	43.3276	41.8078	0	80.4271	0	26.0763	0	0	16.7995	158.272	58.3286	0	0	355.129	0
ccdc50	143.202	533.865	182.753	129.779	318.719	0	0	0	96.753	0	0	20.9039	0	150.801	0	52.1526	275.525	0	92.3974	79.1358	102.075	90.5469	54.7615	0	84.3834
ccdc51	23.8669	0	0	0	19.9199	0	0	0	0	0	0	0	0	0	0	0	0	0	0	0	43.7464	0	0	0	0
ccdc53	95.4677	0	0	37.0796	39.8398	0	0	0	19.3506	0	0	0	0	30.1602	16.3212	0	0	0	58.7983	0	0	0	0	577.085	28.1278
ccdc57	0	0	0	18.5398	0	0	0	0	0	0	0	0	0	10.0534	0	0	0	0	0	0	0	0	0	0	0
ccdc58	71.6008	0	26.1076	0	0	0	0	0	19.3506	0	0	41.8078	0	40.2135	0	0	0	0	0	0	0	0	0	710.259	0
ccdc59	119.335	0	104.43	0	119.52	0	26.139	0	38.7012	0	173.31	0	0	0	0	0	0	0	16.7995	0	14.5821	0	876.184	0	0
ccdc6	47.7338	0	0	18.5398	19.9199	0	26.139	0	19.3506	63.4719	346.62	0	1776.7	80.4271	0	52.1526	0	0	8.39976	237.408	0	30.1823	0	0	0
ccdc61	0	35.591	0	0	0	0	0	0	38.7012	0	0	0	0	10.0534	0	0	118.082	0	0	0	58.3286	0	0	0	0
ccdc62	0	0	0	0	0	0	0	0	19.3506	0	0	0	93.5104	0	0	0	0	0	0	39.5679	0	0	0	0	28.1278
ccdc64	0	0	0	0	0	0	0	0	0	0	0	0	0	40.2135	16.3212	0	0	0	8.39976	0	0	0	0	0	0
ccdc64b	0	0	0	0	0	0	130.695	0	0	0	0	0	0	0	0	0	0	0	0	0	0	0	0	0	0
ccdc66	23.8669	0	0	0	0	0	52.278	340.02	0	0	0	0	0	60.3203	0	0	0	0	0	0	58.3286	0	0	0	112.511
ccdc69	0	0	26.1076	0	0	0	0	0	19.3506	0	0	0	0	40.2135	0	0	0	0	0	0	0	0	0	0	0
ccdc71	0	0	0	37.0796	0	0	26.139	170.01	0	634.719	86.6551	20.9039	0	60.3203	0	0	78.7216	33.8857	8.39976	79.1358	29.1643	0	0	0	56.2556
ccdc71l	0	0	0	74.1592	19.9199	0	182.973	0	38.7012	0	259.965	83.6155	0	0	0	0	0	169.428	25.1993	79.1358	29.1643	0	0	0	0
ccdc73	0	0	0	0	0	0	78.417	0	0	0	0	0	0	0	0	0	0	0	0	0	0	0	0	0	0
ccdc74a	0	0	0	0	0	0	0	0	0	0	0	0	0	0	0	0	0	0	0	0	0	0	0	0	28.1278
ccdc77	23.8669	0	0	74.1592	0	0	0	0	38.7012	0	43.3276	20.9039	0	70.3737	0	0	0	0	25.1993	0	14.5821	0	0	0	196.895
ccdc79	0	0	0	0	0	0	0	0	0	0	0	0	0	10.0534	0	0	0	0	16.7995	0	0	0	0	0	0
ccdc80	0	0	0	0	0	0	0	0	0	0	0	0	0	20.1068	0	0	0	0	0	0	0	0	0	0	0
ccdc82	47.7338	142.364	78.3228	166.858	0	354.484	78.417	0	19.3506	63.4719	0	0	0	40.2135	0	0	39.3608	0	75.5979	0	160.404	60.3646	0	0	28.1278
ccdc84	0	0	0	0	0	0	0	0	154.805	0	0	0	0	40.2135	16.3212	26.0763	0	0	8.39976	0	14.5821	0	0	0	0
ccdc85b	0	0	0	37.0796	0	0	0	0	0	0	0	0	0	0	0	0	0	0	25.1993	0	0	0	0	0	0
ccdc86	0	35.591	26.1076	92.699	0	88.6211	0	0	0	63.4719	0	104.519	0	40.2135	0	0	0	0	33.599	0	87.4929	0	109.523	0	56.2556
ccdc88a	0	0	469.937	315.177	0	0	0	0	77.4024	0	0	0	0	241.281	16.3212	0	0	0	142.796	0	437.464	0	0	0	1012.6
ccdc88b	0	0	0	37.0796	159.359	0	0	0	174.155	0	0	0	0	70.3737	81.606	0	0	0	109.197	0	14.5821	0	0	0	225.023
ccdc88c	0	142.364	0	92.699	0	0	0	0	38.7012	0	0	20.9039	0	10.0534	0	0	0	0	25.1993	0	72.9107	120.729	54.7615	0	0
ccdc9	95.4677	35.591	26.1076	92.699	0	0	26.139	0	19.3506	0	0	0	0	10.0534	0	0	0	0	58.7983	118.704	0	0	0	0	0
ccdc90b	47.7338	0	0	0	0	0	0	0	0	0	0	0	0	0	293.782	0	0	0	33.599	0	0	0	0	0	0
ccdc91	95.4677	106.773	0	37.0796	0	0	0	0	38.7012	0	43.3276	83.6155	0	10.0534	195.854	26.0763	0	0	0	0	43.7464	0	0	0	0
ccdc92	0	0	0	111.239	0	0	52.278	0	0	63.4719	0	0	0	40.2135	0	0	0	33.8857	8.39976	0	0	0	0	0	0
ccdc93	23.8669	0	0	129.779	119.52	0	0	170.01	0	0	0	62.7117	0	40.2135	0	0	0	0	83.9976	39.5679	102.075	0	0	0	84.3834
ccdc94	23.8669	0	0	18.5398	0	0	0	0	0	0	0	0	0	0	0	0	0	0	8.39976	0	29.1643	0	0	0	0
ccdc97	0	106.773	0	18.5398	79.6797	0	26.139	0	38.7012	0	0	0	0	40.2135	0	0	314.886	0	41.9988	0	43.7464	0	0	44.3912	0
cchcr1	0	35.591	130.538	111.239	0	0	0	0	174.155	0	0	104.519	0	20.1068	0	0	0	67.7713	125.996	0	58.3286	30.1823	0	0	0
ccin	0	0	0	0	0	0	0	0	0	0	0	0	0	0	0	0	0	0	0	0	0	0	0	0	0
cck	143.202	0	0	0	0	0	156.834	0	19.3506	0	0	0	0	0	0	52.1526	0	0	0	0	0	0	0	0	0
ccl2	0	0	0	0	0	0	0	0	0	0	0	0	0	0	0	0	0	0	16.7995	0	0	0	0	0	0
ccl25	1718.42	889.775	0	37.0796	1713.11	974.832	810.309	0	909.478	0	1169.84	1463.27	374.042	351.868	1370.98	938.747	826.576	1118.23	0	435.247	14.5821	1358.2	1642.85	355.129	84.3834
ccl27a	0	0	0	0	39.8398	0	0	0	0	0	0	0	0	10.0534	0	0	0	0	0	0	14.5821	0	0	0	56.2556
ccl28	0	213.546	0	0	0	0	0	0	0	0	0	41.8078	0	0	0	0	0	0	0	0	0	0	0	0	0
ccm2	0	0	0	129.779	0	0	0	0	58.0518	0	0	0	0	40.2135	0	0	0	0	109.197	0	131.239	211.276	0	0	0
ccm2l	0	0	0	0	0	0	0	0	0	0	0	0	0	0	0	0	0	0	0	0	0	0	0	0	0
ccna1	0	0	0	0	0	0	26.139	0	0	0	0	0	0	0	0	0	0	0	0	0	14.5821	0	0	0	0
ccna2	0	71.182	0	0	0	0	0	0	0	0	0	0	0	50.2669	0	0	0	0	0	0	0	0	0	0	0
ccnb1	0	0	0	18.5398	0	0	0	0	38.7012	0	0	0	0	20.1068	0	0	0	0	0	0	29.1643	30.1823	0	0	0
ccnb2	0	142.364	52.2152	0	39.8398	0	0	0	0	0	0	0	0	10.0534	32.6424	0	0	0	0	356.111	29.1643	0	0	0	112.511
ccnc	23.8669	0	0	18.5398	59.7598	0	0	0	19.3506	0	0	0	0	60.3203	0	0	0	0	58.7983	0	0	0	0	0	0
ccnd1	0	249.137	417.722	370.796	0	0	0	0	503.115	0	0	62.7117	0	281.495	16.3212	0	78.7216	101.657	335.99	395.679	466.629	0	0	0	956.346
ccnd2	429.605	747.411	887.659	611.814	677.277	443.105	313.668	0	812.725	126.944	1039.86	438.982	0	854.538	538.6	286.839	1141.46	237.2	797.977	1028.77	408.3	543.281	54.7615	1420.52	703.195
ccnd3	71.6008	0	156.646	241.017	159.359	177.242	78.417	0	290.259	0	0	20.9039	0	130.694	0	182.534	157.443	33.8857	268.792	158.272	379.136	0	109.523	0	84.3834
ccndbp1	0	35.591	0	55.6194	0	0	0	0	38.7012	0	0	0	0	30.1602	0	0	0	0	50.3986	0	43.7464	211.276	54.7615	0	0
ccne2	0	0	0	0	0	0	0	0	154.805	0	0	41.8078	0	10.0534	0	0	0	0	0	0	0	0	0	0	0
ccng1	0	0	0	111.239	0	0	104.556	0	96.753	0	0	41.8078	0	70.3737	0	0	0	0	41.9988	0	0	0	0	0	0
ccng2	167.068	35.591	104.43	0	0	0	156.834	0	0	0	0	104.519	0	10.0534	277.46	0	0	33.8857	16.7995	0	0	0	0	0	0
ccnh	23.8669	0	26.1076	0	0	0	0	0	0	0	0	0	0	20.1068	0	0	354.247	0	41.9988	0	0	30.1823	0	0	225.023
ccni	716.008	462.683	443.829	166.858	99.5996	0	548.919	0	367.661	253.888	0	167.231	93.5104	150.801	0	156.458	196.804	203.314	235.193	395.679	452.047	241.458	109.523	621.476	112.511
ccnjl	47.7338	0	0	0	0	0	0	0	38.7012	0	0	0	0	0	0	0	0	0	0	0	0	0	0	0	0
ccnk	119.335	142.364	0	0	159.359	0	104.556	0	0	0	0	83.6155	0	30.1602	0	0	39.3608	0	58.7983	0	29.1643	0	0	0	281.278
ccnl1	286.403	177.955	339.399	278.097	79.6797	0	261.39	0	309.61	1015.55	0	188.135	0	291.548	571.242	130.381	157.443	372.742	218.394	316.543	204.15	0	219.046	88.7823	450.045
ccnl2	0	35.591	182.753	37.0796	298.799	0	78.417	0	290.259	0	389.948	104.519	93.5104	180.961	65.2848	52.1526	275.525	406.628	176.395	356.111	72.9107	120.729	0	443.912	196.895
ccnt1	262.536	0	26.1076	278.097	99.5996	0	182.973	0	290.259	0	173.31	104.519	0	140.747	97.9272	0	118.082	67.7713	109.197	0	262.479	30.1823	0	0	0
ccnt2	143.202	71.182	78.3228	92.699	378.479	0	0	3230.19	135.454	63.4719	0	62.7117	0	231.228	0	78.2289	0	67.7713	92.3974	0	43.7464	0	164.285	0	28.1278
ccny	71.6008	0	130.538	74.1592	0	0	0	0	0	0	0	41.8078	0	50.2669	0	0	0	0	0	39.5679	29.1643	60.3646	109.523	0	0
ccnyl1	0	0	26.1076	0	59.7598	0	0	0	58.0518	0	0	0	0	0	0	26.0763	0	33.8857	0	0	14.5821	0	0	0	0
ccp110	0	142.364	0	0	0	0	0	0	19.3506	0	0	0	0	20.1068	0	0	0	0	25.1993	0	14.5821	0	0	0	0
ccpg1os	0	0	0	0	0	0	0	0	38.7012	0	0	0	0	0	0	0	0	0	25.1993	0	0	0	0	0	28.1278
ccr1	0	0	52.2152	185.398	0	0	0	0	77.4024	0	0	0	0	60.3203	0	0	0	0	83.9976	0	43.7464	0	0	0	0
ccr3	0	0	0	0	0	0	0	0	0	0	0	0	0	10.0534	0	0	0	0	0	0	0	0	0	0	0
ccr6	0	0	261.076	259.557	0	0	0	0	270.908	0	0	0	0	180.961	0	0	0	33.8857	302.391	0	218.732	0	0	0	168.767
ccr7	0	0	0	0	0	0	0	0	58.0518	0	0	0	0	50.2669	0	0	0	0	16.7995	0	0	0	0	0	28.1278
ccr9	0	0	339.399	185.398	0	974.832	0	0	96.753	63.4719	0	0	0	211.121	310.103	0	0	0	142.796	0	160.404	0	0	0	168.767
ccs	23.8669	0	156.646	0	0	0	0	0	19.3506	0	129.983	20.9039	0	0	0	0	0	0	0	0	0	0	0	0	28.1278
ccsap	0	0	0	0	0	0	0	0	0	0	0	0	0	0	0	0	196.804	0	8.39976	0	87.4929	0	0	0	0
ccser1	0	0	0	0	0	0	0	0	0	0	0	0	0	0	0	0	0	101.657	0	0	0	0	0	0	0
ccser2	95.4677	391.501	287.184	74.1592	298.799	0	52.278	0	58.0518	0	0	20.9039	1683.19	80.4271	0	0	0	67.7713	117.597	474.815	102.075	150.912	383.331	0	0
cct2	0	0	78.3228	185.398	159.359	0	0	0	19.3506	0	0	62.7117	0	120.641	0	0	39.3608	0	134.396	0	102.075	0	0	0	0
cct3	0	71.182	182.753	148.318	0	0	26.139	0	77.4024	0	0	0	0	140.747	0	78.2289	0	0	125.996	316.543	14.5821	30.1823	0	266.347	0
cct4	47.7338	35.591	182.753	18.5398	0	0	0	0	58.0518	0	0	125.423	0	150.801	0	0	0	0	235.193	0	102.075	181.094	0	0	28.1278
cct5	47.7338	106.773	417.722	0	59.7598	0	0	0	77.4024	0	0	125.423	0	90.4805	16.3212	0	314.886	237.2	92.3974	158.272	102.075	392.37	0	0	0
cct7	0	177.955	78.3228	259.557	59.7598	531.726	130.695	0	0	0	303.293	271.75	0	201.068	114.248	0	39.3608	0	134.396	39.5679	116.657	241.458	0	0	168.767
cct8	238.669	284.728	0	55.6194	19.9199	0	78.417	0	193.506	0	0	104.519	0	201.068	0	0	78.7216	0	277.192	197.84	174.986	60.3646	164.285	44.3912	56.2556
ccz1	286.403	498.274	104.43	92.699	0	886.211	104.556	0	193.506	0	0	167.231	0	60.3203	0	52.1526	157.443	67.7713	67.1981	39.5679	204.15	30.1823	54.7615	0	168.767
cd101	47.7338	0	0	18.5398	0	0	0	0	0	0	0	0	0	0	0	0	0	0	0	0	0	0	0	0	0
cd151	214.802	0	0	0	179.279	0	78.417	0	0	0	43.3276	20.9039	0	70.3737	0	52.1526	78.7216	0	8.39976	0	102.075	0	0	0	0
cd163l1	0	0	0	0	0	0	0	0	0	0	0	0	0	20.1068	0	0	0	0	16.7995	0	0	0	0	0	0
cd164	0	71.182	0	55.6194	119.52	0	261.39	0	135.454	0	0	83.6155	0	100.534	16.3212	156.458	0	0	92.3974	0	29.1643	0	0	0	0
cd164l2	0	0	0	37.0796	0	0	0	0	0	0	0	0	0	0	16.3212	0	0	0	0	0	0	0	0	0	0
cd180	0	0	0	0	0	0	0	0	58.0518	0	0	0	0	50.2669	0	52.1526	0	0	226.794	0	72.9107	0	0	0	0
cd19	0	0	0	111.239	59.7598	0	0	0	832.076	0	0	1191.52	0	975.178	0	0	0	0	2024.34	1068.33	1924.84	0	602.377	887.824	0
cd1d1	0	0	0	0	0	0	0	0	0	0	0	0	0	0	0	0	0	0	8.39976	0	58.3286	0	0	0	0
cd1d2	0	0	0	18.5398	0	0	0	0	0	0	0	0	0	0	0	0	0	0	0	0	0	0	0	0	0
cd2	0	0	0	37.0796	0	0	0	0	0	698.191	0	0	0	0	0	0	0	0	109.197	0	131.239	0	0	0	0
cd200	0	0	0	37.0796	0	0	0	0	0	0	0	62.7117	0	40.2135	0	0	78.7216	0	100.797	0	58.3286	0	0	0	253.15
cd200r3	0	0	0	0	0	0	0	0	0	0	0	0	0	0	0	26.0763	0	33.8857	0	0	0	0	0	0	0
cd209b	0	0	0	0	0	0	0	0	0	0	0	0	0	0	0	0	0	0	0	0	0	0	0	0	112.511
cd22	0	0	313.291	55.6194	19.9199	0	26.139	0	77.4024	63.4719	0	0	0	120.641	32.6424	0	0	0	327.591	39.5679	379.136	30.1823	0	0	168.767
cd226	0	35.591	261.076	18.5398	0	0	0	0	0	0	0	0	0	80.4271	65.2848	0	0	0	8.39976	79.1358	0	0	0	0	0
cd244	23.8669	0	52.2152	92.699	0	0	78.417	0	116.104	0	0	0	0	80.4271	0	0	0	0	41.9988	0	0	0	0	0	225.023
cd247	0	0	0	0	0	0	0	0	0	0	0	0	0	0	0	0	0	0	0	39.5679	0	0	0	0	84.3834
cd24a	0	284.728	182.753	185.398	139.439	0	0	0	77.4024	0	43.3276	376.27	0	281.495	130.57	0	78.7216	0	302.391	39.5679	145.821	905.469	383.331	754.65	56.2556
cd27	0	0	0	111.239	0	0	26.139	0	77.4024	0	0	0	0	0	0	0	0	0	33.599	0	0	0	0	44.3912	112.511
cd276	0	0	0	0	0	0	0	0	0	0	0	0	0	0	0	0	0	0	16.7995	0	0	0	0	0	0
cd28	0	0	0	18.5398	0	0	0	0	77.4024	0	0	20.9039	0	60.3203	114.248	0	0	0	41.9988	0	0	0	0	0	196.895
cd2ap	262.536	320.319	0	92.699	916.316	2481.39	758.031	170.01	309.61	0	996.534	376.27	3927.44	130.694	16.3212	547.602	629.772	914.913	125.996	237.408	160.404	603.646	0	399.521	0
cd2bp2	0	0	0	92.699	0	0	0	0	19.3506	0	0	0	0	40.2135	0	0	0	0	67.1981	0	43.7464	0	0	0	0
cd300lg	0	0	0	18.5398	0	0	0	0	0	0	0	0	0	0	195.854	0	0	0	0	0	0	0	0	0	0
cd300lh	0	0	0	0	0	0	0	0	0	0	0	0	0	0	0	0	0	0	0	0	0	0	0	0	28.1278
cd302	190.935	320.319	574.368	556.194	59.7598	0	0	0	116.104	0	43.3276	292.654	0	251.335	0	130.381	157.443	169.428	461.987	435.247	422.882	482.917	0	221.956	140.639
cd320	0	0	0	18.5398	0	0	0	0	0	0	0	0	0	70.3737	0	0	0	0	16.7995	0	0	0	0	0	140.639
cd33	0	0	0	0	19.9199	0	0	0	212.857	0	0	0	0	90.4805	0	0	0	0	33.599	0	0	0	0	0	56.2556
cd36	0	0	26.1076	0	99.5996	0	104.556	0	0	0	0	41.8078	0	10.0534	0	78.2289	0	0	8.39976	0	14.5821	0	0	0	0
cd37	0	0	104.43	222.478	0	0	0	0	715.972	0	129.983	20.9039	0	532.829	359.066	0	0	0	705.58	0	1020.75	120.729	0	0	84.3834
cd38	47.7338	35.591	0	74.1592	79.6797	0	130.695	0	174.155	0	0	125.423	0	80.4271	97.9272	0	157.443	0	125.996	197.84	131.239	150.912	0	0	0
cd3eap	0	0	0	0	0	0	0	0	38.7012	0	43.3276	0	93.5104	30.1602	0	0	0	0	16.7995	0	43.7464	60.3646	54.7615	0	140.639
cd4	0	0	78.3228	37.0796	0	0	78.417	0	38.7012	0	0	0	0	130.694	0	0	0	0	100.797	0	58.3286	60.3646	54.7615	0	196.895
cd40	0	35.591	0	0	0	0	0	0	19.3506	0	0	0	0	10.0534	130.57	0	0	0	8.39976	0	102.075	0	0	0	168.767
cd40lg	0	0	0	166.858	0	0	0	0	0	0	0	0	0	0	0	0	0	0	0	0	0	0	0	0	0
cd44	0	0	104.43	333.716	99.5996	0	0	0	309.61	0	0	0	0	281.495	32.6424	0	511.69	0	319.191	39.5679	174.986	0	328.569	0	196.895
cd47	143.202	177.955	652.69	259.557	179.279	265.863	287.529	0	270.908	0	433.276	188.135	0	472.509	81.606	208.61	78.7216	101.657	285.592	118.704	422.882	181.094	383.331	488.303	337.534
cd48	0	0	78.3228	74.1592	0	0	26.139	0	212.857	0	0	20.9039	0	40.2135	16.3212	0	0	0	209.994	0	174.986	0	0	44.3912	393.789
cd5	47.7338	0	0	0	0	0	0	0	0	0	0	0	0	0	179.533	0	0	0	16.7995	0	14.5821	0	0	0	0
cd52	0	0	2036.39	2039.38	39.8398	0	130.695	0	1219.09	888.607	173.31	20.9039	0	1950.36	408.03	0	0	67.7713	3040.71	237.408	1968.59	30.1823	54.7615	0	646.94
cd53	0	0	0	185.398	0	0	0	0	96.753	126.944	0	125.423	0	201.068	0	0	0	0	335.99	0	160.404	0	54.7615	0	0
cd55	0	71.182	26.1076	0	99.5996	0	0	0	0	63.4719	0	0	0	0	0	52.1526	78.7216	0	83.9976	0	87.4929	0	0	0	0
cd59a	23.8669	71.182	0	18.5398	19.9199	0	0	0	0	63.4719	43.3276	20.9039	0	20.1068	32.6424	0	0	33.8857	33.599	0	14.5821	0	54.7615	0	0
cd6	0	0	26.1076	37.0796	0	0	0	0	19.3506	0	0	0	0	20.1068	0	0	0	0	8.39976	0	72.9107	0	0	0	0
cd63	214.802	569.456	939.874	426.416	398.398	0	365.946	3740.22	715.972	1967.63	563.258	564.405	0	573.043	81.606	573.679	669.133	1050.46	344.39	553.951	233.314	1056.38	2190.46	1376.13	506.301
cd68	0	0	548.26	148.318	677.277	0	0	0	232.207	0	0	292.654	0	221.174	0	0	0	0	100.797	0	29.1643	0	0	0	0
cd69	0	0	78.3228	129.779	0	0	0	0	19.3506	0	0	20.9039	0	20.1068	0	0	0	0	100.797	118.704	14.5821	0	0	0	28.1278
cd70	0	0	0	0	0	0	0	0	0	0	0	0	0	0	0	0	0	0	8.39976	0	0	0	0	0	0
cd72	0	35.591	156.646	463.495	19.9199	0	0	0	58.0518	0	0	20.9039	0	110.587	0	26.0763	0	33.8857	361.19	0	262.479	0	0	0	28.1278
cd74	3580.04	1388.05	7727.85	7249.06	2669.27	2924.49	2979.85	1870.11	6946.86	3744.84	2426.34	3532.76	935.104	8947.51	6610.09	1877.49	1102.1	2507.54	8416.56	2334.51	7480.64	3863.33	4326.16	1509.3	10013.5
cd79b	0	0	0	111.239	0	0	0	0	251.558	126.944	0	0	0	341.815	0	0	0	0	797.977	0	685.361	0	109.523	44.3912	84.3834
cd80	0	0	0	18.5398	0	0	0	0	58.0518	0	0	0	0	40.2135	0	0	0	0	0	0	0	0	0	0	0
cd81	214.802	213.546	0	55.6194	19.9199	0	0	0	96.753	0	0	62.7117	0	120.641	163.212	52.1526	0	0	58.7983	0	116.657	0	0	44.3912	0
cd82	262.536	71.182	156.646	482.035	179.279	0	287.529	2550.15	174.155	0	86.6551	146.327	0	351.868	195.854	391.144	472.329	271.085	235.193	158.272	160.404	211.276	547.615	221.956	168.767
cd83	0	0	156.646	37.0796	0	0	0	0	212.857	0	0	0	0	80.4271	32.6424	0	0	0	344.39	0	14.5821	0	0	0	0
cd84	0	0	600.475	203.938	0	0	52.278	0	270.908	0	0	0	0	130.694	0	26.0763	0	0	209.994	0	43.7464	362.188	0	0	0
cd86	0	0	78.3228	37.0796	0	0	0	0	58.0518	0	0	0	0	110.587	0	0	0	0	33.599	0	29.1643	0	0	0	0
cd8b1	0	0	0	18.5398	0	0	0	0	96.753	0	0	0	93.5104	20.1068	0	0	0	0	0	39.5679	14.5821	362.188	0	0	28.1278
cd9	0	0	261.076	203.938	59.7598	0	0	0	19.3506	0	0	41.8078	0	80.4271	0	0	0	33.8857	41.9988	118.704	0	0	109.523	0	0
cd93	0	0	130.538	55.6194	0	177.242	0	170.01	38.7012	0	0	0	935.104	110.587	0	26.0763	0	0	25.1993	0	14.5821	0	0	0	56.2556
cd99l2	0	0	0	37.0796	0	0	0	0	77.4024	0	0	0	0	50.2669	0	0	0	33.8857	0	0	0	0	0	0	0
cda	548.939	284.728	0	0	239.039	1063.45	104.556	0	58.0518	0	736.568	585.309	93.5104	50.2669	16.3212	886.594	157.443	203.314	0	276.975	14.5821	513.099	0	577.085	28.1278
cdadc1	23.8669	0	0	55.6194	79.6797	0	78.417	0	38.7012	0	43.3276	0	0	50.2669	0	0	0	0	8.39976	0	0	0	0	0	0
cdan1	0	0	26.1076	129.779	19.9199	0	52.278	0	135.454	0	0	0	0	20.1068	0	0	0	33.8857	0	316.543	87.4929	30.1823	0	0	0
cdc123	71.6008	71.182	0	0	59.7598	0	104.556	0	19.3506	0	86.6551	41.8078	0	110.587	0	0	0	0	92.3974	0	87.4929	392.37	0	0	225.023
cdc14a	0	35.591	0	37.0796	0	0	52.278	0	58.0518	0	0	62.7117	0	20.1068	0	0	0	0	50.3986	118.704	0	0	0	0	0
cdc14b	95.4677	35.591	0	0	59.7598	0	0	0	19.3506	0	0	188.135	0	0	0	78.2289	39.3608	0	8.39976	276.975	14.5821	271.641	0	44.3912	0
cdc16	0	0	0	0	19.9199	0	0	340.02	19.3506	0	0	41.8078	0	40.2135	0	0	0	0	58.7983	197.84	14.5821	0	0	0	28.1278
cdc20	0	0	261.076	111.239	0	0	0	0	19.3506	0	0	0	0	40.2135	0	0	0	0	8.39976	0	0	0	0	0	0
cdc23	0	0	130.538	0	19.9199	0	0	0	19.3506	0	0	0	93.5104	40.2135	0	0	0	0	151.196	0	43.7464	0	54.7615	0	0
cdc25a	167.068	71.182	287.184	55.6194	99.5996	0	130.695	0	58.0518	0	86.6551	20.9039	0	80.4271	16.3212	104.305	78.7216	0	16.7995	276.975	0	0	0	0	0
cdc25b	0	106.773	0	37.0796	19.9199	0	0	0	77.4024	0	0	104.519	0	0	0	0	0	0	41.9988	316.543	58.3286	0	0	0	0
cdc25c	0	0	0	0	0	0	0	0	19.3506	0	0	0	0	0	0	0	0	0	25.1993	0	14.5821	0	0	0	0
cdc26	0	0	130.538	37.0796	0	0	0	0	154.805	0	43.3276	41.8078	0	60.3203	0	78.2289	0	33.8857	8.39976	0	102.075	0	0	0	28.1278
cdc27	71.6008	0	208.861	74.1592	0	0	0	0	0	0	0	104.519	0	10.0534	0	0	0	0	8.39976	0	0	0	0	0	28.1278
cdc34	0	71.182	0	92.699	0	0	26.139	0	96.753	0	173.31	167.231	0	40.2135	32.6424	0	78.7216	67.7713	50.3986	0	0	0	0	0	0
cdc34b	0	0	0	18.5398	0	0	0	0	0	0	0	20.9039	0	10.0534	0	0	0	0	8.39976	0	0	0	0	0	0
cdc37	95.4677	71.182	261.076	203.938	19.9199	0	104.556	0	0	0	433.276	104.519	0	100.534	16.3212	26.0763	118.082	0	159.595	197.84	116.657	0	0	443.912	168.767
cdc37l1	0	106.773	0	18.5398	0	0	0	340.02	96.753	1269.44	0	0	0	90.4805	212.176	0	118.082	0	125.996	0	29.1643	241.458	0	0	0
cdc40	23.8669	213.546	0	74.1592	99.5996	0	52.278	0	19.3506	0	0	0	0	110.587	146.891	0	0	0	67.1981	0	174.986	0	109.523	0	0
cdc42	501.205	320.319	417.722	611.814	159.359	0	758.031	0	193.506	0	216.638	627.117	0	643.417	456.994	391.144	0	169.428	377.989	395.679	174.986	845.104	273.808	488.303	225.023
cdc42bpa	0	106.773	78.3228	0	39.8398	0	26.139	0	174.155	0	0	167.231	0	40.2135	0	52.1526	432.969	203.314	33.599	39.5679	58.3286	150.912	273.808	44.3912	140.639
cdc42bpb	0	0	0	18.5398	179.279	797.59	0	0	38.7012	1332.91	0	20.9039	93.5104	20.1068	81.606	0	0	33.8857	0	0	14.5821	0	711.9	221.956	0
cdc42bpg	23.8669	0	0	0	0	0	26.139	0	19.3506	0	0	104.519	0	20.1068	81.606	130.381	0	33.8857	8.39976	197.84	0	0	0	0	28.1278
cdc42ep1	0	0	156.646	0	19.9199	0	0	0	0	0	0	20.9039	0	0	0	0	0	0	0	0	0	0	0	0	0
cdc42ep2	0	0	0	0	39.8398	0	0	0	38.7012	0	0	0	0	100.534	293.782	0	314.886	576.056	0	0	189.568	0	0	44.3912	0
cdc42ep4	23.8669	35.591	0	74.1592	39.8398	0	0	0	0	0	0	0	0	10.0534	16.3212	0	118.082	67.7713	41.9988	0	0	0	0	0	0
cdc42ep5	95.4677	0	0	0	59.7598	88.6211	0	0	58.0518	0	0	20.9039	187.021	10.0534	0	130.381	236.165	33.8857	0	39.5679	0	0	0	0	0
cdc42se1	71.6008	0	130.538	166.858	119.52	0	0	0	212.857	0	43.3276	146.327	0	130.694	293.782	0	0	67.7713	235.193	0	174.986	211.276	821.423	0	0
cdc42se2	47.7338	71.182	104.43	74.1592	338.639	0	235.251	0	154.805	0	0	20.9039	0	170.908	0	52.1526	0	0	117.597	0	145.821	150.912	54.7615	0	112.511
cdc45	0	0	0	0	0	0	0	0	0	0	0	0	0	0	97.9272	0	39.3608	0	0	0	72.9107	0	0	0	0
cdc5l	119.335	0	104.43	129.779	39.8398	0	104.556	0	116.104	0	0	167.231	0	160.854	32.6424	0	0	0	75.5979	0	116.657	30.1823	0	88.7823	0
cdc6	0	0	0	0	0	0	156.834	0	0	0	0	20.9039	0	0	0	0	0	0	0	0	0	0	0	0	0
cdc7	0	0	0	0	0	0	26.139	0	0	0	649.913	0	0	20.1068	0	0	0	33.8857	8.39976	79.1358	29.1643	30.1823	0	0	112.511
cdc73	262.536	35.591	208.861	37.0796	0	0	261.39	0	58.0518	63.4719	0	146.327	93.5104	20.1068	16.3212	0	39.3608	0	125.996	237.408	72.9107	0	0	577.085	0
cdca2	0	35.591	0	37.0796	0	0	0	0	19.3506	63.4719	0	0	0	80.4271	0	0	0	0	0	0	0	30.1823	0	0	0
cdca4	0	106.773	0	37.0796	0	0	0	0	38.7012	0	0	0	0	20.1068	0	0	0	0	41.9988	39.5679	0	0	0	0	0
cdca5	0	0	0	0	0	0	0	0	38.7012	0	0	146.327	0	20.1068	0	0	0	0	33.599	0	0	0	0	0	0
cdca7	95.4677	284.728	26.1076	0	0	0	0	0	19.3506	0	0	83.6155	0	10.0534	0	0	0	0	33.599	158.272	0	0	0	0	0
cdca7l	0	71.182	26.1076	0	0	0	0	0	0	63.4719	0	41.8078	0	0	0	52.1526	0	0	0	79.1358	0	0	0	133.174	0
cdca8	0	106.773	52.2152	0	179.279	88.6211	0	170.01	948.179	63.4719	43.3276	167.231	0	924.911	16.3212	104.305	0	67.7713	83.9976	0	29.1643	0	0	88.7823	28.1278
cdcp1	95.4677	0	0	37.0796	139.439	0	287.529	0	0	0	0	20.9039	0	0	0	52.1526	39.3608	169.428	0	79.1358	0	271.641	0	221.956	0
cdcp2	0	0	0	0	0	0	0	0	0	0	0	0	0	0	0	0	0	0	8.39976	0	0	0	0	0	0
cdh1	453.471	1138.91	104.43	37.0796	796.797	354.484	548.919	4420.27	174.155	0	259.965	627.117	1870.21	80.4271	16.3212	547.602	629.772	745.485	16.7995	474.815	0	271.641	1259.51	310.738	28.1278
cdh11	0	0	0	92.699	0	0	0	0	0	0	0	0	0	20.1068	0	52.1526	0	0	67.1981	39.5679	0	0	54.7615	0	0
cdh17	739.874	747.411	208.861	148.318	318.719	1152.07	836.448	170.01	96.753	0	823.224	877.963	0	80.4271	489.636	756.213	1141.46	948.799	0	910.062	0	30.1823	328.569	0	112.511
cdh23	0	0	0	0	19.9199	0	0	0	0	0	43.3276	0	0	10.0534	0	26.0763	0	0	0	0	0	0	109.523	0	0
cdh24	0	0	0	55.6194	0	0	0	0	0	0	0	62.7117	0	0	0	0	0	0	25.1993	0	0	0	0	0	0
cdhr1	0	0	0	0	0	0	0	0	0	0	0	20.9039	0	0	0	0	0	0	0	0	0	0	0	0	0
cdhr2	859.209	284.728	156.646	0	1015.92	886.211	1568.34	0	38.7012	0	0	459.885	0	50.2669	538.6	1199.51	314.886	643.828	0	633.087	0	150.912	930.946	310.738	0
cdhr5	1312.68	889.775	26.1076	55.6194	1673.27	2835.87	1908.15	170.01	212.857	63.4719	823.224	1546.89	2244.25	191.014	1403.62	1538.5	1495.71	1050.46	8.39976	751.79	0	1690.21	2519.03	0	0
cdip1	95.4677	142.364	0	0	0	0	52.278	0	0	0	0	83.6155	0	0	16.3212	0	0	0	33.599	0	0	30.1823	0	0	0
cdipt	238.669	177.955	156.646	37.0796	119.52	88.6211	78.417	0	154.805	0	129.983	125.423	0	80.4271	342.745	286.839	0	0	50.3986	356.111	29.1643	301.823	54.7615	0	112.511
cdk11b	190.935	35.591	261.076	92.699	398.398	0	392.085	1360.08	290.259	317.36	779.896	167.231	0	251.335	0	599.755	157.443	1016.57	226.794	356.111	131.239	30.1823	821.423	44.3912	365.662
cdk12	262.536	177.955	52.2152	203.938	458.158	177.242	26.139	0	154.805	0	389.948	41.8078	0	170.908	0	26.0763	275.525	338.857	100.797	79.1358	408.3	784.74	657.138	0	28.1278
cdk13	95.4677	320.319	26.1076	55.6194	0	0	78.417	0	174.155	0	0	20.9039	0	60.3203	244.818	0	0	135.543	184.795	0	160.404	0	0	0	225.023
cdk14	0	106.773	52.2152	111.239	0	88.6211	0	170.01	174.155	0	0	0	0	0	0	0	0	0	33.599	0	116.657	0	54.7615	0	28.1278
cdk15	0	0	0	0	0	0	0	0	19.3506	0	0	0	0	10.0534	0	0	0	0	8.39976	0	0	0	0	0	0
cdk16	119.335	35.591	52.2152	37.0796	0	0	78.417	0	116.104	0	0	83.6155	0	40.2135	0	78.2289	78.7216	0	25.1993	0	14.5821	0	0	133.174	0
cdk17	0	0	78.3228	111.239	0	0	0	0	0	0	0	0	0	30.1602	0	0	0	0	41.9988	0	131.239	0	0	0	0
cdk18	143.202	0	0	0	199.199	177.242	209.112	0	0	0	519.931	125.423	0	10.0534	16.3212	182.534	275.525	0	16.7995	158.272	0	0	328.569	0	0
cdk19	0	35.591	104.43	92.699	19.9199	0	0	0	19.3506	0	0	62.7117	0	40.2135	0	0	0	0	8.39976	39.5679	58.3286	0	0	0	56.2556
cdk2	0	106.773	0	55.6194	0	0	0	0	0	0	0	0	0	30.1602	0	78.2289	0	0	33.599	0	0	0	0	0	0
cdk20	0	0	0	0	0	0	0	0	38.7012	0	0	0	0	0	0	0	0	0	0	0	0	0	0	0	0
cdk2ap1	0	71.182	26.1076	74.1592	0	0	26.139	0	77.4024	0	0	41.8078	0	90.4805	130.57	26.0763	157.443	33.8857	8.39976	79.1358	0	0	0	0	112.511
cdk2ap2	405.738	106.773	182.753	55.6194	219.119	0	0	0	19.3506	1332.91	0	167.231	0	191.014	179.533	0	314.886	508.285	134.396	39.5679	204.15	30.1823	711.9	88.7823	393.789
cdk4	0	0	104.43	55.6194	19.9199	0	0	0	0	0	0	0	0	70.3737	16.3212	0	0	0	142.796	39.5679	14.5821	332.005	0	0	0
cdk5	0	177.955	156.646	74.1592	0	0	0	1020.06	19.3506	0	0	0	0	10.0534	0	26.0763	39.3608	0	25.1993	0	14.5821	0	0	0	281.278
cdk5r1	0	0	0	0	0	0	0	0	0	0	0	0	0	0	0	0	0	0	50.3986	0	14.5821	0	0	0	0
cdk5rap1	0	0	104.43	0	59.7598	0	0	0	0	0	0	0	0	0	0	0	39.3608	0	0	0	0	150.912	0	0	0
cdk5rap2	0	0	26.1076	37.0796	0	0	0	0	58.0518	0	0	0	0	30.1602	0	0	0	0	25.1993	0	116.657	0	0	0	28.1278
cdk5rap3	71.6008	0	0	55.6194	39.8398	0	365.946	0	77.4024	0	0	20.9039	0	10.0534	32.6424	26.0763	0	135.543	33.599	0	29.1643	0	0	0	168.767
cdk6	0	71.182	26.1076	203.938	39.8398	0	0	0	154.805	1459.85	0	0	0	30.1602	0	0	39.3608	0	50.3986	316.543	0	0	0	355.129	112.511
cdk7	0	0	26.1076	18.5398	0	0	0	0	19.3506	0	43.3276	0	0	20.1068	0	0	157.443	0	33.599	118.704	0	0	54.7615	44.3912	0
cdk8	23.8669	213.546	0	55.6194	79.6797	0	78.417	0	58.0518	63.4719	0	20.9039	0	130.694	16.3212	104.305	0	0	67.1981	79.1358	43.7464	60.3646	0	0	84.3834
cdk9	47.7338	71.182	0	37.0796	39.8398	0	26.139	0	406.362	0	0	83.6155	0	191.014	65.2848	26.0763	0	0	25.1993	0	145.821	60.3646	0	0	56.2556
cdkal1	0	177.955	0	18.5398	0	531.726	0	0	174.155	0	173.31	20.9039	0	30.1602	0	0	0	0	50.3986	0	43.7464	0	0	0	0
cdkl1	0	0	0	37.0796	19.9199	0	0	0	0	0	0	0	0	0	0	0	0	0	0	0	0	0	0	0	0
cdkl2	0	0	0	0	0	0	0	0	38.7012	0	216.638	0	0	0	0	0	0	0	8.39976	0	0	0	0	0	0
cdkl3	47.7338	0	52.2152	18.5398	139.439	0	0	170.01	0	63.4719	0	0	0	0	0	0	0	0	8.39976	0	29.1643	0	0	0	0
cdkl4	0	0	0	18.5398	0	0	0	0	0	0	0	0	0	0	0	0	0	0	0	0	0	0	0	0	0
cdkl5	23.8669	0	0	0	0	0	0	0	0	0	0	0	0	10.0534	0	0	0	0	0	0	0	0	0	0	0
cdkn1a	525.072	249.137	0	92.699	418.318	443.105	679.614	2040.12	38.7012	126.944	563.258	188.135	1683.19	170.908	16.3212	573.679	314.886	745.485	33.599	791.358	43.7464	543.281	492.854	0	0
cdkn1b	0	0	0	241.017	39.8398	0	104.556	0	154.805	0	0	83.6155	0	100.534	16.3212	52.1526	0	237.2	100.797	0	43.7464	0	876.184	0	281.278
cdkn2a	23.8669	0	0	0	0	0	0	0	0	0	0	0	0	0	0	0	0	0	8.39976	0	0	0	0	0	0
cdkn2aip	0	0	0	0	39.8398	0	0	0	0	0	0	0	93.5104	30.1602	0	0	0	0	8.39976	0	102.075	0	0	0	0
cdkn2aipnl	95.4677	0	0	129.779	0	0	0	0	0	0	0	0	0	30.1602	0	26.0763	118.082	0	41.9988	0	145.821	0	0	0	0
cdkn2b	0	0	0	18.5398	119.52	0	209.112	0	0	0	43.3276	229.943	0	0	0	0	275.525	0	0	0	0	0	0	399.521	0
cdkn2c	0	0	0	18.5398	0	0	0	0	0	0	0	41.8078	0	0	0	0	0	0	0	0	0	0	0	0	140.639
cdkn3	0	0	0	0	0	0	0	0	0	0	86.6551	0	0	0	0	0	39.3608	0	8.39976	0	0	0	0	0	0
cdnf	0	0	0	0	0	88.6211	0	0	0	0	0	0	0	0	0	0	0	0	8.39976	0	0	0	0	0	0
cdo1	0	0	130.538	0	39.8398	0	0	0	0	0	0	0	0	0	0	0	0	0	0	0	0	0	0	0	0
[truncated: 10,590 more rows]
