# Supplementary material for: Spatial gene expression maps of the intestinal lymphoid follicle and associated epithelium identify zonated expression programs
Source: PLoS Biol. 2021 Oct 11;19(10):e3001214. doi: 10.1371/journal.pbio.3001214 (PMC8530339; doi:10.1371/journal.pbio.3001214)
Supplement: S2 Data — (Tab1) UMI table of 24,090 genes expressed in S1 (VB), S2 (FAEB), S3 (FAET), S4 (ILFB), and S5 (ILFT) of 5 experimental repeats obtained from 2 mice (Mouse#1 and #2). (Tab2) UMI table of only protein coding genes (16,312 genes). (Tab3) Mean expression and standard error of the 5 experimental repeats. FAEB, FAE bottom; FAET, FAE top; ILFB, ILF bottom; ILFT, ILF top; UMI, unique molecular identifier; VB, villus bottom. (XLSX) [file pbio.3001214.s008.xlsx]

## Sheet: UMI table all genes
ens_name	external_gene_name	Mouse#1-rep1-S1	Mouse#1-rep1-S2	Mouse#1-rep1-S3	Mouse#1-rep1-S4	Mouse#1-rep1-S5	Mouse#1-rep2-S1	Mouse#1-rep2-S2	Mouse#1-rep2-S3	Mouse#1-rep2-S4	Mouse#1-rep2-S5	Mouse#2-rep3-S1	Mouse#2-rep3-S2	Mouse#2-rep3-S3	Mouse#2-rep3-S4	Mouse#2-rep3-S5	Mouse#2-rep4-S1	Mouse#2-rep4-S2	Mouse#2-rep4-S3	Mouse#2-rep4-S4	Mouse#2-rep4-S5	Mouse#2-rep5-S1	Mouse#2-rep5-S2	Mouse#2-rep5-S3	Mouse#2-rep5-S4	Mouse#2-rep5-S5
ENSMUSG00000000001	Gnai3	1	3	0	3	0	0	0	0	2	0	0	0	0	1	0	1	2	12	5	0	0	0	11	1	0
ENSMUSG00000000028	Cdc45	0	0	0	0	0	0	0	0	0	0	0	0	0	0	6	0	1	0	0	0	5	0	0	0	0
ENSMUSG00000000078	Klf6	8	5	3	16	17	6	18	0	2	0	7	13	0	20	20	7	0	22	13	0	2	4	11	7	1
ENSMUSG00000000088	Cox5a	30	13	23	8	2	4	8	0	4	0	24	49	0	33	27	15	13	2	24	5	3	16	0	0	1
ENSMUSG00000000093	Tbx2	0	0	1	1	0	0	0	0	1	6	0	0	0	3	19	0	0	0	1	0	0	0	0	0	12
ENSMUSG00000000154	Slc22a18	7	6	0	0	8	6	3	0	2	0	0	4	0	0	6	3	3	7	0	0	1	10	35	13	0
ENSMUSG00000000171	Sdhd	8	1	8	8	23	0	2	17	2	0	0	4	0	15	2	9	10	9	4	0	0	0	0	0	0
ENSMUSG00000000184	Ccnd2	18	21	34	33	34	5	12	0	42	2	24	21	0	85	33	11	29	7	95	26	28	18	1	32	25
ENSMUSG00000000194	Gpr107	2	2	1	3	8	4	0	1	10	0	1	4	0	4	4	9	1	6	9	4	8	17	7	10	0
ENSMUSG00000000266	Mid2	3	1	1	1	5	0	1	0	0	0	0	0	0	3	1	0	0	0	1	0	0	3	0	0	5
ENSMUSG00000000275	Trim25	4	4	0	0	22	0	2	0	2	0	18	0	0	7	0	9	3	5	7	5	1	0	3	0	9
ENSMUSG00000000303	Cdh1	19	32	4	2	40	4	21	26	9	0	6	30	20	8	1	21	16	22	2	12	0	9	23	7	1
ENSMUSG00000000308	Ckmt1	109	29	4	2	72	38	53	0	59	1	43	94	0	24	113	79	40	48	0	11	4	21	9	12	1
ENSMUSG00000000317	Bcl6b	0	0	0	0	0	0	0	0	2	0	0	0	0	0	1	0	0	0	0	0	0	0	0	0	0
ENSMUSG00000000320	Alox12	0	0	5	0	0	0	0	0	2	0	0	0	0	2	2	0	0	0	0	0	0	0	0	0	0
ENSMUSG00000000326	Comt	78	80	145	93	193	46	88	10	157	27	90	123	23	325	289	102	80	113	208	64	87	94	30	25	81
ENSMUSG00000000346	Dazap2	6	7	0	0	4	0	13	0	8	0	0	1	0	11	10	3	2	1	18	0	15	19	11	4	9
ENSMUSG00000000384	Tbrg4	4	1	4	1	5	0	0	0	2	1	0	5	0	3	0	2	0	5	2	5	0	10	0	0	9
ENSMUSG00000000399	Ndufa9	1	0	3	10	5	0	6	17	2	0	1	14	0	2	4	4	3	2	11	13	2	6	2	0	2
ENSMUSG00000000409	Lck	0	3	5	10	1	0	0	0	7	0	0	5	0	5	2	0	0	0	24	0	5	0	0	0	7
ENSMUSG00000000416	Cttnbp2	1	2	0	2	0	0	0	0	4	0	1	0	0	0	2	0	1	0	0	0	1	0	1	0	3
ENSMUSG00000000420	Galnt1	10	8	11	4	8	9	4	0	2	9	1	1	0	15	3	0	0	2	9	4	17	0	0	0	0
ENSMUSG00000000439	Mkrn2	3	0	0	0	0	0	0	0	3	0	0	2	0	0	18	0	0	1	4	0	0	0	0	0	0
ENSMUSG00000000440	Pparg	0	5	0	0	0	0	1	0	0	0	0	0	0	0	11	0	0	0	2	0	0	0	0	0	0
ENSMUSG00000000441	Raf1	0	0	13	1	11	0	3	0	0	1	4	1	0	9	1	3	0	2	12	4	2	24	0	0	7
ENSMUSG00000000486	Sept1	0	0	4	8	0	0	1	0	5	1	0	0	0	3	1	0	0	0	23	1	4	0	0	0	14
ENSMUSG00000000489	Pdgfb	0	0	1	0	0	0	0	0	0	0	0	0	0	5	1	0	0	4	0	0	0	0	0	0	7
ENSMUSG00000000530	Acvrl1	1	0	0	0	0	0	0	0	0	0	0	0	0	3	20	0	0	0	1	0	0	0	0	0	0
ENSMUSG00000000532	Acvr1b	0	0	0	0	4	0	5	0	4	0	0	2	0	0	6	0	2	7	1	0	5	0	0	0	0
ENSMUSG00000000538	Tom1l2	14	0	0	2	0	0	6	0	1	8	1	0	1	0	16	0	0	3	1	16	2	0	0	0	0
ENSMUSG00000000544	Gpa33	25	9	0	0	41	3	16	2	7	1	12	7	0	2	16	14	10	17	0	20	0	0	0	9	0
ENSMUSG00000000555	Itga5	0	1	1	2	0	0	0	0	3	0	0	0	0	2	1	0	1	1	4	0	1	0	0	0	0
ENSMUSG00000000560	Gabra2	6	14	4	9	0	0	2	0	7	1	5	1	2	4	2	1	0	0	5	4	7	1	1	0	10
ENSMUSG00000000568	Hnrnpd	6	1	12	7	1	0	2	1	8	51	1	9	0	12	15	1	9	7	19	6	2	0	0	0	1
ENSMUSG00000000594	Gm2a	0	4	31	37	4	0	2	1	40	38	0	6	0	82	27	0	0	0	37	1	57	1	10	11	34
ENSMUSG00000000605	Clcn4	14	0	9	9	10	0	21	0	0	30	7	10	0	7	38	3	7	5	9	0	10	2	6	0	9
ENSMUSG00000000628	Hk2	2	0	2	6	6	0	0	0	2	12	0	15	0	15	49	0	1	3	7	0	3	5	0	0	7
ENSMUSG00000000631	Myo18a	5	11	5	8	32	5	5	0	20	2	8	12	2	14	43	22	9	17	14	8	12	4	10	4	0
ENSMUSG00000000682	Cd52	0	0	78	110	2	0	5	0	63	14	4	1	0	194	25	0	0	2	362	6	135	1	1	0	23
ENSMUSG00000000743	Chmp1a	11	0	4	8	2	0	11	0	6	0	0	3	0	12	34	4	7	2	5	6	4	1	12	0	1
ENSMUSG00000000759	Tubgcp3	0	0	0	1	0	0	0	0	1	0	0	0	0	0	18	1	0	0	6	5	14	0	0	0	6
ENSMUSG00000000787	Ddx3x	6	5	4	16	5	6	15	2	5	18	1	4	26	15	21	9	6	11	28	7	8	2	0	0	1
ENSMUSG00000000804	Usp32	6	7	0	2	0	3	0	0	0	0	6	1	0	1	1	2	3	0	4	0	5	0	0	0	0
ENSMUSG00000000805	Car4	0	3	0	1	7	0	0	0	1	0	0	12	0	0	12	4	0	1	0	15	0	7	0	0	0
ENSMUSG00000000861	Bcl11a	0	6	9	5	0	0	0	0	17	0	3	7	0	21	0	0	8	0	40	4	39	2	0	0	21
ENSMUSG00000000881	Dlg3	4	2	0	1	1	2	0	0	0	0	5	3	0	1	1	2	1	0	3	7	2	0	0	0	1
ENSMUSG00000000884	Gnb1l	0	4	0	0	1	0	0	0	1	1	0	0	0	0	4	0	0	0	4	0	0	0	0	0	0
ENSMUSG00000000902	Smarcb1	0	0	5	3	0	10	0	0	0	0	0	0	0	5	4	1	0	0	11	0	22	0	0	0	0
ENSMUSG00000000915	Hip1r	2	6	0	3	9	0	0	0	5	0	0	10	0	11	8	4	1	0	4	0	20	5	0	3	11
ENSMUSG00000000957	Mmp14	0	0	8	3	5	0	0	0	12	3	0	3	0	22	1	0	0	0	14	0	7	0	0	13	0
ENSMUSG00000000958	Slc7a7	11	3	1	1	8	7	3	0	2	0	2	10	0	2	1	12	0	9	1	0	0	0	0	0	3
ENSMUSG00000000976	Heatr6	1	0	0	2	5	0	0	0	5	0	13	4	0	2	13	2	4	0	7	0	1	0	0	0	5
ENSMUSG00000001018	Snapin	2	0	0	0	1	0	1	0	0	0	0	0	0	1	9	0	0	0	1	0	0	0	0	0	1
ENSMUSG00000001025	S100a6	10	4	40	67	3	0	1	0	30	23	1	3	0	108	32	5	0	6	51	2	58	8	0	0	20
ENSMUSG00000001034	Mapk7	0	0	1	1	1	0	0	0	5	0	0	1	0	11	9	0	0	0	4	0	6	0	0	0	0
ENSMUSG00000001036	Epn2	0	1	3	0	4	0	2	0	3	0	0	0	0	1	13	0	0	0	4	0	8	5	0	0	0
ENSMUSG00000001089	Luzp1	28	3	0	7	10	0	7	0	1	0	1	4	0	8	6	16	10	1	1	0	2	15	7	0	3
ENSMUSG00000001098	Kctd10	0	1	2	1	6	0	1	0	2	2	0	1	0	9	12	0	0	2	8	0	0	0	0	1	4
ENSMUSG00000001105	Ift20	9	6	5	9	9	7	2	0	0	0	0	14	0	4	19	8	0	5	29	0	2	1	0	10	6
ENSMUSG00000001119	Col6a1	0	0	20	4	1	0	0	0	4	0	0	0	0	49	6	0	0	0	11	8	1	1	14	0	21
ENSMUSG00000001123	Lgals9	52	27	10	6	36	0	5	0	12	4	24	56	0	8	58	44	17	5	18	14	9	34	2	1	17
ENSMUSG00000001127	Araf	3	1	9	5	2	2	4	2	6	9	13	5	3	11	2	2	4	2	23	1	11	1	0	4	0
ENSMUSG00000001128	Cfp	0	0	3	12	0	0	0	0	11	26	0	0	1	35	21	0	0	0	12	0	22	0	0	0	20
ENSMUSG00000001138	Cnnm3	0	0	0	3	0	0	0	0	3	0	0	0	0	2	1	2	6	0	2	8	1	0	0	0	0
ENSMUSG00000001143	Lman2l	1	0	0	4	0	0	0	0	1	0	0	0	0	3	18	0	1	2	3	2	8	0	0	0	0
ENSMUSG00000001156	Mxd1	18	3	1	2	49	1	68	11	6	20	2	9	26	13	53	32	6	93	7	1	4	12	13	3	6
ENSMUSG00000001157	Gmcl1	0	0	0	0	2	1	0	0	2	0	0	0	0	2	3	0	0	1	1	2	2	0	1	0	0
ENSMUSG00000001158	Snrnp27	3	0	9	7	0	0	0	0	2	0	9	3	0	7	21	1	4	0	8	0	10	0	0	0	0
ENSMUSG00000001173	Ocrl	0	0	0	2	0	0	0	0	3	0	5	0	0	2	0	2	0	0	2	0	1	1	8	0	2
ENSMUSG00000001175	Calm1	177	45	53	55	163	51	116	2	44	2	54	170	0	155	151	232	58	80	146	82	42	96	20	30	26
ENSMUSG00000001211	Agpat3	6	3	3	0	0	0	0	0	9	0	0	2	0	3	1	5	2	0	0	1	2	0	0	0	3
ENSMUSG00000001225	Slc26a3	19	16	0	0	13	2	1	0	2	0	4	7	0	7	1	14	5	0	0	6	1	6	0	1	0
ENSMUSG00000001229	Dpp9	1	0	0	6	0	0	2	0	5	17	0	9	0	8	5	1	0	0	2	0	2	5	0	4	0
ENSMUSG00000001240	Ramp2	5	5	3	1	9	0	3	0	15	0	2	3	0	9	0	1	2	2	17	3	10	6	5	0	9
ENSMUSG00000001247	Lsr	12	10	0	1	17	0	8	0	1	1	14	18	0	6	32	3	0	6	2	16	0	30	1	11	1
ENSMUSG00000001270	Ckb	54	6	0	20	25	15	30	18	19	1	28	36	0	53	6	17	1	0	9	0	16	11	0	0	18
ENSMUSG00000001281	Itgb7	0	1	14	6	0	0	1	0	7	0	0	2	0	22	0	0	0	0	16	0	3	0	7	0	1
ENSMUSG00000001289	Pfdn5	0	1	13	22	6	19	6	0	21	2	5	12	16	40	4	5	5	0	42	0	30	2	0	0	0
ENSMUSG00000001300	Efnb2	5	6	0	2	7	0	4	1	5	0	9	9	2	1	7	0	4	5	1	0	0	3	0	8	0
ENSMUSG00000001348	Acp5	14	2	14	26	5	0	8	0	22	0	0	5	0	32	15	4	11	0	31	1	13	6	0	0	19
ENSMUSG00000001376	Vps50	2	0	0	8	0	1	0	0	4	0	6	0	0	4	1	3	0	0	6	0	9	0	0	0	1
ENSMUSG00000001380	Hars	2	0	9	6	3	0	0	0	4	0	0	2	0	9	6	3	6	3	20	0	10	0	0	0	4
ENSMUSG00000001383	Zmat2	1	10	0	8	0	0	7	0	9	1	0	3	3	18	2	1	1	0	25	7	7	1	0	1	11
ENSMUSG00000001419	Mef2d	1	1	0	6	1	0	0	0	2	0	0	1	0	1	6	2	5	4	11	0	9	0	0	0	12
ENSMUSG00000001424	Snd1	4	2	1	8	7	4	7	0	8	0	10	15	0	20	39	4	3	0	10	12	1	3	2	0	5
ENSMUSG00000001435	Col18a1	0	0	0	4	0	0	0	0	0	0	0	2	0	7	11	0	0	0	10	0	5	0	0	0	0
ENSMUSG00000001436	Slc19a1	0	0	0	6	0	0	0	0	0	0	0	0	0	0	24	2	4	0	0	0	0	0	0	0	0
ENSMUSG00000001440	Kpnb1	0	3	0	0	3	0	0	0	9	6	0	1	0	12	6	0	0	0	9	3	5	6	0	0	6
ENSMUSG00000001441	Npepps	16	4	8	4	6	15	23	0	8	0	27	11	0	18	1	6	1	10	12	12	13	35	1	27	10
ENSMUSG00000001445	Mrpl10	1	0	0	7	7	0	0	0	5	0	0	0	0	0	2	0	0	0	1	0	3	0	2	10	0
ENSMUSG00000001467	Cyp51	0	0	1	3	7	0	0	0	6	0	0	7	0	11	0	0	0	2	9	0	3	0	1	0	0
ENSMUSG00000001507	Itga3	3	4	2	0	9	0	1	0	3	0	3	7	0	0	1	4	4	2	0	0	0	0	0	5	0
ENSMUSG00000001521	Tulp3	6	12	16	26	15	3	10	5	36	4	7	13	4	48	30	8	6	3	42	10	31	5	1	6	14
ENSMUSG00000001525	Tubb5	1	0	15	20	0	0	0	0	13	0	0	1	0	51	1	0	0	0	56	4	17	0	0	0	17
ENSMUSG00000001552	Jup	3	1	1	1	6	1	0	1	1	0	2	4	10	4	0	7	0	16	2	1	0	4	0	15	1
ENSMUSG00000001569	Nom1	0	3	1	1	0	0	0	23	10	0	0	5	0	8	2	0	1	1	8	0	13	0	0	0	7
ENSMUSG00000001576	Ergic1	6	0	0	1	3	0	1	1	2	19	0	10	1	8	1	3	0	0	1	0	0	0	0	0	0
ENSMUSG00000001588	Acap1	0	1	0	6	2	0	3	0	16	0	0	0	0	21	2	2	0	0	26	0	17	0	0	0	5
ENSMUSG00000001604	Tcea3	0	1	0	0	3	1	0	0	0	0	4	5	0	0	1	4	3	0	0	4	0	0	0	0	4
ENSMUSG00000001632	Brpf1	5	0	3	1	1	1	0	0	9	12	4	1	0	2	9	0	1	4	11	0	2	2	0	10	2
ENSMUSG00000001642	Akr1b3	1	3	0	3	0	0	0	0	0	0	0	1	0	4	2	1	0	0	2	0	1	0	1	0	1
ENSMUSG00000001663	Gstt1	4	8	3	0	0	0	0	0	0	0	0	0	0	0	1	0	0	0	0	0	5	0	0	0	4
ENSMUSG00000001672	Marveld3	3	0	1	0	5	0	4	0	0	0	1	1	0	3	12	5	0	0	0	0	1	3	0	1	0
ENSMUSG00000001687	Ubl3	16	3	1	9	12	0	7	0	10	0	0	4	3	15	3	2	0	0	9	2	4	27	0	6	0
ENSMUSG00000001700	Gramd3	10	1	0	2	14	0	16	3	0	0	7	5	15	0	7	2	5	7	3	0	4	4	0	0	0
ENSMUSG00000001729	Akt1	7	4	14	7	5	12	3	0	5	1	0	3	0	11	1	1	3	6	9	0	10	1	1	0	3
ENSMUSG00000001739	Cldn15	33	17	7	1	32	1	27	0	7	1	17	30	5	13	11	23	9	13	0	8	0	5	14	42	0
ENSMUSG00000001750	Tcirg1	16	10	1	12	9	0	0	0	11	0	0	0	0	10	12	0	5	0	19	4	16	5	0	0	20
ENSMUSG00000001751	Naglu	1	0	2	0	0	0	0	0	1	0	0	0	0	1	1	3	0	0	2	0	9	0	1	0	0
ENSMUSG00000001763	Tspan33	1	0	3	3	2	1	0	0	3	0	0	0	0	4	2	1	0	0	0	0	0	0	0	0	13
ENSMUSG00000001767	Crnkl1	7	1	0	0	0	0	0	0	3	0	0	0	0	4	14	0	0	0	6	0	5	0	0	0	1
ENSMUSG00000001774	Chordc1	0	1	0	9	0	1	0	0	3	4	9	6	0	5	2	4	0	15	13	1	12	0	0	8	5
ENSMUSG00000001794	Capns1	14	2	34	12	21	0	7	0	13	0	0	11	0	7	27	6	7	2	21	6	15	24	1	17	7
ENSMUSG00000001827	Folr1	0	0	0	0	0	0	0	0	0	0	0	0	0	0	0	0	0	0	0	0	0	0	0	0	0
ENSMUSG00000001833	Sept7	5	1	12	1	13	3	0	0	3	0	0	3	0	20	4	1	8	2	20	0	5	0	0	0	1
ENSMUSG00000001844	Zdhhc4	0	1	10	8	9	6	0	0	0	0	7	0	0	5	2	12	13	4	1	9	9	0	3	0	0
ENSMUSG00000001847	Rac1	5	2	44	22	9	0	4	0	12	0	1	8	0	22	40	2	0	1	37	0	6	6	0	0	12
ENSMUSG00000001891	Ugp2	4	0	0	0	1	0	4	0	2	0	2	7	0	6	14	3	0	1	6	1	6	0	0	0	2
ENSMUSG00000001909	Trmt1	0	3	0	0	4	0	0	0	1	0	0	4	0	4	1	0	0	0	2	0	3	0	0	4	0
ENSMUSG00000001924	Uba1	6	5	19	9	6	0	4	0	15	0	13	9	0	10	13	19	0	4	28	6	13	4	6	30	9
ENSMUSG00000001962	Fam50a	0	0	0	2	0	0	0	0	0	0	4	1	0	9	1	4	0	0	2	1	7	8	0	0	0
ENSMUSG00000001964	Emd	3	2	2	4	0	0	3	0	3	1	0	4	0	5	1	0	1	1	7	3	11	0	3	1	2
ENSMUSG00000001985	Grik3	14	11	36	38	19	0	17	3	20	8	9	36	6	76	14	13	12	18	77	6	21	8	13	13	20
ENSMUSG00000002014	Ssr4	6	7	9	13	8	17	0	0	5	0	1	2	0	10	20	4	1	7	11	3	1	3	0	22	0
ENSMUSG00000002020	Ltbp2	0	0	4	0	1	0	0	0	1	0	0	0	0	6	1	0	0	0	6	0	10	0	0	0	0
ENSMUSG00000002028	Kmt2a	1	6	12	26	9	3	0	0	53	1	5	2	0	36	21	10	3	0	49	7	33	11	3	2	34
ENSMUSG00000002033	Cd3g	1	0	1	1	2	0	1	0	8	0	0	0	0	2	3	0	0	0	3	4	0	0	0	0	5
ENSMUSG00000002058	Unc119	0	0	2	4	0	0	0	0	1	9	0	0	0	2	0	0	0	0	6	0	11	0	0	0	0
ENSMUSG00000002102	Psmc3	2	1	5	9	11	0	9	0	2	0	0	2	0	14	3	0	2	0	20	3	12	10	13	0	3
ENSMUSG00000002103	Acp2	3	5	4	6	0	0	2	0	15	1	4	1	0	7	9	0	0	0	4	0	6	0	0	0	7
ENSMUSG00000002107	Celf2	2	0	14	29	6	0	2	1	30	23	0	2	0	60	9	0	0	0	76	0	34	0	0	0	13
ENSMUSG00000002108	Nr1h3	0	2	2	0	17	0	0	0	5	0	0	0	0	5	1	2	1	0	2	0	0	5	0	0	3
ENSMUSG00000002129	Sf3a1	0	0	0	2	4	0	0	0	4	0	6	9	0	5	15	1	1	0	17	6	0	0	0	0	0
ENSMUSG00000002147	Stat6	6	4	1	21	1	0	0	0	11	0	1	3	0	7	22	6	8	1	17	12	21	11	3	0	10
ENSMUSG00000002204	Napsa	0	1	14	32	11	0	0	0	15	0	0	0	0	36	35	0	0	0	62	0	13	0	0	0	23
ENSMUSG00000002233	Rhoc	1	0	1	2	15	0	8	0	1	1	3	6	0	1	1	6	10	7	3	1	0	0	8	9	3
ENSMUSG00000002250	Ppard	1	0	0	0	5	0	4	0	0	0	0	8	0	4	3	1	2	3	0	0	1	0	11	1	0
ENSMUSG00000002274	Metrn	0	0	1	2	0	0	0	0	3	0	0	0	0	6	8	0	0	0	1	1	0	0	0	0	0
ENSMUSG00000002297	Dbf4	2	0	1	0	0	0	1	0	4	1	0	1	0	0	1	0	0	0	8	0	2	0	0	0	0
ENSMUSG00000002329	Mdp1	6	3	0	7	6	0	4	0	2	0	0	1	0	1	1	0	0	6	14	0	7	0	0	9	14
ENSMUSG00000002332	Dhrs1	13	9	1	3	26	0	18	0	1	0	0	14	1	6	9	16	8	3	2	0	5	6	11	0	0
ENSMUSG00000002365	Snx9	6	6	0	1	0	0	5	0	10	6	13	3	0	7	1	1	0	3	8	1	8	2	0	0	8
ENSMUSG00000002379	Ndufa11	20	13	11	3	16	0	7	3	10	0	2	14	0	13	37	1	2	0	12	4	14	6	2	0	0
ENSMUSG00000002395	Use1	9	2	5	2	7	0	0	0	7	0	0	0	0	20	27	8	0	6	7	0	25	0	0	1	1
ENSMUSG00000002413	Braf	0	1	4	4	1	0	0	1	4	1	2	2	0	6	2	0	0	1	8	0	10	0	0	1	4
ENSMUSG00000002416	Ndufb2	7	3	0	8	16	0	11	0	3	0	7	7	0	15	33	9	0	4	8	8	3	4	0	12	10
ENSMUSG00000002455	Prpf6	4	2	0	3	6	0	0	0	4	0	0	1	0	2	13	10	0	4	9	0	3	1	0	0	4
ENSMUSG00000002477	Snrpd1	0	0	0	2	0	0	0	0	3	0	0	2	0	7	4	0	0	0	13	0	0	12	0	0	0
ENSMUSG00000002496	Tsc2	4	0	0	0	0	0	0	0	1	0	0	0	0	1	1	1	0	5	10	1	4	0	0	9	0
ENSMUSG00000002504	Slc9a3r2	0	0	0	4	0	0	0	0	2	0	0	0	0	4	3	0	0	0	0	0	0	0	0	0	0
ENSMUSG00000002524	Puf60	3	4	0	0	8	0	6	0	1	1	0	3	0	2	1	7	6	0	17	3	12	1	0	7	7
ENSMUSG00000002546	Golga2	8	0	3	6	10	1	12	0	7	0	18	2	7	14	4	0	1	0	6	1	3	0	2	13	8
ENSMUSG00000002580	Mien1	0	0	5	1	9	0	0	7	0	0	0	7	0	5	4	0	0	0	19	1	0	0	0	0	0
ENSMUSG00000002603	Tgfb1	0	0	3	5	0	0	0	0	12	0	0	0	0	13	5	0	0	1	8	0	5	0	0	0	3
ENSMUSG00000002660	Clpp	3	0	0	5	0	0	2	0	9	0	1	0	0	2	17	0	8	0	6	0	8	4	0	0	4
ENSMUSG00000002668	Dennd1c	0	0	1	2	0	0	1	0	4	0	0	0	0	2	48	0	0	0	10	0	8	0	0	1	5
ENSMUSG00000002679	Med6	3	3	1	3	0	0	2	0	2	0	2	0	0	1	1	3	0	2	10	0	2	3	0	0	0
ENSMUSG00000002778	Kdelr1	11	5	1	1	17	3	6	0	4	0	0	19	0	18	24	12	0	9	13	4	16	10	0	0	5
ENSMUSG00000002781	Tmem143	0	0	0	0	0	0	0	0	1	0	0	0	3	0	17	0	0	0	0	0	0	0	0	0	6
ENSMUSG00000002797	Ggct	1	0	0	3	0	0	0	0	2	0	0	0	0	6	14	0	0	0	6	3	1	0	0	0	6
ENSMUSG00000002812	Flii	2	3	0	4	9	0	3	0	1	0	0	1	0	7	10	0	2	8	25	2	12	3	0	0	2
ENSMUSG00000002825	Qtrt1	0	0	0	0	0	0	0	0	0	0	0	1	0	2	18	0	0	0	4	0	0	2	0	0	7
ENSMUSG00000002833	Hdgfrp2	0	2	0	5	0	0	0	0	2	0	0	0	0	4	6	0	0	0	5	0	7	11	1	0	0
ENSMUSG00000002870	Mcm2	0	4	0	0	0	0	0	0	1	0	0	0	0	4	11	0	0	0	7	0	1	0	0	0	0
ENSMUSG00000002885	Adgre5	0	0	0	10	0	0	0	0	6	0	0	0	0	25	15	0	0	2	53	0	12	0	0	0	0
ENSMUSG00000002910	Arrdc2	2	0	0	2	0	0	0	0	0	0	0	0	0	0	1	0	0	1	6	0	3	0	0	0	1
ENSMUSG00000002948	Map2k7	3	3	4	2	0	0	0	0	15	0	0	1	0	14	2	0	0	0	2	0	6	0	1	9	0
ENSMUSG00000002949	Timm44	5	3	0	3	0	0	4	0	1	0	9	4	0	5	12	3	6	0	8	4	5	0	0	0	0
ENSMUSG00000002957	Ap2a2	27	3	5	2	29	0	8	0	5	0	21	22	1	7	7	10	2	12	9	1	5	10	2	0	13
ENSMUSG00000002968	Med25	0	1	13	2	11	0	2	0	2	0	0	4	0	9	20	2	5	2	8	0	3	1	0	0	2
ENSMUSG00000002981	Clptm1	1	3	0	5	16	0	11	16	15	1	22	20	0	5	7	14	8	7	13	1	8	21	0	14	3
ENSMUSG00000002984	Tomm40	9	5	0	0	17	0	3	0	3	1	8	0	0	10	4	1	1	0	6	0	4	1	24	0	0
ENSMUSG00000002985	Apoe	1	2	45	72	0	0	10	0	74	53	2	1	0	155	57	2	0	0	101	0	51	0	1	6	77
ENSMUSG00000002992	Apoc2	72	5	22	1	66	2	269	1	14	3	38	21	2	8	89	124	0	58	2	6	0	4	29	1	0
ENSMUSG00000002996	Hbp1	1	0	6	6	0	0	0	0	3	0	0	0	0	4	1	6	0	0	6	0	8	6	0	0	8
ENSMUSG00000003031	Cdkn1b	0	0	0	13	2	0	4	0	8	0	0	4	0	10	1	2	0	7	12	0	3	0	16	0	10
ENSMUSG00000003032	Klf4	8	0	9	2	16	8	22	0	9	0	0	4	0	2	1	20	3	11	5	4	0	0	5	13	0
ENSMUSG00000003033	Ap1m1	8	6	0	9	2	0	2	0	5	35	0	8	0	26	1	0	0	0	11	0	8	0	13	17	0
ENSMUSG00000003037	Rab8a	18	0	8	2	15	12	29	1	13	32	18	19	0	23	42	7	0	10	61	29	13	14	15	3	0
ENSMUSG00000003039	Fam32a	2	0	15	5	4	0	6	0	54	0	2	21	2	70	4	4	2	0	20	3	13	12	0	3	0
ENSMUSG00000003051	Elf3	7	4	0	1	13	8	6	0	2	0	2	21	0	5	45	0	5	0	0	17	0	20	0	0	0
ENSMUSG00000003072	Atp5d	15	29	14	15	48	11	15	0	26	3	44	71	2	30	78	50	26	23	26	23	19	35	0	20	5
ENSMUSG00000003099	Ppp5c	1	0	1	1	0	0	0	0	0	0	0	3	0	5	5	0	0	0	5	6	1	2	0	0	0
ENSMUSG00000003123	Lipe	5	5	3	4	2	0	7	1	4	0	12	2	0	10	16	9	3	1	5	0	0	4	6	6	21
ENSMUSG00000003131	Pafah1b2	3	2	0	4	0	1	1	0	0	0	10	0	24	7	4	0	0	0	4	0	1	0	0	1	0
ENSMUSG00000003134	Tbc1d8	0	0	0	0	0	0	0	0	0	0	0	0	0	9	17	0	2	8	2	0	11	0	0	0	23
ENSMUSG00000003161	Sri	20	5	11	32	12	0	7	0	10	5	13	8	0	25	14	26	5	9	68	18	17	10	7	8	12
ENSMUSG00000003184	Irf3	3	8	4	13	5	0	7	0	4	1	1	12	18	8	45	8	3	3	8	0	3	5	0	0	0
ENSMUSG00000003226	Ranbp2	0	0	5	6	0	0	0	0	4	0	0	0	0	14	1	1	8	0	20	0	3	7	0	0	0
ENSMUSG00000003234	Abcf3	0	0	1	0	1	0	0	0	0	0	0	5	0	3	11	0	0	0	4	0	4	2	0	0	0
ENSMUSG00000003269	Cyth2	4	0	0	1	0	0	0	0	2	0	1	3	0	4	14	0	0	0	4	0	1	0	0	0	0
ENSMUSG00000003271	Sult2b1	14	2	0	0	9	0	10	0	0	0	1	11	6	1	2	14	2	9	0	1	1	4	10	0	0
ENSMUSG00000003279	Dlgap1	0	0	1	0	10	0	1	0	60	0	0	36	0	141	1	1	4	0	6	1	0	0	0	0	0
ENSMUSG00000003308	Keap1	7	1	0	1	5	0	8	0	9	0	0	7	0	7	23	7	0	4	18	0	4	21	0	0	8
ENSMUSG00000003316	Glg1	3	0	10	18	11	5	5	0	8	0	0	9	0	25	1	8	7	10	30	0	25	0	1	6	5
ENSMUSG00000003345	Csnk1g2	1	9	12	17	1	1	5	0	7	0	0	5	0	11	4	0	3	1	14	6	28	11	0	0	42
ENSMUSG00000003346	Abhd17a	10	8	4	5	5	3	3	2	6	19	11	7	0	8	4	5	0	7	14	10	0	4	0	0	0
ENSMUSG00000003348	Mob3a	0	0	8	6	5	0	0	0	2	0	0	1	0	13	17	0	0	1	9	4	14	0	0	8	9
ENSMUSG00000003355	Fkbp11	0	0	0	0	0	0	0	0	0	0	5	0	0	0	1	0	0	0	0	0	0	0	0	0	0
ENSMUSG00000003363	Pld3	0	0	0	4	0	0	0	0	1	0	0	1	0	10	1	1	0	1	7	0	0	0	0	0	0
ENSMUSG00000003379	Cd79a	0	0	3	7	0	0	0	0	10	0	0	4	0	27	1	0	0	1	118	2	47	0	1	0	5
ENSMUSG00000003380	Rabac1	5	0	7	5	1	0	3	0	4	0	0	2	0	30	0	0	0	7	52	1	12	0	12	0	5
ENSMUSG00000003402	Prkcsh	5	0	5	7	5	0	7	12	5	0	0	6	1	12	21	6	12	6	7	3	5	9	6	0	11
ENSMUSG00000003420	Fcgrt	5	5	9	8	3	8	7	0	7	0	2	3	0	3	2	5	0	7	3	0	1	8	1	0	5
ENSMUSG00000003429	Rps11	18	22	55	48	17	0	2	0	23	0	12	22	0	94	55	8	13	11	213	10	43	21	10	22	35
ENSMUSG00000003438	Timm50	2	0	0	3	0	0	0	0	1	0	0	6	0	6	6	0	0	0	15	0	0	0	0	0	0
ENSMUSG00000003452	Bicd1	1	1	2	5	1	0	1	1	2	0	0	0	0	10	1	1	0	0	7	0	4	0	0	2	0
ENSMUSG00000003458	Ncstn	3	0	1	3	10	0	3	0	1	0	2	0	0	7	11	1	4	8	6	0	0	0	0	0	2
ENSMUSG00000003464	Pex19	10	2	1	3	5	0	1	0	2	19	1	6	0	1	0	0	1	0	3	0	2	4	0	0	5
ENSMUSG00000003528	Slc25a1	13	13	1	3	14	0	27	0	7	0	3	11	0	10	7	17	0	4	4	7	3	2	0	13	3
ENSMUSG00000003531	Dgcr6	3	1	3	2	0	0	2	0	0	0	12	1	0	0	1	4	0	0	0	0	0	0	0	0	1
ENSMUSG00000003534	Ddr1	1	4	4	1	7	0	11	0	1	0	0	13	7	10	1	2	4	3	1	2	8	6	0	0	0
ENSMUSG00000003546	Klc4	16	2	2	0	5	8	10	0	8	0	1	12	0	2	4	7	12	6	4	0	0	3	0	0	0
ENSMUSG00000003644	Rps6ka1	7	8	0	7	2	0	2	0	6	0	0	16	0	17	1	7	2	12	7	9	14	15	8	20	7
ENSMUSG00000003762	Adck4	0	2	20	0	4	0	2	35	2	0	0	0	1	1	8	0	1	1	9	0	2	0	1	0	0
ENSMUSG00000003814	Calr	33	17	46	29	59	0	18	0	39	39	7	60	20	59	36	23	37	15	74	11	32	44	39	47	19
ENSMUSG00000003824	Syce2	3	0	1	0	3	1	0	0	2	0	0	2	0	6	0	5	1	1	1	0	0	0	0	0	0
ENSMUSG00000003847	Nfat5	1	6	3	6	12	0	11	0	6	3	2	2	0	22	20	5	2	22	25	3	5	15	4	9	5
ENSMUSG00000003873	Bax	4	0	13	7	11	0	3	0	7	0	0	7	0	17	7	1	0	1	14	3	1	6	0	0	2
ENSMUSG00000003882	Il7r	0	0	20	69	0	0	0	0	35	0	18	0	0	43	1	0	2	0	33	0	35	0	1	0	16
ENSMUSG00000003929	Zfp81	0	1	0	0	0	0	0	0	2	0	7	0	0	0	6	0	3	0	0	0	0	0	0	6	0
ENSMUSG00000003970	Rpl8	16	52	80	66	24	7	9	0	61	30	35	46	0	160	78	7	23	3	273	44	152	56	1	72	37
ENSMUSG00000004038	Gstm3	21	1	0	1	16	0	0	0	0	0	24	4	0	1	13	13	2	3	0	0	0	5	0	0	1
ENSMUSG00000004040	Stat3	7	1	2	17	7	0	6	0	8	3	2	6	0	12	20	11	0	0	30	3	19	11	13	0	0
ENSMUSG00000004056	Akt2	1	0	0	1	0	0	0	0	1	0	0	1	0	0	14	1	0	1	6	0	1	1	0	0	0
ENSMUSG00000004071	Cdip1	4	4	0	0	0	0	2	0	0	0	0	4	0	0	1	0	0	0	4	0	0	1	0	0	0
ENSMUSG00000004096	Cwc15	2	0	0	3	0	0	0	0	1	0	0	1	0	7	1	0	3	0	5	0	7	1	0	2	0
ENSMUSG00000004151	Etv1	0	1	0	4	0	0	0	0	0	0	0	0	0	0	1	0	0	1	0	0	0	0	0	0	0
ENSMUSG00000004187	Kifc2	0	0	1	0	0	0	0	0	2	0	0	0	0	0	8	0	0	0	4	0	0	0	0	0	0
ENSMUSG00000004207	Psap	13	5	24	25	8	3	6	25	28	0	6	7	0	58	56	2	11	0	36	0	36	15	2	17	13
ENSMUSG00000004264	Phb2	9	6	23	6	31	0	3	0	9	10	0	6	0	9	14	3	2	3	22	8	16	21	0	20	6
ENSMUSG00000004266	Ptpn6	0	1	5	7	0	0	0	0	6	0	0	0	0	27	13	0	1	0	54	0	34	1	0	0	14
ENSMUSG00000004268	Emg1	0	0	7	5	2	0	0	0	5	1	0	0	0	9	14	0	4	0	17	0	6	8	0	1	1
ENSMUSG00000004270	Lpcat3	17	22	0	4	20	1	19	0	4	0	5	0	0	1	1	23	0	3	3	0	0	6	7	1	0
ENSMUSG00000004285	Atp6v1f	2	4	9	34	7	0	4	0	3	0	0	8	12	15	19	5	0	0	8	0	8	10	3	0	15
ENSMUSG00000004319	Clcn3	5	5	9	3	16	0	23	1	7	0	18	10	19	18	1	15	13	18	15	3	4	12	9	0	3
ENSMUSG00000004347	Pde1c	0	0	0	1	1	0	1	0	1	1	1	1	0	2	1	0	1	2	1	0	5	0	0	0	4
ENSMUSG00000004394	Tmed4	9	1	0	5	15	0	18	0	4	0	2	8	0	1	27	14	14	3	3	0	1	1	9	0	0
ENSMUSG00000004451	Ralb	2	0	0	4	4	0	2	0	0	0	9	6	0	10	9	0	0	3	0	2	0	6	0	0	1
ENSMUSG00000004460	Dnajb11	8	0	1	0	4	0	2	2	2	0	4	0	0	5	12	5	5	4	6	0	10	6	0	1	0
ENSMUSG00000004530	Coro1c	13	6	4	7	11	0	17	0	4	1	8	9	0	7	3	1	20	5	12	2	4	4	14	16	4
ENSMUSG00000004535	Tax1bp1	10	16	10	10	26	0	31	0	8	8	6	8	17	18	18	24	28	18	24	2	17	20	0	1	4
ENSMUSG00000004561	Mettl17	3	1	5	4	0	1	0	1	6	2	4	0	0	10	1	0	0	0	14	2	6	0	0	1	9
ENSMUSG00000004562	Arhgef40	0	0	1	4	0	0	0	0	0	0	0	0	0	3	1	0	1	0	2	0	1	0	0	0	0
ENSMUSG00000004565	Pnpla6	0	5	0	1	4	0	0	11	0	0	0	4	0	1	1	2	3	0	2	1	0	7	0	2	4
ENSMUSG00000004610	Etfb	18	7	3	14	13	0	2	0	3	0	6	15	0	14	24	7	5	2	4	1	12	1	0	9	9
ENSMUSG00000004612	Nkg7	0	3	0	0	0	0	3	0	0	0	0	0	0	9	1	0	0	0	0	0	0	0	0	0	0
ENSMUSG00000004626	Stxbp2	10	0	2	8	10	0	2	0	8	1	0	4	0	5	11	5	5	1	13	1	7	13	0	0	11
ENSMUSG00000004665	Cnn2	2	8	13	28	0	0	0	0	20	3	0	5	0	69	30	0	0	0	92	0	32	1	0	0	23
ENSMUSG00000004667	Polr2e	4	9	5	2	0	0	0	0	3	0	0	0	0	7	0	1	0	0	10	0	6	0	10	0	4
ENSMUSG00000004707	Ly9	0	1	0	4	0	0	0	0	4	0	0	0	0	7	3	0	0	0	12	0	4	0	0	0	1
ENSMUSG00000004788	Eif2b2	0	0	0	0	0	0	0	0	0	0	0	0	0	4	0	2	0	0	5	0	0	0	0	0	0
ENSMUSG00000004789	Dlst	13	3	9	0	0	0	10	0	8	0	10	6	17	8	1	8	0	0	5	8	3	7	0	0	0
ENSMUSG00000004821	Tmed11	0	0	0	0	0	0	0	0	0	0	0	0	0	0	1	0	0	0	1	0	0	0	0	0	0
ENSMUSG00000004843	Chmp2b	0	0	0	2	5	0	6	1	0	22	0	1	0	0	25	5	4	6	1	0	0	0	12	0	0
ENSMUSG00000004849	Ap1s1	1	9	18	14	8	0	15	0	9	3	0	12	0	18	21	10	8	5	12	2	3	11	3	15	0
ENSMUSG00000004864	Mapk13	17	9	8	2	8	13	10	21	7	0	0	25	0	2	17	18	18	6	0	6	1	16	8	19	0
ENSMUSG00000004865	Srpk1	9	11	10	11	8	0	10	2	17	1	0	4	0	7	1	2	6	12	19	2	28	3	1	11	13
ENSMUSG00000004880	Lbr	0	2	7	17	0	0	0	0	10	0	0	1	0	12	13	0	3	0	9	0	14	1	0	0	4
ENSMUSG00000004897	Hdgf	12	4	3	9	1	19	6	0	8	0	0	3	5	23	21	5	6	0	29	5	8	15	0	9	0
ENSMUSG00000004934	Pias4	0	5	0	9	3	4	4	0	10	1	2	6	0	5	4	0	1	5	4	11	14	2	0	0	12
ENSMUSG00000004936	Map2k1	2	0	0	3	0	0	5	0	1	0	0	11	0	0	1	0	0	4	7	0	0	0	0	0	0
ENSMUSG00000004945	Tmem242	0	2	0	2	2	0	4	0	5	0	0	1	0	3	11	0	2	3	1	0	0	0	0	0	0
ENSMUSG00000004980	Hnrnpa2b1	11	26	17	17	19	7	7	0	25	0	2	14	0	48	20	8	30	5	56	5	31	28	0	0	9
ENSMUSG00000004996	Mri1	0	1	0	3	2	0	0	0	7	1	1	6	0	10	17	2	1	0	3	1	1	0	0	0	0
ENSMUSG00000005034	Prkacb	0	2	6	8	1	0	0	0	16	0	0	0	0	23	1	0	0	0	9	0	11	0	0	0	0
ENSMUSG00000005087	Cd44	0	0	4	18	5	0	0	0	16	0	0	0	0	28	2	0	13	0	38	1	12	0	6	0	7
ENSMUSG00000005103	Wdr1	6	4	10	8	6	1	7	0	7	0	1	28	1	28	7	9	3	3	22	1	5	19	1	1	4
ENSMUSG00000005107	Slc2a9	2	0	0	0	7	0	0	0	4	0	0	0	0	0	16	5	0	0	0	0	0	3	0	0	0
ENSMUSG00000005142	Man2b1	8	13	9	15	2	5	5	0	8	1	0	1	2	30	20	2	1	2	43	3	14	9	0	0	6
ENSMUSG00000005148	Klf5	15	22	5	2	12	7	9	0	5	0	23	40	0	18	13	21	39	23	2	13	0	11	1	27	3
ENSMUSG00000005161	Prdx2	12	1	8	6	6	0	1	0	1	0	0	9	0	10	9	1	6	3	12	1	3	16	0	0	4
ENSMUSG00000005198	Polr2a	4	0	3	13	4	0	2	0	1	2	5	2	0	7	11	2	1	0	22	12	16	0	0	0	0
ENSMUSG00000005204	Senp3	0	3	1	1	2	0	0	0	1	0	1	1	0	5	5	0	0	0	1	0	5	4	7	0	0
ENSMUSG00000005225	Plekha8	0	2	0	0	0	0	1	1	0	0	0	0	23	0	1	0	0	1	0	0	0	11	0	0	0
ENSMUSG00000005233	Spc25	0	0	0	0	0	0	0	0	0	0	0	0	0	0	13	0	0	0	0	0	0	0	0	0	0
ENSMUSG00000005262	Ufd1l	3	0	3	8	0	0	6	0	2	0	0	0	0	2	4	0	4	2	9	0	0	0	0	0	6
ENSMUSG00000005267	Zfp287	0	0	0	5	0	0	0	0	0	0	0	0	0	0	1	0	0	6	4	0	0	0	0	0	1
ENSMUSG00000005268	Prlr	33	17	0	0	17	0	25	0	3	1	11	9	22	2	1	11	31	5	2	2	1	0	39	1	0
ENSMUSG00000005312	Ubqln1	2	1	13	0	8	9	14	4	5	0	0	7	0	12	2	6	0	10	20	1	14	10	0	0	7
ENSMUSG00000005354	Txn2	5	11	7	5	11	8	4	0	7	1	8	3	0	13	9	11	0	0	13	3	0	0	11	15	6
ENSMUSG00000005373	Mlxipl	14	10	1	5	22	1	2	0	6	0	23	10	0	11	2	10	15	8	0	2	0	0	0	7	3
ENSMUSG00000005378	Wbscr22	3	0	2	10	1	0	0	0	1	0	0	7	0	13	2	0	0	0	15	5	0	0	0	5	14
ENSMUSG00000005417	Mprip	3	4	2	2	4	1	9	0	9	0	4	2	0	5	8	2	1	4	12	4	1	0	8	0	4
ENSMUSG00000005447	Pafah1b3	3	0	3	1	9	0	0	0	2	0	0	1	0	3	1	0	1	0	6	4	0	0	0	7	0
ENSMUSG00000005469	Prkaca	1	1	0	5	1	0	4	0	2	0	13	9	0	4	5	2	2	0	4	9	9	0	0	0	3
ENSMUSG00000005481	Ddx39	3	5	0	0	3	0	0	0	2	0	1	5	0	4	8	0	5	0	2	0	7	0	0	0	0
ENSMUSG00000005501	Usp40	0	0	0	0	1	0	10	0	3	0	1	1	0	3	16	1	0	1	3	2	6	3	0	0	10
ENSMUSG00000005506	Celf1	16	16	8	34	10	0	16	0	21	0	5	16	0	36	36	6	9	7	33	17	10	2	0	0	9
ENSMUSG00000005510	Ndufs3	10	2	0	3	7	0	0	0	3	0	4	3	0	6	9	4	4	0	14	8	2	5	0	1	0
ENSMUSG00000005514	Por	5	2	3	2	8	0	19	0	3	0	8	18	0	2	7	12	3	8	2	0	3	0	4	0	2
ENSMUSG00000005575	Ube2m	1	0	4	4	5	0	4	0	7	0	1	12	0	6	4	1	12	0	3	1	14	1	4	1	3
ENSMUSG00000005580	Adcy9	3	3	3	7	0	1	5	0	3	1	0	12	0	22	6	3	7	10	10	2	12	5	2	5	5
ENSMUSG00000005610	Eif4g2	8	6	14	16	8	0	8	0	10	23	1	4	2	45	5	5	2	8	30	1	15	8	1	0	6
ENSMUSG00000005611	Mrvi1	0	0	0	6	0	0	0	1	0	13	0	0	0	0	2	0	0	0	3	0	0	0	0	0	1
ENSMUSG00000005615	Pcyt1a	11	0	3	3	5	0	3	0	3	0	5	9	0	3	13	4	3	16	2	0	3	0	0	0	0
ENSMUSG00000005625	Psmd4	8	4	10	6	12	2	6	16	6	4	0	23	0	11	14	7	11	7	24	0	30	11	5	0	6
ENSMUSG00000005656	Snx6	1	8	16	2	1	0	0	0	2	0	1	13	0	16	14	2	0	0	5	0	12	0	0	15	0
ENSMUSG00000005667	Mthfd2	0	4	3	2	0	0	0	0	2	0	0	0	0	3	1	0	0	0	7	0	4	0	0	0	0
ENSMUSG00000005674	Tomm40l	4	0	0	0	1	0	5	0	9	0	7	0	0	7	3	0	0	0	1	0	1	2	0	0	7
ENSMUSG00000005677	Nr1i3	9	0	0	0	9	0	0	0	2	0	0	5	0	0	1	1	1	4	0	9	0	1	1	0	0
ENSMUSG00000005682	Pan2	0	2	0	3	0	0	0	0	1	0	0	0	0	8	2	1	0	4	12	0	4	0	0	0	0
ENSMUSG00000005683	Cs	28	10	0	11	23	10	30	5	12	1	11	48	15	17	51	34	4	35	15	1	4	3	38	1	1
ENSMUSG00000005687	Bcas2	0	5	5	0	0	0	1	0	6	1	0	0	0	8	1	0	0	0	10	1	5	2	0	0	4
ENSMUSG00000005698	Ctcf	5	1	6	5	13	0	3	0	21	0	4	0	0	16	20	0	4	0	25	0	9	0	9	0	4
ENSMUSG00000005732	Ranbp1	0	0	1	1	0	0	0	0	0	0	6	0	0	5	14	0	3	0	5	5	1	0	0	4	4
ENSMUSG00000005779	Psmb4	10	10	3	15	10	1	0	0	6	0	0	8	0	17	82	7	14	6	16	9	0	18	0	0	0
ENSMUSG00000005813	Metap1	3	2	0	1	0	0	0	0	3	2	0	0	0	3	1	4	0	0	2	1	0	0	0	0	7
ENSMUSG00000005823	Gpr108	3	0	5	4	0	0	1	0	2	0	0	0	0	3	1	0	0	1	1	0	10	1	1	1	0
ENSMUSG00000005836	Gata6	2	4	0	0	0	0	5	0	2	0	0	6	0	4	1	2	2	5	0	1	0	0	0	0	6
ENSMUSG00000005846	Rsl1d1	1	0	0	0	0	0	0	0	1	0	0	0	0	11	21	0	0	0	4	0	11	0	0	0	0
ENSMUSG00000005881	Ergic3	9	2	3	4	10	4	7	0	9	0	8	7	0	14	12	5	6	21	12	1	16	7	0	5	5
ENSMUSG00000005882	Uqcc1	5	0	3	5	0	0	3	0	2	0	0	3	0	6	1	0	0	0	1	1	0	0	0	0	0
ENSMUSG00000005886	Ncoa2	5	5	8	9	0	3	3	2	14	3	1	8	1	2	4	8	0	12	22	5	25	0	1	0	4
ENSMUSG00000005951	Shpk	0	2	0	0	0	2	0	1	0	0	0	0	0	4	13	0	10	0	0	0	0	6	0	0	0
ENSMUSG00000005958	Ephb3	0	0	0	3	0	0	0	0	6	0	0	0	0	0	1	0	0	0	0	0	0	0	1	0	1
ENSMUSG00000005980	Dnase1	36	0	3	0	43	3	64	1	1	0	12	37	8	4	26	27	5	19	1	8	0	12	0	0	0
ENSMUSG00000005981	Trap1	2	0	0	1	0	0	0	0	0	0	0	3	0	4	8	3	0	2	5	7	1	2	0	10	0
ENSMUSG00000005982	Naa60	1	0	0	7	1	0	5	0	2	1	0	0	7	6	12	1	0	0	2	0	2	5	0	0	2
ENSMUSG00000006005	Tpr	4	13	10	14	12	3	2	0	25	2	0	4	0	24	3	3	2	6	66	1	34	5	4	1	3
ENSMUSG00000006024	Napa	14	2	0	5	2	0	16	0	0	0	0	9	0	17	57	0	0	1	13	10	0	0	3	13	10
ENSMUSG00000006050	Sra1	2	3	0	1	7	0	9	0	2	0	7	7	0	7	15	0	4	0	5	3	4	0	0	0	0
ENSMUSG00000006057	Atp5g1	22	15	11	13	13	26	3	0	19	0	11	45	1	31	57	24	12	21	16	19	7	15	11	24	6
ENSMUSG00000006058	Snf8	2	6	0	5	6	0	5	0	3	0	19	8	0	2	2	1	0	5	8	4	5	1	7	0	9
ENSMUSG00000006095	Tbcb	5	0	4	5	4	0	2	0	4	0	0	7	0	5	8	1	3	0	4	4	0	6	0	0	0
ENSMUSG00000006169	Clint1	2	6	9	13	6	0	10	0	12	1	3	6	0	23	2	9	9	9	22	9	23	9	16	0	15
ENSMUSG00000006219	Fblim1	1	4	0	1	1	0	4	0	2	0	6	4	0	2	4	0	1	0	7	5	0	0	7	0	0
ENSMUSG00000006262	Mob1b	5	4	5	2	6	0	2	0	3	0	2	4	0	2	14	0	1	6	7	2	5	1	11	8	0
ENSMUSG00000006273	Atp6v1b2	3	0	1	5	5	0	1	0	5	15	9	4	0	11	40	4	1	0	8	0	24	0	6	0	0
ENSMUSG00000006281	Tep1	15	6	6	7	13	8	2	0	6	0	6	7	5	13	1	16	2	2	9	9	7	3	0	0	11
ENSMUSG00000006289	Osgep	0	0	6	7	0	0	0	0	2	0	0	1	0	9	15	0	0	0	8	0	0	0	0	0	0
ENSMUSG00000006299	Aamp	8	5	4	5	5	0	0	0	0	0	0	2	0	6	24	1	4	6	22	1	8	2	0	0	10
ENSMUSG00000006301	Tmbim1	4	0	1	1	8	3	21	0	0	0	0	7	17	8	10	3	0	6	1	0	0	0	1	7	6
ENSMUSG00000006304	Arpc2	20	4	46	36	25	0	11	15	32	0	15	41	0	65	12	21	1	4	297	76	46	69	13	9	35
ENSMUSG00000006315	Tmem147	5	0	3	0	0	0	0	0	4	0	0	4	0	6	1	3	3	3	4	3	8	0	2	16	2
ENSMUSG00000006333	Rps9	28	36	55	124	25	3	10	0	64	19	11	57	11	180	93	7	23	6	332	29	129	43	5	33	39
ENSMUSG00000006345	Ggt1	58	0	1	2	73	43	58	16	6	2	17	10	1	4	1	38	5	16	0	3	0	0	23	3	0
ENSMUSG00000006360	Crip1	251	90	66	45	286	40	345	53	62	26	94	198	16	79	397	495	140	356	131	167	38	125	106	106	30
ENSMUSG00000006369	Fbln1	11	0	3	1	1	0	13	0	0	1	0	2	0	0	14	19	0	12	0	0	1	0	0	0	0
ENSMUSG00000006373	Pgrmc1	5	0	0	0	0	0	4	0	0	0	0	7	0	6	13	1	0	0	0	0	0	0	0	0	0
ENSMUSG00000006390	Elovl1	7	2	9	7	7	4	2	0	6	0	10	9	1	20	3	5	5	7	8	3	2	0	0	12	0
ENSMUSG00000006403	Adamts4	0	0	0	0	0	0	0	0	1	0	0	0	0	0	12	0	0	0	0	0	0	0	0	0	0
ENSMUSG00000006412	Pfdn2	1	0	0	1	2	0	6	24	0	1	3	2	0	6	1	0	0	0	14	0	10	10	0	0	0
ENSMUSG00000006418	Rnf114	3	0	1	7	6	0	0	0	11	0	7	0	0	5	14	5	5	2	9	0	12	0	0	0	7
ENSMUSG00000006423	C330007P06Rik	8	4	18	22	8	1	6	0	13	1	7	12	0	14	2	2	5	5	63	4	21	10	0	4	7
ENSMUSG00000006445	Epha2	3	0	0	0	3	0	3	0	2	0	0	2	0	0	1	8	0	0	0	0	0	0	0	0	0
ENSMUSG00000006498	Ptbp1	0	8	2	6	5	0	3	0	8	0	2	10	0	10	24	5	2	2	12	2	16	10	0	0	6
ENSMUSG00000006519	Cyba	5	2	12	33	9	0	10	0	11	8	8	6	0	41	22	9	7	1	31	5	28	7	0	0	17
ENSMUSG00000006538	Ihh	3	0	0	0	3	0	2	0	2	0	0	5	0	0	1	2	5	1	0	0	0	1	8	1	0
ENSMUSG00000006589	Aprt	11	8	4	7	39	0	9	4	9	0	6	34	0	18	69	28	25	21	9	22	0	13	25	1	17
ENSMUSG00000006699	Cdc42	21	9	16	33	8	0	29	0	10	0	5	30	0	64	28	15	0	5	45	10	12	28	5	11	8
ENSMUSG00000006717	Acot13	4	2	0	0	0	0	1	0	0	0	0	0	0	1	1	1	0	7	3	5	0	5	0	0	0
ENSMUSG00000006728	Cdk4	0	0	4	3	1	0	0	0	0	0	0	0	0	7	1	0	0	0	17	1	1	11	0	0	0
ENSMUSG00000006731	B4galnt1	12	3	22	20	18	0	5	0	23	0	9	11	0	15	1	12	7	7	41	8	20	25	10	11	12
ENSMUSG00000006732	Mettl1	0	3	2	2	0	0	0	0	0	0	0	0	0	2	1	0	0	0	8	0	0	1	0	0	4
ENSMUSG00000006740	Kif5b	16	10	1	17	36	0	10	1	16	1	0	19	0	19	10	12	8	1	26	6	21	8	0	4	35
ENSMUSG00000006784	Ttc25	1	0	0	0	0	0	0	19	0	0	0	0	0	0	17	0	0	0	0	0	0	0	0	0	1
ENSMUSG00000006800	Sulf2	5	0	8	4	4	0	1	0	2	13	0	3	0	8	18	3	0	3	11	0	3	0	0	0	0
ENSMUSG00000006818	Sod2	11	2	0	6	5	0	4	0	9	0	9	0	0	17	14	0	1	0	4	0	3	0	0	0	0
ENSMUSG00000006850	Tmco6	6	0	1	1	0	0	0	0	0	0	0	1	0	3	16	0	0	0	4	0	0	0	0	0	0
ENSMUSG00000006920	Ezh1	1	0	0	3	8	0	1	0	6	0	5	0	0	7	4	1	1	0	3	0	9	10	0	0	9
ENSMUSG00000006932	Ctnnb1	16	7	1	7	18	0	12	0	5	0	15	16	0	20	13	12	10	7	14	10	11	2	10	0	9
ENSMUSG00000006941	Eif1b	0	3	5	1	0	0	0	0	6	0	0	0	0	2	0	4	0	0	6	0	0	0	0	7	0
ENSMUSG00000007029	Vars	0	5	8	15	0	0	0	0	9	0	0	9	0	29	2	0	0	0	19	5	12	3	0	0	12
ENSMUSG00000007034	Slc44a4	1	1	0	0	6	0	0	0	0	0	5	7	0	0	2	4	4	7	0	0	0	0	0	0	0
ENSMUSG00000007035	Msh5	0	0	0	0	0	0	0	0	0	0	0	0	0	0	1	0	0	0	2	0	0	0	0	0	0
ENSMUSG00000007038	Neu1	6	5	0	2	8	0	0	0	9	0	1	8	0	8	20	8	0	6	4	0	15	8	0	0	8
ENSMUSG00000007041	Clic1	14	5	11	23	10	0	23	5	18	12	20	21	0	41	32	9	5	20	59	12	29	21	10	4	39
ENSMUSG00000007050	Lsm2	1	4	1	7	0	1	0	0	7	0	0	0	0	9	4	0	0	0	18	0	3	2	0	0	0
ENSMUSG00000007379	Dennd2c	0	0	1	0	0	0	1	0	2	0	0	1	0	1	2	1	0	0	2	0	0	0	1	1	0
ENSMUSG00000007458	M6pr	2	3	0	3	5	0	0	0	1	0	0	4	0	11	4	2	0	0	10	0	11	0	0	0	1
ENSMUSG00000007564	Ppp2r1a	16	30	27	52	23	0	4	0	2	4	1	12	0	10	48	5	3	8	21	14	36	58	10	7	42
ENSMUSG00000007570	Fance	1	0	0	0	0	1	0	0	4	2	5	2	0	2	4	0	0	0	6	1	1	0	1	0	0
ENSMUSG00000007617	Homer1	0	4	0	2	0	0	1	0	0	1	0	1	0	0	9	2	4	1	0	0	0	2	0	0	0
ENSMUSG00000007655	Cav1	0	0	0	0	0	0	0	0	0	0	0	0	0	0	1	0	0	0	0	0	0	0	0	0	0
ENSMUSG00000007656	Arpp19	21	1	29	14	12	1	3	11	7	10	22	14	0	21	0	11	0	7	44	7	14	7	1	6	7
ENSMUSG00000007670	Khsrp	0	3	3	6	13	0	0	15	4	1	0	9	0	8	2	0	0	0	14	3	5	16	1	2	6
ENSMUSG00000007721	Ccdc124	0	0	0	6	5	1	0	0	0	0	12	0	0	2	12	2	3	0	3	1	3	0	0	0	0
ENSMUSG00000007815	Rhoa	12	7	20	14	9	9	4	0	12	11	6	11	0	28	17	8	5	20	54	9	17	1	0	8	18
ENSMUSG00000007817	Zmiz1	8	1	5	12	7	0	10	0	7	14	11	8	0	12	1	1	10	20	22	7	28	12	0	5	1
ENSMUSG00000007833	Aldh16a1	7	8	4	1	1	0	1	0	2	0	0	11	0	4	3	3	11	0	2	0	2	0	1	0	0
ENSMUSG00000007836	Hnrnpa0	3	2	15	30	6	3	5	0	15	29	0	8	0	47	22	1	2	3	46	1	18	14	9	4	12
ENSMUSG00000007872	Id3	4	4	4	4	5	0	5	0	7	0	0	13	0	6	11	1	0	2	11	8	0	9	0	0	0
ENSMUSG00000007880	Arid1a	1	3	4	13	10	0	5	0	9	1	3	11	1	18	21	6	2	1	24	4	14	21	1	0	3
ENSMUSG00000007891	Ctsd	4	4	0	12	12	0	0	0	7	0	2	16	2	21	47	6	0	0	7	5	5	0	2	0	13
ENSMUSG00000007892	Rplp1	39	85	137	259	93	4	14	7	140	39	26	161	1	334	114	39	74	30	494	62	322	118	12	51	64
ENSMUSG00000007950	Abhd8	0	0	0	0	0	0	0	0	0	0	0	0	0	2	1	0	0	0	1	0	2	0	0	0	0
ENSMUSG00000008028	1700008O03Rik	0	0	0	0	0	0	0	0	3	0	0	0	0	0	1	1	0	0	0	0	0	0	0	0	0
ENSMUSG00000008036	Ap2s1	8	7	0	25	7	0	7	0	11	0	11	12	0	23	16	9	2	8	8	1	8	5	3	8	2
ENSMUSG00000008090	Fgfrl1	0	0	0	1	0	0	0	0	1	0	0	0	0	0	0	0	0	0	0	0	0	0	0	0	0
ENSMUSG00000008136	Fhl2	0	0	0	0	0	0	0	0	0	0	0	0	0	0	16	5	0	0	0	0	0	0	0	0	0
ENSMUSG00000008140	Emc10	2	1	2	9	2	0	1	0	7	0	0	0	0	9	41	5	0	0	1	0	7	0	0	31	0
ENSMUSG00000008333	Snrpb2	4	0	0	6	1	0	0	0	7	0	1	1	0	21	3	0	0	0	26	0	2	0	0	0	5
ENSMUSG00000008348	Ubc	7	16	10	20	25	3	5	25	13	0	16	22	0	24	8	13	13	7	41	4	8	6	1	2	3
ENSMUSG00000008393	Carhsp1	0	3	0	0	0	0	0	0	1	1	7	0	10	7	14	1	0	3	4	0	0	0	0	14	1
ENSMUSG00000008475	Arpc5	23	3	10	10	25	0	21	1	15	0	0	40	3	41	17	12	0	5	34	6	34	8	14	3	5
ENSMUSG00000008540	Mgst1	4	1	0	0	0	0	0	0	0	0	0	4	0	1	1	5	0	3	3	1	0	0	0	0	0
ENSMUSG00000008575	Nfib	10	0	7	1	7	0	16	0	3	0	17	11	0	15	14	4	14	10	17	8	0	18	0	9	0
ENSMUSG00000008668	Rps18	3	13	35	45	15	0	1	0	26	0	30	22	0	88	46	2	16	2	261	19	79	38	0	18	7
ENSMUSG00000008682	Rpl10	22	38	56	107	26	9	11	1	72	20	6	37	0	142	43	5	21	9	272	26	103	30	10	8	50
ENSMUSG00000008683	Rps15a	9	22	86	208	15	0	0	0	67	13	30	64	0	261	102	10	18	0	563	25	234	55	1	32	58
ENSMUSG00000008763	Man1a2	7	8	14	10	12	1	8	0	6	0	3	6	3	12	22	5	1	0	21	0	6	7	1	0	7
ENSMUSG00000008822	Acyp1	0	0	0	0	0	0	0	0	0	0	0	0	0	0	1	0	0	0	3	0	0	0	0	0	0
ENSMUSG00000008859	Rala	4	3	21	6	14	0	13	0	8	0	0	9	0	7	2	9	0	6	3	0	1	0	0	10	16
ENSMUSG00000008958	Vps72	2	3	3	3	13	0	0	0	3	0	0	2	0	1	6	0	0	0	5	0	3	0	0	0	3
ENSMUSG00000009073	Nf2	8	4	0	0	4	0	0	0	0	17	2	0	0	0	18	0	0	0	2	1	8	5	0	0	2
ENSMUSG00000009079	Ewsr1	0	0	6	10	0	5	0	0	7	0	2	15	0	11	17	3	11	1	16	4	15	2	4	0	6
ENSMUSG00000009090	Ap1b1	9	6	0	1	9	0	7	0	6	0	0	0	0	13	22	10	6	0	3	0	8	8	1	1	9
ENSMUSG00000009092	Derl3	0	5	0	0	0	0	0	0	0	0	0	0	0	1	1	0	0	0	0	0	0	0	0	0	0
ENSMUSG00000009145	Dqx1	2	6	1	0	0	0	8	0	0	0	1	2	0	3	2	3	3	3	3	0	0	0	0	0	0
ENSMUSG00000009281	Rarres2	0	0	20	13	0	0	0	0	7	0	0	0	0	36	3	0	0	0	21	0	1	0	0	0	0
ENSMUSG00000009291	Pttg1ip	14	0	0	3	14	12	11	0	11	0	2	9	1	7	24	8	1	5	13	0	3	8	0	7	1
ENSMUSG00000009292	Trpm2	0	0	1	1	0	0	0	0	5	0	2	0	0	1	1	0	0	1	3	1	5	0	0	0	16
ENSMUSG00000009418	Nav1	0	3	8	11	1	0	11	0	16	5	0	0	3	8	1	0	1	3	19	6	9	0	0	0	20
ENSMUSG00000009555	Cdk9	2	2	0	2	2	0	1	0	21	0	0	4	0	19	4	1	0	0	3	0	10	2	0	0	2
ENSMUSG00000009585	Apobec3	0	6	5	16	4	0	0	0	18	0	0	0	0	21	26	0	1	0	55	3	46	0	0	0	5
ENSMUSG00000009621	Vav2	1	0	3	1	0	0	0	0	0	0	0	16	0	2	0	0	0	1	12	1	8	14	0	1	0
ENSMUSG00000009646	Pla2g12b	3	0	0	0	16	0	4	0	0	0	0	14	0	1	1	5	0	4	0	0	0	0	0	0	0
ENSMUSG00000009647	Mcu	8	3	1	3	20	4	13	0	2	1	8	16	2	3	4	20	8	3	8	11	3	7	5	0	0
ENSMUSG00000009681	Bcr	0	3	0	0	1	0	2	0	3	0	0	1	0	3	5	4	0	3	7	0	3	0	0	0	0
ENSMUSG00000009687	Fxyd5	0	0	3	16	10	0	0	0	6	2	0	0	0	22	22	0	0	0	14	0	10	0	1	0	15
ENSMUSG00000009733	Tfcp2	0	0	0	1	0	0	0	0	0	0	0	0	0	1	9	0	0	0	3	0	0	0	0	0	2
ENSMUSG00000009739	Pou6f1	0	0	0	1	0	0	0	2	0	0	0	0	0	0	15	1	1	0	10	0	1	0	0	0	0
ENSMUSG00000009741	Ubp1	0	7	0	5	6	0	4	0	2	0	8	3	0	8	4	5	2	1	4	6	13	9	14	1	8
ENSMUSG00000009772	Nuak2	2	3	0	1	4	10	1	0	2	0	0	5	0	10	6	12	0	7	4	0	2	0	0	0	0
ENSMUSG00000009863	Sdhb	42	32	26	24	44	3	0	0	6	0	5	19	15	3	22	3	4	4	10	0	1	8	0	13	1
ENSMUSG00000009927	Rps25	15	38	51	119	33	10	0	0	49	15	10	69	0	226	91	10	5	2	255	29	123	82	10	45	31
ENSMUSG00000010045	Tmem115	0	0	0	4	0	0	0	0	2	0	0	1	0	2	6	0	3	0	0	0	3	0	0	0	0
ENSMUSG00000010067	Rassf1	2	1	5	7	2	0	1	0	8	0	0	0	7	9	21	3	4	5	4	1	3	0	0	1	6
ENSMUSG00000010095	Slc3a2	30	0	1	10	20	0	17	0	6	0	15	3	0	23	12	12	5	7	13	27	5	7	0	0	1
ENSMUSG00000010110	Stx5a	15	4	0	7	12	0	2	0	5	0	0	3	0	4	20	5	0	4	6	0	8	0	0	0	10
ENSMUSG00000010122	Slc47a1	1	0	0	0	2	0	0	0	0	0	0	0	0	0	1	0	0	0	0	0	0	0	0	0	0
ENSMUSG00000010142	Tnfrsf13b	0	0	0	0	0	0	0	0	0	0	0	0	0	3	8	0	0	0	6	0	5	0	0	0	4
ENSMUSG00000010205	Raver1	2	2	0	7	0	0	1	0	4	0	3	8	0	4	8	2	2	0	10	0	0	3	0	0	0
ENSMUSG00000010277	2610507B11Rik	8	4	6	2	0	0	2	0	3	0	2	6	17	21	26	4	5	9	5	8	9	10	0	0	5
ENSMUSG00000010342	Tex14	0	7	0	0	1	1	1	0	9	0	3	3	0	12	2	0	0	1	7	0	7	6	1	8	1
ENSMUSG00000010376	Nedd8	5	9	0	24	7	0	1	0	5	0	0	16	0	36	20	4	6	5	30	13	10	5	5	1	4
ENSMUSG00000010406	Mrpl52	7	4	15	13	1	0	0	0	6	0	0	3	0	28	31	3	11	0	51	3	25	23	0	1	7
ENSMUSG00000010453	Kansl3	1	2	2	2	8	0	1	0	3	0	14	4	0	3	1	5	8	5	1	1	4	9	0	9	0
ENSMUSG00000010601	Apol7a	2	0	0	0	14	0	5	0	0	0	0	0	0	2	22	13	0	9	0	0	1	0	0	0	0
ENSMUSG00000010608	Rbm25	41	42	23	61	76	0	20	4	99	27	52	23	20	96	82	20	39	29	110	31	121	57	6	17	65
ENSMUSG00000010651	Acaa1b	4	1	3	1	1	1	11	0	1	0	0	5	0	4	4	10	2	7	5	3	0	0	0	0	0
ENSMUSG00000010660	Plcd1	2	0	0	4	0	0	0	0	0	1	0	0	0	7	1	2	0	0	1	0	5	0	0	1	0
ENSMUSG00000010663	Fads1	0	0	0	2	0	0	0	0	0	0	0	0	0	3	16	0	0	0	8	0	0	0	0	15	7
ENSMUSG00000010751	Tnfrsf22	0	0	4	0	0	0	0	0	0	0	0	0	0	0	0	0	0	0	2	0	0	0	0	0	0
ENSMUSG00000010803	Gabra1	0	0	0	0	0	0	0	0	0	0	0	0	0	0	1	0	0	0	0	0	0	0	0	0	0
ENSMUSG00000011008	Mcoln2	0	0	0	0	1	0	0	0	0	0	0	2	0	3	13	0	0	1	0	0	0	0	0	0	0
ENSMUSG00000011034	Slc5a1	115	20	0	1	89	38	98	4	12	4	42	65	24	28	69	157	27	65	2	12	8	24	55	37	5
ENSMUSG00000011114	Tbrg1	5	0	0	10	2	0	0	0	1	0	0	7	0	9	5	7	3	12	7	0	3	14	9	18	10
ENSMUSG00000011158	Brf1	0	0	0	0	0	0	0	0	0	0	0	6	0	5	7	0	0	0	1	0	4	0	0	0	0
ENSMUSG00000011257	Pabpc4	0	6	6	18	6	0	3	0	18	6	1	5	7	19	5	2	1	0	34	1	13	6	0	2	2
ENSMUSG00000011427	Zfp790	0	0	0	0	0	0	0	0	0	0	0	0	0	0	1	0	0	0	1	0	0	0	0	0	0
ENSMUSG00000011877	Git1	0	0	0	1	2	0	0	0	7	0	0	0	0	7	1	0	0	0	6	3	3	0	15	0	0
ENSMUSG00000011958	Bnip2	2	0	1	1	11	0	1	0	10	0	0	1	0	12	2	0	0	0	9	0	20	0	0	0	8
ENSMUSG00000011960	Ccnt1	11	0	1	15	5	0	7	0	15	0	4	5	0	14	6	0	3	2	13	0	18	1	0	0	0
ENSMUSG00000012076	Brms1l	0	0	0	0	1	0	0	7	0	0	0	0	0	0	1	1	0	0	0	0	0	0	0	0	0
ENSMUSG00000012123	Aim1l	1	0	0	0	3	0	2	0	1	0	0	0	0	0	14	1	2	0	2	0	0	5	0	0	0
ENSMUSG00000012187	Mogat1	0	0	0	0	0	0	0	0	0	0	0	0	0	0	1	0	0	0	0	0	0	0	0	0	0
ENSMUSG00000012350	Ehf	3	4	0	0	0	0	0	0	2	0	0	1	0	0	3	0	0	0	0	1	0	8	0	0	0
ENSMUSG00000012405	Rpl15	8	4	15	19	5	3	0	1	4	0	2	10	5	25	1	4	5	1	59	9	22	8	0	6	8
ENSMUSG00000012519	Mlkl	0	0	0	0	0	1	0	0	1	0	12	3	0	0	1	0	0	0	1	0	0	7	0	0	1
ENSMUSG00000012535	Tnpo3	3	0	2	0	0	7	3	0	10	0	8	8	0	15	10	5	0	0	27	4	12	8	3	1	16
ENSMUSG00000012609	Ttll5	0	1	1	0	0	0	0	0	0	0	0	0	0	1	1	0	0	0	1	1	0	0	0	0	1
ENSMUSG00000012640	Zfp715	0	0	3	1	1	0	0	0	2	0	0	0	0	10	5	2	4	0	0	0	0	0	0	0	0
ENSMUSG00000012848	Rps5	27	41	68	110	27	13	8	1	57	3	17	49	0	215	44	1	29	8	289	29	121	50	0	64	32
ENSMUSG00000013089	Etv5	1	0	0	0	0	0	0	0	3	0	0	0	0	0	4	0	0	0	2	0	2	0	0	0	0
ENSMUSG00000013236	Ptprs	0	0	0	2	0	1	0	0	6	0	0	0	0	7	12	0	0	0	5	0	5	0	0	0	3
ENSMUSG00000013523	Bcas1	3	0	0	0	0	0	2	0	0	0	0	0	0	1	0	1	3	0	3	0	4	0	0	0	3
ENSMUSG00000013584	Aldh1a2	0	0	0	1	0	0	0	0	3	0	0	0	0	10	8	0	3	0	3	0	0	0	0	0	0
ENSMUSG00000013593	Ndufs2	17	7	3	9	16	1	8	0	10	0	3	23	0	32	29	11	0	4	10	3	2	13	16	30	8
ENSMUSG00000013622	Atraid	3	0	1	0	0	40	2	0	4	0	13	1	0	5	21	6	0	0	3	0	0	0	0	0	0
ENSMUSG00000013629	Cad	0	0	0	0	1	0	0	0	0	0	0	0	0	5	1	0	0	0	3	0	0	0	0	0	0
ENSMUSG00000013643	Lypd8	91	41	7	0	119	7	23	0	5	1	40	102	0	7	100	69	55	42	1	35	0	35	2	18	0
ENSMUSG00000013662	Atad1	0	0	0	2	0	0	2	0	1	0	0	0	0	6	1	0	0	7	3	0	0	0	0	0	0
ENSMUSG00000013701	Timm23	0	2	0	6	0	0	0	0	0	0	0	3	0	1	3	0	0	0	8	0	3	1	0	0	0
ENSMUSG00000013707	Tnfaip8l2	2	0	5	5	0	0	0	0	1	0	0	0	0	7	17	0	0	0	20	0	5	0	0	0	3
ENSMUSG00000013833	Med16	4	4	1	2	1	0	0	0	7	2	1	2	0	4	7	3	0	0	13	1	0	5	0	0	4
ENSMUSG00000013858	Tmem259	9	6	2	16	18	2	7	0	13	2	1	10	1	23	11	7	3	9	25	8	11	5	1	1	11
ENSMUSG00000013973	Dedd	2	0	6	2	0	0	0	0	3	1	0	0	0	1	1	0	2	1	9	0	5	0	0	0	0
ENSMUSG00000014077	Chp1	9	1	4	4	9	0	5	0	5	0	0	10	0	0	48	4	2	22	14	3	1	0	16	11	0
ENSMUSG00000014195	Dnajc7	9	9	9	17	10	1	12	0	13	0	1	8	0	38	14	13	10	9	35	11	16	23	0	3	2
ENSMUSG00000014232	Cluap1	3	2	4	3	4	0	0	0	5	0	1	1	0	13	1	1	5	0	8	8	12	5	2	7	13
ENSMUSG00000014294	Ndufa2	10	18	7	14	43	0	1	0	10	17	1	10	0	19	22	15	6	5	37	6	21	6	0	1	8
ENSMUSG00000014301	Pam16	3	1	0	6	0	0	0	0	1	0	1	2	0	4	10	1	0	2	1	0	6	3	0	9	0
ENSMUSG00000014313	Cox6c	66	35	17	33	34	4	28	0	4	0	17	56	0	41	96	71	24	15	52	31	21	12	11	33	10
ENSMUSG00000014329	Bicc1	11	9	2	10	2	0	2	0	9	1	1	5	0	7	2	4	3	1	10	2	8	3	0	0	6
ENSMUSG00000014349	Ube2z	1	3	10	8	1	0	4	0	0	0	0	0	0	5	17	10	0	1	8	0	3	0	0	0	0
ENSMUSG00000014353	Tmem87b	4	6	0	3	0	0	0	0	8	10	0	9	0	3	1	6	0	0	3	3	11	4	0	0	0
ENSMUSG00000014355	Anapc1	1	7	6	5	0	0	0	0	5	1	0	1	1	2	10	0	5	0	11	0	6	5	5	0	3
ENSMUSG00000014361	Mertk	3	0	0	0	2	3	7	0	4	0	6	6	0	8	10	4	2	0	8	2	2	8	6	2	0
ENSMUSG00000014444	Piezo1	0	6	1	2	1	0	0	0	5	0	0	0	0	5	9	0	0	4	5	5	0	0	0	0	0
ENSMUSG00000014453	Blk	0	0	0	4	0	0	0	0	3	0	0	0	0	6	9	0	0	0	26	0	11	0	0	0	2
ENSMUSG00000014504	Srp19	0	4	0	0	5	0	1	0	5	0	9	0	0	16	7	1	0	1	7	0	8	0	0	2	0
ENSMUSG00000014551	Mrps25	1	2	4	5	0	1	7	5	1	0	0	15	0	7	15	1	0	0	4	7	6	0	0	14	0
ENSMUSG00000014592	Camta1	3	1	5	10	3	2	0	0	5	5	0	5	2	12	23	10	1	2	41	21	8	3	0	1	0
ENSMUSG00000014599	Csf1	0	0	1	0	0	0	1	0	0	0	0	0	0	14	1	0	0	7	6	0	0	4	0	0	0
ENSMUSG00000014601	Strip1	0	0	0	4	0	0	3	0	5	0	0	1	0	7	1	0	0	0	9	0	0	0	2	0	5
ENSMUSG00000014602	Kif1a	0	0	0	0	0	0	0	0	0	0	0	0	0	1	1	0	0	0	0	0	0	0	0	0	0
ENSMUSG00000014606	Slc25a11	9	6	5	6	11	0	4	0	1	0	5	0	0	16	28	11	11	0	10	6	10	15	3	0	2
ENSMUSG00000014633	Cmc2	0	1	11	4	0	1	1	0	1	0	1	0	0	4	0	1	0	2	18	2	0	1	0	0	3
ENSMUSG00000014748	Tex261	5	3	1	6	8	7	2	1	11	0	1	6	5	4	8	6	1	6	13	0	8	16	0	14	2
ENSMUSG00000014769	Psmb1	2	5	14	14	2	0	11	0	9	0	0	10	21	31	23	4	7	5	43	5	16	19	0	0	1
ENSMUSG00000014791	Elmo3	4	0	0	0	0	0	0	0	2	0	0	0	0	0	18	0	0	0	0	4	0	0	0	0	0
ENSMUSG00000014867	Surf4	18	2	1	14	33	1	38	0	7	0	1	37	0	9	17	20	4	20	13	4	0	14	1	0	5
ENSMUSG00000014873	Surf2	0	0	0	2	1	0	0	0	0	0	0	0	0	0	0	0	0	0	0	0	0	0	0	0	6
ENSMUSG00000014956	Ppp1cb	5	6	2	13	2	0	0	0	3	0	1	12	0	15	0	6	0	0	12	5	5	9	0	0	0
ENSMUSG00000014959	Gorasp2	4	4	0	0	5	0	10	0	8	1	13	22	0	7	32	35	37	20	4	3	8	0	0	0	7
ENSMUSG00000015087	Rabl6	2	2	7	9	0	1	0	0	8	0	0	3	0	14	10	7	0	0	7	1	15	0	0	0	6
ENSMUSG00000015092	Edf1	18	4	22	16	15	1	39	0	11	0	15	35	43	12	34	24	7	19	32	20	5	28	12	14	1
ENSMUSG00000015094	Npdc1	3	2	0	4	3	0	0	0	0	0	0	0	0	0	1	0	5	2	7	0	0	0	12	0	0
ENSMUSG00000015095	Fbxw5	1	0	0	3	4	1	0	0	11	0	0	4	0	1	23	0	2	0	3	2	1	3	0	0	8
ENSMUSG00000015120	Ube2i	3	1	0	5	6	0	0	0	5	0	0	2	0	2	2	3	7	7	14	4	15	0	1	0	7
ENSMUSG00000015143	Actn1	1	4	6	12	0	0	2	0	14	1	0	3	0	9	10	0	0	1	13	0	16	1	0	0	21
ENSMUSG00000015149	Sirt2	1	0	3	4	0	0	4	0	0	0	0	3	0	3	1	1	3	0	7	0	6	1	0	1	5
ENSMUSG00000015165	Hnrnpl	10	25	2	17	17	1	2	1	39	1	1	14	12	31	14	6	14	0	25	0	7	7	0	0	19
ENSMUSG00000015176	Nolc1	1	0	23	0	17	0	0	0	13	7	0	12	0	16	2	1	1	0	10	0	12	8	4	0	0
ENSMUSG00000015214	Mtmr1	0	3	0	1	4	0	0	0	7	0	0	0	0	0	1	0	0	1	3	0	0	0	0	0	9
ENSMUSG00000015247	Nipsnap3b	5	0	0	4	0	0	0	0	2	0	0	0	0	4	1	0	0	7	2	0	0	0	0	0	0
ENSMUSG00000015291	Gdi1	1	1	1	6	0	0	2	0	12	0	0	0	0	10	3	2	3	0	12	3	10	0	0	0	10
ENSMUSG00000015340	Cybb	0	0	19	20	3	0	1	0	21	0	0	0	0	48	35	0	0	0	39	0	24	2	0	0	0
ENSMUSG00000015355	Cd48	0	0	3	4	0	0	1	0	11	0	0	1	0	4	1	0	0	0	25	0	12	0	0	1	14
ENSMUSG00000015363	Trabd	11	0	2	5	7	0	0	0	3	0	1	7	0	10	14	12	1	0	4	3	1	0	0	0	7
ENSMUSG00000015396	Cd83	0	0	6	2	0	0	0	0	11	0	0	0	0	8	2	0	0	0	41	0	1	0	0	0	0
ENSMUSG00000015405	Ace2	32	9	0	0	22	0	41	1	5	2	10	21	0	5	22	84	13	40	1	13	0	11	1	0	0
ENSMUSG00000015437	Gzmb	0	0	0	0	1	0	0	0	0	1	0	0	18	0	1	0	0	0	0	0	0	0	0	0	0
ENSMUSG00000015461	Atf6b	0	0	1	5	0	0	0	0	1	0	13	0	1	6	9	1	2	0	8	6	4	0	2	0	9
ENSMUSG00000015476	Prrt1	1	0	0	6	0	0	0	0	11	0	0	0	0	6	21	0	0	0	3	0	4	0	11	0	0
ENSMUSG00000015478	Rnf5	4	5	3	8	4	6	8	0	8	0	0	5	0	11	17	9	0	0	2	8	0	0	0	0	4
ENSMUSG00000015519	2310057J18Rik	0	0	0	0	0	0	0	0	0	0	0	0	0	0	1	0	0	0	0	0	1	0	0	0	0
ENSMUSG00000015536	Mocs2	20	0	0	0	8	1	1	0	3	0	0	7	0	9	19	6	1	9	2	5	1	16	15	0	0
ENSMUSG00000015575	Atp6v0e	8	8	33	34	41	1	15	0	8	0	6	22	0	73	3	11	18	5	64	10	36	8	0	0	1
ENSMUSG00000015619	Gata3	1	2	10	13	0	0	0	0	4	12	0	0	0	14	1	0	4	0	6	0	0	0	0	0	5
ENSMUSG00000015656	Hspa8	31	17	23	64	21	15	8	0	37	2	15	69	15	119	65	35	19	8	128	6	85	60	27	20	24
ENSMUSG00000015671	Psma2	10	0	7	7	0	0	3	0	5	1	7	5	0	8	10	5	1	0	21	2	9	5	0	0	8
ENSMUSG00000015714	Cers2	5	1	0	7	8	0	9	0	5	0	4	9	7	5	1	5	5	6	5	6	0	10	0	12	0
ENSMUSG00000015733	Capza2	8	1	15	10	5	0	1	3	4	11	9	4	0	31	7	5	0	5	20	15	10	3	0	0	1
ENSMUSG00000015745	Plekho1	0	0	6	7	0	0	0	0	7	0	0	0	0	18	10	0	0	0	16	0	8	0	0	0	14
ENSMUSG00000015748	Prpf3	0	1	0	1	3	0	0	0	9	0	0	0	0	1	5	1	0	1	6	0	4	0	0	0	0
ENSMUSG00000015750	Aph1a	6	2	2	3	5	2	5	0	2	0	3	5	0	5	2	1	3	0	7	0	5	0	0	5	14
ENSMUSG00000015766	Eps8	3	9	1	0	5	9	16	0	3	0	13	10	21	9	21	8	3	15	2	4	3	7	0	6	1
ENSMUSG00000015776	Med22	0	0	0	0	1	0	0	0	0	0	3	1	0	1	1	0	2	0	9	5	0	0	0	0	0
ENSMUSG00000015804	Med28	2	0	1	2	5	0	6	0	1	0	0	9	0	6	16	3	5	0	11	0	8	5	0	0	0
ENSMUSG00000015837	Sqstm1	7	2	18	16	12	11	8	0	14	0	7	5	0	34	13	2	0	6	30	0	15	6	0	5	0
ENSMUSG00000015839	Nfe2l2	14	11	5	0	7	0	7	0	2	0	1	6	0	9	1	6	4	14	1	5	3	6	0	0	0
ENSMUSG00000015846	Rxra	2	4	5	0	1	0	12	0	2	0	0	10	1	0	1	0	0	2	1	0	0	0	0	0	1
ENSMUSG00000015869	Prpsap1	16	29	11	11	12	12	12	11	9	8	13	25	0	12	27	9	15	9	9	16	19	24	0	35	0
ENSMUSG00000015889	Lta4h	6	7	3	12	14	0	11	0	3	0	1	12	0	25	18	5	4	3	10	2	5	2	2	18	0
ENSMUSG00000015932	Dstn	42	22	3	9	56	11	39	6	20	1	35	83	16	16	53	56	31	31	12	10	0	32	29	14	2
ENSMUSG00000015937	H2afy	2	18	20	26	10	0	7	3	32	0	3	25	0	51	53	7	5	8	27	14	8	29	0	16	34
ENSMUSG00000015942	Gtf2ird2	2	1	3	2	7	0	2	0	2	23	0	0	0	3	1	0	1	0	14	2	11	14	0	8	10
ENSMUSG00000015950	Ncf1	0	0	6	17	2	0	0	0	19	0	0	2	0	30	5	0	1	0	26	0	27	1	0	0	8
ENSMUSG00000015961	Adss	2	0	6	4	9	9	5	0	3	0	0	6	0	5	14	10	6	1	7	3	5	17	1	0	3
ENSMUSG00000015981	Stk32c	0	0	0	0	0	0	0	0	0	14	0	0	0	2	5	0	0	0	0	0	0	0	0	0	0
ENSMUSG00000016028	Celsr1	0	2	3	0	3	1	0	0	3	0	0	0	0	2	12	1	0	0	2	0	0	0	0	11	0
ENSMUSG00000016087	Fli1	0	3	10	16	1	0	0	0	15	1	0	0	0	16	19	0	0	0	20	0	23	0	0	0	9
ENSMUSG00000016252	Atp5e	23	19	35	47	27	6	36	3	20	23	33	58	3	56	65	30	3	25	64	21	59	47	30	1	8
ENSMUSG00000016256	Ctsz	15	11	26	24	30	5	6	37	38	30	3	18	0	96	66	11	13	23	53	5	25	15	0	1	20
ENSMUSG00000016283	H2-M2	3	2	2	0	21	0	38	2	14	1	12	6	1	19	2	1	10	18	0	5	9	6	12	0	0
ENSMUSG00000016319	Slc25a5	26	25	8	5	40	19	8	0	4	0	8	39	0	29	43	49	18	10	23	18	17	15	20	0	1
ENSMUSG00000016344	Ppdpf	4	3	7	5	0	0	0	0	2	0	0	4	0	8	9	5	0	2	23	0	12	8	0	0	1
ENSMUSG00000016346	Kcnq2	0	0	2	1	0	0	0	0	0	1	0	0	0	0	1	0	0	0	1	0	2	0	0	0	0
ENSMUSG00000016427	Ndufa1	13	2	9	14	7	3	8	0	5	0	4	10	0	17	27	9	0	8	25	6	4	8	0	0	0
ENSMUSG00000016458	Wt1	0	0	5	0	2	2	0	0	1	0	1	0	0	1	1	0	0	0	0	0	0	0	0	1	0
ENSMUSG00000016481	Cr1l	2	7	12	4	7	0	4	0	9	17	0	1	0	9	18	2	0	2	18	17	5	8	0	2	13
ENSMUSG00000016495	Plgrkt	6	1	1	11	0	0	7	0	4	0	1	4	0	6	26	6	4	0	10	0	9	0	2	7	10
ENSMUSG00000016528	Mapkapk2	4	0	5	11	5	0	0	1	3	0	0	8	0	22	1	0	3	6	26	0	14	0	0	10	7
ENSMUSG00000016559	H3f3b	18	12	24	17	11	2	2	0	27	0	10	27	0	39	28	12	11	7	48	2	14	10	0	13	2
ENSMUSG00000016664	Pacsin2	4	0	0	0	2	0	0	0	0	0	0	0	1	1	1	1	0	2	4	5	2	0	0	0	1
ENSMUSG00000016756	Cmah	1	1	3	0	3	0	0	0	8	0	0	0	0	5	1	0	0	0	13	0	5	1	0	0	4
ENSMUSG00000016757	Ttll12	0	0	1	0	2	0	0	0	0	0	9	0	0	0	2	0	0	0	3	0	0	0	0	0	2
ENSMUSG00000016921	Srsf6	5	7	0	9	7	1	0	0	1	0	0	8	0	10	6	0	0	5	15	14	13	0	0	0	0
ENSMUSG00000016995	Matn4	0	0	0	0	0	0	0	0	1	0	2	0	0	0	1	0	0	0	3	0	0	0	0	0	0
ENSMUSG00000017002	Slpi	0	0	0	2	0	0	0	0	0	0	0	0	0	0	21	0	0	0	0	0	0	0	0	0	0
ENSMUSG00000017009	Sdc4	4	8	15	11	2	0	3	0	20	0	3	4	0	25	1	3	18	0	23	3	36	15	0	3	10
ENSMUSG00000017132	Cyth1	0	0	4	6	1	0	0	0	4	0	5	4	20	9	12	0	0	5	13	0	6	5	6	0	14
ENSMUSG00000017144	Rnd3	0	0	0	3	0	0	1	0	2	0	2	0	0	0	20	0	2	0	3	0	0	0	0	0	1
ENSMUSG00000017221	Psmd3	9	3	0	4	0	0	0	0	2	0	4	9	0	6	4	2	1	0	14	1	21	10	0	0	0
ENSMUSG00000017286	Glod4	0	0	0	5	0	1	0	0	5	0	0	5	0	11	10	0	0	0	7	0	2	0	0	10	3
ENSMUSG00000017291	Taok1	5	2	8	4	8	0	7	0	12	1	0	13	0	22	13	6	0	7	21	0	14	7	1	3	3
ENSMUSG00000017307	Acot8	5	0	6	0	8	0	0	0	2	0	0	4	0	1	0	4	0	0	4	0	5	0	0	0	0
ENSMUSG00000017309	Cd300lg	0	0	0	1	0	0	0	0	0	0	0	0	0	0	12	0	0	0	0	0	0	0	0	0	0
ENSMUSG00000017376	Nlk	5	3	3	4	0	0	3	0	1	0	0	3	0	3	8	1	2	2	12	4	11	4	0	0	6
ENSMUSG00000017404	Rpl19	22	17	56	84	15	0	6	0	37	3	13	24	0	113	9	15	14	12	230	11	60	34	1	12	22
ENSMUSG00000017417	Plxdc1	0	0	0	0	0	0	0	0	0	0	0	0	0	0	1	0	0	0	1	0	3	0	0	0	7
ENSMUSG00000017421	Zfp207	0	2	2	8	15	0	9	0	5	26	1	2	0	24	18	1	12	0	8	5	14	10	0	2	2
ENSMUSG00000017428	Psmd11	9	9	2	12	11	0	17	0	18	1	6	10	0	29	31	4	10	1	34	4	20	7	1	13	0
ENSMUSG00000017453	Pipox	1	0	0	0	0	0	0	0	2	0	0	0	0	0	1	0	0	0	2	0	0	2	0	0	0
ENSMUSG00000017466	Timp2	1	2	8	8	0	0	0	1	6	0	0	1	0	16	8	4	0	0	8	0	0	0	4	5	0
ENSMUSG00000017493	Igfbp4	0	0	0	6	1	6	0	0	2	1	0	0	0	1	2	0	0	0	8	2	5	0	0	0	6
ENSMUSG00000017615	Tnfaip1	7	4	0	6	20	0	2	0	1	0	15	11	8	5	20	15	0	10	13	4	0	9	0	0	0
ENSMUSG00000017631	Abr	4	6	2	9	24	5	5	0	9	0	10	8	0	1	28	7	0	4	6	0	7	0	0	0	8
ENSMUSG00000017652	Cd40	0	1	0	0	0	0	0	0	1	0	0	0	0	1	8	0	0	0	1	0	7	0	0	0	6
ENSMUSG00000017664	Slc35c2	16	0	0	4	11	0	13	0	4	0	11	1	9	6	32	17	4	4	7	5	9	0	0	5	6
ENSMUSG00000017679	Ttpal	3	0	2	4	0	0	0	0	4	0	3	0	0	2	3	0	0	0	14	2	5	0	0	0	0
ENSMUSG00000017688	Hnf4g	17	11	1	2	13	13	4	4	11	0	37	10	0	7	14	13	11	8	2	17	0	28	2	5	0
ENSMUSG00000017707	Serinc3	8	20	20	19	14	0	5	0	19	8	0	13	1	51	12	6	8	0	71	13	15	14	3	22	6
ENSMUSG00000017713	Tha1	1	0	0	0	6	0	0	0	0	0	0	0	0	0	1	0	0	0	1	0	0	8	0	0	0
ENSMUSG00000017721	Pigt	6	6	2	4	0	0	0	0	5	0	1	6	0	4	3	4	1	1	2	3	1	2	0	0	1
ENSMUSG00000017754	Pltp	0	0	6	7	0	0	0	0	0	0	0	0	0	4	5	0	0	0	10	0	10	0	0	0	22
ENSMUSG00000017756	Slc12a7	9	0	0	0	11	0	3	0	1	0	0	3	0	3	1	2	0	0	0	1	0	0	2	13	3
ENSMUSG00000017760	Ctsa	7	0	13	11	5	0	5	0	20	2	0	0	0	32	11	1	3	4	25	0	15	1	9	13	5
ENSMUSG00000017776	Crk	3	0	0	0	0	1	1	0	0	0	7	2	0	5	0	4	0	4	4	3	2	0	0	0	0
ENSMUSG00000017778	Cox7c	50	38	31	17	54	13	21	2	16	8	26	51	15	78	36	33	11	19	52	21	27	32	17	8	5
ENSMUSG00000017781	Pitpna	19	4	0	4	22	6	9	0	7	0	5	38	22	22	67	5	7	10	27	7	13	12	0	0	10
ENSMUSG00000017802	Fam134c	0	2	0	1	4	0	2	0	7	2	0	0	0	9	3	3	2	0	4	0	2	2	0	5	0
ENSMUSG00000017831	Rab5a	0	2	4	0	5	0	0	0	0	0	0	1	0	5	5	3	0	0	2	0	0	0	0	11	0
ENSMUSG00000017837	Nkiras2	4	0	1	0	0	0	9	0	0	0	0	2	0	3	2	0	0	0	4	0	0	8	0	0	0
ENSMUSG00000017843	Ppp2r5c	10	0	6	2	9	0	13	0	12	8	0	7	0	18	10	3	3	7	8	0	7	0	0	0	3
ENSMUSG00000017929	B4galt5	5	0	1	1	7	0	0	0	1	0	0	5	0	5	8	12	0	0	6	0	8	0	0	0	0
ENSMUSG00000017950	Hnf4a	20	8	1	2	16	0	7	0	5	0	4	22	0	9	29	19	0	12	0	16	0	19	0	5	0
ENSMUSG00000018008	Cyth4	0	2	1	8	4	0	0	0	5	1	0	0	0	13	1	0	0	0	18	1	13	0	0	0	10
ENSMUSG00000018040	Rrp7a	0	1	0	1	0	0	0	0	1	0	1	0	0	4	7	0	0	1	6	0	2	0	1	0	0
ENSMUSG00000018042	Cyb5r3	24	7	0	4	21	23	12	0	4	0	30	17	0	20	128	21	3	0	4	3	19	7	9	10	1
ENSMUSG00000018068	Ints2	1	1	0	0	1	0	0	0	0	0	0	0	0	1	1	0	0	0	4	2	1	1	0	0	16
ENSMUSG00000018076	Med13l	2	0	12	12	4	8	3	0	33	7	5	2	0	29	1	4	4	2	31	0	15	0	0	4	8
ENSMUSG00000018102	Hist1h2bc	6	4	0	0	3	0	1	0	0	0	0	5	0	1	4	16	0	8	1	0	1	0	0	10	0
ENSMUSG00000018126	Baiap2l2	16	16	1	1	31	6	7	1	8	3	22	16	22	9	10	3	15	8	0	2	0	20	39	8	2
ENSMUSG00000018143	Mafk	2	2	0	5	0	1	0	0	0	0	0	0	0	2	26	1	5	0	1	0	0	0	0	0	0
ENSMUSG00000018160	Med1	7	3	5	9	0	0	0	0	8	0	0	4	0	11	4	2	2	7	14	1	9	0	0	1	7
ENSMUSG00000018166	Erbb3	15	3	5	1	16	0	14	0	3	0	0	1	0	4	42	12	7	4	1	3	1	11	3	18	0
ENSMUSG00000018167	Stard3	11	0	12	6	1	0	0	0	5	0	2	8	0	16	17	4	3	0	11	0	11	7	16	0	2
ENSMUSG00000018168	Ikzf3	0	1	4	5	0	0	0	0	3	0	0	0	0	6	16	0	0	0	25	0	31	0	12	0	0
ENSMUSG00000018171	Vmp1	26	55	68	149	53	7	36	0	124	13	27	80	1	261	88	24	28	28	308	41	244	47	22	19	78
ENSMUSG00000018196	Glrx2	0	0	0	0	6	0	1	0	2	0	0	0	0	4	1	0	1	0	5	0	0	0	0	0	0
ENSMUSG00000018238	Gdf9	0	0	0	0	0	0	4	0	0	0	0	0	0	3	1	0	0	0	0	0	0	0	0	0	0
ENSMUSG00000018239	Zcchc10	0	0	0	2	3	0	0	0	1	0	0	0	0	2	8	0	0	3	5	0	0	0	0	0	5
ENSMUSG00000018286	Psmb6	4	1	8	1	13	3	10	0	4	1	3	15	0	14	1	5	7	11	18	7	0	13	1	1	0
ENSMUSG00000018293	Pfn1	75	32	53	105	101	18	50	9	63	1	45	110	14	171	209	62	26	85	260	71	125	83	28	86	67
ENSMUSG00000018326	Ywhab	13	15	12	19	32	0	12	0	17	0	12	13	0	13	1	2	1	13	15	0	25	10	0	2	0
ENSMUSG00000018334	Ksr1	0	2	6	3	6	0	0	0	2	10	4	9	0	10	9	3	0	4	8	0	0	0	0	7	0
ENSMUSG00000018339	Gpx3	0	0	11	10	0	0	4	0	6	0	0	0	0	6	0	0	2	0	13	0	5	0	8	0	8
ENSMUSG00000018377	Vezf1	1	1	2	4	7	0	9	0	3	0	0	0	0	16	1	1	4	2	15	2	9	5	1	0	0
ENSMUSG00000018381	Abi3	0	0	1	1	2	0	0	0	4	0	0	0	0	7	1	0	0	0	14	0	3	7	0	0	9
ENSMUSG00000018395	Kif3a	2	4	6	1	4	2	1	0	2	2	5	2	0	11	6	2	0	0	3	2	11	2	4	4	5
ENSMUSG00000018428	Akap1	0	2	0	0	0	0	0	0	0	0	0	0	0	3	8	0	0	0	0	0	0	2	3	0	0
ENSMUSG00000018442	Derl2	2	6	0	5	8	0	5	0	4	0	0	7	0	11	1	4	4	0	9	3	14	14	0	5	0
ENSMUSG00000018446	C1qbp	0	5	0	4	0	0	0	0	1	0	0	7	0	12	12	0	2	0	6	6	0	17	0	0	0
ENSMUSG00000018474	Chd3	30	11	11	24	40	16	24	1	28	38	41	28	0	46	3	34	11	18	33	7	16	4	25	9	4
ENSMUSG00000018476	Kdm6b	20	7	3	5	12	5	4	0	5	0	4	11	0	6	2	3	0	3	9	0	5	28	0	1	3
ENSMUSG00000018501	Ncor1	24	25	37	24	40	18	42	1	34	24	23	4	21	68	47	15	16	26	64	27	52	26	48	2	27
ENSMUSG00000018507	Trpv2	2	0	2	8	0	0	0	0	6	1	2	0	1	4	1	0	0	2	6	0	8	0	0	3	1
ENSMUSG00000018541	Cwc25	1	0	0	2	7	0	2	0	1	0	2	0	0	0	15	3	0	0	8	8	7	0	9	0	0
ENSMUSG00000018559	Ctdnep1	2	3	1	6	4	0	0	0	1	0	0	2	0	7	1	1	3	0	14	1	3	1	0	7	11
ENSMUSG00000018567	Gabarap	20	14	12	27	13	6	26	21	16	21	14	18	8	38	46	20	13	11	50	11	25	11	1	1	13
ENSMUSG00000018569	Cldn7	49	13	7	2	80	17	47	0	16	0	47	74	1	26	46	41	31	46	0	30	0	36	0	20	1
ENSMUSG00000018574	Acadvl	3	1	6	0	7	0	0	0	1	0	1	11	0	2	25	0	0	0	2	1	0	0	10	0	0
ENSMUSG00000018583	G3bp1	2	4	21	19	13	0	1	0	15	26	0	14	1	55	1	0	8	12	58	0	14	10	7	10	22
ENSMUSG00000018585	Atox1	21	12	19	23	15	0	16	0	16	0	3	13	0	81	36	8	10	25	47	19	26	13	15	1	15
ENSMUSG00000018593	Sparc	0	0	37	19	4	0	0	0	6	0	0	1	0	43	8	3	0	0	53	2	26	0	0	1	8
ENSMUSG00000018651	Tada2a	0	0	0	3	0	0	0	0	6	0	0	0	0	4	0	0	0	0	1	2	1	0	0	0	4
ENSMUSG00000018654	Ikzf1	0	1	4	15	0	0	0	0	7	1	0	2	0	30	0	0	0	0	31	0	21	0	0	0	7
ENSMUSG00000018666	Cbx1	3	2	2	13	3	0	7	0	2	26	8	0	0	8	1	1	1	0	21	2	17	2	1	1	3
ENSMUSG00000018669	Cdk5rap3	3	0	0	3	2	0	14	0	4	0	0	1	0	1	2	1	0	4	4	0	2	0	0	0	6
ENSMUSG00000018677	Slc25a39	1	1	0	3	1	0	5	0	5	0	1	9	1	8	12	5	2	0	8	6	4	5	0	17	0
ENSMUSG00000018707	Dync1h1	11	12	9	4	16	3	18	1	17	1	3	26	0	33	35	12	7	1	25	8	28	12	1	0	16
ENSMUSG00000018740	Slc25a35	0	0	0	2	2	0	0	0	0	0	0	0	0	1	9	0	0	0	1	0	0	0	0	0	2
ENSMUSG00000018750	Zbtb4	0	2	0	15	0	0	1	0	9	0	0	0	0	11	1	0	0	2	14	0	6	1	0	0	6
ENSMUSG00000018752	Tnfsfm13	0	1	0	2	0	0	0	0	0	0	0	0	0	2	13	0	0	0	5	0	0	0	0	0	0
ENSMUSG00000018761	Mpdu1	2	1	0	1	1	0	3	0	6	0	5	7	1	8	1	3	0	9	6	7	5	0	16	0	7
ENSMUSG00000018770	Atp5g3	48	40	5	7	54	1	35	17	21	0	19	95	2	32	92	42	8	19	31	10	11	35	11	42	1
ENSMUSG00000018800	Abca5	2	0	0	0	0	0	0	0	1	0	0	0	0	1	1	0	0	0	0	0	1	0	0	0	0
ENSMUSG00000018819	Lsp1	0	4	10	15	0	0	14	3	18	5	2	3	30	52	4	2	0	0	38	0	42	0	10	7	5
ENSMUSG00000018820	Zfyve27	1	1	0	9	2	0	0	0	5	2	0	2	0	9	2	4	3	1	8	9	8	0	0	0	1
ENSMUSG00000018846	Pank3	2	0	0	0	12	0	8	0	0	2	0	10	0	8	3	5	1	0	4	1	3	0	0	0	0
ENSMUSG00000018848	Rars	8	3	0	7	0	0	0	0	0	0	0	0	0	7	5	2	1	9	5	0	3	0	1	3	0
ENSMUSG00000018882	Mrpl45	0	2	2	2	7	0	5	0	4	0	0	6	0	13	9	0	0	0	5	0	5	0	1	28	6
ENSMUSG00000018899	Irf1	22	3	11	12	15	0	6	0	10	0	2	16	8	21	44	10	3	0	3	3	7	7	2	3	0
ENSMUSG00000018919	Tm4sf5	20	12	7	0	24	1	40	1	9	0	9	30	22	11	75	41	32	46	5	10	0	12	14	3	0
ENSMUSG00000018920	Cxcl16	0	0	2	2	5	0	7	0	1	0	2	0	0	28	10	0	0	13	14	0	0	0	0	2	0
ENSMUSG00000018927	Ccl6	8	5	0	3	1	0	0	0	0	0	10	4	0	1	1	0	2	4	5	5	0	8	9	0	0
ENSMUSG00000018932	Map2k3	4	3	0	4	12	0	0	0	1	0	13	3	0	5	4	2	12	3	4	0	0	1	0	0	2
ENSMUSG00000018973	Hoxb1	1	0	0	0	0	0	0	1	3	0	1	0	2	0	1	0	0	0	0	0	1	0	2	0	2
ENSMUSG00000018999	Slc35b4	0	0	0	0	0	0	0	0	1	0	0	0	0	6	24	0	0	0	3	0	2	0	0	0	0
ENSMUSG00000019027	Dnah1	0	0	0	0	0	0	0	0	0	0	0	0	0	0	1	0	0	0	0	0	0	0	0	0	0
ENSMUSG00000019054	Fis1	21	17	4	16	9	0	6	0	8	29	0	7	0	24	1	13	3	7	28	0	6	10	0	0	7
ENSMUSG00000019082	Slc25a22	0	0	2	0	3	0	1	1	4	0	0	7	0	0	6	6	0	7	2	3	5	0	0	0	0
ENSMUSG00000019122	Ccl9	0	0	0	0	1	0	1	9	1	0	0	1	0	0	2	0	0	1	0	0	0	0	12	0	0
ENSMUSG00000019132	BC005537	5	5	2	19	14	16	6	5	14	0	8	6	0	14	30	0	0	12	13	0	6	1	0	0	9
ENSMUSG00000019139	Isyna1	0	1	10	1	0	0	2	0	1	0	0	0	0	6	6	0	0	0	18	0	10	1	0	0	7
ENSMUSG00000019158	Tmem160	6	4	1	10	2	0	4	0	8	0	4	7	0	21	8	15	0	8	27	1	6	12	16	12	7
ENSMUSG00000019173	Rab5c	4	10	8	2	2	0	8	0	7	0	3	8	0	21	18	2	0	8	16	7	6	12	14	0	7
ENSMUSG00000019179	Mdh2	41	6	26	48	48	4	14	27	26	1	3	27	0	66	38	39	10	5	26	4	19	13	0	39	13
ENSMUSG00000019188	H13	5	7	6	7	15	0	1	9	13	0	13	27	0	26	26	2	6	1	19	7	14	10	13	3	5
ENSMUSG00000019189	Rnf145	3	0	6	2	0	0	3	0	2	0	0	0	0	6	16	0	0	0	4	0	30	0	0	1	5
ENSMUSG00000019303	Psmc3ip	0	0	0	2	0	0	0	0	0	0	0	0	0	0	11	0	0	0	0	0	0	0	0	0	0
ENSMUSG00000019312	Grb7	6	0	0	0	2	0	4	0	1	0	0	0	0	0	16	0	0	0	2	0	0	0	0	0	0
ENSMUSG00000019320	Noxo1	2	0	5	0	4	0	0	0	1	0	0	9	0	2	6	0	0	0	1	4	0	41	0	0	0
ENSMUSG00000019338	Zfp687	0	1	2	0	0	0	1	0	0	0	0	0	0	4	0	0	2	0	1	14	3	1	0	0	0
ENSMUSG00000019362	D8Ertd738e	8	0	10	5	15	0	1	0	5	0	0	6	0	14	33	2	0	0	18	0	20	4	0	2	4
ENSMUSG00000019368	Sec14l4	2	0	271	1	565	0	0	0	5	0	0	0	0	0	1	725	588	271	0	0	0	0	0	0	0
ENSMUSG00000019370	Calm3	21	18	12	21	8	8	9	0	6	0	16	13	0	13	20	12	4	14	23	16	24	3	20	51	39
ENSMUSG00000019428	Fkbp8	11	4	4	5	8	1	11	0	8	0	12	2	0	6	18	10	12	7	30	4	14	12	13	8	10
ENSMUSG00000019429	Ffar3	0	0	0	0	0	0	0	0	0	0	0	0	0	0	0	0	0	0	0	0	0	0	0	0	0
ENSMUSG00000019432	Ddx39b	10	7	2	28	2	0	0	0	16	0	3	11	0	26	1	4	3	0	37	9	14	0	0	28	17
ENSMUSG00000019471	Cdc37	4	2	10	11	1	0	4	0	0	0	10	5	0	10	1	1	3	0	19	5	8	0	0	10	6
ENSMUSG00000019487	Trip10	2	0	1	1	0	0	4	0	0	0	0	0	0	6	0	0	0	0	0	4	2	0	0	0	8
ENSMUSG00000019505	Ubb	30	18	27	60	33	13	25	1	14	0	8	37	0	124	83	30	15	19	127	7	59	17	0	15	14
ENSMUSG00000019558	Slc6a8	8	7	1	0	24	0	34	7	1	0	9	9	0	0	9	31	6	25	1	4	0	7	2	5	2
ENSMUSG00000019564	Arid3a	0	0	0	1	1	0	1	1	4	0	0	0	0	0	1	6	1	0	6	0	12	0	0	0	0
ENSMUSG00000019578	Ubxn6	1	0	1	0	6	0	1	0	1	0	4	3	0	6	5	0	0	0	3	0	14	0	0	0	0
ENSMUSG00000019647	Sema6a	6	0	0	2	5	0	10	0	2	0	1	2	1	0	1	1	2	25	0	0	0	0	0	0	0
ENSMUSG00000019689	1110001J03Rik	0	1	0	0	0	0	0	0	1	0	1	5	0	1	11	2	0	0	2	0	0	0	0	0	0
ENSMUSG00000019699	Akt3	1	0	5	4	0	0	10	0	4	2	0	5	0	7	1	2	1	3	17	0	26	0	5	0	13
ENSMUSG00000019710	Mrpl24	0	7	0	4	0	0	4	0	1	0	6	16	0	18	12	0	0	0	5	7	5	0	0	0	2
ENSMUSG00000019731	Slc35e1	3	1	0	2	11	0	11	2	3	0	10	7	0	4	5	0	0	12	6	4	2	0	0	0	0
ENSMUSG00000019734	Tmc4	2	3	0	1	8	0	0	0	3	0	0	2	0	4	2	0	15	5	1	13	1	0	2	0	1
ENSMUSG00000019767	Ccdc170	0	1	0	1	0	0	2	0	3	0	0	4	0	1	1	0	0	0	1	0	0	0	0	0	1
ENSMUSG00000019777	Hdac2	0	1	0	2	3	0	0	0	0	0	0	0	0	3	0	0	0	0	10	0	3	0	0	0	0
ENSMUSG00000019795	Pcmt1	2	2	0	5	0	0	3	0	9	1	3	1	0	5	22	0	0	0	11	0	3	7	0	0	0
ENSMUSG00000019802	Sec63	1	2	6	9	10	0	3	0	11	0	0	1	0	20	6	19	10	7	14	2	0	0	11	0	2
ENSMUSG00000019809	Pex3	3	0	0	2	0	0	6	0	0	0	0	0	0	3	16	0	0	0	1	3	3	0	0	1	2
ENSMUSG00000019810	Fuca2	5	0	0	1	8	0	11	0	7	0	0	3	0	3	16	17	1	3	12	8	5	0	0	0	0
ENSMUSG00000019814	Ltv1	0	3	0	1	0	0	0	0	0	0	0	0	0	1	1	0	0	0	0	0	0	3	0	0	0
ENSMUSG00000019818	Cd164	0	2	0	3	6	0	10	0	7	0	0	4	0	10	1	6	0	0	11	0	2	0	0	0	0
ENSMUSG00000019823	Mical1	11	1	16	10	33	19	13	17	14	2	10	8	0	28	1	6	6	14	8	0	23	8	0	0	11
ENSMUSG00000019838	Slc16a10	5	0	0	0	4	2	12	0	1	0	0	5	0	3	12	5	0	5	0	0	1	0	0	0	0
ENSMUSG00000019843	Fyn	0	0	0	0	0	0	4	0	4	0	0	0	0	6	1	0	0	0	14	0	0	0	10	0	1
ENSMUSG00000019866	Aim1	2	4	0	0	4	0	1	0	3	0	0	3	0	2	18	9	1	4	0	0	0	0	0	0	0
ENSMUSG00000019873	Reep3	10	1	4	5	6	0	20	0	7	0	12	3	0	23	1	14	1	4	16	0	12	7	7	0	4
ENSMUSG00000019876	Pkib	3	0	1	5	0	0	0	0	4	0	0	0	22	4	8	0	0	0	12	0	4	0	0	0	0
ENSMUSG00000019877	Serinc1	0	1	3	0	1	9	0	0	1	0	0	6	0	1	4	2	5	0	7	0	1	11	0	0	0
ENSMUSG00000019889	Ptprk	1	2	0	0	2	1	1	0	6	0	0	5	0	1	8	6	0	0	3	0	0	6	0	7	2
ENSMUSG00000019897	Ccdc59	5	0	4	0	6	0	1	0	2	0	4	0	0	0	0	0	0	0	2	0	1	0	16	0	0
ENSMUSG00000019920	Lims1	0	0	0	6	0	0	3	0	2	0	0	0	0	6	6	0	0	5	16	0	3	0	0	0	0
ENSMUSG00000019923	Zwint	0	0	3	1	7	0	0	0	4	0	0	0	0	2	11	2	0	0	1	0	3	0	0	0	3
ENSMUSG00000019929	Dcn	0	1	19	19	0	0	0	0	9	19	0	1	0	27	4	0	0	0	58	1	16	1	0	0	9
ENSMUSG00000019943	Atp2b1	18	6	3	22	14	0	22	0	26	0	1	8	0	37	30	9	12	22	28	6	16	9	1	2	14
ENSMUSG00000019951	Uhrf1bp1l	0	0	0	5	0	0	3	0	0	3	0	3	0	24	0	5	1	0	8	0	5	0	0	0	8
ENSMUSG00000019960	Dusp6	1	0	2	1	7	0	2	0	2	0	0	2	0	2	30	12	0	0	15	0	1	0	0	0	4
ENSMUSG00000019966	Kitl	4	4	3	0	2	0	112	33	2	58	0	2	53	3	5	3	3	0	4	0	3	266	0	0	157
ENSMUSG00000019975	Ikbip	0	0	4	0	0	0	1	0	0	0	0	0	0	4	0	0	0	0	4	0	1	0	0	0	0
ENSMUSG00000019987	Arg1	0	0	11	4	0	0	0	0	0	0	0	0	0	2	0	0	0	0	2	0	3	0	0	0	0
ENSMUSG00000019997	Ctgf	0	0	0	0	0	0	0	0	0	0	0	0	0	0	6	0	0	0	1	0	0	0	0	0	0
ENSMUSG00000020009	Ifngr1	6	6	0	9	9	0	2	2	13	0	0	1	0	18	2	3	4	5	9	6	15	6	1	11	12
ENSMUSG00000020015	Cdk17	0	0	3	6	0	0	0	0	0	0	0	0	0	3	0	0	0	0	5	0	9	0	0	0	0
ENSMUSG00000020018	Snrpf	7	0	6	9	4	0	1	0	18	18	1	0	1	21	1	0	0	0	31	0	13	5	0	1	6
ENSMUSG00000020022	Ndufa12	17	6	1	6	18	13	5	0	4	9	4	14	0	7	27	5	4	1	15	6	4	2	7	8	7
ENSMUSG00000020027	Socs2	0	9	0	4	0	0	0	0	2	0	16	11	0	2	1	1	11	1	2	7	1	18	0	0	0
ENSMUSG00000020029	Nudt4	13	5	6	4	6	1	16	0	13	0	13	4	0	14	10	20	3	5	8	2	0	10	0	13	0
ENSMUSG00000020048	Hsp90b1	11	21	28	29	38	0	21	1	53	0	7	26	1	76	152	28	3	8	98	29	14	16	2	14	44
ENSMUSG00000020056	Ccdc53	4	0	0	2	2	0	0	0	1	0	0	0	0	3	1	0	0	0	7	0	0	0	0	13	1
ENSMUSG00000020062	Slc5a8	13	1	0	0	5	6	0	0	0	0	0	1	0	0	0	4	0	0	1	0	0	0	0	0	0
ENSMUSG00000020064	Herc4	3	3	1	0	0	0	2	0	4	0	0	0	0	0	16	0	1	2	6	0	2	0	6	0	2
ENSMUSG00000020072	Pbld2	8	6	1	2	7	0	7	0	3	0	5	6	0	0	0	2	1	0	0	0	0	5	1	4	0
ENSMUSG00000020074	Ccar1	6	7	9	0	7	0	12	0	11	1	3	5	0	11	12	13	14	6	16	14	10	4	1	0	11
ENSMUSG00000020083	2010107G23Rik	0	0	0	2	1	0	0	0	1	0	0	0	0	0	10	0	0	0	0	0	0	0	0	0	0
ENSMUSG00000020089	Ppa1	13	16	0	0	13	8	6	0	0	0	3	13	16	5	10	8	0	3	3	18	0	10	0	10	0
ENSMUSG00000020096	Tbata	0	0	0	0	0	1	0	0	0	3	1	0	0	0	1	0	0	0	1	0	0	0	0	1	0
ENSMUSG00000020097	Sgpl1	10	6	8	4	27	0	12	0	9	0	0	13	0	21	5	19	0	6	7	0	1	9	1	27	0
ENSMUSG00000020099	Unc5b	3	0	3	1	1	0	1	0	4	0	2	0	0	0	2	3	2	2	1	4	0	0	0	1	3
ENSMUSG00000020100	Slc29a3	0	0	0	0	0	0	0	0	5	1	0	0	0	0	16	2	0	1	0	0	1	0	0	16	9
ENSMUSG00000020108	Ddit4	3	3	1	5	7	0	5	0	1	1	0	4	0	10	1	0	3	6	7	4	7	0	8	0	0
ENSMUSG00000020115	Tbk1	7	0	9	3	3	0	28	0	9	1	10	2	0	3	14	0	6	3	15	0	0	0	4	0	0
ENSMUSG00000020131	Pcsk4	3	2	0	0	0	0	0	0	0	0	0	0	0	0	1	0	0	0	0	0	0	0	0	0	0
ENSMUSG00000020134	Peli1	2	4	4	4	0	0	4	0	7	0	16	3	25	11	0	4	5	14	14	2	1	14	0	0	14
ENSMUSG00000020137	Thap2	1	0	2	2	0	0	2	0	1	0	0	0	0	6	3	2	0	0	5	1	1	2	2	13	0
ENSMUSG00000020140	Lgr5	11	7	8	10	5	2	7	7	13	3	5	6	3	12	14	5	11	10	25	2	14	3	2	0	8
ENSMUSG00000020143	Dock2	0	2	6	18	0	0	2	0	17	21	0	0	0	11	11	0	0	0	23	0	24	0	8	3	7
ENSMUSG00000020151	Ptprr	2	0	0	1	4	0	9	0	1	0	0	0	0	0	23	9	1	13	0	0	0	0	0	0	0
ENSMUSG00000020152	Actr2	4	3	10	14	9	0	15	1	7	1	4	11	39	14	29	5	3	0	44	2	9	0	0	13	12
ENSMUSG00000020153	Ndufs7	14	12	0	8	11	0	4	0	10	0	0	17	0	25	31	10	8	0	17	5	3	28	12	20	14
ENSMUSG00000020163	Uqcr11	25	27	3	13	18	0	22	0	14	0	0	41	15	26	55	30	20	11	33	11	15	24	8	13	0
ENSMUSG00000020169	Best3	0	0	0	0	0	0	0	0	0	0	0	0	0	0	14	0	0	0	0	0	0	0	0	0	0
ENSMUSG00000020173	Cobl	24	5	0	0	17	3	27	0	4	2	0	0	0	0	37	15	8	15	1	7	0	0	0	0	0
ENSMUSG00000020180	Snrpd3	0	4	7	12	5	8	2	0	9	0	7	14	3	16	24	2	3	0	27	5	12	0	0	0	1
ENSMUSG00000020182	Ddc	10	0	8	1	5	0	3	0	64	0	0	89	0	106	0	9	10	3	2	1	1	12	0	0	0
ENSMUSG00000020184	Mdm2	2	0	5	3	3	1	12	0	3	1	7	3	0	9	0	4	1	6	11	0	4	1	0	0	5
ENSMUSG00000020190	Mknk2	1	3	32	10	0	3	4	0	16	0	2	0	0	25	0	0	0	9	46	1	31	0	0	1	12
ENSMUSG00000020191	4930415F15Rik	0	0	0	1	0	0	0	0	0	0	0	0	0	0	1	0	0	0	0	0	0	0	0	0	0
ENSMUSG00000020198	Ap3d1	13	4	0	5	5	8	1	0	12	0	2	2	2	12	4	0	3	0	9	0	2	1	0	8	9
ENSMUSG00000020205	Phlda1	1	0	1	1	2	0	7	0	4	0	0	0	0	5	2	0	0	0	13	0	0	0	2	0	0
ENSMUSG00000020211	Sf3a2	3	1	2	0	0	0	0	0	0	0	0	1	0	1	5	0	0	0	6	0	9	2	2	0	2
ENSMUSG00000020214	Glipr1l2	0	0	0	0	0	0	0	0	0	0	0	0	0	0	0	2	0	0	0	0	0	0	0	0	0
ENSMUSG00000020219	Timm13	2	4	8	10	3	0	1	0	3	29	14	13	0	19	27	7	7	0	15	15	9	10	0	0	1
ENSMUSG00000020220	Vps13d	2	2	6	4	0	0	12	1	3	0	0	6	10	7	8	4	4	2	8	1	2	0	0	0	5
ENSMUSG00000020232	Hmg20b	2	1	6	3	6	0	3	0	4	8	6	4	1	3	5	1	5	10	19	3	5	2	0	0	0
ENSMUSG00000020246	Hcfc2	1	1	0	2	0	0	0	0	1	0	0	0	0	6	6	0	0	0	4	0	0	0	0	0	0
ENSMUSG00000020257	Wdr82	1	0	8	11	1	0	1	0	3	2	0	4	0	10	10	2	0	0	11	0	2	1	4	1	1
ENSMUSG00000020260	Pofut2	2	0	0	3	8	0	0	0	0	0	0	0	0	2	6	0	1	0	0	0	4	0	7	0	0
ENSMUSG00000020261	Slc36a1	10	8	0	0	15	5	9	0	2	1	1	17	0	0	1	8	2	5	7	8	0	10	0	0	0
ENSMUSG00000020265	Sumo3	0	7	1	9	2	1	0	0	11	0	0	3	0	11	4	1	0	0	5	5	9	0	0	2	6
ENSMUSG00000020267	Hint1	9	8	10	11	22	0	7	0	6	0	0	30	0	19	0	16	20	4	40	8	16	16	6	20	0
ENSMUSG00000020268	Lyrm7	2	0	0	0	0	0	0	0	1	0	0	0	0	0	1	0	0	0	1	0	0	0	0	0	0
ENSMUSG00000020271	Fbxw11	0	0	3	2	1	8	5	0	1	0	0	1	0	1	17	2	1	0	5	0	3	0	0	0	0
ENSMUSG00000020272	Stk10	3	1	0	0	0	0	0	0	6	0	0	0	0	1	2	2	0	0	17	0	6	0	0	0	2
ENSMUSG00000020282	Rhbdf1	0	0	0	0	0	0	0	0	5	0	0	0	0	3	4	0	0	0	5	0	0	0	0	0	0
ENSMUSG00000020288	Ahsa2	0	2	0	5	0	0	0	0	0	0	0	3	0	5	1	0	7	0	5	0	6	1	0	0	0
ENSMUSG00000020300	Cpeb4	1	0	0	2	0	0	4	0	3	0	0	2	0	5	6	0	4	2	4	0	0	0	0	0	5
ENSMUSG00000020307	Cdc34	0	2	0	5	0	0	1	0	5	0	4	8	0	4	2	0	2	2	6	0	0	0	0	0	0
ENSMUSG00000020315	Sptbn1	12	8	24	13	11	0	15	1	11	0	10	9	25	15	6	12	0	9	27	7	11	11	16	0	11
ENSMUSG00000020321	Mdh1	14	6	5	3	16	17	14	0	2	0	13	18	0	18	41	30	26	8	4	4	11	14	2	20	0
ENSMUSG00000020329	Polrmt	0	0	0	0	1	0	1	0	0	0	0	0	1	2	1	2	5	0	0	2	0	0	0	0	0
ENSMUSG00000020340	Cyfip2	0	2	10	7	5	0	1	0	16	2	0	1	0	14	6	1	5	0	22	0	11	0	0	1	14
ENSMUSG00000020349	Ppp2ca	3	1	1	10	6	0	3	0	6	0	0	3	5	12	0	0	0	0	16	6	20	0	0	1	0
ENSMUSG00000020358	Hnrnpab	5	5	3	17	9	0	2	0	10	0	0	10	0	32	19	0	4	1	35	1	18	0	0	14	2
ENSMUSG00000020359	Phykpl	1	0	1	4	1	0	0	0	3	1	1	0	0	3	16	0	1	0	0	4	1	0	0	5	4
ENSMUSG00000020362	Cnot6	2	1	1	9	2	0	0	0	11	0	3	6	0	21	6	6	4	7	23	8	12	2	0	1	0
ENSMUSG00000020368	Canx	17	19	0	12	20	0	11	2	12	1	12	17	0	24	17	11	14	4	43	41	24	14	18	34	0
ENSMUSG00000020372	Gnb2l1	14	7	21	51	15	3	1	19	36	0	2	42	21	124	67	7	16	3	111	18	75	94	1	22	23
ENSMUSG00000020377	Ltc4s	0	0	2	0	0	0	1	0	0	2	1	3	0	2	1	0	0	4	2	0	0	5	0	0	4
ENSMUSG00000020386	Sar1b	0	2	0	0	10	0	14	0	0	0	0	4	0	1	16	4	1	4	3	3	4	0	0	0	1
ENSMUSG00000020392	Cdkn2aipnl	4	0	0	7	0	0	0	0	0	0	0	0	0	3	0	1	3	0	5	0	10	0	0	0	0
ENSMUSG00000020397	Med7	0	0	0	4	0	0	0	0	1	0	0	0	0	3	1	0	4	0	0	0	0	0	0	0	3
ENSMUSG00000020402	Vdac1	6	12	0	6	5	0	7	0	7	0	6	20	0	7	11	3	12	10	6	1	4	12	0	0	0
ENSMUSG00000020407	Upp1	11	3	0	0	7	0	5	0	1	0	18	32	0	4	30	3	0	3	2	2	3	0	0	0	5
ENSMUSG00000020409	Slu7	6	0	8	11	0	0	6	0	6	0	0	0	0	10	3	0	0	0	12	5	7	0	0	0	0
ENSMUSG00000020412	Ascc2	1	2	0	0	3	0	5	0	5	0	0	1	0	4	17	4	0	0	3	0	1	1	0	1	6
ENSMUSG00000020413	Hus1	0	0	0	1	1	0	0	0	2	0	0	0	0	0	0	0	0	0	4	7	6	0	0	0	0
ENSMUSG00000020430	Pes1	0	7	1	2	0	0	0	0	2	0	9	3	0	11	2	0	2	0	11	0	3	6	0	21	1
ENSMUSG00000020432	Tcn2	15	1	7	6	11	3	5	0	6	0	2	12	24	8	26	23	5	2	6	10	6	8	3	0	4
ENSMUSG00000020440	Arf5	32	13	2	19	43	13	35	3	24	0	7	30	0	44	31	23	6	14	22	16	25	1	0	6	12
ENSMUSG00000020444	Guk1	2	0	3	0	1	0	6	0	2	0	0	5	0	7	11	5	0	3	4	0	0	3	0	0	1
ENSMUSG00000020447	Npc1l1	13	0	0	0	29	3	53	0	0	0	16	10	0	0	9	19	3	9	1	17	0	31	18	0	7
ENSMUSG00000020454	Eif4enif1	0	2	0	1	1	0	3	0	0	0	0	0	0	1	11	1	3	5	5	0	4	0	0	0	0
ENSMUSG00000020456	Ogdh	22	24	5	10	44	4	38	8	20	0	0	30	25	21	4	30	11	10	11	18	6	21	3	1	4
ENSMUSG00000020457	Drg1	0	4	14	10	1	0	1	0	3	0	0	5	0	1	3	1	0	1	10	1	6	0	0	1	0
ENSMUSG00000020458	Rtn4	0	0	2	4	5	0	3	0	14	0	0	3	0	9	8	1	8	0	18	0	8	6	0	0	25
ENSMUSG00000020459	Mtif2	2	0	2	3	0	0	1	2	11	21	0	2	2	10	5	1	0	0	10	1	1	5	0	0	1
ENSMUSG00000020460	Rps27a	10	11	52	108	15	1	0	1	24	0	10	38	10	142	59	6	19	6	207	33	71	38	3	35	12
ENSMUSG00000020476	Dbnl	6	5	7	5	9	0	0	8	18	0	0	15	0	24	14	1	1	0	26	0	17	2	10	0	3
ENSMUSG00000020481	Ankrd36	3	0	4	4	1	0	3	0	1	0	0	5	2	1	10	0	2	1	5	4	0	1	0	0	1
ENSMUSG00000020482	Ccdc117	1	5	0	9	0	0	0	0	0	0	0	0	0	3	1	0	0	0	3	0	0	0	0	1	13
ENSMUSG00000020483	Dynll2	5	12	9	8	16	1	1	0	10	0	0	6	0	11	20	4	11	1	10	10	11	1	0	0	0
ENSMUSG00000020484	Xbp1	13	0	2	4	7	0	2	0	4	2	0	8	27	24	73	1	0	9	14	3	8	0	0	0	5
ENSMUSG00000020485	Supt4a	2	0	3	10	7	0	0	0	4	0	3	2	0	15	2	0	2	0	22	0	17	0	0	0	0
ENSMUSG00000020491	2810021J22Rik	0	3	0	3	0	0	0	0	0	0	0	0	0	1	1	0	0	0	3	0	0	0	0	0	0
ENSMUSG00000020519	Sap30l	0	0	0	0	0	0	3	0	1	0	1	2	0	0	18	0	5	0	1	5	1	0	0	0	0
ENSMUSG00000020520	Galnt10	2	0	0	0	2	0	2	0	0	0	0	5	0	4	20	0	0	0	7	0	7	0	16	9	11
ENSMUSG00000020522	Mfap3	2	1	0	5	0	0	1	0	7	8	0	4	0	5	17	2	0	0	16	0	8	0	0	4	0
ENSMUSG00000020530	Ggnbp2	12	1	10	13	13	4	15	0	9	0	3	11	0	20	14	19	12	0	22	6	31	0	18	0	8
ENSMUSG00000020546	Stxbp4	3	1	2	2	1	2	1	0	2	0	4	0	0	0	1	1	0	1	6	2	6	0	0	0	7
ENSMUSG00000020570	Sypl	5	11	0	0	0	4	0	0	2	0	1	3	0	3	24	2	3	1	3	0	0	2	0	7	0
ENSMUSG00000020572	Nampt	4	0	5	1	1	0	0	0	5	0	0	4	0	5	1	4	0	0	11	1	8	0	0	0	0
ENSMUSG00000020573	Pik3cg	0	1	0	6	0	0	0	0	1	0	0	3	0	9	15	0	0	0	6	0	3	0	0	0	5
ENSMUSG00000020576	Nbas	0	0	0	0	0	0	0	0	0	0	0	0	0	3	0	0	0	0	1	0	0	0	0	0	0
ENSMUSG00000020577	Tspan13	4	8	13	13	4	1	26	18	6	1	3	1	0	21	12	8	0	13	17	0	4	0	5	0	7
ENSMUSG00000020580	Rock2	8	13	1	11	11	2	13	0	16	10	12	7	0	17	12	8	3	14	25	1	15	4	15	18	12
ENSMUSG00000020581	Agr2	5	3	0	2	0	0	0	0	2	0	0	7	0	2	13	3	3	0	0	0	0	0	0	0	0
ENSMUSG00000020585	Laptm4a	10	3	22	18	4	0	4	1	4	1	15	11	16	10	23	10	0	0	24	3	6	8	4	0	6
ENSMUSG00000020590	Snx13	5	2	5	0	3	0	0	0	2	0	0	0	0	5	12	0	0	0	3	0	0	2	0	0	0
ENSMUSG00000020592	Sdc1	1	0	3	1	0	0	0	0	4	0	0	2	0	4	2	5	0	0	0	0	0	0	0	4	0
ENSMUSG00000020594	Pum2	2	0	5	11	3	0	1	0	13	0	0	0	0	18	1	3	2	2	18	0	11	0	0	0	9
ENSMUSG00000020599	Rgs9	0	0	4	2	1	0	4	0	1	0	0	0	0	3	1	0	0	0	5	0	10	0	0	0	0
ENSMUSG00000020600	Slc7a15	3	0	0	0	0	0	0	0	0	0	1	2	0	0	16	8	2	0	0	0	0	0	0	0	0
ENSMUSG00000020608	Smc6	4	12	9	4	4	0	0	0	6	0	5	1	0	24	1	8	0	0	28	2	13	0	0	0	16
ENSMUSG00000020609	Apob	71	3	1	0	76	29	180	20	3	0	26	27	3	7	4	49	14	117	1	10	3	21	3	30	0
ENSMUSG00000020611	Gna13	2	0	5	4	10	0	0	0	7	2	0	3	0	10	7	3	0	0	20	0	15	10	0	10	0
ENSMUSG00000020612	Prkar1a	1	0	2	11	13	0	0	0	6	0	3	7	0	29	16	6	6	0	27	4	32	0	1	0	1
ENSMUSG00000020628	Trappc12	0	0	5	0	2	0	0	0	0	0	0	0	0	0	1	0	0	0	2	0	0	0	0	0	0
ENSMUSG00000020641	Rsad2	0	0	0	0	0	0	0	0	3	0	0	0	0	0	0	1	0	0	4	0	0	0	0	0	0
ENSMUSG00000020644	Id2	0	1	13	52	4	0	1	0	21	0	0	5	0	58	7	1	3	0	46	0	14	1	13	0	23
ENSMUSG00000020661	Dnmt3a	2	6	14	22	5	4	1	0	12	2	22	1	1	28	8	1324	47	25	19	1	25	10	1	1	39
ENSMUSG00000020664	Dld	3	2	0	6	1	0	0	0	2	0	11	9	0	5	10	1	0	0	1	4	8	0	2	1	0
ENSMUSG00000020671	Rab10	2	8	5	1	4	1	2	0	8	0	0	1	0	8	29	11	1	7	19	1	25	1	18	5	0
ENSMUSG00000020681	Ace	46	7	0	0	20	0	60	5	5	0	19	26	0	12	9	43	3	17	2	11	0	17	0	0	4
ENSMUSG00000020689	Itgb3	0	0	11	1	0	0	0	0	3	0	0	0	0	7	1	0	0	0	4	0	3	0	0	0	8
ENSMUSG00000020694	Tlk2	0	8	12	1	4	0	2	0	14	0	5	17	0	34	0	3	0	0	31	5	11	14	0	0	15
ENSMUSG00000020696	Rffl	0	0	2	1	0	0	0	0	0	0	0	0	0	7	2	0	0	0	6	0	0	0	0	0	0
ENSMUSG00000020705	Ddx42	5	8	0	4	1	0	0	0	5	0	0	0	0	0	1	1	0	0	8	2	3	0	0	0	7
ENSMUSG00000020708	Psmc5	2	7	4	10	11	0	6	1	3	0	0	6	0	9	29	1	2	1	12	4	4	6	6	25	10
ENSMUSG00000020715	Ern1	0	6	0	1	1	0	0	0	2	0	0	4	0	3	1	0	0	0	7	0	2	2	0	0	0
ENSMUSG00000020717	Pecam1	16	9	18	21	20	7	15	6	58	13	13	21	7	39	35	17	13	14	51	9	43	2	9	5	17
ENSMUSG00000020719	Ddx5	18	25	17	46	30	2	4	0	46	0	4	24	0	98	16	10	10	26	122	1	114	23	7	0	55
ENSMUSG00000020721	Helz	3	0	5	7	6	1	5	0	10	0	2	2	0	14	1	7	14	2	18	9	11	0	0	10	6
ENSMUSG00000020728	Cep112	3	0	7	4	0	1	0	0	4	0	1	0	0	2	3	0	0	0	6	1	2	0	0	2	0
ENSMUSG00000020732	Rab37	0	0	0	0	0	0	0	0	0	0	0	0	0	1	1	0	0	0	7	0	7	0	0	0	0
ENSMUSG00000020733	Slc9a3r1	41	4	6	2	67	6	46	2	11	3	6	37	54	19	90	55	7	24	12	5	5	0	9	20	5
ENSMUSG00000020737	Hn1	6	6	12	2	31	2	5	0	5	0	0	22	0	16	24	11	6	0	18	18	5	26	0	0	1
ENSMUSG00000020740	Gga3	0	3	0	1	2	0	0	0	0	0	0	0	1	3	1	0	0	0	11	0	3	0	0	0	0
ENSMUSG00000020743	Mif4gd	4	0	0	3	0	0	2	0	14	0	0	3	0	13	7	4	0	5	22	0	3	0	0	0	0
ENSMUSG00000020745	Pafah1b1	18	4	7	4	12	2	5	0	21	22	11	6	0	26	1	2	0	12	15	0	12	1	0	0	1
ENSMUSG00000020747	Tmem94	4	0	0	7	0	0	0	0	2	0	7	5	0	4	7	0	0	0	0	0	1	0	0	0	0
ENSMUSG00000020766	Galk1	2	3	1	0	0	0	0	0	1	0	0	1	0	1	1	1	0	0	0	0	0	0	0	0	0
ENSMUSG00000020774	Aspa	35	1	4	1	5	0	14	0	1	0	0	11	0	0	0	33	6	23	0	3	0	5	4	0	0
ENSMUSG00000020777	Acox1	8	13	2	5	17	2	35	1	4	3	1	25	29	6	49	30	6	6	1	0	0	2	7	1	2
ENSMUSG00000020780	Srp68	0	7	0	2	5	0	0	0	3	1	13	3	0	5	2	2	0	2	14	0	4	3	0	0	0
ENSMUSG00000020783	Ncbp3	2	0	0	19	2	0	7	1	9	5	4	1	0	17	4	3	4	0	6	0	5	1	0	0	3
ENSMUSG00000020785	Camkk1	0	0	0	0	0	0	0	0	0	0	0	0	0	2	1	0	0	0	2	0	0	7	0	0	0
ENSMUSG00000020787	P2rx1	0	0	0	0	0	0	0	0	0	0	0	0	0	0	1	0	0	0	0	0	0	0	0	1	0
ENSMUSG00000020788	Atp2a3	1	2	0	3	0	0	6	0	1	0	0	1	0	6	16	1	1	0	7	0	2	0	0	0	7
ENSMUSG00000020790	Ankfy1	0	5	10	5	5	10	7	0	3	0	0	1	0	7	6	6	1	2	4	0	2	0	0	0	0
ENSMUSG00000020803	Txndc17	13	1	0	4	1	0	13	0	3	0	0	5	1	9	2	3	8	3	7	2	1	4	0	6	0
ENSMUSG00000020807	4933427D14Rik	0	0	0	4	2	0	0	0	0	0	0	0	0	2	3	1	0	0	0	2	1	0	0	0	0
ENSMUSG00000020814	Mxra7	0	0	5	1	0	0	0	0	0	0	0	0	0	3	3	0	0	0	6	0	0	0	0	0	0
ENSMUSG00000020817	Rabep1	1	6	3	2	4	0	0	2	5	0	0	0	0	13	3	0	1	1	8	0	15	4	0	0	8
ENSMUSG00000020818	Mfsd11	0	4	0	1	1	0	2	0	1	2	4	1	0	7	3	5	0	0	0	2	1	0	0	0	6
ENSMUSG00000020821	Kif1c	5	7	1	0	5	6	0	0	0	0	0	0	0	7	18	15	3	3	6	13	0	14	0	11	6
ENSMUSG00000020838	Slc6a4	15	6	4	2	4	3	4	0	0	0	13	14	0	0	9	4	1	3	0	11	0	2	0	1	0
ENSMUSG00000020849	Ywhae	10	8	23	12	17	0	4	0	13	0	0	21	0	11	33	3	10	14	26	14	20	20	17	1	2
ENSMUSG00000020857	Nme2	0	5	0	8	6	0	1	1	4	0	0	13	0	9	1	0	2	0	59	4	12	12	0	0	9
ENSMUSG00000020863	Luc7l3	18	19	23	23	13	0	15	0	28	0	4	12	0	67	32	18	6	21	42	26	65	15	9	17	28
ENSMUSG00000020864	Ankrd40	0	1	1	4	0	0	0	0	2	1	0	2	0	4	0	0	4	2	6	0	3	0	1	1	5
ENSMUSG00000020865	Abcc3	0	0	0	1	1	0	0	0	4	0	3	2	0	5	0	2	6	0	0	0	0	4	0	0	0
ENSMUSG00000020868	Xylt2	5	0	0	1	0	0	0	0	4	0	0	0	0	0	11	0	0	0	3	0	4	2	0	0	0
ENSMUSG00000020869	Lrrc59	14	0	0	0	20	0	7	0	1	0	0	18	0	9	28	13	2	10	4	21	5	7	1	2	2
ENSMUSG00000020873	Slc35b1	7	10	3	4	11	3	15	0	5	0	9	5	7	19	22	9	8	0	11	3	1	8	11	11	5
ENSMUSG00000020877	Scrn2	2	0	0	0	0	9	3	0	0	0	22	6	0	1	5	1	0	0	1	0	0	0	0	0	0
ENSMUSG00000020889	Nr1d1	5	2	5	9	1	0	2	0	9	0	0	1	0	9	7	4	2	10	3	2	14	1	0	0	2
ENSMUSG00000020894	Vamp2	5	0	5	2	1	0	4	0	8	0	0	1	0	10	2	0	1	8	4	0	0	3	2	0	0
ENSMUSG00000020895	Tmem107	0	0	4	0	0	0	0	0	0	0	0	0	0	0	16	0	0	0	0	0	0	0	0	0	0
ENSMUSG00000020897	Aurkb	0	1	0	0	1	0	0	0	3	1	1	0	0	2	1	0	1	0	1	0	2	0	0	0	0
ENSMUSG00000020903	Stx8	1	0	0	0	0	0	5	0	0	1	0	3	0	0	32	2	6	0	5	5	3	0	0	0	0
ENSMUSG00000020911	Krt19	38	34	11	3	91	18	3	0	3	0	32	107	0	19	43	5	68	5	0	51	1	108	27	74	6
ENSMUSG00000020913	Krt24	0	0	0	1	0	0	0	0	1	0	0	0	0	0	13	0	0	0	0	0	0	0	0	0	0
ENSMUSG00000020914	Top2a	2	12	9	7	3	0	0	0	10	0	4	3	0	17	1	0	1	0	19	7	0	4	0	1	21
ENSMUSG00000020917	Acly	2	9	3	4	0	0	5	1	0	0	0	0	0	4	16	0	0	0	7	0	3	0	0	0	0
ENSMUSG00000020923	Ubtf	3	3	14	10	4	0	9	0	8	0	0	14	0	7	2	5	0	1	12	0	22	1	1	4	15
ENSMUSG00000020926	Adam11	0	2	0	0	0	0	0	0	2	0	0	0	0	0	0	0	0	0	0	0	1	0	9	0	0
ENSMUSG00000020937	Plcd3	0	0	0	0	0	0	0	0	2	0	0	0	0	2	1	0	0	0	6	0	0	0	0	0	0
ENSMUSG00000020948	Klhl28	0	1	2	1	0	0	0	0	0	0	0	4	0	0	0	0	0	0	2	0	0	0	0	0	0
ENSMUSG00000020952	Scfd1	6	0	0	0	4	0	2	0	4	0	0	4	0	0	11	0	0	2	8	0	4	0	10	0	0
ENSMUSG00000020954	Strn3	4	0	4	4	0	0	5	25	5	0	14	6	0	9	34	3	0	0	11	0	7	0	0	0	5
ENSMUSG00000020955	Ap4s1	0	0	0	0	0	0	0	0	0	0	0	0	0	0	12	2	0	0	0	0	0	0	0	0	5
ENSMUSG00000020964	Sel1l	2	3	0	3	2	0	15	0	5	1	7	4	0	11	27	2	0	5	6	0	6	7	2	0	0
ENSMUSG00000020974	Pole2	0	0	0	2	0	0	0	0	0	0	0	0	0	3	19	0	0	0	0	0	2	0	0	0	0
ENSMUSG00000020986	Sec23a	17	4	0	2	3	8	22	0	1	0	5	6	0	3	1	8	0	0	6	12	3	0	0	0	0
ENSMUSG00000020993	Trappc6b	1	0	0	0	0	0	3	0	1	0	0	0	0	3	0	0	0	0	1	0	0	0	0	0	0
ENSMUSG00000020994	Pnn	4	8	12	17	8	0	1	1	16	26	8	4	1	13	0	4	7	4	21	8	9	11	0	0	3
ENSMUSG00000021022	Ppp2r3c	2	0	0	6	0	0	0	0	1	0	3	3	0	1	4	0	0	0	3	0	1	0	0	0	0
ENSMUSG00000021024	Psma6	2	6	3	9	12	0	2	0	14	0	0	4	0	15	8	2	5	0	21	5	13	0	9	6	0
ENSMUSG00000021025	Nfkbia	2	19	52	78	21	0	24	1	30	0	16	44	17	92	27	13	4	21	119	28	33	39	26	11	17
ENSMUSG00000021036	Sptlc2	6	0	2	1	6	0	6	0	7	1	3	4	12	0	22	0	0	0	7	2	1	9	0	0	0
ENSMUSG00000021037	Ahsa1	0	0	0	3	0	0	0	0	1	0	2	4	0	5	9	0	2	0	6	0	4	0	0	0	5
ENSMUSG00000021038	Vipas39	0	0	0	2	0	1	0	0	2	0	2	1	0	4	4	1	2	0	6	0	5	0	0	0	0
ENSMUSG00000021039	Snw1	4	6	4	12	1	0	2	0	16	33	0	2	0	9	5	1	6	5	23	0	3	4	2	8	2
ENSMUSG00000021040	Slirp	4	4	8	6	9	0	6	0	0	0	0	11	0	2	1	4	0	0	12	12	0	0	0	0	23
ENSMUSG00000021066	Atl1	0	0	1	0	0	0	0	0	3	0	0	1	0	1	1	0	0	1	2	0	1	0	1	0	0
ENSMUSG00000021069	Pygl	0	0	4	2	0	0	0	0	2	0	0	0	0	3	1	0	0	0	9	2	0	0	0	0	0
ENSMUSG00000021096	Ppm1a	8	5	5	0	4	0	9	0	3	0	1	0	0	5	16	52	40	53	5	0	0	6	1	5	0
ENSMUSG00000021098	4930447C04Rik	1	0	1	0	1	0	2	0	1	0	1	0	0	4	2	0	0	0	1	0	0	0	0	6	1
ENSMUSG00000021109	Hif1a	2	2	1	2	0	0	3	0	6	0	0	4	0	6	14	6	0	0	11	4	0	6	5	0	5
ENSMUSG00000021111	Papola	6	8	0	7	2	0	3	0	3	0	1	4	0	8	30	4	0	0	20	1	17	6	0	22	0
ENSMUSG00000021112	Mpp5	6	4	1	0	2	0	7	7	7	0	0	5	0	5	5	7	3	0	0	0	0	0	0	0	9
ENSMUSG00000021118	Plek2	2	0	0	0	0	0	0	0	0	0	0	1	0	0	1	0	0	1	0	6	0	0	0	0	0
ENSMUSG00000021123	Rdh12	0	0	0	0	0	0	0	0	2	0	0	0	0	0	1	1	0	0	2	0	0	0	0	0	0
ENSMUSG00000021124	Vti1b	3	2	0	6	3	0	3	0	1	0	0	3	18	12	1	0	0	0	10	0	7	0	0	11	0
ENSMUSG00000021125	Arg2	13	11	2	0	22	1	6	0	2	0	5	10	0	2	12	8	0	0	0	0	0	9	1	12	0
ENSMUSG00000021127	Zfp36l1	2	2	14	26	19	1	9	1	18	46	0	15	0	51	36	2	2	6	67	0	31	0	1	1	18
ENSMUSG00000021131	Erh	2	1	4	6	4	0	0	0	6	1	0	2	6	10	9	1	6	0	6	3	3	3	0	5	5
ENSMUSG00000021134	Srsf5	15	6	18	14	3	0	12	0	13	1	16	8	0	37	14	15	8	4	38	20	38	6	5	7	10
ENSMUSG00000021136	Smoc1	0	0	2	0	1	0	0	0	1	0	0	0	0	1	0	0	0	1	15	0	0	0	0	0	0
ENSMUSG00000021139	Gm20498	19	8	10	16	32	0	17	2	10	30	5	17	1	7	3	25	10	3	43	8	12	1	0	0	7
ENSMUSG00000021140	Pcnx	16	0	0	0	9	0	8	0	3	0	2	0	0	2	1	1	2	0	1	1	0	0	0	0	0
ENSMUSG00000021144	Mta1	0	0	7	2	4	0	0	0	0	0	0	1	0	6	3	2	4	0	1	1	4	6	0	1	0
ENSMUSG00000021156	Zmynd11	2	7	9	3	12	1	9	0	12	0	1	10	0	16	0	2	0	0	15	0	0	0	0	11	16
ENSMUSG00000021171	Esyt2	4	1	6	4	4	0	1	0	3	0	7	0	0	7	1	0	0	8	6	0	9	7	3	0	0
ENSMUSG00000021178	Psmc1	8	12	2	11	16	0	8	0	9	0	9	5	0	23	5	4	11	7	16	11	4	15	0	1	2
ENSMUSG00000021185	9030617O03Rik	1	0	0	4	0	2	0	0	0	0	5	1	0	1	13	0	6	0	1	4	0	0	0	0	0
ENSMUSG00000021188	Trip11	2	0	0	6	1	6	23	2	5	0	0	4	0	5	1	16	1	4	7	17	6	7	15	0	11
ENSMUSG00000021189	Atxn3	0	0	2	2	0	0	3	0	2	0	0	0	0	7	0	0	1	0	9	0	6	12	0	0	0
ENSMUSG00000021190	Lgmn	0	1	0	0	0	0	0	0	1	1	0	0	0	0	1	0	0	0	7	0	4	0	0	0	0
ENSMUSG00000021194	Chga	0	1	0	0	0	0	0	0	0	0	0	0	0	0	12	0	0	0	0	1	0	0	0	0	0
ENSMUSG00000021196	Pfkp	11	4	4	5	5	18	9	0	1	2	12	28	0	5	24	12	6	10	6	9	1	6	0	1	0
ENSMUSG00000021200	Asb2	3	1	7	24	0	0	5	0	15	0	0	3	0	19	5	0	0	0	19	0	13	0	0	0	24
ENSMUSG00000021208	Ifi27l2b	83	12	20	2	60	1	50	1	2	1	0	34	0	7	57	131	7	21	1	3	2	0	10	12	0
ENSMUSG00000021211	Akr1c12	0	4	0	0	0	0	0	0	1	0	0	0	0	0	1	0	0	0	1	0	0	1	0	0	0
ENSMUSG00000021213	Akr1c13	0	0	2	1	0	0	0	0	1	0	1	0	0	0	17	0	0	0	0	0	0	1	1	1	0
ENSMUSG00000021215	Net1	6	10	0	2	6	0	10	0	3	0	6	4	16	5	36	1	11	23	3	2	1	11	2	20	0
ENSMUSG00000021217	Tshz3	0	0	1	4	6	0	0	0	20	5	0	0	18	7	2	1	0	0	4	1	9	0	0	2	0
ENSMUSG00000021218	Gdi2	12	8	10	12	8	0	13	0	24	19	15	10	0	30	107	12	0	21	64	8	42	9	3	14	16
ENSMUSG00000021222	Dcaf4	0	0	3	0	0	0	0	0	0	0	0	0	0	0	0	0	0	0	0	0	2	0	0	0	0
ENSMUSG00000021224	Numb	3	2	5	4	3	0	12	0	4	0	1	2	0	6	22	4	3	3	3	13	1	3	1	7	0
ENSMUSG00000021226	Acot2	4	0	1	0	0	0	0	0	0	0	2	0	0	3	5	0	0	0	3	0	2	0	0	0	7
ENSMUSG00000021236	Entpd5	12	8	3	0	4	0	1	0	2	1	0	2	0	0	15	5	2	0	5	1	0	0	0	0	0
ENSMUSG00000021242	Npc2	1	0	3	15	3	0	0	0	10	0	0	4	0	25	42	1	7	15	30	10	1	12	8	0	9
ENSMUSG00000021243	Fcf1	4	5	0	2	2	0	0	0	2	0	0	2	0	12	4	3	14	0	5	0	3	0	0	0	0
ENSMUSG00000021252	0610007P14Rik	2	1	0	4	2	1	0	0	3	0	0	0	0	5	25	3	0	0	2	0	7	8	0	0	1
ENSMUSG00000021263	Degs2	22	16	4	0	8	11	9	0	3	0	2	36	0	3	10	20	0	13	4	8	0	0	0	1	8
ENSMUSG00000021270	Hsp90aa1	18	51	16	72	30	12	7	1	55	29	17	34	18	142	0	3	20	4	128	11	72	9	1	1	26
ENSMUSG00000021273	Fdft1	4	0	0	1	0	0	0	0	0	0	0	4	0	4	1	0	0	0	0	0	2	0	0	0	0
ENSMUSG00000021275	Tecpr2	32	38	61	126	14	2	2	0	51	27	24	45	0	230	58	4	19	1	402	38	158	48	2	31	34
ENSMUSG00000021278	Amn	15	5	1	0	7	0	13	1	0	0	0	6	0	0	21	22	5	5	0	2	0	1	0	0	0
ENSMUSG00000021279	Cdc42bpb	0	0	0	1	9	9	0	0	2	21	0	1	1	2	5	0	0	1	0	0	1	0	13	5	0
ENSMUSG00000021280	Exoc3l4	15	2	1	1	20	0	11	0	0	0	9	16	0	1	20	13	0	6	2	0	0	5	1	0	0
ENSMUSG00000021282	Eif5	18	5	13	22	26	1	10	0	12	0	7	15	0	24	1	2	15	17	36	3	23	0	8	0	14
ENSMUSG00000021288	Klc1	3	9	4	16	0	0	0	5	3	1	0	0	0	12	2	2	0	0	6	0	6	7	0	0	4
ENSMUSG00000021290	2010107E04Rik	37	21	12	7	26	3	14	11	3	0	10	39	0	24	20	27	3	7	24	8	12	29	12	18	5
ENSMUSG00000021298	Gpr132	0	0	3	11	0	0	0	0	9	0	0	0	0	9	14	0	0	0	4	0	11	0	0	0	10
ENSMUSG00000021311	Mtr	0	0	0	3	0	0	0	0	0	0	0	0	0	0	1	0	0	4	1	0	0	0	0	0	0
ENSMUSG00000021326	Trim27	4	1	0	7	0	0	4	0	8	0	0	0	0	7	12	0	7	0	6	0	3	4	1	0	0
ENSMUSG00000021338	Lrrc16a	18	0	4	5	9	1	4	1	3	2	1	2	0	3	2	5	2	2	1	1	2	0	1	1	16
ENSMUSG00000021356	Irf4	0	0	3	0	0	0	0	0	2	0	0	0	0	5	2	0	0	0	18	0	15	0	1	0	0
ENSMUSG00000021363	Mak	0	0	5	0	1	0	1	0	0	0	0	0	1	0	4	0	0	0	1	0	0	0	0	0	0
ENSMUSG00000021371	Mcur1	8	0	5	1	10	10	1	0	5	0	28	1	0	10	0	3	0	0	10	2	4	0	8	0	3
ENSMUSG00000021377	Dek	0	0	9	12	3	0	5	0	18	0	0	3	0	27	1	0	0	0	21	12	16	9	0	2	13
ENSMUSG00000021413	Prpf4b	13	10	23	22	9	0	7	0	14	0	9	11	2	10	0	5	13	10	46	24	15	1	14	0	18
ENSMUSG00000021417	Eci2	0	4	0	1	0	2	5	0	4	0	0	1	0	15	1	1	0	0	0	0	3	1	1	0	5
ENSMUSG00000021427	Ssr1	2	0	2	3	2	0	9	1	0	1	8	6	0	15	2	0	5	0	17	0	0	0	1	13	12
ENSMUSG00000021431	Snrnp48	2	10	0	3	5	0	2	0	6	0	1	0	0	16	13	7	0	0	2	7	9	0	0	0	0
ENSMUSG00000021456	Fbp2	13	15	0	1	38	0	11	0	4	23	6	32	0	8	50	18	16	19	0	7	1	16	12	1	0
ENSMUSG00000021461	Fancc	0	1	0	1	0	0	0	0	2	0	0	0	0	1	1	0	0	0	7	0	2	1	0	0	0
ENSMUSG00000021474	Sfxn1	38	7	3	5	18	28	18	2	2	0	36	17	0	5	10	27	12	15	11	1	4	15	11	21	0
ENSMUSG00000021484	Lman2	11	13	0	5	11	5	16	2	19	11	22	17	0	17	37	18	8	5	11	2	13	4	11	11	0
ENSMUSG00000021485	Mxd3	0	0	0	0	1	0	0	0	0	1	0	0	0	0	2	0	0	0	0	0	0	1	0	0	0
ENSMUSG00000021486	Prelid1	14	3	9	3	16	1	12	0	11	0	8	31	0	25	79	32	19	47	30	17	20	52	3	0	4
ENSMUSG00000021488	Nsd1	16	13	4	9	12	0	10	0	18	0	6	7	0	17	12	5	1	0	21	9	30	7	10	0	9
ENSMUSG00000021492	F12	0	0	0	0	0	0	0	0	0	0	0	0	0	0	1	0	0	0	0	0	0	0	0	0	0
ENSMUSG00000021494	Ddx41	1	3	0	0	0	0	0	0	0	0	0	0	0	3	18	0	0	0	6	0	8	0	2	13	0
ENSMUSG00000021495	Fam193b	4	3	7	1	7	0	1	0	6	0	0	0	0	2	14	4	0	0	6	0	13	7	0	0	6
ENSMUSG00000021496	Pcbd2	0	0	3	2	2	0	0	0	0	0	0	1	0	3	1	7	0	0	9	0	0	0	0	0	0
ENSMUSG00000021497	Txndc15	5	3	0	0	0	0	3	0	2	0	1	1	0	0	1	2	0	3	6	0	1	2	0	0	2
ENSMUSG00000021501	Caml	0	0	0	0	3	0	0	0	0	0	0	0	0	2	2	0	1	0	1	0	0	0	0	0	5
ENSMUSG00000021518	Ptdss1	11	4	5	0	6	0	3	1	0	0	0	8	3	6	13	3	4	0	1	1	1	4	0	0	5
ENSMUSG00000021520	Uqcrb	12	1	6	5	21	0	11	0	6	27	18	14	0	8	36	21	5	3	20	0	5	6	6	0	1
ENSMUSG00000021537	Cetn3	1	0	3	3	3	2	0	0	3	0	0	2	0	5	10	0	0	0	12	1	4	1	0	0	0
ENSMUSG00000021540	Smad5	0	1	0	2	0	0	8	0	2	0	0	0	0	15	9	0	7	0	4	0	4	0	0	0	1
ENSMUSG00000021546	Hnrnpk	10	12	23	20	9	0	0	0	14	0	3	1	1	20	30	9	16	0	40	0	34	0	1	9	17
ENSMUSG00000021549	Rasa1	5	0	0	11	9	0	0	0	2	0	3	7	0	13	0	3	0	0	13	0	18	0	2	1	0
ENSMUSG00000021550	2210016F16Rik	11	8	6	0	11	0	5	0	6	0	9	10	0	6	14	5	5	0	13	3	9	10	7	0	0
ENSMUSG00000021553	Slc28a3	0	2	1	0	4	0	2	0	2	0	2	1	0	0	21	0	0	0	1	4	1	0	0	0	2
ENSMUSG00000021565	Slc6a19	7	0	0	0	5	0	31	0	0	0	0	3	11	0	1	15	0	6	1	0	0	2	0	0	0
ENSMUSG00000021576	Pdcd6	9	1	0	1	2	0	3	0	3	0	0	0	0	1	14	6	7	0	9	0	0	0	0	0	0
ENSMUSG00000021577	Sdha	4	14	4	7	20	1	15	0	3	1	11	14	0	11	7	22	3	3	11	4	8	27	0	1	2
ENSMUSG00000021578	Ccdc127	2	1	1	1	0	0	0	0	4	0	8	0	0	7	18	1	1	2	1	7	12	0	0	0	0
ENSMUSG00000021585	Cast	3	2	0	5	10	0	2	0	5	0	2	2	0	7	0	8	1	5	4	8	0	0	0	0	3
ENSMUSG00000021591	Glrx	17	0	3	0	4	10	11	0	0	0	4	6	0	13	14	11	0	0	4	0	5	0	0	0	0
ENSMUSG00000021595	Nsun2	0	1	2	0	0	0	0	0	5	0	0	2	0	13	10	2	0	0	11	0	0	8	0	0	7
ENSMUSG00000021596	Mctp1	0	0	0	0	0	0	0	0	0	3	1	1	0	2	16	0	1	0	0	0	5	1	0	0	14
ENSMUSG00000021597	Slf1	0	2	3	0	4	0	1	0	2	0	2	0	0	4	14	0	5	0	9	2	0	0	0	0	0
ENSMUSG00000021598	Med10	0	0	0	3	4	0	0	0	0	0	0	0	0	4	15	0	3	0	4	1	0	0	0	0	5
ENSMUSG00000021606	Ndufs6	15	2	0	6	4	0	9	0	1	0	1	23	0	27	27	18	10	5	6	6	5	26	0	3	8
ENSMUSG00000021607	Mrpl36	0	0	0	0	0	0	0	0	0	0	0	0	0	1	1	1	0	6	6	0	0	0	0	0	0
ENSMUSG00000021608	Lpcat1	0	1	3	11	0	0	0	0	0	0	0	0	0	4	13	0	0	0	14	0	10	0	0	0	6
ENSMUSG00000021610	Clptm1l	2	2	0	2	4	0	0	0	3	0	0	2	0	9	13	9	2	0	11	0	0	0	13	0	0
ENSMUSG00000021621	Zcchc9	7	0	0	7	12	0	11	0	8	1	0	1	0	8	14	7	3	10	21	2	0	0	1	0	0
ENSMUSG00000021631	Mrps36-ps1	0	2	1	1	2	0	0	0	0	0	3	1	0	0	1	2	0	0	3	0	5	4	0	0	0
ENSMUSG00000021636	Marveld2	0	0	1	4	0	0	0	0	0	0	0	0	0	2	10	0	0	0	9	0	2	0	0	0	0
ENSMUSG00000021639	Gtf2h2	0	0	0	1	1	0	1	0	3	0	0	0	0	8	12	0	0	0	5	0	11	0	0	0	7
ENSMUSG00000021645	Smn1	0	0	0	7	0	5	0	0	1	0	11	0	0	0	1	0	0	0	0	0	0	0	0	0	0
ENSMUSG00000021646	Mccc2	0	0	0	0	0	0	0	0	0	0	0	0	0	0	0	0	0	0	1	0	0	11	0	0	4
ENSMUSG00000021650	Ptcd2	0	0	0	11	0	0	0	0	1	0	0	0	0	1	10	0	0	0	9	0	4	0	0	5	0
ENSMUSG00000021660	Btf3	6	1	3	15	3	0	0	0	4	0	13	6	0	5	1	1	0	1	21	4	11	1	0	1	7
ENSMUSG00000021666	Gfm2	0	0	0	1	0	0	0	0	3	0	0	3	0	3	0	0	0	1	5	0	3	0	1	0	0
ENSMUSG00000021669	Col4a3bp	1	0	0	2	2	0	0	0	4	0	1	3	0	4	8	5	3	0	0	6	0	0	0	0	4
ENSMUSG00000021670	Hmgcr	7	0	2	0	0	0	0	0	2	0	6	3	0	4	1	6	4	9	5	0	4	0	0	0	13
ENSMUSG00000021676	Iqgap2	36	5	1	1	21	9	16	0	9	4	4	9	11	12	0	22	0	13	1	0	8	12	3	0	0
ENSMUSG00000021687	Scamp1	3	4	0	0	5	0	3	0	2	0	0	0	0	4	6	6	1	11	1	0	0	0	0	0	0
ENSMUSG00000021696	Elovl7	4	2	1	0	10	0	2	0	0	0	0	4	0	2	3	0	6	9	0	0	0	8	0	0	0
ENSMUSG00000021699	Pde4d	6	16	19	42	10	2	5	0	31	2	3	17	8	83	14	3	22	2	92	3	52	9	0	11	25
ENSMUSG00000021704	Mtx3	0	0	0	3	0	0	0	0	0	0	0	1	0	0	1	0	0	0	0	0	1	0	0	0	0
ENSMUSG00000021707	Dhfr	8	3	0	9	4	0	0	0	0	0	0	0	0	4	7	4	0	0	0	0	0	0	0	0	0
ENSMUSG00000021716	Srek1ip1	5	0	0	2	3	4	5	0	8	0	0	5	0	4	1	8	2	1	3	0	0	0	0	0	0
ENSMUSG00000021728	Emb	0	0	6	19	7	0	2	1	6	35	0	0	0	8	1	0	0	0	12	0	10	0	0	0	0
ENSMUSG00000021733	Slc4a7	0	1	5	6	1	0	5	0	8	1	0	0	0	3	1	1	7	0	9	0	6	0	0	0	1
ENSMUSG00000021741	Gm5457	1	0	0	0	2	0	1	0	0	2	0	1	0	2	3	1	1	0	2	0	0	0	0	0	0
ENSMUSG00000021748	Pdhb	0	2	2	1	1	0	0	0	2	0	0	7	0	4	0	2	1	3	4	0	2	0	0	0	0
ENSMUSG00000021749	Oit1	9	1	0	0	14	4	13	0	5	0	0	10	0	2	18	4	0	11	0	10	4	7	1	1	0
ENSMUSG00000021754	Map3k1	0	0	3	7	2	0	4	0	6	5	0	4	0	9	7	4	5	4	39	1	15	7	0	1	11
ENSMUSG00000021756	Il6st	0	4	9	6	2	0	0	0	11	0	0	0	0	16	27	0	0	0	13	0	5	1	0	0	1
ENSMUSG00000021764	Ndufs4	9	0	0	8	8	10	1	0	2	18	0	17	0	7	5	8	0	0	11	2	17	0	0	0	0
ENSMUSG00000021770	Samd8	7	2	0	1	0	0	7	0	4	0	0	2	0	5	1	0	4	0	1	6	1	0	6	0	0
ENSMUSG00000021771	Vdac2	20	13	4	4	26	0	28	0	10	0	4	11	0	15	32	20	17	8	17	5	13	12	0	12	6
ENSMUSG00000021772	Nkiras1	0	0	0	1	4	0	9	0	0	0	0	0	0	2	17	0	1	0	0	0	2	0	0	0	1
ENSMUSG00000021773	Comtd1	0	1	0	0	7	0	0	0	2	0	0	0	0	2	6	4	2	5	0	0	4	0	0	0	0
ENSMUSG00000021774	Ube2e1	0	0	0	8	1	1	0	0	7	0	0	0	1	5	1	4	0	0	1	0	1	1	0	1	4
ENSMUSG00000021775	Nr1d2	0	0	0	0	1	10	0	0	0	0	0	0	0	9	10	0	0	0	0	0	5	0	0	0	5
ENSMUSG00000021794	Glud1	6	1	16	3	11	4	2	0	3	0	13	4	0	9	2	13	12	8	7	4	6	0	0	0	10
ENSMUSG00000021798	Ldb3	1	6	0	1	9	0	6	0	1	0	1	1	0	2	0	3	0	1	0	0	0	4	0	0	5
ENSMUSG00000021807	2700060E02Rik	3	1	0	0	2	0	2	0	3	3	2	12	0	14	0	0	6	0	11	1	2	0	5	0	6
ENSMUSG00000021814	Anxa7	0	2	0	2	2	0	9	0	2	0	0	0	0	0	2	0	0	1	0	0	4	0	0	0	0
ENSMUSG00000021822	Plau	0	0	0	0	0	0	0	0	0	0	0	0	0	0	10	0	0	0	0	0	0	0	0	0	0
ENSMUSG00000021835	Bmp4	2	0	4	2	0	0	0	0	6	0	0	0	0	0	2	0	0	1	4	0	0	0	0	0	1
ENSMUSG00000021846	Peli2	8	3	8	5	14	0	0	1	8	1	2	4	1	4	24	0	2	6	7	1	8	2	10	4	1
ENSMUSG00000021848	Otx2	5	3	0	2	0	0	0	0	5	1	0	4	3	0	5	0	5	0	2	3	0	0	0	0	4
ENSMUSG00000021868	Ppif	0	6	4	3	1	0	0	0	4	0	5	10	0	3	6	0	0	0	0	0	0	0	0	0	0
ENSMUSG00000021871	Pnp	25	17	6	0	24	12	36	0	5	0	4	16	0	8	17	25	10	0	8	0	6	2	0	1	0
ENSMUSG00000021876	Rnase4	0	0	0	2	0	0	2	0	0	0	0	0	0	0	13	4	0	0	0	1	3	0	0	0	0
ENSMUSG00000021877	Arf4	9	5	0	4	1	11	44	0	2	0	0	4	0	8	12	5	6	3	13	0	1	0	0	0	0
ENSMUSG00000021880	Rnase6	0	0	0	2	0	0	0	0	0	0	0	0	0	3	8	0	0	0	10	0	12	0	0	0	0
ENSMUSG00000021886	Gpr65	0	0	17	4	1	0	0	0	2	0	0	0	0	17	1	0	0	0	14	0	2	1	0	0	0
ENSMUSG00000021898	Asb14	0	0	0	0	0	0	0	0	0	0	0	0	0	0	0	0	0	0	0	0	0	0	0	0	0
ENSMUSG00000021908	Gm6768	6	7	8	5	9	7	3	3	9	10	2	23	1	24	19	13	11	4	7	6	9	5	5	6	4
ENSMUSG00000021910	Nisch	7	2	6	5	2	0	4	8	15	12	1	4	22	25	23	4	3	3	33	1	31	0	12	24	7
ENSMUSG00000021917	Spcs1	3	0	0	5	0	0	7	0	1	0	0	3	0	3	9	7	0	3	12	0	0	0	0	0	0
ENSMUSG00000021929	Kpna3	0	0	0	1	0	0	0	0	6	0	4	1	0	3	9	0	0	0	3	0	12	15	0	0	0
ENSMUSG00000021939	Ctsb	27	11	16	15	18	5	14	0	36	0	2	18	0	51	66	19	13	12	27	15	22	0	0	8	5
ENSMUSG00000021944	Gata4	3	2	0	0	4	0	1	0	2	0	5	11	0	3	23	5	0	0	0	11	0	6	0	0	0
ENSMUSG00000021945	Zmym2	0	1	0	10	1	0	2	0	3	0	0	3	0	7	1	0	0	0	7	0	0	0	0	0	0
ENSMUSG00000021947	Cryl1	8	2	0	3	1	0	6	0	0	0	2	10	0	4	1	6	0	12	0	2	3	0	0	0	0
ENSMUSG00000021948	Prkcd	7	3	2	13	10	0	10	0	11	1	1	3	0	17	1	6	7	2	10	1	2	0	3	0	8
ENSMUSG00000021951	N6amt2	3	0	0	2	0	0	0	0	5	0	0	0	0	5	1	3	2	0	0	0	2	0	0	1	5
ENSMUSG00000021957	Tkt	25	41	17	11	26	7	15	2	23	21	22	47	0	50	11	21	29	5	36	14	11	12	23	15	26
ENSMUSG00000021962	Dcp1a	0	0	1	0	4	0	0	0	0	0	0	0	0	3	1	0	1	0	9	0	4	0	3	0	0
ENSMUSG00000021963	Sap18	4	1	1	3	3	0	2	0	2	0	0	1	0	2	2	0	0	5	6	1	12	0	10	9	0
ENSMUSG00000021967	Mrpl57	4	0	7	0	4	0	0	0	2	0	0	14	0	3	16	4	4	1	3	5	0	0	0	1	0
ENSMUSG00000021969	Zdhhc20	0	0	3	4	0	1	0	1	2	2	0	4	0	1	0	1	0	7	27	2	10	1	0	15	0
ENSMUSG00000021972	Hmbox1	1	0	0	0	0	0	3	0	1	0	0	0	1	1	1	2	0	0	8	1	3	8	0	0	6
ENSMUSG00000021973	Micu2	5	10	6	5	4	0	5	0	3	0	0	6	0	6	32	8	7	6	10	0	4	4	0	0	5
ENSMUSG00000021978	Extl3	0	0	1	1	7	9	4	0	6	0	0	1	0	2	0	0	0	0	4	0	2	0	0	0	0
ENSMUSG00000021981	Cab39l	6	0	0	0	0	0	0	0	0	0	1	3	0	2	10	1	0	1	3	5	0	0	0	0	7
ENSMUSG00000021983	Atp8a2	2	0	6	9	0	1	0	2	0	0	0	3	2	0	0	2	0	0	1	3	0	2	0	0	0
ENSMUSG00000021993	Mipep	0	0	0	0	1	1	0	0	0	0	3	1	0	7	1	0	2	0	6	0	0	0	0	0	0
ENSMUSG00000021994	Wnt5a	1	0	0	1	0	0	0	0	1	0	0	0	0	1	0	1	0	0	0	0	0	0	0	0	0
ENSMUSG00000021998	Lcp1	0	2	24	60	7	0	0	1	58	27	11	1	0	105	54	0	4	2	166	14	96	0	2	0	42
ENSMUSG00000022010	Tsc22d1	8	3	6	8	11	0	11	0	12	1	1	2	0	9	11	1	2	0	9	3	12	9	0	0	8
ENSMUSG00000022016	Akap11	7	0	0	0	0	0	1	0	3	0	11	2	0	12	2	3	0	0	16	3	3	13	8	0	4
ENSMUSG00000022023	Wbp4	6	1	0	2	11	1	5	0	5	0	0	12	0	3	1	3	0	0	13	0	11	0	1	0	14
ENSMUSG00000022035	Ccdc25	15	3	0	1	5	7	6	0	4	0	6	19	0	33	3	4	4	0	3	1	7	0	12	0	0
ENSMUSG00000022037	Clu	0	2	312	198	10	2	4	1	158	65	18	6	1	452	121	1	0	16	759	4	347	7	11	21	372
ENSMUSG00000022040	Ephx2	8	2	3	0	25	0	26	0	2	3	8	5	2	6	1	15	0	8	0	10	6	2	0	0	0
ENSMUSG00000022048	Dpysl2	0	0	2	3	1	0	0	0	1	0	0	0	0	26	10	0	0	3	26	1	3	0	0	0	9
ENSMUSG00000022052	Ppp2r2a	3	3	0	4	3	0	3	0	3	0	0	0	0	8	1	0	3	1	9	0	3	0	0	0	6
ENSMUSG00000022057	Adamdec1	0	0	6	9	0	0	0	0	1	15	0	0	0	20	6	0	2	0	16	5	11	0	0	16	0
ENSMUSG00000022066	Gm21685	1	0	0	3	0	0	0	0	4	0	0	3	0	9	1	0	0	0	1	1	0	0	0	2	0
ENSMUSG00000022075	Rhobtb2	0	0	5	1	0	0	0	0	1	0	0	0	0	0	0	0	0	0	4	0	6	0	0	0	1
ENSMUSG00000022089	Bin3	0	4	3	3	1	0	4	0	3	0	0	0	0	1	16	1	2	3	13	0	4	0	0	0	0
ENSMUSG00000022100	Xpo7	1	2	7	7	0	3	0	0	3	0	0	1	0	5	1	1	4	0	5	3	0	9	0	15	1
ENSMUSG00000022102	Dok2	0	0	0	0	0	0	0	0	2	15	0	0	0	0	0	0	0	0	0	0	0	0	0	0	0
ENSMUSG00000022106	Rcbtb2	1	0	3	8	0	0	0	0	4	0	0	1	0	5	0	0	0	0	5	0	1	0	0	0	0
ENSMUSG00000022108	Itm2b	14	7	15	46	11	1	36	22	19	0	10	25	0	69	57	11	1	18	51	0	30	4	0	0	8
ENSMUSG00000022109	Med4	0	0	0	0	0	0	0	0	3	0	0	0	0	2	1	0	0	0	1	0	2	0	0	0	0
ENSMUSG00000022110	Sucla2	7	0	0	0	5	2	2	6	0	0	0	1	7	6	2	1	0	4	14	0	0	0	0	0	0
ENSMUSG00000022136	Dnajc3	4	6	2	16	9	0	0	0	18	0	0	2	6	22	51	3	7	5	23	1	7	0	0	0	3
ENSMUSG00000022139	Mbnl2	9	14	8	14	3	0	7	0	20	0	0	5	0	17	0	0	8	1	21	9	6	11	0	0	3
ENSMUSG00000022141	Nipbl	16	17	19	22	20	0	9	0	27	4	11	4	0	35	0	14	8	12	25	5	75	7	3	1	22
ENSMUSG00000022148	Fyb	10	4	40	40	7	1	5	0	32	1	5	9	3	54	19	14	6	4	40	12	22	14	9	13	28
ENSMUSG00000022174	Dad1	20	15	8	21	9	11	16	0	15	0	4	23	0	35	18	11	12	16	37	15	25	9	19	2	9
ENSMUSG00000022180	Slc7a8	3	0	0	0	2	1	4	2	0	0	0	12	0	4	1	8	1	5	2	2	0	0	9	0	0
ENSMUSG00000022184	Fbxo4	1	0	6	10	3	0	2	11	7	2	0	5	2	8	3	3	3	2	8	2	2	2	19	2	4
ENSMUSG00000022185	Acin1	19	10	18	29	9	7	12	3	21	0	2	10	0	55	1	17	6	7	39	4	25	12	7	0	21
ENSMUSG00000022193	Psmb5	3	0	3	10	5	0	1	0	4	0	0	3	0	17	3	5	2	4	18	1	1	1	2	0	1
ENSMUSG00000022204	Ngdn	1	0	1	5	6	0	1	0	3	0	0	3	0	2	0	0	6	0	5	0	1	0	0	8	0
ENSMUSG00000022205	Sub1	12	1	5	19	4	0	1	0	17	0	2	8	5	44	17	1	12	3	39	11	26	0	0	1	1
ENSMUSG00000022214	Dcaf11	6	1	0	3	11	0	0	0	5	0	0	1	0	9	4	2	6	0	3	5	12	3	0	0	11
ENSMUSG00000022215	Fitm1	1	0	1	0	1	0	0	0	0	0	0	0	0	1	0	0	0	1	1	0	0	1	0	0	0
ENSMUSG00000022216	Psme1	13	16	14	53	37	0	19	1	14	7	4	26	0	58	58	9	20	12	37	18	13	15	2	0	11
ENSMUSG00000022219	Cideb	14	6	0	1	20	0	20	0	1	0	7	28	5	3	26	28	19	16	0	17	2	15	19	1	0
ENSMUSG00000022234	Cct5	2	3	16	0	3	0	0	0	4	0	0	6	0	9	1	0	8	7	11	4	7	13	0	0	0
ENSMUSG00000022235	Cmbl	0	0	0	5	0	0	1	0	0	0	9	9	0	1	0	4	3	3	3	9	0	0	17	0	0
ENSMUSG00000022241	Tars	5	9	0	0	0	0	0	0	2	0	0	12	0	3	1	0	6	0	4	0	3	0	0	0	3
ENSMUSG00000022255	Mtdh	16	13	8	27	8	0	15	0	15	0	13	7	0	24	4	10	8	2	41	20	39	6	8	0	19
ENSMUSG00000022283	Pabpc1	68	94	106	143	91	20	30	11	112	62	29	86	15	245	56	42	67	45	307	41	147	62	19	62	98
ENSMUSG00000022285	Ywhaz	22	5	11	13	21	0	35	0	11	0	1	28	1	31	28	18	11	5	27	1	8	18	0	0	13
ENSMUSG00000022292	Rrm2b	9	29	46	103	25	9	3	1	31	2	11	26	0	150	54	3	12	3	241	18	111	24	5	34	16
ENSMUSG00000022295	Atp6v1c1	0	0	1	0	6	0	3	0	0	0	0	1	0	0	19	0	0	0	2	4	4	1	0	0	0
ENSMUSG00000022312	Eif3h	5	15	19	15	20	0	2	0	11	0	0	15	0	31	0	4	1	1	44	15	17	20	3	10	2
ENSMUSG00000022336	Eif3e	5	5	5	10	8	0	0	0	6	0	4	5	0	27	7	0	0	10	28	0	24	0	0	0	7
ENSMUSG00000022354	Ndufb9	21	8	13	9	18	0	5	27	3	1	44	14	0	4	33	18	16	5	11	9	3	27	0	22	2
ENSMUSG00000022359	Wdyhv1	0	0	0	0	0	0	0	0	3	0	0	0	0	0	9	0	0	0	0	0	0	5	0	0	0
ENSMUSG00000022365	Derl1	3	0	0	5	6	0	1	0	0	0	0	4	0	12	17	2	0	1	7	0	2	0	0	0	4
ENSMUSG00000022377	Asap1	2	0	0	0	5	0	2	0	3	0	1	1	0	0	1	0	0	11	27	0	7	0	15	14	21
ENSMUSG00000022387	Brd1	3	2	1	7	8	0	3	0	7	0	0	4	0	4	25	4	2	7	5	4	7	0	0	1	6
ENSMUSG00000022391	Rangap1	4	2	1	5	0	0	0	0	12	0	0	8	0	16	2	0	0	0	22	2	8	9	1	0	11
ENSMUSG00000022407	Adsl	13	7	13	8	5	14	2	0	12	0	6	25	0	17	19	14	10	7	8	8	8	10	3	15	8
ENSMUSG00000022420	Dnal4	5	1	0	0	0	0	0	0	2	0	0	0	0	0	0	0	0	0	0	0	0	0	0	0	0
ENSMUSG00000022427	Tomm22	8	10	4	1	4	0	4	0	3	0	3	7	0	7	1	1	11	0	7	2	1	2	0	5	0
ENSMUSG00000022433	Csnk1e	0	0	0	10	0	0	0	0	4	0	0	0	0	4	9	0	0	0	6	0	3	0	0	0	2
ENSMUSG00000022437	Samm50	7	10	4	0	12	3	0	1	6	0	10	6	0	1	10	5	10	0	4	5	8	10	0	12	1
ENSMUSG00000022443	Myh9	17	10	20	33	10	6	8	23	56	6	1	17	1	60	34	2	11	10	71	3	70	0	0	3	42
ENSMUSG00000022450	Ndufa6	22	3	8	15	10	22	9	0	2	0	15	32	0	13	18	5	4	4	25	2	6	12	0	20	0
ENSMUSG00000022452	Smdt1	7	4	10	6	11	1	14	12	2	0	0	17	0	26	13	19	4	0	12	3	6	8	0	9	1
ENSMUSG00000022463	Srebf2	3	9	6	10	0	4	2	0	5	0	5	10	0	20	14	2	4	2	17	0	14	21	16	0	11
ENSMUSG00000022466	Rpap3	0	0	0	0	0	0	0	0	1	0	0	2	0	2	5	0	0	0	0	0	7	0	0	0	0
ENSMUSG00000022476	Polr3h	0	0	0	1	0	0	0	0	1	0	0	0	0	0	1	0	0	0	3	1	0	0	0	0	0
ENSMUSG00000022477	Aco2	31	8	0	13	49	31	21	0	15	24	32	27	0	20	94	28	13	11	6	11	5	29	21	9	0
ENSMUSG00000022479	Vdr	15	3	8	1	6	0	18	0	2	0	0	5	0	2	0	18	7	2	0	5	0	1	0	0	0
ENSMUSG00000022496	Tnfrsf17	0	0	0	0	0	0	0	0	0	0	0	0	0	0	1	0	0	0	0	0	0	0	0	0	0
ENSMUSG00000022498	Txndc11	2	1	1	3	1	0	5	1	4	0	1	3	0	9	1	1	5	4	14	2	4	4	0	1	1
ENSMUSG00000022500	Litaf	11	3	1	0	0	0	9	0	4	0	0	10	0	5	3	5	0	3	2	4	8	0	0	0	0
ENSMUSG00000022508	Bcl6	3	0	0	7	0	0	0	0	1	0	0	2	0	3	8	2	0	0	6	0	4	0	0	0	0
ENSMUSG00000022515	Anks3	0	0	2	1	4	0	7	0	5	0	0	0	0	14	32	1	0	0	5	0	10	0	0	0	0
ENSMUSG00000022517	Mgrn1	4	0	4	6	13	0	0	0	3	0	1	2	0	4	11	3	0	0	5	0	0	0	0	0	0
ENSMUSG00000022521	Crebbp	7	7	2	13	9	0	18	0	12	0	0	2	0	28	1	14	1	4	18	7	23	5	2	10	23
ENSMUSG00000022528	Hes1	0	1	14	8	1	0	0	0	2	0	0	0	0	8	2	4	7	0	24	0	14	0	0	7	15
ENSMUSG00000022536	Glyr1	2	0	2	7	0	1	6	0	3	0	0	4	0	7	1	5	0	2	3	0	0	0	1	0	0
ENSMUSG00000022540	Rogdi	4	0	18	17	1	0	0	0	11	5	6	2	0	31	24	1	0	0	14	0	14	0	10	0	6
ENSMUSG00000022546	Gpt	3	2	0	0	6	0	15	0	8	0	3	8	0	3	0	19	3	3	1	6	0	0	13	0	0
ENSMUSG00000022550	Adck5	0	0	3	0	26	0	3	0	1	0	0	3	0	0	9	1	16	1	0	0	0	0	0	0	0
ENSMUSG00000022552	Sharpin	5	0	0	2	1	5	11	1	4	0	0	4	0	16	1	0	0	2	2	0	0	0	0	0	8
ENSMUSG00000022553	Maf1	1	0	1	4	2	0	0	0	3	0	0	1	0	5	6	0	1	3	14	5	2	3	0	0	12
ENSMUSG00000022555	Dgat1	40	22	5	4	65	4	52	0	6	0	40	37	25	9	36	41	26	15	1	18	6	23	36	36	5
ENSMUSG00000022558	Mroh1	0	2	2	3	0	0	0	0	3	0	4	1	0	4	0	2	0	0	1	1	6	0	0	0	2
ENSMUSG00000022559	Fbxl6	3	0	3	0	1	0	6	0	1	0	0	1	0	7	2	0	0	0	6	0	4	8	8	0	14
ENSMUSG00000022565	Plec	3	2	8	4	36	4	22	0	8	0	3	8	1	21	19	16	0	34	4	2	5	10	25	1	4
ENSMUSG00000022568	Scrib	0	3	4	0	0	0	0	0	1	0	1	3	0	2	1	3	0	0	0	0	6	0	0	0	0
ENSMUSG00000022570	Tsta3	2	3	3	0	28	0	0	0	1	0	0	0	0	4	9	7	0	7	6	7	6	3	16	0	0
ENSMUSG00000022574	Naprt	8	0	0	2	10	0	4	0	2	0	0	11	0	4	15	14	5	7	5	1	1	11	9	0	0
ENSMUSG00000022575	Gsdmd	15	1	1	2	6	0	18	0	0	0	8	23	0	8	9	13	8	25	7	0	6	7	6	0	0
ENSMUSG00000022587	Ly6e	4	4	86	145	17	12	3	0	131	17	1	20	0	230	86	4	12	1	276	10	199	10	4	1	87
ENSMUSG00000022601	Zbtb11	1	0	0	4	1	0	0	0	2	0	0	0	0	1	1	0	0	5	6	0	0	0	0	0	0
ENSMUSG00000022607	Ptk2	0	0	0	0	18	0	0	0	2	0	0	3	0	5	15	0	0	4	2	0	1	4	0	0	0
ENSMUSG00000022635	Zcrb1	9	2	9	2	4	9	12	0	9	0	5	3	0	6	0	2	0	8	18	1	12	5	0	0	13
ENSMUSG00000022656	Pvrl3	6	7	0	1	0	0	0	0	1	0	6	7	0	0	5	8	7	0	2	3	0	0	10	0	0
ENSMUSG00000022664	Slc35a5	0	1	0	0	5	0	1	0	1	0	7	7	0	4	6	2	0	0	2	0	0	0	0	0	0
ENSMUSG00000022671	Mzt2	0	0	0	4	5	0	0	0	4	0	0	0	0	3	10	0	0	0	0	2	8	0	0	13	0
ENSMUSG00000022678	Nde1	0	0	2	4	4	0	0	0	1	0	0	0	0	0	1	0	0	0	2	0	0	0	0	0	0
ENSMUSG00000022679	Mpv17l	1	1	0	0	2	0	0	0	0	0	5	1	0	1	8	0	1	0	1	0	4	1	0	0	3
ENSMUSG00000022680	Pdxdc1	8	2	1	0	5	0	3	1	2	31	0	12	0	8	1	0	12	7	14	1	1	0	0	0	0
ENSMUSG00000022681	Ntan1	1	5	1	1	1	10	3	0	8	0	5	1	0	7	10	0	1	1	4	2	4	0	2	0	6
ENSMUSG00000022696	Sidt1	1	0	0	0	0	0	0	0	1	0	0	0	0	2	1	0	0	0	0	0	1	0	0	0	0
ENSMUSG00000022701	Ccdc191	0	2	0	0	0	0	0	0	2	0	0	1	0	0	2	0	0	0	4	0	4	0	0	0	7
ENSMUSG00000022708	Zbtb20	15	3	28	28	19	1	8	4	36	31	0	9	0	54	19	10	5	9	75	17	57	5	4	18	8
ENSMUSG00000022711	Pmm2	12	6	1	1	1	0	8	0	7	0	0	16	0	3	1	4	1	0	1	15	4	0	0	0	5
ENSMUSG00000022724	Mina	0	1	0	2	0	0	0	0	6	0	0	0	0	1	1	0	1	0	8	0	8	0	6	0	0
ENSMUSG00000022742	Cpox	0	4	0	3	1	0	1	0	2	1	3	1	0	2	12	6	1	4	11	0	2	5	0	0	6
ENSMUSG00000022744	Cldnd1	6	1	0	10	2	0	6	0	1	0	6	3	0	4	1	8	2	3	6	1	9	15	0	21	7
ENSMUSG00000022747	St3gal6	2	0	0	9	0	0	0	0	1	0	0	1	0	3	1	5	6	0	3	0	0	0	0	0	3
ENSMUSG00000022752	Tomm70a	7	0	0	3	8	0	1	0	1	0	0	8	0	11	0	1	6	0	4	0	10	3	0	0	0
ENSMUSG00000022753	Tmem30c	0	0	2	1	0	0	0	0	0	0	0	1	0	2	1	0	1	0	1	2	1	0	0	1	0
ENSMUSG00000022757	Tfg	18	4	0	2	12	0	7	0	0	0	0	5	0	4	12	9	2	4	3	0	0	7	5	0	0
ENSMUSG00000022758	P2rx6	0	0	0	0	0	0	0	0	0	0	0	0	0	0	14	0	0	0	0	0	0	0	0	0	0
ENSMUSG00000022768	Ccdc116	0	0	0	0	0	0	4	0	0	0	0	5	0	0	12	0	0	0	0	0	2	0	0	0	0
ENSMUSG00000022769	Sdf2l1	0	3	8	11	1	0	2	1	13	0	9	8	0	15	9	0	1	3	8	1	1	0	0	0	0
ENSMUSG00000022770	Dlg1	0	0	0	0	1	0	0	0	5	0	0	2	6	3	1	2	0	0	6	0	7	0	0	0	0
ENSMUSG00000022771	Ppil2	1	0	4	0	2	0	0	0	5	0	0	0	0	13	0	0	0	1	7	1	7	0	1	0	0
ENSMUSG00000022779	Top3b	1	2	6	2	3	0	5	0	1	0	7	0	0	1	2	1	0	1	7	0	0	0	0	0	21
ENSMUSG00000022781	Pak2	8	4	2	17	9	0	2	0	13	0	6	1	1	10	28	6	1	2	30	6	31	9	11	0	13
ENSMUSG00000022788	Fgd4	5	2	1	0	0	0	12	0	3	0	3	4	0	1	4	7	5	6	6	6	4	0	1	0	0
ENSMUSG00000022789	Dnm1l	1	6	4	1	3	0	0	0	4	0	0	2	0	18	13	4	3	2	16	5	13	6	0	1	4
ENSMUSG00000022791	Tnk2	1	2	0	10	5	0	2	0	6	1	1	1	0	7	15	1	5	3	4	1	0	9	11	0	0
ENSMUSG00000022799	Arhgap31	4	3	15	5	3	0	2	0	8	8	0	1	0	11	3	2	3	2	6	0	7	0	0	0	0
ENSMUSG00000022809	Nr1i2	1	0	0	0	7	2	2	0	1	0	4	7	0	5	11	11	2	3	0	0	0	7	0	0	0
ENSMUSG00000022812	Gsk3b	7	5	12	4	18	3	8	0	15	27	6	9	0	25	4	4	8	12	14	12	26	1	1	2	8
ENSMUSG00000022816	Fstl1	0	0	0	11	0	10	0	0	2	0	0	1	0	13	14	0	3	0	9	0	0	0	0	0	0
ENSMUSG00000022824	Muc13	123	66	0	4	127	22	83	7	31	3	48	149	0	33	124	136	43	75	5	21	4	15	16	20	6
ENSMUSG00000022831	Hcls1	0	1	21	32	0	0	0	0	16	0	0	0	0	19	12	0	0	1	26	0	11	0	0	0	20
ENSMUSG00000022836	Mylk	29	8	1	6	19	15	21	37	23	2	17	35	4	20	51	15	8	29	11	30	5	12	13	6	2
ENSMUSG00000022837	Iqcb1	15	18	19	36	28	33	23	11	34	16	33	30	11	44	118	39	39	16	35	12	22	14	7	12	27
ENSMUSG00000022841	Ap2m1	5	3	4	8	2	0	2	0	8	0	4	7	0	14	14	4	1	5	16	7	5	19	0	1	4
ENSMUSG00000022855	Senp2	3	0	0	3	1	0	6	0	2	0	0	0	0	4	5	0	0	0	1	8	2	0	0	1	7
ENSMUSG00000022856	Tmem41a	0	0	0	0	1	13	2	0	1	0	1	1	0	0	1	0	0	8	0	0	0	12	0	0	0
ENSMUSG00000022858	Tra2b	7	7	6	1	9	8	0	0	6	0	0	2	0	23	6	1	4	0	38	5	24	3	1	0	5
ENSMUSG00000022865	Cxadr	3	0	0	0	19	0	9	0	6	0	0	0	1	2	9	16	2	10	0	8	0	0	0	9	0
ENSMUSG00000022867	Usp25	0	0	0	9	0	0	8	0	1	0	0	0	0	18	1	6	0	6	6	0	8	0	0	0	3
ENSMUSG00000022884	Eif4a2	7	6	20	35	3	0	4	0	20	1	1	4	0	51	1	10	0	10	42	8	36	20	2	6	4
ENSMUSG00000022890	Atp5j	22	11	25	15	10	3	11	34	0	2	2	33	0	19	26	15	8	0	28	9	3	10	0	0	3
ENSMUSG00000022892	App	15	2	0	10	19	23	49	3	44	5	18	54	4	83	171	11	8	41	26	4	5	15	32	26	21
ENSMUSG00000022899	Slc15a2	0	0	0	0	0	0	0	0	0	0	0	0	0	0	1	0	0	0	40	9	0	0	0	0	0
ENSMUSG00000022906	Parp9	3	0	0	1	4	0	1	0	0	3	0	3	0	4	11	1	0	5	2	4	0	0	0	0	8
ENSMUSG00000022947	Cbr3	4	0	0	0	0	0	0	0	1	2	0	0	0	3	14	0	0	0	1	0	0	0	0	0	0
ENSMUSG00000022952	Runx1	0	0	5	8	5	0	0	0	9	0	0	0	0	6	2	0	0	0	5	0	8	0	0	0	0
ENSMUSG00000022956	Atp5o	37	37	11	10	15	19	22	4	17	0	6	46	0	14	31	16	18	18	41	2	11	19	15	1	0
ENSMUSG00000022961	Son	50	3	74	83	24	2	37	0	49	0	5	29	0	112	46	39	14	17	171	32	102	28	9	7	64
ENSMUSG00000022964	Tmem50b	0	0	0	3	3	3	0	0	1	0	1	3	0	5	12	0	0	0	0	0	1	0	0	0	0
ENSMUSG00000022965	Ifngr2	16	3	12	10	21	0	0	0	3	0	1	2	0	6	1	13	7	7	19	1	4	0	0	0	0
ENSMUSG00000022969	Il10rb	8	8	0	4	0	0	2	1	0	0	1	0	0	7	65	15	2	5	14	8	2	0	0	21	4
ENSMUSG00000022982	Sod1	25	1	9	15	34	2	34	0	16	0	11	39	1	46	72	41	7	10	21	3	27	24	25	22	13
ENSMUSG00000022983	Scaf4	4	2	2	10	3	0	0	0	1	0	0	0	0	5	8	0	5	0	3	2	6	1	0	8	0
ENSMUSG00000022992	Kansl2	0	0	1	1	3	0	0	0	6	0	0	2	0	14	0	1	0	1	5	0	1	1	0	4	0
ENSMUSG00000022994	Adcy6	7	2	5	0	1	0	3	0	2	0	0	12	0	4	1	2	2	1	1	3	0	15	0	0	3
ENSMUSG00000023004	Tuba1b	3	3	4	12	0	0	0	0	8	1	0	0	0	21	1	0	0	0	36	0	9	2	0	0	17
ENSMUSG00000023009	Nckap5l	0	0	0	2	0	0	0	0	0	0	0	0	0	2	1	0	0	0	2	0	0	0	0	0	0
ENSMUSG00000023010	Tmbim6	72	17	8	12	87	12	117	25	42	3	35	64	35	58	121	67	32	65	42	36	28	58	31	2	12
ENSMUSG00000023019	Gpd1	20	8	0	2	14	2	16	0	4	0	6	25	0	1	5	16	3	3	0	14	0	19	2	0	3
ENSMUSG00000023020	Cox14	12	4	5	6	7	0	0	0	2	0	1	3	0	15	12	3	2	7	5	1	3	0	0	0	1
ENSMUSG00000023021	Cers5	0	0	0	5	0	0	0	0	2	1	0	0	0	0	1	0	1	0	6	0	1	0	1	0	1
ENSMUSG00000023022	Lima1	19	15	28	13	32	2	23	0	34	13	32	45	3	21	27	20	15	16	38	17	23	21	16	10	10
ENSMUSG00000023025	Larp4	2	5	2	6	6	0	0	0	4	0	0	4	0	8	8	1	2	6	12	0	2	0	1	0	0
ENSMUSG00000023026	Dip2b	3	9	2	2	0	0	4	0	2	13	0	1	0	7	0	4	0	3	7	2	15	0	0	0	0
ENSMUSG00000023027	Atf1	0	2	0	0	4	0	0	0	0	0	0	3	0	6	1	0	0	2	7	0	0	0	0	1	3
ENSMUSG00000023030	Slc11a2	4	10	0	5	0	0	0	8	0	0	0	0	0	1	18	4	4	0	2	1	0	0	0	0	12
ENSMUSG00000023033	Scn8a	0	1	0	0	0	0	3	0	0	0	0	0	0	0	19	0	0	0	0	0	2	0	0	0	0
ENSMUSG00000023039	Krt7	1	5	2	0	1	0	0	0	1	0	6	3	0	2	0	0	0	0	0	18	0	23	0	0	0
ENSMUSG00000023043	Krt18	9	9	6	4	11	0	4	0	0	0	7	10	0	3	12	1	1	1	0	1	0	3	0	2	0
ENSMUSG00000023045	Soat2	15	7	1	2	11	1	5	1	1	0	1	3	0	2	16	13	3	10	0	0	0	2	0	4	0
ENSMUSG00000023048	Prr13	25	6	12	8	33	8	29	0	2	1	0	26	13	23	47	18	7	22	13	18	14	17	0	9	13
ENSMUSG00000023051	Tarbp2	0	5	1	2	0	0	3	0	9	0	0	1	0	3	20	1	0	2	5	0	1	0	0	0	7
ENSMUSG00000023052	Npff	0	0	0	0	0	0	0	0	0	0	0	0	0	0	6	0	0	0	0	0	0	0	0	0	0
ENSMUSG00000023057	Fabp2	340	37	18	2	175	24	292	0	17	3	51	48	6	14	225	962	43	108	0	42	1	15	7	0	0
ENSMUSG00000023067	Cdkn1a	22	7	0	5	21	5	26	12	2	2	13	9	18	17	1	22	8	22	4	20	3	18	9	0	0
ENSMUSG00000023068	Nus1	1	0	0	5	3	0	0	0	1	0	0	8	4	5	9	8	0	0	7	0	0	15	0	0	9
ENSMUSG00000023087	Noct	5	0	1	5	6	0	4	0	1	1	0	0	0	1	7	1	2	0	0	0	1	0	3	0	10
ENSMUSG00000023089	Ndufa5	38	10	2	6	32	1	16	0	4	1	0	13	1	11	39	20	7	7	28	0	1	12	7	16	4
ENSMUSG00000023104	Rfc2	1	1	5	11	6	0	1	1	8	1	0	5	9	8	1	0	1	0	20	2	6	0	0	0	5
ENSMUSG00000023106	Denr	4	0	0	4	1	0	3	0	2	31	0	0	0	11	19	0	1	1	9	4	10	0	1	0	10
ENSMUSG00000023118	Sympk	1	0	7	1	1	2	0	0	7	0	0	1	0	15	0	3	1	4	8	1	4	0	0	0	4
ENSMUSG00000023132	Gzma	6	4	0	0	15	0	6	0	8	0	0	1	0	0	43	0	3	0	1	0	0	7	0	0	0
ENSMUSG00000023150	Ivns1abp	2	21	18	6	1	1	0	0	24	0	0	6	0	14	12	5	16	23	14	8	13	13	0	16	7
ENSMUSG00000023170	Gps2	1	2	9	7	1	0	0	0	11	0	0	1	0	12	2	4	11	1	11	0	9	2	0	0	14
ENSMUSG00000023175	Bsg	54	24	21	30	52	47	32	11	25	1	36	31	0	42	90	36	15	10	19	5	24	26	29	28	7
ENSMUSG00000023206	Il15ra	1	5	4	0	0	0	0	0	0	0	0	0	0	0	18	1	0	2	0	0	6	0	12	0	0
ENSMUSG00000023224	Serping1	2	0	18	0	3	0	0	0	14	0	0	0	0	28	25	0	1	0	34	6	16	0	0	0	1
ENSMUSG00000023232	Serinc2	2	0	0	5	4	0	8	0	1	0	2	5	0	5	23	2	0	0	6	2	10	0	0	0	5
ENSMUSG00000023235	Ccl25	72	25	0	2	86	11	31	0	47	0	27	70	4	35	84	36	21	33	0	11	1	45	30	8	3
ENSMUSG00000023243	Kcnk5	0	0	0	0	2	0	1	0	0	0	0	0	0	4	12	4	0	0	2	0	0	0	0	0	0
ENSMUSG00000023247	Guca2a	14	14	4	5	112	2	115	16	8	1	37	76	2	20	36	72	67	188	0	44	2	45	44	1	1
ENSMUSG00000023259	Slc26a6	22	3	1	1	42	6	3	0	0	0	13	7	0	4	15	24	0	22	0	7	0	10	5	0	1
ENSMUSG00000023262	Acy1	17	3	1	0	4	4	0	0	0	0	11	12	0	3	11	6	0	5	2	7	1	1	9	0	0
ENSMUSG00000023272	Creld2	9	1	5	4	6	0	1	0	0	0	0	6	15	5	1	2	6	0	8	0	0	1	0	11	0
ENSMUSG00000023307	March5	5	3	14	0	0	0	3	0	4	0	0	0	0	2	1	0	4	2	5	1	4	0	0	0	0
ENSMUSG00000023367	Tmem176a	3	8	31	44	9	0	2	0	44	0	7	14	0	57	38	0	5	0	65	3	33	15	12	0	18
ENSMUSG00000023393	Slc17a9	48	35	12	12	34	9	14	9	55	7	27	27	5	53	1	12	4	9	13	13	30	16	12	7	9
ENSMUSG00000023452	Pisd	0	2	7	6	6	1	3	8	13	2	0	9	0	8	3	3	8	27	20	8	7	9	2	6	14
ENSMUSG00000023456	Tpi1	23	12	10	1	33	16	25	0	6	2	13	27	1	21	23	28	4	5	10	13	2	16	6	14	4
ENSMUSG00000023495	Pcbp4	0	0	0	0	0	0	0	0	0	0	5	0	0	0	1	0	0	0	0	0	0	0	0	0	0
ENSMUSG00000023723	Mrps23	0	2	0	0	5	6	4	0	2	0	0	0	0	10	12	0	4	0	6	0	4	12	0	3	0
ENSMUSG00000023755	Rhebl1	3	0	2	2	1	0	0	0	0	0	0	0	0	2	1	2	0	0	1	5	0	0	0	0	0
ENSMUSG00000023795	Pisd-ps2	4	1	9	17	7	2	1	0	22	4	5	3	0	27	18	4	3	2	13	2	22	7	0	11	5
ENSMUSG00000023830	Igf2r	6	0	0	2	0	0	2	0	0	0	0	4	0	1	16	0	0	0	2	0	5	4	1	0	0
ENSMUSG00000023861	Mpc1	2	0	2	2	1	0	3	0	1	0	0	4	0	4	8	1	0	0	7	2	0	0	0	0	0
ENSMUSG00000023883	Phf10	4	1	9	0	0	0	0	0	7	0	0	0	0	7	19	0	0	0	9	0	0	0	0	0	0
ENSMUSG00000023903	Mmp25	0	0	0	0	0	0	1	0	2	0	0	0	0	0	10	0	0	0	0	0	0	1	0	0	0
ENSMUSG00000023904	Hcfc1r1	4	3	4	9	3	1	0	0	8	0	1	8	0	7	7	3	0	5	3	5	4	0	1	9	3
ENSMUSG00000023913	Pla2g7	0	0	11	19	0	0	0	0	9	0	0	0	0	50	11	0	0	0	27	0	10	4	0	0	11
ENSMUSG00000023923	Tbc1d5	0	0	0	1	0	0	0	0	4	0	0	0	0	0	1	0	1	0	4	0	0	0	0	0	0
ENSMUSG00000023927	Satb1	0	1	4	14	0	10	0	0	16	0	0	0	0	9	0	0	0	0	23	0	16	0	2	0	1
ENSMUSG00000023932	Cdc5l	5	0	4	7	2	0	4	0	6	0	0	8	0	16	2	0	0	0	9	0	8	1	0	2	0
ENSMUSG00000023939	Mrpl14	2	1	0	9	2	0	7	0	2	0	0	7	0	6	19	5	0	0	4	0	0	5	9	2	0
ENSMUSG00000023944	Hsp90ab1	41	90	64	110	60	25	9	0	145	40	23	55	0	291	69	17	73	16	319	58	246	95	3	88	138
ENSMUSG00000023947	Nfkbie	0	1	0	4	0	0	0	0	2	0	0	0	0	3	14	0	3	0	11	8	0	0	0	0	0
ENSMUSG00000023952	Gtpbp2	2	0	3	4	10	0	10	0	7	0	0	3	1	8	1	5	6	7	10	2	12	11	16	3	2
ENSMUSG00000023959	Clic5	26	9	1	0	23	0	19	0	0	0	22	14	0	0	1	15	0	9	0	3	1	0	14	0	0
ENSMUSG00000023965	Fbxl17	1	7	0	0	0	0	4	0	4	0	0	0	0	0	12	0	0	3	6	0	1	0	0	0	0
ENSMUSG00000023971	Rrp36	0	1	0	1	0	0	2	0	7	0	0	1	0	4	5	0	1	0	2	0	0	0	0	1	2
ENSMUSG00000023973	Cnpy3	2	0	0	2	0	0	0	0	0	0	0	0	0	6	0	0	0	0	8	0	0	0	0	0	0
ENSMUSG00000023977	Ubr2	0	1	0	9	0	0	1	0	15	5	9	1	0	7	1	1	1	0	6	4	9	6	5	1	2
ENSMUSG00000023994	Nfya	0	1	4	0	0	0	0	0	4	0	4	9	0	6	12	0	0	0	8	0	3	0	0	0	5
ENSMUSG00000024002	Brd4	6	0	11	4	1	5	5	0	12	0	6	2	0	16	15	6	0	3	32	5	11	9	1	5	5
ENSMUSG00000024006	Stk38	3	7	8	9	12	0	7	0	21	0	0	8	0	21	9	9	2	16	21	6	20	0	1	1	23
ENSMUSG00000024012	Mtch1	2	2	0	3	9	0	6	0	5	0	1	6	0	7	1	4	7	7	8	3	22	0	0	1	1
ENSMUSG00000024014	Pim1	6	0	4	6	7	5	4	0	9	0	0	4	0	10	8	6	9	4	12	6	6	7	1	6	5
ENSMUSG00000024018	Ccdc167	3	2	11	1	0	0	0	0	0	0	0	0	0	0	1	0	0	0	10	0	0	0	0	0	0
ENSMUSG00000024026	Glo1	0	1	3	4	2	0	0	0	0	0	1	7	0	2	7	6	7	6	1	4	5	1	0	0	0
ENSMUSG00000024029	Tff3	79	9	4	3	72	10	19	0	0	1	42	43	23	20	113	43	26	20	0	17	0	9	0	2	7
ENSMUSG00000024030	Abcg1	0	0	0	2	0	0	0	0	4	0	0	0	0	0	1	0	0	0	0	0	0	0	0	0	6
ENSMUSG00000024036	Slc37a1	0	3	1	2	5	0	10	0	2	0	0	1	0	5	8	2	0	4	0	0	1	0	0	0	0
ENSMUSG00000024038	Ndufv3	15	7	2	10	25	5	0	0	9	0	1	20	0	20	48	11	6	0	10	9	3	18	1	16	0
ENSMUSG00000024044	Epb41l3	26	1	6	2	24	20	10	0	1	0	23	6	0	5	13	35	11	8	0	6	0	1	1	0	0
ENSMUSG00000024045	Akap8	2	0	0	7	8	0	0	0	9	0	11	2	0	14	14	1	2	0	17	0	12	5	1	0	0
ENSMUSG00000024048	Myl12a	8	9	12	18	7	0	1	0	7	15	7	6	1	27	17	2	10	27	52	0	13	11	0	0	4
ENSMUSG00000024054	Smchd1	0	0	2	6	0	3	0	0	18	0	0	3	1	16	7	6	1	3	29	0	23	0	8	0	7
ENSMUSG00000024063	Lbh	0	0	5	21	0	0	0	0	7	0	0	0	0	22	9	0	2	3	18	0	9	0	0	0	17
ENSMUSG00000024065	Ehd3	0	0	5	0	0	0	0	0	1	0	0	0	0	2	7	0	0	0	1	0	2	0	0	0	2
ENSMUSG00000024066	Xdh	11	8	0	2	21	0	57	0	1	1	5	14	20	9	6	24	3	7	2	5	3	3	8	0	1
ENSMUSG00000024067	Dpy30	0	0	0	0	0	0	0	0	1	0	0	3	0	3	8	0	2	0	4	0	0	0	0	0	3
ENSMUSG00000024068	Spast	2	0	8	5	0	0	0	0	1	0	0	1	1	0	0	1	0	3	2	0	2	0	0	0	3
ENSMUSG00000024069	Slc30a6	0	1	2	1	5	0	0	0	0	0	0	1	0	7	1	0	0	0	3	0	0	0	0	0	0
ENSMUSG00000024070	Prkd3	0	0	8	8	0	9	7	0	5	0	0	0	0	12	2	0	0	0	13	0	5	0	0	0	3
ENSMUSG00000024073	Birc6	9	10	7	19	6	12	8	3	16	41	0	17	0	27	1	1	7	14	24	0	27	10	8	10	14
ENSMUSG00000024074	Crim1	4	1	0	0	6	0	7	0	5	0	0	3	1	2	9	2	5	0	1	0	0	9	2	1	0
ENSMUSG00000024077	Strn	0	2	0	3	0	0	0	0	0	0	0	0	0	1	9	1	1	0	3	0	1	0	0	0	9
ENSMUSG00000024079	Eif2ak2	5	9	1	0	0	7	5	0	4	0	0	3	0	1	12	3	0	3	5	0	1	2	0	4	1
ENSMUSG00000024085	Man2a1	2	3	1	5	5	3	0	0	2	0	0	5	0	9	11	2	0	5	11	6	0	3	0	0	0
ENSMUSG00000024091	Vapa	2	0	0	8	1	0	6	0	2	0	6	4	0	2	0	5	0	11	5	0	3	0	0	0	0
ENSMUSG00000024095	Hnrnpll	3	2	1	1	3	0	1	0	12	21	0	0	0	5	1	0	0	0	4	3	0	3	0	0	0
ENSMUSG00000024096	Ralbp1	6	10	0	15	8	0	13	1	10	35	1	18	1	20	25	3	5	3	29	14	14	5	1	0	0
ENSMUSG00000024097	Srsf7	6	6	0	10	3	0	0	0	8	0	0	0	0	14	24	0	1	0	12	1	0	1	0	0	4
ENSMUSG00000024099	Ndufv2	0	3	6	5	10	4	11	2	5	0	10	19	0	11	22	11	10	1	17	0	0	2	0	0	0
ENSMUSG00000024101	Wash1	8	0	0	0	0	0	1	0	0	0	0	0	0	3	0	2	1	0	6	0	4	0	0	0	8
ENSMUSG00000024109	Nrxn1	2	1	1	0	1	3	0	0	4	0	1	0	0	4	1	0	0	0	7	2	4	1	0	3	1
ENSMUSG00000024112	Cacna1h	0	0	0	0	0	0	0	0	3	0	0	0	0	0	8	0	0	0	1	0	0	0	0	0	0
ENSMUSG00000024122	Pdpk1	3	0	0	1	7	0	10	0	3	1	1	0	0	2	36	4	0	0	11	8	5	5	0	7	1
ENSMUSG00000024124	Prss30	12	4	0	0	1	0	2	0	1	0	0	0	0	4	16	8	2	3	3	0	0	0	0	0	2
ENSMUSG00000024131	Slc3a1	2	2	0	0	8	7	13	12	3	0	3	3	2	2	1	6	0	4	0	0	0	4	0	0	0
ENSMUSG00000024132	Eci1	6	3	4	2	9	1	4	0	1	2	1	7	0	0	11	4	0	0	2	1	5	9	5	0	1
ENSMUSG00000024135	Srbd1	0	0	0	3	0	0	0	0	3	0	5	0	0	6	42	0	0	0	0	0	0	0	0	0	0
ENSMUSG00000024136	Dnase1l2	0	0	0	3	0	0	0	0	0	0	0	0	0	0	1	0	0	0	0	0	0	0	0	0	0
ENSMUSG00000024142	Mlst8	3	0	0	3	0	0	0	0	1	0	0	3	0	0	9	0	0	0	0	0	0	4	0	0	0
ENSMUSG00000024146	Cript	2	2	13	5	13	0	6	0	2	0	0	15	0	4	31	7	3	2	7	1	0	0	0	1	0
ENSMUSG00000024163	Mapk8ip3	2	1	0	3	6	0	0	1	7	0	0	2	0	1	4	2	0	0	9	0	8	0	0	0	0
ENSMUSG00000024164	C3	0	5	40	58	4	0	1	0	10	0	0	1	0	66	17	0	1	0	61	1	46	2	0	1	18
ENSMUSG00000024165	Hn1l	3	1	1	0	0	0	3	0	0	0	8	0	0	0	0	0	0	0	0	2	0	0	0	0	0
ENSMUSG00000024187	Fam234a	21	8	5	2	16	5	23	1	10	0	5	41	0	3	1	31	13	26	0	7	0	17	8	12	1
ENSMUSG00000024188	Luc7l	9	7	12	22	8	1	2	0	9	4	0	9	2	17	2	4	5	8	48	6	16	11	1	21	19
ENSMUSG00000024194	Cuta	5	14	4	12	17	1	0	0	9	0	4	7	12	17	21	0	2	1	13	4	24	14	4	13	1
ENSMUSG00000024197	Plin3	32	4	9	0	31	0	60	1	6	1	13	19	0	10	26	31	9	12	7	0	0	30	0	1	0
ENSMUSG00000024201	Kdm4b	1	0	8	2	4	0	1	0	0	0	0	0	0	1	1	0	0	0	11	0	4	0	9	0	0
ENSMUSG00000024205	Rpl36-ps2	17	42	100	76	38	4	10	16	78	2	22	58	0	147	29	3	23	11	290	25	170	63	17	60	24
ENSMUSG00000024208	Uqcc2	1	1	0	1	4	0	0	0	0	0	0	2	0	6	0	0	3	0	5	0	4	0	0	0	0
ENSMUSG00000024212	Mllt1	0	0	1	1	2	0	0	0	0	0	0	1	0	1	2	0	0	0	3	0	3	0	5	0	0
ENSMUSG00000024222	Fkbp5	0	0	9	1	0	0	0	0	8	1	0	0	0	5	0	0	0	0	3	0	7	0	0	0	4
ENSMUSG00000024240	Epc1	4	1	0	0	0	0	1	0	0	14	0	1	0	10	7	3	0	0	9	5	4	1	0	0	0
ENSMUSG00000024242	Map4k3	0	0	0	3	0	0	0	0	0	0	0	2	0	1	1	0	0	1	3	0	0	0	0	0	0
ENSMUSG00000024248	Cox7a2l	7	5	17	16	12	0	0	0	12	0	14	22	0	66	27	4	6	2	27	4	26	33	0	8	8
ENSMUSG00000024259	Slc25a46	4	0	0	3	3	0	0	0	0	1	0	3	0	5	16	0	0	3	2	0	1	0	0	7	7
ENSMUSG00000024269	Tpgs2	1	0	0	0	0	0	0	0	0	0	0	0	0	1	1	0	0	0	2	0	0	0	0	0	0
ENSMUSG00000024277	Mapre2	3	0	3	0	5	0	0	0	3	1	0	2	0	5	18	1	4	0	4	7	8	0	0	0	15
ENSMUSG00000024283	Wac	17	1	3	21	7	12	12	0	5	0	18	15	1	14	1	0	1	1	21	12	15	1	7	2	11
ENSMUSG00000024290	Rock1	23	10	27	12	22	1	7	0	16	3	27	8	0	45	17	11	13	8	48	10	19	2	2	1	11
ENSMUSG00000024292	Cyp4f14	27	10	0	0	23	0	9	0	5	0	1	15	0	3	2	54	6	14	0	9	0	9	7	10	1
ENSMUSG00000024294	Mib1	2	2	0	6	0	0	0	0	2	0	1	0	0	2	3	0	0	1	5	4	0	7	0	0	2
ENSMUSG00000024308	Tapbp	41	27	19	43	63	2	55	7	55	39	37	35	10	82	49	28	46	47	31	18	31	26	34	2	33
ENSMUSG00000024309	Pfdn6	0	0	0	0	9	0	0	0	1	0	0	5	0	3	10	3	0	0	6	2	0	0	0	0	0
ENSMUSG00000024313	Mep1b	29	8	1	0	29	15	24	0	2	0	8	55	0	4	55	61	9	15	1	2	1	0	39	13	0
ENSMUSG00000024317	Rnf138	0	0	0	1	0	3	0	0	0	0	0	1	0	2	21	0	0	0	0	3	0	1	0	0	0
ENSMUSG00000024319	Vps52	4	0	0	1	0	0	2	0	0	0	0	2	0	1	10	6	0	7	5	0	0	0	0	0	0
ENSMUSG00000024330	Col11a2	0	0	0	0	0	0	0	0	1	0	0	0	0	0	1	0	0	0	0	0	0	0	0	0	0
ENSMUSG00000024335	Brd2	7	0	12	36	10	1	3	31	14	1	16	2	0	45	15	1	10	7	25	1	8	2	24	18	5
ENSMUSG00000024338	Psmb8	5	2	12	23	31	0	22	0	19	2	1	31	8	42	55	12	3	4	50	15	27	17	3	20	3
ENSMUSG00000024339	Tap2	9	2	6	10	11	2	5	0	17	1	13	12	0	21	30	7	3	9	26	1	16	7	9	0	10
ENSMUSG00000024340	Btnl2	0	2	0	0	13	0	7	0	0	0	0	9	0	1	1	3	0	15	3	0	0	1	0	0	0
ENSMUSG00000024346	Pfdn1	10	0	0	2	0	0	4	0	1	0	1	8	0	4	11	3	0	0	8	3	7	0	0	14	0
ENSMUSG00000024349	Tmem173	1	0	7	9	0	0	0	0	4	10	0	0	0	14	1	0	0	0	20	0	7	0	0	0	0
ENSMUSG00000024350	Dnajc18	0	0	0	3	0	0	0	0	3	0	0	0	0	4	1	0	0	0	0	0	0	0	0	0	0
ENSMUSG00000024353	Mzb1	0	0	9	5	0	0	0	0	18	1	0	14	0	47	50	0	0	2	58	11	13	0	2	0	0
ENSMUSG00000024354	Slc23a1	10	12	2	18	4	1	17	2	10	4	1	23	0	5	4	12	1	3	3	2	3	0	1	11	3
ENSMUSG00000024359	Hspa9	6	8	6	7	13	0	2	0	12	0	0	5	0	28	8	4	6	0	10	7	5	6	0	2	2
ENSMUSG00000024360	Etf1	8	1	0	3	8	0	13	0	0	0	0	0	0	5	0	0	12	0	7	1	13	2	6	0	1
ENSMUSG00000024371	C2	0	0	0	0	0	0	0	0	0	0	0	0	0	0	1	0	0	0	0	0	0	0	0	0	0
ENSMUSG00000024382	Ercc3	0	0	0	3	0	0	0	0	0	0	0	0	0	0	3	0	2	0	6	0	10	0	0	1	0
ENSMUSG00000024387	Csnk2b	4	4	6	4	2	0	1	0	7	0	0	4	0	4	21	1	0	5	9	0	16	3	0	1	0
ENSMUSG00000024388	Myo7b	18	2	0	0	19	0	10	0	3	0	2	13	6	2	13	29	11	20	0	21	0	2	10	0	0
ENSMUSG00000024392	Bag6	3	0	2	10	0	0	0	0	4	0	0	14	0	4	12	10	1	0	14	0	11	6	0	9	6
ENSMUSG00000024393	Prrc2a	1	6	0	14	2	0	3	1	18	3	0	4	0	18	2	6	5	4	27	6	15	0	0	2	13
ENSMUSG00000024397	Aif1	0	3	14	15	1	0	0	0	7	10	0	3	0	29	9	0	0	0	19	0	17	2	1	0	9
ENSMUSG00000024399	Ltb	1	3	24	75	3	0	0	0	50	3	0	0	0	95	3	0	0	2	113	1	94	0	0	0	22
ENSMUSG00000024402	Lta	0	0	0	5	0	0	0	0	0	0	0	0	0	14	1	0	0	0	5	0	13	0	1	0	0
ENSMUSG00000024404	Riok3	4	6	8	1	6	0	7	0	7	0	10	7	16	2	15	0	1	11	6	11	9	0	0	0	0
ENSMUSG00000024413	Npc1	4	7	8	2	4	0	11	0	4	3	7	1	0	4	20	3	5	9	4	3	3	0	7	12	0
ENSMUSG00000024421	Lama3	4	4	1	0	0	0	8	0	1	0	3	4	0	0	2	0	0	10	6	3	1	0	1	0	2
ENSMUSG00000024426	Atat1	5	2	1	1	5	0	2	0	6	0	1	2	0	2	11	0	0	0	3	8	1	0	0	4	0
ENSMUSG00000024431	Nr3c1	0	8	11	12	2	0	8	0	3	0	4	1	2	8	38	4	5	12	15	2	13	7	0	0	0
ENSMUSG00000024446	Rpp21	2	5	0	5	0	0	0	0	8	0	2	2	0	8	7	0	0	4	10	0	17	13	0	0	0
ENSMUSG00000024474	Ik	0	0	17	4	4	1	6	0	10	0	5	8	0	8	2	0	1	2	18	0	0	0	0	0	15
ENSMUSG00000024483	Ankhd1	21	6	18	13	11	3	11	25	19	2	3	6	0	29	2	5	3	3	27	6	19	4	10	9	2
ENSMUSG00000024486	Hbegf	2	2	2	1	9	0	0	0	0	0	0	1	0	0	0	9	0	0	0	0	0	0	0	0	0
ENSMUSG00000024487	Yipf5	7	0	0	5	15	0	15	6	7	0	0	10	0	11	2	6	6	3	9	0	3	0	0	3	1
ENSMUSG00000024493	Lars	1	0	0	6	9	0	0	5	1	0	9	0	0	2	14	0	4	0	8	9	9	0	0	0	0
ENSMUSG00000024500	Ppp2r2b	0	0	0	0	0	0	0	0	0	0	0	0	0	1	1	0	0	0	0	1	0	0	0	0	0
ENSMUSG00000024503	Spink1	115	18	3	1	92	36	111	0	12	3	49	60	6	11	60	212	8	15	1	13	0	32	12	0	1
ENSMUSG00000024507	Hsd17b4	26	26	16	21	15	2	15	42	24	8	4	12	1	44	46	15	17	16	23	13	7	19	12	10	8
ENSMUSG00000024515	Smad4	7	0	2	14	3	0	7	0	1	0	0	0	0	10	4	12	4	1	13	3	10	0	0	0	5
ENSMUSG00000024516	Sec11c	6	1	3	12	2	0	0	0	6	0	1	11	0	22	5	1	0	0	20	5	0	21	0	1	0
ENSMUSG00000024521	Pmaip1	3	0	5	4	1	0	7	0	3	0	2	0	0	9	1	6	8	8	3	6	8	11	1	0	0
ENSMUSG00000024524	Gnal	1	0	1	0	0	0	1	0	0	0	0	0	1	1	1	0	0	0	3	0	0	1	0	0	0
ENSMUSG00000024556	Me2	36	7	6	0	14	0	7	0	8	0	1	20	0	3	14	37	13	9	6	10	2	19	20	2	0
ENSMUSG00000024566	Atp9b	2	0	0	2	0	2	0	0	5	0	0	1	0	5	1	0	2	0	0	4	2	0	1	0	0
ENSMUSG00000024570	Rbfa	0	0	0	0	1	0	0	0	1	0	0	0	0	2	15	0	0	0	4	7	4	0	0	0	0
ENSMUSG00000024575	Pde6a	0	6	3	1	8	39	6	1	6	6	6	1	1	4	2	161	133	33	0	1	44	1	25	11	1
ENSMUSG00000024576	Csnk1a1	11	15	5	29	14	3	29	0	9	0	22	21	4	46	33	13	10	22	31	8	44	10	18	7	8
ENSMUSG00000024581	Napg	0	1	0	0	0	0	5	0	0	0	7	0	0	5	1	0	0	0	3	0	15	0	0	0	0
ENSMUSG00000024583	Txnl1	4	1	0	3	0	0	1	0	3	0	0	4	0	1	11	3	0	0	6	0	0	0	0	0	1
ENSMUSG00000024587	Nars	16	11	0	14	16	1	8	0	5	20	11	21	0	10	12	7	14	3	21	7	5	20	0	0	0
ENSMUSG00000024592	C330018D20Rik	0	0	0	0	0	0	1	0	0	0	0	0	0	2	2	0	1	0	5	3	2	0	0	0	0
ENSMUSG00000024594	Prrc1	0	0	5	5	7	0	2	0	5	0	1	0	0	0	2	5	1	0	9	3	2	0	0	7	0
ENSMUSG00000024603	Dctn4	0	0	0	0	0	0	1	0	0	0	3	0	0	2	3	3	4	0	4	0	5	0	0	0	2
ENSMUSG00000024604	Rbm22	0	0	6	2	0	0	0	0	5	0	0	0	0	9	1	3	4	5	20	0	15	8	0	0	0
ENSMUSG00000024608	Rps14	16	63	117	167	32	7	8	1	76	77	39	39	20	207	40	15	55	27	405	24	183	64	10	25	46
ENSMUSG00000024610	Cd74	150	39	296	391	134	33	114	11	359	59	56	169	10	890	405	72	28	74	1002	59	513	128	79	34	356
ENSMUSG00000024621	Csf1r	0	1	17	23	0	0	3	0	8	0	0	0	0	28	15	0	0	1	14	3	11	0	0	2	30
ENSMUSG00000024639	Gnaq	4	3	5	13	7	6	0	20	8	1	2	14	0	22	24	0	1	1	2	0	1	4	7	0	5
ENSMUSG00000024644	Cndp2	50	7	7	4	31	2	16	0	5	0	8	16	0	4	25	32	4	3	7	0	5	3	0	11	0
ENSMUSG00000024646	Cyb5a	29	13	0	1	10	7	12	0	7	0	19	17	0	29	12	32	2	21	7	14	9	4	0	1	5
ENSMUSG00000024659	Anxa1	0	1	1	1	0	0	0	0	3	0	0	0	0	2	1	0	0	0	6	0	0	0	0	0	0
ENSMUSG00000024661	Fth1	88	45	190	128	149	14	79	2	60	78	28	96	0	261	242	112	30	57	293	48	116	104	11	9	62
ENSMUSG00000024664	Fads3	0	0	0	0	0	0	0	0	1	0	0	0	0	0	1	0	0	0	0	0	3	0	0	0	0
ENSMUSG00000024669	Cd5	2	0	0	0	0	0	0	0	0	0	0	0	0	0	11	0	0	0	2	0	1	0	0	0	0
ENSMUSG00000024683	Mrpl16	0	4	0	3	1	0	0	0	7	0	0	7	0	4	8	0	2	1	4	8	7	0	0	0	0
ENSMUSG00000024687	Osbp	9	0	0	6	3	0	0	0	3	0	4	12	0	11	1	0	1	0	5	9	13	1	0	0	0
ENSMUSG00000024691	Fam111a	0	0	5	9	0	0	6	0	5	22	0	0	0	16	6	0	0	0	45	0	22	0	0	0	1
ENSMUSG00000024712	Rfk	18	8	0	8	30	0	20	15	4	0	0	8	0	4	17	36	1	18	0	0	0	7	1	1	0
ENSMUSG00000024713	Pcsk5	15	6	0	1	21	1	19	0	2	0	6	10	33	1	1	12	2	10	2	13	0	9	7	0	0
ENSMUSG00000024725	Ostf1	0	9	3	15	0	0	16	0	1	0	0	3	0	15	13	2	1	0	34	1	15	0	0	0	13
ENSMUSG00000024731	Ms4a10	30	2	2	1	39	0	36	1	3	0	19	39	33	3	24	35	19	29	1	24	0	41	11	15	3
ENSMUSG00000024732	Ccdc86	0	1	1	5	0	1	0	0	0	1	0	5	0	4	0	0	0	0	4	0	6	0	2	0	2
ENSMUSG00000024737	Slc15a3	0	0	23	4	0	0	0	0	7	0	0	0	0	3	1	0	0	0	6	0	13	0	0	0	0
ENSMUSG00000024740	Ddb1	4	6	8	3	13	0	7	0	7	9	0	5	0	22	1	11	4	4	25	0	16	6	9	1	3
ENSMUSG00000024750	Zfand5	3	7	8	1	0	0	4	0	1	0	6	2	0	2	17	0	1	0	1	3	11	0	0	0	3
ENSMUSG00000024758	Rtn3	5	6	0	5	12	0	3	0	12	16	4	6	0	13	14	7	11	6	7	0	0	0	1	0	0
ENSMUSG00000024759	Atl3	0	6	0	1	0	0	0	0	0	0	8	4	0	4	17	0	0	1	11	0	2	0	0	0	2
ENSMUSG00000024767	Otub1	7	2	0	1	3	0	6	0	1	0	10	3	0	4	1	4	0	0	9	0	5	0	0	0	7
ENSMUSG00000024769	Cdc42bpg	1	0	0	0	0	0	1	0	1	0	0	5	0	2	5	5	0	1	1	5	0	0	0	0	1
ENSMUSG00000024772	Ehd1	3	0	2	1	8	0	4	0	4	0	3	19	0	3	1	5	6	7	8	0	2	10	0	0	12
ENSMUSG00000024773	Atg2a	1	2	5	0	6	0	0	0	2	0	0	0	0	4	1	0	0	1	2	4	11	0	0	0	5
ENSMUSG00000024777	Ppp2r5b	3	3	0	4	2	0	1	0	0	0	0	4	0	0	0	1	0	0	0	0	0	0	0	0	7
ENSMUSG00000024780	Cdc37l1	0	3	0	1	0	0	0	2	5	20	0	0	0	9	13	0	3	0	15	0	2	8	0	0	0
ENSMUSG00000024782	Ak3	8	2	8	0	4	0	8	18	5	0	0	9	0	4	7	9	0	1	4	12	6	3	0	0	0
ENSMUSG00000024789	Jak2	5	1	5	13	8	0	15	0	5	44	6	1	1	11	13	3	0	5	10	0	7	3	1	0	4
ENSMUSG00000024793	Tnfrsf25	0	0	6	2	0	0	0	0	5	0	0	0	0	4	1	0	0	0	4	0	3	0	0	0	0
ENSMUSG00000024799	Tm7sf2	1	0	2	0	6	0	0	0	7	0	0	0	0	2	0	4	0	0	0	1	0	3	0	0	0
ENSMUSG00000024807	Syvn1	0	0	0	1	0	2	0	0	4	0	1	2	0	7	3	0	0	3	4	0	3	0	0	10	0
ENSMUSG00000024812	Tjp2	8	5	29	0	42	0	9	0	9	0	0	10	0	4	34	4	0	5	7	4	5	0	1	2	0
ENSMUSG00000024816	Frmd8	1	0	2	3	1	0	0	0	1	0	0	2	0	3	5	7	0	12	1	0	6	5	0	0	0
ENSMUSG00000024829	Mrpl21	4	8	1	1	5	0	2	0	2	0	10	0	0	6	0	2	0	0	11	0	7	0	0	0	0
ENSMUSG00000024830	Rps6kb2	0	0	0	1	2	0	0	0	4	0	0	4	0	3	4	0	0	0	0	0	7	0	0	5	9
ENSMUSG00000024835	Coro1b	5	3	12	12	7	2	6	0	3	0	3	8	0	10	0	8	0	1	8	1	12	0	0	9	1
ENSMUSG00000024843	Chka	18	6	1	10	41	0	34	3	10	1	13	28	15	12	30	18	1	11	3	10	1	20	16	5	1
ENSMUSG00000024845	Tmem134	3	0	13	8	9	0	4	0	4	0	0	4	0	6	1	0	0	8	13	0	13	0	0	1	0
ENSMUSG00000024846	Cst6	11	0	0	0	14	3	15	0	3	0	2	11	1	1	28	9	2	11	0	0	0	0	1	2	0
ENSMUSG00000024847	Aip	0	0	4	0	0	0	0	0	3	0	0	0	0	4	1	0	0	0	9	0	3	0	0	6	0
ENSMUSG00000024851	Pitpnm1	1	0	0	10	4	0	5	0	8	0	0	0	0	4	3	0	0	1	12	4	8	0	2	0	0
ENSMUSG00000024853	Sf3b2	4	2	4	26	17	0	8	0	4	0	0	14	0	32	1	8	7	5	39	8	16	1	6	30	6
ENSMUSG00000024856	Cdk2ap2	17	3	7	3	11	0	0	0	1	21	0	8	0	19	11	0	8	15	16	1	14	1	13	2	14
ENSMUSG00000024858	Adrbk1	4	0	6	19	0	0	5	0	29	0	0	7	0	30	36	2	6	0	58	4	31	0	0	1	13
ENSMUSG00000024870	Rab1b	1	1	0	3	3	0	0	0	6	0	2	10	1	9	9	0	0	1	14	2	9	12	0	0	11
ENSMUSG00000024875	Yif1a	8	1	17	1	33	3	4	0	6	1	4	9	0	9	29	5	2	9	0	3	12	0	1	0	0
ENSMUSG00000024883	Rin1	4	19	1	15	1	0	0	1	0	1	0	0	0	0	1	0	0	0	0	0	0	0	0	0	0
ENSMUSG00000024899	Papss2	7	2	7	5	27	0	34	0	1	1	10	9	0	9	14	15	1	6	11	0	0	8	0	10	4
ENSMUSG00000024900	Cpt1a	1	0	7	2	0	0	2	0	6	0	0	2	0	3	17	1	0	0	0	0	1	3	0	0	0
ENSMUSG00000024902	Mrpl11	5	2	4	1	3	0	0	0	0	0	0	0	0	8	16	4	3	0	3	0	4	0	0	0	0
ENSMUSG00000024908	Ppp6r3	6	0	5	7	2	0	3	0	1	0	0	7	0	8	0	3	6	1	7	5	2	0	4	0	0
ENSMUSG00000024914	Drap1	1	0	6	8	3	4	2	0	0	1	0	3	0	12	2	2	0	3	15	5	2	0	0	0	2
ENSMUSG00000024922	Ovol1	5	0	0	0	3	5	3	0	0	0	0	5	0	1	7	0	0	0	0	0	0	0	0	0	0
ENSMUSG00000024927	Rela	0	2	0	2	6	0	5	0	5	18	0	3	0	10	4	4	1	0	11	0	11	0	0	0	0
ENSMUSG00000024940	Ltbp3	0	0	0	2	0	0	0	0	1	0	0	0	0	1	1	0	0	0	0	0	0	0	0	0	0
ENSMUSG00000024942	Capn1	4	1	0	2	9	5	3	0	3	0	2	9	0	4	0	6	7	1	6	10	10	8	0	0	0
ENSMUSG00000024943	Smc5	0	0	2	3	0	0	1	0	7	28	0	0	0	1	5	0	0	5	4	0	3	0	13	0	0
ENSMUSG00000024947	Men1	3	0	0	0	0	0	0	0	4	0	9	2	0	1	13	0	0	0	6	0	0	0	0	0	0
ENSMUSG00000024949	Sf1	9	5	5	9	3	0	3	0	11	0	1	7	0	13	7	0	10	13	11	5	7	1	0	0	3
ENSMUSG00000024952	Rps6ka4	0	0	0	4	0	0	0	0	1	0	0	4	0	3	1	0	0	0	4	0	9	1	14	1	0
ENSMUSG00000024953	Prdx5	38	6	19	18	24	21	35	0	12	18	7	34	1	51	97	29	13	42	34	5	16	21	7	0	29
ENSMUSG00000024955	Esrra	9	13	0	1	16	0	5	0	7	0	0	11	0	8	17	9	0	5	0	0	10	10	0	3	0
ENSMUSG00000024959	Bad	8	0	0	3	0	0	0	0	0	0	0	3	0	8	3	0	0	2	3	0	0	9	0	0	8
ENSMUSG00000024960	Plcb3	4	12	11	1	16	1	8	0	2	1	7	9	0	9	10	4	6	9	0	1	3	36	0	0	0
ENSMUSG00000024968	Rcor2	0	0	0	0	0	0	0	0	0	0	0	0	0	0	1	0	1	0	2	0	0	0	0	0	0
ENSMUSG00000024969	Mark2	10	2	4	4	5	0	3	0	7	1	2	10	1	6	4	5	3	7	13	0	10	4	0	2	1
ENSMUSG00000024974	Smc3	0	3	3	8	0	0	1	0	3	0	1	1	0	18	1	0	0	0	9	0	24	0	0	0	0
ENSMUSG00000024976	Shoc2	0	5	0	4	16	1	3	0	1	0	5	5	0	6	20	1	0	8	16	0	2	0	0	1	0
ENSMUSG00000024979	Tectb	0	0	0	0	0	0	0	0	0	0	0	0	0	0	2	0	0	0	3	0	0	0	0	0	0
ENSMUSG00000024981	Acsl5	69	11	5	1	65	0	62	15	2	2	18	31	5	22	33	31	6	11	19	14	0	16	2	3	0
ENSMUSG00000024982	Zdhhc6	1	1	0	0	5	0	0	0	1	0	0	0	0	1	12	1	0	0	0	0	0	1	0	17	0
ENSMUSG00000024985	Tcf7l2	10	9	3	0	8	9	10	0	4	0	12	7	0	6	1	12	12	5	7	11	0	3	9	0	7
ENSMUSG00000024991	Eif3a	5	24	22	22	23	0	17	0	19	4	4	6	0	47	0	2	4	3	66	15	39	21	10	22	13
ENSMUSG00000024997	Prdx3	0	1	0	2	4	0	0	0	2	0	0	0	0	0	1	0	0	1	6	0	0	6	0	0	0
ENSMUSG00000025007	Aldh18a1	3	10	0	4	7	8	1	0	1	0	0	11	0	3	4	4	7	2	2	0	0	7	0	1	2
ENSMUSG00000025016	Tm9sf3	14	3	4	6	7	0	14	0	7	0	5	8	0	17	3	21	16	8	32	15	27	3	0	13	10
ENSMUSG00000025019	Lcor	5	6	0	2	0	0	0	0	2	1	0	5	0	7	17	5	6	9	8	0	0	4	0	0	3
ENSMUSG00000025024	Smndc1	0	0	0	6	0	0	0	0	4	0	4	1	0	7	1	1	0	0	13	1	6	0	0	0	7
ENSMUSG00000025025	Mxi1	4	1	0	1	3	0	1	0	2	0	1	0	0	2	9	2	0	1	0	0	1	3	0	0	0
ENSMUSG00000025026	Add3	2	8	0	3	1	0	0	0	1	29	8	0	0	16	10	3	2	0	19	2	3	11	2	0	7
ENSMUSG00000025027	Xpnpep1	30	4	0	4	6	17	6	0	9	0	8	15	0	12	11	41	9	4	0	5	1	19	0	0	0
ENSMUSG00000025034	Trim8	0	0	2	5	3	2	5	0	9	0	0	1	0	14	6	0	4	0	13	9	13	1	0	0	2
ENSMUSG00000025037	Maoa	33	10	0	1	10	2	15	1	1	1	24	14	1	2	16	32	15	7	0	4	0	4	0	0	0
ENSMUSG00000025040	Fundc1	0	0	1	5	0	0	0	0	1	15	0	0	0	1	11	0	0	0	0	0	4	0	0	0	0
ENSMUSG00000025044	Msr1	0	0	0	0	0	0	0	0	3	0	0	0	0	7	8	0	0	0	4	0	0	0	0	0	0
ENSMUSG00000025047	Pdcd11	5	1	3	1	0	0	5	0	6	0	0	5	0	14	14	0	4	5	28	0	8	0	0	0	11
ENSMUSG00000025060	Slk	3	6	7	5	0	0	4	0	7	11	7	2	0	2	2	3	2	3	8	6	2	0	2	0	6
ENSMUSG00000025068	Gsto1	28	12	3	3	30	0	26	0	7	1	17	44	0	33	1	25	12	6	5	20	4	13	21	20	0
ENSMUSG00000025076	Casp7	7	0	0	1	3	0	5	0	2	1	0	1	0	1	1	5	0	0	0	0	0	9	0	0	0
ENSMUSG00000025078	Nhlrc2	2	0	3	0	0	0	0	0	3	0	0	0	0	4	4	1	9	3	4	0	4	0	0	0	7
ENSMUSG00000025085	Ablim1	6	2	13	18	9	4	13	0	11	0	0	7	0	12	25	2	1	0	42	6	26	0	0	0	18
ENSMUSG00000025086	Trub1	3	0	0	0	0	0	0	0	2	0	0	0	0	2	0	0	0	0	0	0	1	0	0	0	0
ENSMUSG00000025103	Btbd1	0	1	8	11	0	0	0	0	0	1	2	9	1	7	9	1	5	0	13	3	16	5	0	0	0
ENSMUSG00000025130	P4hb	82	30	13	16	85	1	76	26	11	2	34	85	1	15	59	67	18	28	6	17	11	12	23	21	1
ENSMUSG00000025132	Arhgdia	13	18	9	16	17	1	12	0	25	13	11	18	0	31	54	17	9	13	36	5	29	15	0	1	27
ENSMUSG00000025134	Alyref	0	0	8	2	0	0	0	0	3	0	0	0	0	5	9	0	0	0	9	0	0	0	0	0	0
ENSMUSG00000025135	Anapc11	4	7	1	2	0	1	1	0	6	0	1	1	0	6	11	2	1	0	14	4	11	0	10	1	1
ENSMUSG00000025137	Pcyt2	7	5	1	0	32	0	7	2	0	1	2	11	5	3	16	13	3	6	18	8	0	0	10	0	10
ENSMUSG00000025139	Tollip	6	1	0	3	1	0	2	1	0	0	5	13	0	5	10	3	5	0	1	0	3	0	0	2	0
ENSMUSG00000025140	Pycr1	0	0	0	0	0	0	0	0	0	0	0	0	0	2	0	0	0	0	0	0	0	0	0	0	0
ENSMUSG00000025142	Aspscr1	3	1	0	0	1	0	3	2	3	0	0	4	0	5	17	10	0	1	6	1	1	1	0	0	1
ENSMUSG00000025145	Lrrc45	0	0	0	0	0	0	0	0	0	0	5	1	0	5	0	4	0	0	1	0	4	0	0	0	11
ENSMUSG00000025155	Dus1l	0	0	0	0	0	0	0	0	2	0	0	0	0	0	1	0	0	0	8	0	6	0	0	0	0
ENSMUSG00000025156	Gps1	0	5	0	1	0	0	0	0	0	0	0	0	0	0	3	3	7	0	5	1	0	0	0	0	0
ENSMUSG00000025157	Zdhhc16	0	0	0	0	0	0	0	0	2	0	0	0	0	2	6	3	0	0	1	0	0	0	0	0	0
ENSMUSG00000025158	Rfng	0	2	0	0	0	0	3	0	2	0	0	3	0	1	8	0	0	0	0	0	2	0	0	0	0
ENSMUSG00000025159	Mms19	1	0	1	2	7	1	0	0	4	0	1	3	0	2	2	0	0	0	4	0	3	0	0	2	6
ENSMUSG00000025162	Csnk1d	4	1	3	8	0	6	3	12	9	0	1	10	0	18	2	6	0	2	8	0	3	2	0	0	7
ENSMUSG00000025188	Hps1	1	0	0	0	0	0	6	0	0	0	0	0	0	4	6	0	0	0	3	0	5	0	1	0	0
ENSMUSG00000025190	Got1	2	0	0	0	0	0	3	0	3	0	0	10	0	3	0	1	0	0	3	9	5	0	0	1	1
ENSMUSG00000025194	Abcc2	19	0	0	3	39	0	45	17	6	0	10	27	3	6	3	22	22	21	2	16	0	21	14	10	2
ENSMUSG00000025199	Chuk	9	0	0	3	8	5	4	0	2	0	8	10	1	5	11	8	5	0	8	0	3	12	0	0	1
ENSMUSG00000025201	Bloc1s2-ps	0	0	0	0	0	0	0	0	0	0	0	0	0	1	1	0	0	0	1	0	0	0	0	0	0
ENSMUSG00000025207	Sema4g	9	20	1	2	18	1	8	0	3	0	10	17	0	9	19	11	28	4	0	6	1	28	12	16	0
ENSMUSG00000025208	Mrpl43	1	10	4	3	4	0	22	1	4	1	0	2	0	7	52	0	0	0	11	4	12	11	0	0	7
ENSMUSG00000025212	Sfxn3	0	0	0	0	1	0	1	0	2	0	0	0	0	0	1	1	0	0	3	0	0	0	0	0	7
ENSMUSG00000025217	Btrc	0	4	0	0	1	1	2	0	1	0	2	0	0	5	0	0	2	0	1	0	3	0	0	0	0
ENSMUSG00000025223	Ldb1	3	2	5	8	0	0	0	0	9	0	1	1	0	12	23	0	0	0	11	0	22	2	0	0	4
ENSMUSG00000025226	Fbxl15	0	3	0	0	1	0	0	0	2	0	0	0	0	0	1	2	0	0	7	0	0	0	0	11	0
ENSMUSG00000025227	Tmem180	0	1	0	0	0	0	0	0	3	0	0	0	0	1	8	0	0	0	1	0	0	0	0	0	0
ENSMUSG00000025228	Actr1a	0	8	1	9	5	0	1	0	7	0	7	5	0	5	1	2	0	1	9	0	4	6	0	0	0
ENSMUSG00000025232	Hexa	35	16	2	40	0	1	2	0	21	0	0	7	1	33	19	3	0	4	25	4	14	10	3	11	1
ENSMUSG00000025234	Arih1	19	12	29	45	8	0	3	0	32	0	14	20	0	84	32	13	12	3	145	10	39	15	6	5	20
ENSMUSG00000025245	Lztfl1	0	0	0	8	0	0	3	0	11	13	0	0	0	3	1	0	0	0	1	0	1	0	0	0	5
ENSMUSG00000025260	Hsd17b10	2	0	0	4	0	0	1	0	5	0	0	16	0	7	21	0	2	0	3	0	3	0	4	9	1
ENSMUSG00000025261	Huwe1	1	8	2	3	4	0	6	0	12	0	8	3	7	9	1	1	10	5	13	8	13	2	14	10	20
ENSMUSG00000025277	Abhd6	2	1	1	1	1	1	5	0	2	0	0	0	0	3	1	1	0	0	4	0	0	0	0	0	2
ENSMUSG00000025279	Dnase1l3	0	0	9	18	0	0	0	0	14	0	0	0	0	26	24	0	4	0	23	0	16	0	0	0	10
ENSMUSG00000025280	Polr3a	0	0	0	0	0	0	0	0	1	0	5	0	0	0	2	0	0	0	6	0	0	0	0	0	0
ENSMUSG00000025283	Sat1	1	0	12	29	5	16	4	0	15	31	0	0	1	36	7	3	0	0	19	0	19	0	7	0	11
ENSMUSG00000025290	Rps24	18	58	137	171	42	0	11	5	82	53	50	61	0	250	78	4	21	16	423	26	284	60	8	64	71
ENSMUSG00000025323	Sp4	0	0	0	0	0	0	0	0	0	0	0	0	0	4	8	0	0	0	3	0	3	0	0	0	0
ENSMUSG00000025326	Ube3a	6	3	3	13	12	4	18	1	12	14	10	11	2	31	2	16	11	2	31	2	18	1	0	2	14
ENSMUSG00000025340	Rabgef1	8	2	0	8	6	8	2	0	6	9	0	4	0	4	11	3	0	0	9	10	0	5	0	6	25
ENSMUSG00000025350	Rdh5	1	10	0	14	1	0	1	0	0	0	0	11	0	15	21	0	6	3	9	1	4	8	0	0	6
ENSMUSG00000025351	Cd63	9	16	36	23	20	0	14	22	37	31	13	27	0	57	5	22	17	31	41	14	16	35	40	31	18
ENSMUSG00000025357	Dgka	3	1	3	3	7	1	2	0	7	15	6	3	0	9	0	9	0	1	12	5	0	6	0	0	0
ENSMUSG00000025362	Rps26	40	41	198	184	63	18	13	0	107	25	35	132	0	403	114	16	49	19	483	91	216	77	27	65	109
ENSMUSG00000025364	Pa2g4	5	4	14	1	0	0	1	0	4	0	0	7	0	9	4	3	0	1	19	17	4	12	0	9	2
ENSMUSG00000025369	Smarcc2	3	0	1	10	13	0	3	0	7	1	1	8	0	14	0	1	12	17	14	0	9	13	0	0	1
ENSMUSG00000025373	Rnf41	0	0	2	0	5	13	1	0	6	0	0	1	0	5	20	0	0	0	12	1	0	0	0	0	5
ENSMUSG00000025393	Atp5b	45	9	14	20	26	2	20	3	11	1	27	54	31	22	40	38	12	7	37	26	20	35	0	20	12
ENSMUSG00000025396	Hsd17b6	10	0	3	0	1	1	15	0	1	1	16	25	8	2	14	18	0	14	0	0	0	3	9	0	0
ENSMUSG00000025401	Myo1a	69	23	11	0	88	22	29	8	5	2	61	66	14	9	38	72	12	27	0	40	1	29	19	19	0
ENSMUSG00000025404	R3hdm2	1	1	1	4	4	0	8	0	2	0	0	2	0	22	1	3	7	6	5	1	7	2	0	11	4
ENSMUSG00000025408	Ddit3	1	0	0	5	1	0	3	0	1	0	9	0	0	9	8	4	2	0	8	3	0	0	0	1	0
ENSMUSG00000025410	Dctn2	2	1	0	0	1	0	7	0	1	0	2	10	0	6	7	6	3	0	4	0	0	0	0	0	14
ENSMUSG00000025428	Atp5a1	63	36	12	30	55	0	17	5	8	2	5	55	20	40	62	27	14	15	12	7	25	45	26	25	4
ENSMUSG00000025439	Clns1a	0	0	0	1	0	1	5	0	2	0	0	0	0	2	1	0	0	1	4	0	0	0	0	0	1
ENSMUSG00000025467	Prap1	163	65	5	2	123	45	180	35	28	4	43	135	33	28	174	131	11	111	0	42	1	60	61	24	0
ENSMUSG00000025470	Zfp511	0	0	2	0	1	0	0	0	0	0	0	0	0	1	6	0	0	0	6	0	4	0	0	0	0
ENSMUSG00000025481	Urah	0	0	0	0	0	0	0	0	1	0	0	5	0	0	24	2	0	0	0	6	0	1	0	0	0
ENSMUSG00000025484	Bet1l	3	5	0	8	5	2	7	0	3	0	0	8	0	7	1	0	0	1	7	0	8	0	11	17	1
ENSMUSG00000025485	Ric8	0	0	0	3	0	0	2	0	2	0	0	0	0	3	5	2	0	2	2	0	5	0	0	0	0
ENSMUSG00000025486	Sirt3	0	0	2	1	0	0	0	0	0	0	0	0	0	5	1	0	0	0	0	0	0	0	0	0	0
ENSMUSG00000025487	Psmd13	5	2	13	22	11	3	11	0	17	0	1	5	7	41	11	2	4	6	35	1	16	2	0	1	3
ENSMUSG00000025492	Ifitm3	1	4	35	34	1	0	0	0	19	20	0	1	1	65	28	0	0	0	72	10	18	6	0	1	38
ENSMUSG00000025495	Ptdss2	4	1	0	2	4	0	0	0	0	0	0	3	0	2	20	1	0	0	2	0	0	3	0	0	0
ENSMUSG00000025497	Cdhr5	55	25	1	3	84	32	73	1	11	1	19	74	24	19	86	59	38	31	1	19	0	56	46	0	0
ENSMUSG00000025499	Hras	0	6	6	2	1	0	2	0	0	0	0	2	0	4	3	3	0	13	0	0	0	4	0	0	9
ENSMUSG00000025503	Taldo1	22	22	10	26	27	8	31	0	26	1	12	34	12	38	63	20	7	62	29	18	21	19	15	0	20
ENSMUSG00000025504	Eps8l2	7	9	0	0	14	10	7	0	2	0	0	7	0	3	2	21	3	10	0	17	0	5	0	0	0
ENSMUSG00000025508	Rplp2	20	35	82	129	23	0	11	1	64	16	23	69	14	192	33	6	32	15	317	50	171	67	25	54	60
ENSMUSG00000025515	Muc2	36	13	0	6	31	9	16	0	7	0	31	34	17	9	32	43	47	32	0	17	0	9	0	0	0
ENSMUSG00000025528	2010106E10Rik	4	0	0	0	2	0	9	0	0	0	8	0	0	1	12	21	0	6	0	0	0	1	0	0	0
ENSMUSG00000025532	Crcp	1	1	4	1	0	0	0	0	0	1	0	0	0	2	1	0	8	0	10	1	1	0	0	0	0
ENSMUSG00000025533	Asl	0	1	2	1	0	2	0	0	5	4	0	3	1	2	2	0	1	1	2	2	4	0	1	1	3
ENSMUSG00000025537	Phkg1	38	49	41	35	92	25	41	7	48	23	16	95	2	57	35	35	32	21	49	16	12	40	15	13	12
ENSMUSG00000025544	Tm9sf2	10	3	10	4	4	0	13	0	7	0	4	2	1	15	1	5	0	7	15	1	13	1	0	0	1
ENSMUSG00000025557	Slc15a1	3	0	0	1	13	23	16	0	3	0	0	2	0	3	34	35	0	8	1	0	0	0	0	0	0
ENSMUSG00000025571	Tnrc6c	1	1	20	20	5	0	2	0	11	2	0	7	0	17	27	4	1	5	30	12	24	4	0	2	8
ENSMUSG00000025575	Cant1	4	3	0	5	7	0	0	0	3	0	2	16	0	4	1	2	0	3	2	0	3	8	1	0	6
ENSMUSG00000025578	Cbx8	0	0	0	1	1	0	0	0	0	0	0	2	0	1	1	0	0	0	1	0	0	0	0	0	0
ENSMUSG00000025609	Mkln1	11	9	12	13	1	5	3	0	10	1	19	13	0	16	3	11	7	0	29	11	25	15	8	14	14
ENSMUSG00000025616	Usp16	4	0	6	2	2	0	4	0	9	0	1	4	0	17	19	2	12	5	9	0	19	0	1	0	10
ENSMUSG00000025647	Shisa5	1	2	11	29	4	0	3	0	15	3	0	2	0	44	7	0	0	0	89	10	39	0	0	0	18
ENSMUSG00000025648	Pfkfb4	7	2	0	0	0	0	0	0	0	0	0	9	0	5	1	5	2	0	0	5	1	0	0	0	0
ENSMUSG00000025651	Uqcrc1	32	25	5	3	32	1	13	1	13	2	5	47	32	16	21	14	25	13	11	18	7	20	15	1	0
ENSMUSG00000025722	Wdr73	0	1	2	0	0	0	0	2	0	0	0	0	0	2	0	0	0	0	2	0	3	0	0	0	0
ENSMUSG00000025724	Sec11a	8	0	14	4	3	0	0	0	0	1	0	3	0	14	22	0	9	1	16	0	5	1	0	0	5
ENSMUSG00000025726	Slc28a1	6	0	0	0	5	1	0	0	0	0	0	8	0	4	0	5	6	0	0	0	0	7	9	0	0
ENSMUSG00000025745	Hadha	12	20	5	0	4	3	9	0	3	0	6	8	0	12	22	9	5	21	19	0	10	26	0	0	2
ENSMUSG00000025757	Hspa4l	3	9	1	5	0	0	4	0	2	1	0	0	1	7	5	1	0	0	5	0	7	0	0	0	1
ENSMUSG00000025762	Larp1b	9	13	0	2	3	0	12	1	1	0	8	2	0	12	26	6	14	0	15	9	0	0	1	10	0
ENSMUSG00000025764	Jade1	4	1	7	0	0	0	0	0	5	0	0	0	0	7	1	8	1	6	7	7	1	0	0	0	5
ENSMUSG00000025781	Atp5c1	25	22	9	5	40	5	6	0	9	0	7	25	0	14	11	28	12	14	27	17	10	43	4	18	4
ENSMUSG00000025786	Zdhhc3	4	9	0	2	12	0	1	0	2	0	0	8	0	7	22	0	2	2	7	0	1	0	13	0	0
ENSMUSG00000025791	Pgm2	8	0	0	2	1	0	0	0	3	0	0	6	0	0	5	2	0	0	4	0	1	0	0	0	0
ENSMUSG00000025794	Rpl14	21	19	15	62	15	3	0	0	27	17	12	20	0	111	9	3	5	2	155	18	58	34	0	45	67
ENSMUSG00000025795	Rassf3	1	2	9	2	2	0	6	0	7	0	0	8	2	9	0	4	0	0	9	0	21	14	0	1	12
ENSMUSG00000025809	Itgb1	12	5	10	5	4	0	9	0	3	0	0	5	0	4	1	5	5	3	16	14	6	0	0	0	2
ENSMUSG00000025810	Nrp1	0	0	7	18	0	0	0	0	12	0	0	0	0	19	0	0	0	0	19	0	11	0	0	0	0
ENSMUSG00000025817	Nudt5	23	5	1	7	10	1	10	0	10	1	7	10	0	7	27	6	0	3	5	0	4	0	0	15	7
ENSMUSG00000025821	Zfp282	0	0	1	1	0	0	0	0	3	0	0	0	0	3	4	0	0	0	1	0	1	0	0	0	0
ENSMUSG00000025823	Pdia4	5	8	10	3	1	0	0	0	10	0	0	4	0	7	0	1	2	2	31	0	2	15	1	1	12
ENSMUSG00000025825	Iscu	0	0	0	4	3	1	0	0	1	1	2	4	0	0	3	1	2	0	6	1	4	0	0	2	0
ENSMUSG00000025854	Fam20c	0	0	0	2	0	0	0	0	4	0	0	0	0	0	11	0	0	0	1	0	0	0	0	0	0
ENSMUSG00000025856	Pdgfa	4	2	1	8	5	0	9	0	2	1	7	0	0	5	22	3	5	0	11	0	18	0	0	0	19
ENSMUSG00000025860	Xiap	7	8	0	8	9	0	3	0	4	0	8	2	10	13	2	5	1	0	21	13	11	1	1	0	11
ENSMUSG00000025862	Stag2	0	1	8	4	1	0	3	0	13	0	3	4	0	7	16	2	0	7	15	0	8	0	1	2	3
ENSMUSG00000025868	Higd2a	4	2	1	5	22	3	7	0	2	0	2	9	16	10	23	17	6	3	13	0	3	4	17	9	1
ENSMUSG00000025871	4833439L19Rik	2	2	0	1	6	0	1	0	1	0	5	4	0	3	0	11	0	0	1	2	2	0	0	0	0
ENSMUSG00000025888	Casp1	8	5	0	0	12	0	4	0	3	0	4	14	0	7	18	9	23	4	22	19	2	6	0	14	2
ENSMUSG00000025898	Cwf19l2	3	21	10	14	9	0	4	0	20	0	1	0	1	20	43	5	2	2	18	1	30	7	0	1	4
ENSMUSG00000025903	Lypla1	5	2	2	0	5	0	8	0	6	0	0	6	0	3	11	26	8	2	9	3	2	1	0	1	0
ENSMUSG00000025909	Sntg1	0	0	1	0	0	0	0	0	1	0	0	1	0	3	1	0	0	0	2	1	0	1	0	0	4
ENSMUSG00000025917	Cops5	3	0	0	3	1	0	0	0	3	1	8	4	0	10	1	1	4	0	13	0	5	0	0	1	0
ENSMUSG00000025921	Rdh10	5	0	0	0	0	0	1	0	0	0	0	0	0	6	0	0	0	0	2	0	5	0	0	0	4
ENSMUSG00000025922	Gm5045	1	0	3	2	1	0	0	0	1	0	1	2	0	5	5	0	0	0	6	0	4	1	1	2	0
ENSMUSG00000025930	Msc	0	0	0	0	0	0	0	1	0	20	0	0	0	2	20	0	0	0	3	0	0	0	0	0	0
ENSMUSG00000025935	Tram1	8	0	0	10	4	0	1	0	10	2	17	22	0	29	15	9	0	0	16	2	5	11	1	0	0
ENSMUSG00000025936	Gm4956	0	0	0	3	0	0	0	0	0	0	0	0	0	0	1	0	0	0	0	0	0	0	0	0	0
ENSMUSG00000025937	Lactb2	2	0	2	4	0	1	0	1	0	0	6	0	0	3	1	1	0	0	2	0	1	4	1	10	0
ENSMUSG00000025945	Crygf	0	0	0	0	0	0	0	0	0	0	0	0	0	0	1	0	2	1	4	1	0	0	0	0	7
ENSMUSG00000025955	Akr1cl	3	0	5	0	0	0	1	0	0	0	1	0	0	1	1	0	0	0	5	0	5	2	0	0	1
ENSMUSG00000025967	Eef1b2	10	26	22	24	4	0	0	0	25	0	11	26	0	44	26	3	26	5	57	19	28	26	13	17	13
ENSMUSG00000025978	Rftn2	0	0	0	0	0	0	0	0	1	0	0	0	0	0	1	0	0	0	6	0	0	1	0	0	0
ENSMUSG00000025980	Hspd1	2	13	0	19	0	10	1	14	10	0	1	9	0	15	7	0	7	2	18	17	14	21	0	1	0
ENSMUSG00000025981	Coq10b	1	1	6	2	1	1	1	3	0	0	1	3	4	2	3	3	4	1	9	2	3	5	1	1	3
ENSMUSG00000025995	Wdr75	0	0	0	6	0	1	0	0	1	0	0	0	0	6	12	0	0	2	9	1	1	2	0	0	1
ENSMUSG00000026003	Acadl	1	3	12	14	5	0	2	0	8	0	0	3	0	8	13	2	3	0	43	7	18	4	0	7	7
ENSMUSG00000026009	Icos	1	5	2	9	0	0	0	0	8	0	0	0	0	21	13	0	1	0	2	0	5	0	2	0	0
ENSMUSG00000026011	Ctla4	19	17	48	89	13	2	4	0	56	11	9	28	1	146	28	9	11	2	285	20	120	38	0	16	40
ENSMUSG00000026012	Cd28	0	0	0	1	0	0	0	0	4	0	0	1	0	6	7	0	0	0	5	0	0	0	0	0	7
ENSMUSG00000026014	Raph1	13	8	1	5	22	7	10	0	8	0	11	10	7	9	4	18	6	14	10	0	2	1	0	0	5
ENSMUSG00000026017	Carf	2	3	12	15	7	0	7	0	5	5	0	7	0	18	3	1	1	5	67	2	14	9	1	1	4
ENSMUSG00000026020	Nop58	4	3	3	3	0	0	8	0	15	3	1	4	10	14	0	0	1	1	31	1	5	1	0	0	0
ENSMUSG00000026021	Sumo1	1	1	5	5	0	0	0	0	8	0	3	6	0	8	0	1	3	0	7	0	9	0	0	0	0
ENSMUSG00000026029	Casp8	9	4	2	13	8	0	2	0	4	0	6	12	0	13	2	5	5	6	9	5	27	4	0	5	8
ENSMUSG00000026031	Cflar	8	14	21	17	12	0	7	19	20	1	11	11	26	24	18	5	9	13	24	4	24	4	0	0	19
ENSMUSG00000026032	Ndufb3	3	0	0	3	15	5	5	0	4	0	0	10	0	7	16	7	5	0	14	8	4	11	0	2	5
ENSMUSG00000026034	Clk1	13	10	9	13	8	0	17	0	14	2	15	4	0	40	12	2	7	5	38	12	36	8	9	4	10
ENSMUSG00000026058	Khdrbs2	0	1	6	1	0	0	0	0	0	0	0	0	0	0	1	2	0	1	3	0	1	0	0	0	1
ENSMUSG00000026062	Slc9a2	4	0	0	0	12	0	8	0	0	0	1	7	0	5	11	3	2	2	0	0	0	7	0	0	0
ENSMUSG00000026070	Il18r1	0	0	12	10	0	0	0	0	4	5	0	0	0	7	1	0	0	0	12	0	17	0	0	0	6
ENSMUSG00000026073	Il1r2	0	0	0	8	1	0	0	0	3	6	0	0	0	6	1	0	0	0	5	0	15	3	0	0	6
ENSMUSG00000026074	Map4k4	0	4	12	15	1	0	5	1	23	11	5	5	0	29	28	13	1	20	9	3	20	6	4	0	21
ENSMUSG00000026077	Npas2	6	1	2	0	4	0	8	0	1	0	1	3	0	2	1	1	8	3	1	0	1	3	7	1	0
ENSMUSG00000026078	Pdcl3	6	0	0	2	0	0	0	0	0	0	0	5	0	9	1	4	0	0	5	0	0	1	0	0	0
ENSMUSG00000026083	Eif5b	22	23	40	25	11	6	8	2	43	7	7	35	1	68	25	3	10	5	44	4	65	14	12	0	21
ENSMUSG00000026094	Stk17b	1	6	7	6	16	0	3	0	12	0	0	11	0	16	24	8	9	2	26	0	11	0	2	0	0
ENSMUSG00000026102	Inpp1	0	1	13	0	0	0	10	0	4	1	0	1	0	9	2	2	2	0	7	0	0	0	0	0	6
ENSMUSG00000026103	Gls	8	6	0	6	6	1	5	0	8	5	1	0	0	15	1	14	1	1	19	9	0	1	0	0	0
ENSMUSG00000026104	Stat1	6	0	3	3	0	0	0	0	2	0	0	0	0	9	44	1	0	0	12	0	11	0	0	0	0
ENSMUSG00000026109	Tmeff2	0	1	1	1	0	1	1	0	2	0	0	1	0	2	1	0	1	0	2	0	2	0	1	0	0
ENSMUSG00000026110	Mgat4a	29	20	13	7	20	4	17	0	16	2	12	16	33	31	34	14	20	5	20	29	11	0	2	0	5
ENSMUSG00000026111	Unc50	0	1	0	0	0	0	0	0	3	0	0	2	0	0	9	0	0	0	6	0	0	6	0	0	0
ENSMUSG00000026112	Coa5	2	4	12	1	0	1	0	0	4	0	0	8	0	11	16	14	10	13	7	12	8	0	1	16	8
ENSMUSG00000026113	Inpp4a	3	0	1	5	6	2	1	0	13	0	1	0	0	3	0	2	9	6	7	6	4	0	9	0	3
ENSMUSG00000026116	Tmem131	14	0	0	11	4	0	6	0	17	1	0	10	0	14	1	7	0	13	20	4	16	0	0	0	0
ENSMUSG00000026117	Zap70	0	0	0	2	1	0	0	0	1	0	0	1	0	5	1	0	0	0	5	1	1	0	0	0	0
ENSMUSG00000026123	Plekhb2	3	3	6	3	4	0	10	0	9	0	0	10	0	10	3	9	2	12	7	2	2	7	0	0	0
ENSMUSG00000026126	Ptpn18	0	6	22	23	4	1	10	0	19	2	2	7	1	41	3	0	1	2	25	1	17	0	2	0	7
ENSMUSG00000026131	Dst	13	16	29	5	1	0	14	0	11	0	7	1	0	12	2	5	6	6	16	4	10	2	6	0	7
ENSMUSG00000026134	Prim2	0	0	0	3	1	0	0	1	1	1	0	0	0	2	0	0	0	0	2	0	1	1	0	0	0
ENSMUSG00000026135	Zfp142	0	5	0	2	0	0	0	0	5	0	0	4	0	0	1	0	4	10	3	0	1	0	1	0	3
ENSMUSG00000026142	Rhbdd1	0	0	0	0	5	0	0	0	1	0	11	1	0	0	17	4	1	0	0	0	7	0	0	0	0
ENSMUSG00000026149	Tm4sf20	9	7	2	0	34	6	22	0	1	0	2	23	2	9	20	15	8	36	2	7	0	18	3	0	8
ENSMUSG00000026155	Smap1	12	4	1	3	0	7	3	0	3	0	17	5	0	19	0	7	5	2	13	0	2	4	0	0	0
ENSMUSG00000026158	Ogfrl1	1	0	1	3	1	1	0	0	2	0	0	1	3	10	1	0	0	0	7	0	1	0	0	0	0
ENSMUSG00000026170	Cyp27a1	0	0	2	0	0	0	0	0	2	0	2	2	0	0	2	5	5	0	0	2	0	0	1	0	0
ENSMUSG00000026171	Rnf25	1	0	0	0	1	0	0	0	4	0	0	1	0	2	4	0	3	0	4	0	2	1	0	0	7
ENSMUSG00000026175	Vil1	72	19	9	0	60	8	53	0	8	3	13	85	1	15	100	91	11	86	1	27	1	21	19	28	3
ENSMUSG00000026176	Ctdsp1	3	5	18	4	31	0	8	0	3	0	0	7	0	7	1	12	13	8	9	0	0	1	0	0	0
ENSMUSG00000026179	Pnkd	0	5	4	2	1	0	0	0	3	1	0	0	0	4	2	0	2	1	5	0	7	0	0	0	2
ENSMUSG00000026193	Fn1	0	0	3	0	1	0	0	0	0	2	1	0	0	1	1	1	0	1	4	2	2	0	0	1	0
ENSMUSG00000026198	Abcb6	2	3	2	0	0	0	0	0	2	0	8	0	0	0	0	0	0	0	0	0	0	1	1	0	0
ENSMUSG00000026201	Stk16	6	0	0	2	5	0	1	0	3	1	1	6	0	0	4	17	0	0	2	2	0	3	0	8	0
ENSMUSG00000026202	Tuba4a	1	5	8	3	5	0	5	0	5	1	0	14	0	14	1	0	0	8	9	10	5	3	3	5	0
ENSMUSG00000026207	Speg	0	1	0	0	0	0	0	0	1	0	0	0	0	1	11	0	0	0	0	0	0	0	0	0	0
ENSMUSG00000026208	Des	0	0	4	4	0	0	0	0	2	0	0	0	0	7	2	0	0	0	19	0	4	1	0	0	13
ENSMUSG00000026209	Dnpep	2	3	0	5	11	5	4	0	5	0	6	10	0	1	1	2	0	4	7	5	4	0	0	2	4
ENSMUSG00000026219	Trip12	3	8	4	12	4	6	11	0	1	0	11	8	0	17	0	4	5	13	18	10	31	6	3	0	8
ENSMUSG00000026222	Sp100	1	0	1	3	18	0	10	1	9	0	2	1	0	13	18	1	0	5	31	0	16	0	1	0	16
ENSMUSG00000026223	Itm2c	0	3	5	19	1	0	4	0	11	0	1	1	0	52	16	1	0	0	9	0	24	0	0	0	10
ENSMUSG00000026229	Psmd1	4	3	6	1	9	1	12	1	10	0	3	13	0	12	0	1	8	8	13	2	4	0	6	6	0
ENSMUSG00000026234	Ncl	4	34	15	11	9	0	8	1	15	26	4	14	2	47	10	2	7	1	54	21	39	17	6	0	33
ENSMUSG00000026238	Ptma	20	36	24	37	22	0	9	0	61	0	7	14	5	129	19	2	17	1	90	44	76	30	7	49	57
ENSMUSG00000026249	Serpine2	0	3	9	0	0	0	0	0	2	0	0	0	0	1	1	0	0	4	11	0	4	0	0	0	0
ENSMUSG00000026254	Eif4e2	9	6	2	2	6	11	3	0	6	10	0	6	0	7	13	2	2	3	8	4	8	0	0	10	4
ENSMUSG00000026260	Ndufa10	26	14	9	11	13	22	5	0	19	0	11	59	16	25	16	9	12	6	22	11	18	20	2	8	16
ENSMUSG00000026269	Rnpepl1	9	4	0	2	4	0	0	0	7	0	0	3	0	11	2	5	8	4	98	43	10	3	0	0	4
ENSMUSG00000026276	Sept2	3	1	5	10	6	0	4	0	12	0	6	9	0	13	0	5	0	1	22	0	14	1	0	3	0
ENSMUSG00000026277	Stk25	2	2	0	5	7	0	3	0	1	0	12	3	0	2	2	8	4	2	6	0	3	0	0	1	0
ENSMUSG00000026278	Bok	0	0	0	0	0	0	0	0	0	0	0	1	0	1	6	3	0	0	0	0	0	0	0	7	0
ENSMUSG00000026279	Thap4	0	0	0	2	0	4	7	0	4	0	0	0	0	2	2	6	0	0	0	0	6	0	9	2	0
ENSMUSG00000026283	Ing5	0	1	2	4	1	0	0	0	2	0	0	0	0	5	1	0	0	2	2	9	3	0	0	0	0
ENSMUSG00000026288	Inpp5d	2	0	6	10	1	0	5	0	24	0	1	2	0	25	4	1	1	0	44	1	4	0	2	0	27
ENSMUSG00000026307	Scly	0	0	0	4	4	0	3	0	8	7	0	0	0	9	0	2	0	4	3	0	7	2	10	0	13
ENSMUSG00000026309	Ilkap	5	0	11	6	0	0	0	0	11	0	5	8	0	10	29	2	2	1	5	0	8	0	0	0	4
ENSMUSG00000026311	Asb1	0	0	0	2	0	0	0	0	1	0	0	3	0	0	8	0	0	0	2	0	3	0	0	0	0
ENSMUSG00000026312	Cdh7	0	0	0	1	0	0	0	0	0	0	0	0	0	0	1	0	0	1	0	0	0	0	0	0	0
ENSMUSG00000026313	Hdac4	4	1	6	9	1	0	4	0	7	0	1	3	0	11	22	4	4	0	4	7	14	0	1	0	18
ENSMUSG00000026319	2310035C23Rik	6	3	1	6	14	0	5	0	7	3	0	5	0	11	0	5	0	6	6	1	5	0	0	0	3
ENSMUSG00000026341	Actr3	16	2	9	12	29	0	11	0	19	0	2	18	0	46	13	1	9	1	46	5	47	9	14	0	4
ENSMUSG00000026349	Ccnt2	6	2	3	5	19	0	0	19	7	1	0	3	0	23	0	3	0	2	11	0	3	0	3	0	1
ENSMUSG00000026353	Ubxn4	14	11	20	19	6	0	5	1	30	0	8	4	1	41	19	6	6	12	27	2	11	8	3	0	26
ENSMUSG00000026354	Lct	61	6	10	0	51	3	64	0	5	2	14	10	1	3	30	87	22	17	0	9	0	30	26	0	0
ENSMUSG00000026358	Rgs1	0	0	0	6	0	0	0	0	0	1	0	0	0	1	9	0	0	0	1	0	0	0	0	0	4
ENSMUSG00000026360	Rgs2	0	0	0	4	4	0	0	0	7	0	0	0	0	18	18	0	0	2	5	0	1	0	0	0	0
ENSMUSG00000026361	Cdc73	11	1	8	2	0	0	10	0	3	1	0	7	1	2	1	0	1	0	15	6	5	0	0	13	0
ENSMUSG00000026374	Tsn	2	4	0	6	1	0	2	1	8	0	10	0	6	24	12	1	3	7	24	0	13	5	0	1	9
ENSMUSG00000026380	Tfcp2l1	3	3	0	0	6	0	8	0	0	0	0	0	0	4	0	4	1	3	0	1	0	0	0	0	0
ENSMUSG00000026383	Epb41l5	0	0	0	0	5	0	0	0	2	0	0	0	1	0	0	0	0	0	2	2	0	0	0	0	0
ENSMUSG00000026385	Dbi	97	40	23	18	136	23	36	31	16	6	10	145	29	53	161	96	46	34	27	42	19	59	36	32	12
ENSMUSG00000026387	Sctr	0	0	0	0	0	0	0	0	0	0	0	0	0	0	1	0	0	0	0	0	0	0	0	0	0
ENSMUSG00000026393	Nek7	1	5	4	3	0	0	0	0	6	0	0	4	0	15	3	1	2	2	16	1	10	0	0	0	10
ENSMUSG00000026395	Ptprc	1	4	18	36	0	0	9	0	46	7	1	2	0	73	14	0	0	9	97	4	113	1	1	0	66
ENSMUSG00000026411	Tmem9	0	0	0	1	0	0	0	0	0	0	0	0	0	0	8	0	0	0	1	1	0	0	0	0	0
ENSMUSG00000026417	Pigr	626	340	55	20	363	168	159	30	203	6	168	378	48	384	332	326	112	76	8	142	3	179	117	119	29
ENSMUSG00000026421	Csrp1	0	1	6	5	0	0	0	0	12	2	0	0	0	11	2	2	0	0	25	0	3	0	1	0	3
ENSMUSG00000026426	Arl8a	2	0	5	3	4	0	3	0	1	0	8	2	0	11	1	2	0	5	3	0	0	0	0	0	0
ENSMUSG00000026430	Rassf5	0	0	6	0	0	0	0	0	9	1	0	0	0	0	0	0	0	0	7	0	9	1	0	0	0
ENSMUSG00000026434	Nucks1	3	6	16	10	8	0	4	1	20	30	0	1	0	32	22	0	0	0	14	5	27	0	1	0	9
ENSMUSG00000026436	Elk4	2	0	0	6	7	0	5	0	8	0	0	0	0	4	7	2	4	0	21	6	9	2	0	0	0
ENSMUSG00000026437	Cdk18	6	0	0	0	10	2	8	0	0	0	12	6	0	1	1	7	7	0	2	4	0	0	6	0	0
ENSMUSG00000026447	Pik3c2b	0	0	0	3	0	0	0	10	4	0	0	2	0	6	1	3	6	0	2	0	4	0	0	0	0
ENSMUSG00000026457	Adipor1	0	5	0	6	12	0	0	5	2	0	0	0	0	26	1	5	6	0	9	10	5	0	0	0	0
ENSMUSG00000026466	Tor1aip1	4	4	14	8	1	1	14	26	18	36	2	5	29	23	7	5	4	7	24	3	15	3	2	3	3
ENSMUSG00000026469	Xpr1	13	6	9	13	6	2	4	0	25	1	1	11	1	32	10	10	2	8	14	7	13	7	6	3	13
ENSMUSG00000026470	Stx6	0	0	0	6	0	0	0	0	7	0	4	0	0	5	15	0	0	0	3	0	0	0	0	0	3
ENSMUSG00000026473	Glul	0	1	0	8	4	0	0	0	13	0	0	0	0	1	3	0	2	10	7	0	4	12	0	0	4
ENSMUSG00000026478	Lamc1	0	0	7	0	0	0	0	0	1	0	0	0	0	5	42	1	0	1	4	3	37	0	20	21	0
ENSMUSG00000026483	Fam129a	0	0	7	1	8	0	0	0	3	0	0	0	0	6	1	0	0	0	7	0	6	0	0	0	0
ENSMUSG00000026494	Kif26b	2	0	0	0	0	0	0	0	0	0	0	1	0	0	1	0	0	0	0	0	0	0	0	0	0
ENSMUSG00000026502	Desi2	2	5	1	1	8	1	0	0	2	0	0	5	0	2	1	0	5	1	1	0	0	0	0	0	4
ENSMUSG00000026504	Sdccag8	4	2	7	4	2	1	0	1	16	3	0	2	0	11	1	2	3	0	8	3	11	3	2	1	4
ENSMUSG00000026509	Capn2	0	0	0	0	0	0	0	0	0	0	0	0	0	1	14	0	0	0	1	0	3	0	0	0	0
ENSMUSG00000026510	Trp53bp2	0	3	0	1	0	0	0	0	3	0	0	0	0	0	21	3	0	0	1	5	5	0	0	0	2
ENSMUSG00000026511	Srp9	1	3	2	14	3	0	0	0	3	0	0	2	0	6	19	3	0	4	8	0	1	0	0	13	1
ENSMUSG00000026519	Tmem63a	1	1	4	1	0	0	0	0	2	0	0	0	0	1	8	0	0	0	5	0	0	0	4	0	9
ENSMUSG00000026520	Pycr2	0	0	1	0	0	1	0	0	2	1	1	1	0	2	1	0	0	2	2	1	2	1	0	0	0
ENSMUSG00000026547	Tagln2	19	18	12	25	26	3	9	0	35	18	10	35	49	34	12	14	11	17	54	9	22	8	19	39	16
ENSMUSG00000026553	Copa	20	14	0	11	22	24	26	0	20	1	6	18	0	31	1	11	28	21	37	5	13	0	9	7	14
ENSMUSG00000026565	Pou2f1	0	0	4	0	0	0	0	0	13	0	0	2	0	2	7	2	0	0	5	0	9	0	0	0	7
ENSMUSG00000026566	Mpzl1	0	2	0	7	2	0	0	0	0	0	0	0	0	0	1	0	0	0	0	0	0	0	0	0	0
ENSMUSG00000026568	Mpc2	5	2	7	8	13	14	3	0	4	1	9	17	0	17	1	2	0	0	9	0	0	0	0	0	0
ENSMUSG00000026575	Nme7	5	2	3	0	5	0	5	0	3	0	0	4	0	2	1	9	5	2	5	0	5	2	0	0	0
ENSMUSG00000026576	Atp1b1	80	37	3	5	51	29	48	1	9	1	35	64	0	9	7	79	13	31	5	30	2	35	21	3	1
ENSMUSG00000026594	Ralgps2	8	1	4	8	2	0	0	0	23	0	2	4	0	28	38	9	8	4	56	1	68	0	20	8	21
ENSMUSG00000026596	Abl2	0	0	3	5	4	1	0	1	17	12	0	5	2	13	4	0	1	1	5	0	7	0	0	0	1
ENSMUSG00000026600	Soat1	0	1	12	8	0	0	0	0	7	1	0	1	0	21	19	0	0	0	14	0	6	0	0	0	4
ENSMUSG00000026608	Kctd3	9	0	14	0	0	0	0	0	2	0	0	0	0	2	0	1	0	1	4	0	3	2	0	0	0
ENSMUSG00000026615	Eprs	3	2	4	3	6	0	0	4	12	3	4	7	0	17	7	0	2	0	29	14	6	3	1	0	14
ENSMUSG00000026617	Bpnt1	7	5	0	0	9	4	5	0	0	1	7	11	0	1	9	8	1	9	2	9	0	2	1	5	0
ENSMUSG00000026623	Lpgat1	41	3	0	4	15	11	8	7	10	0	5	17	0	7	77	31	2	3	14	0	7	9	0	12	0
ENSMUSG00000026626	Ppp2r5a	3	0	5	4	12	0	0	0	6	1	0	0	1	21	3	0	8	10	9	0	18	0	0	0	4
ENSMUSG00000026630	Batf3	0	1	0	8	1	0	1	0	5	2	0	0	0	12	19	0	0	1	1	1	6	0	0	0	0
ENSMUSG00000026634	Angel2	0	0	2	4	3	0	7	0	6	0	0	12	0	8	1	1	0	5	10	3	6	0	0	0	4
ENSMUSG00000026637	Traf5	40	31	4	10	56	23	13	8	18	0	33	76	2	38	23	42	24	20	33	34	35	70	57	104	3
ENSMUSG00000026638	Irf6	1	7	0	0	5	0	4	0	3	0	3	13	0	4	13	10	4	4	2	0	1	0	0	0	0
ENSMUSG00000026641	Usf1	0	0	0	1	0	2	0	0	6	0	0	11	0	11	18	0	0	0	12	0	3	0	0	1	0
ENSMUSG00000026643	Nmt2	3	1	11	7	13	0	0	0	7	0	0	1	0	16	1	0	0	0	11	1	2	4	0	0	7
ENSMUSG00000026662	Sephs1	1	0	0	3	0	0	0	0	1	0	0	2	0	3	1	0	0	0	0	7	2	0	0	4	6
ENSMUSG00000026663	Atf6	0	0	8	3	1	0	5	0	1	0	1	0	0	8	1	0	2	1	8	0	6	0	0	0	7
ENSMUSG00000026664	Phyh	0	0	1	0	1	0	8	0	2	0	0	3	0	1	2	2	3	4	0	2	0	4	0	10	0
ENSMUSG00000026672	Optn	9	0	0	0	10	2	11	0	7	0	0	1	0	5	13	13	1	3	0	2	4	0	15	0	0
ENSMUSG00000026675	Hsd17b7	1	0	0	0	4	0	0	0	0	0	0	0	0	4	1	0	0	0	0	0	2	0	0	0	0
ENSMUSG00000026688	Mgst3	11	16	2	0	53	2	24	0	5	0	24	63	2	18	68	35	29	22	0	11	0	17	0	14	0
ENSMUSG00000026698	Pigc	4	2	2	0	2	0	0	0	6	0	2	0	0	1	1	0	0	0	6	0	13	0	3	11	0
ENSMUSG00000026701	Prdx6	8	12	17	14	18	0	7	0	8	0	13	28	0	33	26	7	13	11	18	2	14	21	5	25	4
ENSMUSG00000026705	Klhl20	3	0	0	3	0	0	0	0	1	0	0	1	0	4	8	0	0	1	6	0	0	0	0	0	0
ENSMUSG00000026721	Rabgap1l	4	13	5	23	14	3	11	0	27	2	1	10	8	32	7	7	0	6	44	2	52	1	19	4	4
ENSMUSG00000026728	Vim	0	0	15	13	0	0	2	1	3	0	0	4	1	44	17	0	0	4	40	0	12	0	0	0	8
ENSMUSG00000026750	Psmb7	3	6	0	4	4	0	4	0	3	0	0	8	0	12	5	2	2	1	5	0	1	0	0	0	0
ENSMUSG00000026753	Ppp6c	4	3	0	6	1	0	0	1	2	26	2	0	0	9	1	2	0	0	6	0	4	0	0	9	1
ENSMUSG00000026754	Golga1	6	2	0	1	6	0	1	0	2	0	0	0	0	0	2	1	0	0	1	0	13	8	0	0	0
ENSMUSG00000026755	Arpc5l	3	1	2	11	0	0	1	0	6	4	0	8	0	12	0	0	0	0	38	4	4	0	0	0	1
ENSMUSG00000026764	Kif5c	1	1	0	0	0	0	0	0	0	1	0	0	0	0	1	0	0	0	1	0	1	0	0	0	1
ENSMUSG00000026767	Fam188a	0	1	0	5	2	1	1	0	1	0	0	1	0	4	19	1	0	0	13	11	3	0	1	3	10
ENSMUSG00000026773	Pfkfb3	3	0	0	1	19	0	4	1	8	0	0	3	9	8	1	0	4	2	9	11	3	7	0	0	0
ENSMUSG00000026781	Acbd5	2	1	0	1	4	20	0	0	2	0	0	0	0	5	0	4	1	5	3	0	2	0	0	14	4
ENSMUSG00000026782	Abi2	0	2	0	2	0	0	0	0	1	0	0	0	0	2	1	0	0	0	2	0	4	0	0	0	0
ENSMUSG00000026790	Odf2	0	5	3	10	4	0	0	0	10	0	0	1	0	9	2	0	0	1	10	0	12	1	1	1	6
ENSMUSG00000026797	Stxbp1	0	0	1	0	2	0	0	0	2	1	1	1	1	1	1	0	2	1	2	3	5	0	1	1	12
ENSMUSG00000026798	Coq4	0	0	0	2	1	0	2	0	0	1	0	4	0	4	1	1	0	0	1	4	3	0	0	0	0
ENSMUSG00000026803	Ttf1	0	1	0	0	0	0	1	0	2	0	0	1	0	5	9	0	0	0	7	2	2	0	0	0	0
ENSMUSG00000026810	Dpm2	0	2	0	0	0	0	5	0	0	0	0	0	0	0	1	3	1	0	8	0	0	0	0	0	0
ENSMUSG00000026825	Dnm1	8	6	0	0	14	0	0	0	7	0	1	4	0	4	9	12	1	0	1	1	1	5	11	18	0
ENSMUSG00000026827	Gpd2	20	4	7	4	24	1	19	0	15	12	28	20	0	16	66	28	2	12	7	12	12	5	1	0	7
ENSMUSG00000026832	Cytip	0	2	0	4	2	18	14	0	7	0	0	1	0	12	10	2	3	0	14	8	12	0	0	0	1
ENSMUSG00000026851	BC005624	2	0	4	0	0	0	0	0	5	0	0	0	0	1	12	0	1	0	10	0	4	1	0	0	6
ENSMUSG00000026864	Hspa5	47	13	20	34	43	6	4	0	28	0	33	27	0	84	54	19	31	10	84	5	26	11	9	14	2
ENSMUSG00000026867	Gapvd1	5	4	4	8	7	15	2	0	1	2	0	8	0	19	5	5	6	5	15	1	1	1	0	0	12
ENSMUSG00000026878	Rab14	7	8	18	19	15	0	12	0	17	1	0	2	0	17	24	2	2	7	34	1	23	9	0	0	3
ENSMUSG00000026879	Gsn	0	1	13	16	0	0	0	0	16	1	0	1	0	31	18	1	6	0	27	0	35	0	0	0	25
ENSMUSG00000026880	Stom	1	0	2	4	4	0	0	0	1	0	0	5	0	6	6	2	2	0	1	0	7	0	7	1	0
ENSMUSG00000026883	Dab2ip	8	1	1	4	12	0	0	0	8	0	6	1	0	11	25	19	0	0	1	0	6	0	0	0	0
ENSMUSG00000026887	Mrrf	0	0	0	1	0	1	0	1	3	0	0	1	0	5	1	0	0	1	2	0	0	0	0	0	0
ENSMUSG00000026895	Ndufa8	8	7	3	1	2	0	12	0	0	7	0	3	0	15	2	1	9	0	19	0	4	12	0	5	10
ENSMUSG00000026914	Psmd14	0	5	0	0	0	0	0	0	4	0	0	1	0	5	0	2	0	0	3	3	4	0	0	0	0
ENSMUSG00000026918	Brd3	6	4	2	7	1	0	7	0	13	1	8	7	0	35	21	3	5	0	23	8	20	5	12	1	13
ENSMUSG00000026922	Agpat2	42	3	2	2	20	25	26	1	6	1	2	16	8	4	15	16	10	9	30	4	0	29	5	0	2
ENSMUSG00000026924	Sec16a	0	1	0	0	0	1	1	0	7	5	10	0	2	5	10	1	4	12	2	0	18	3	2	8	0
ENSMUSG00000026946	Nmi	2	0	7	0	0	0	9	0	3	0	0	1	0	5	14	1	1	0	8	0	9	0	0	7	0
ENSMUSG00000026950	Neb	0	0	4	6	0	1	0	0	4	0	0	0	0	2	2	0	0	0	3	0	1	1	0	0	4
ENSMUSG00000026956	Uap1l1	2	1	0	1	0	1	5	0	1	0	1	1	0	1	17	5	5	4	2	1	1	7	0	0	0
ENSMUSG00000026970	Rbms1	2	0	4	9	0	0	1	0	20	0	0	3	0	11	5	0	0	7	23	0	30	7	0	8	0
ENSMUSG00000026971	Itgb6	1	0	0	0	3	0	0	0	0	0	0	2	0	0	8	0	0	6	0	7	0	0	0	0	0
ENSMUSG00000026972	Arrdc1	4	4	5	3	0	0	2	0	3	0	0	5	0	7	0	2	1	3	4	1	9	3	0	0	8
ENSMUSG00000026979	Psd4	0	0	5	4	4	0	0	0	6	0	0	3	0	11	9	2	1	1	9	0	17	0	0	0	16
ENSMUSG00000026987	Baz2b	15	12	5	9	5	0	19	1	20	6	0	5	0	26	13	4	0	2	33	5	40	21	4	0	18
ENSMUSG00000026999	Nup35	0	0	3	3	9	0	7	0	1	0	0	0	0	1	0	0	0	0	5	0	0	0	0	0	0
ENSMUSG00000027002	Nckap1	4	3	0	3	4	0	2	0	1	0	1	6	0	9	19	0	6	7	4	5	6	10	0	2	0
ENSMUSG00000027009	Itga4	0	3	17	13	9	0	0	0	14	2	0	1	0	30	6	0	0	0	44	0	41	2	1	0	11
ENSMUSG00000027012	Dync1i2	12	6	25	5	6	0	15	1	30	0	21	11	18	20	27	19	6	14	50	5	32	6	0	1	9
ENSMUSG00000027030	Stk39	1	0	0	2	4	0	0	0	1	0	0	2	0	7	1	2	0	0	4	5	0	0	0	0	4
ENSMUSG00000027035	Cers6	10	5	5	6	14	0	4	0	2	0	6	6	0	3	17	11	12	1	5	21	6	25	5	20	0
ENSMUSG00000027091	Zc3h15	4	12	8	2	5	0	5	0	8	0	6	3	18	17	20	10	8	5	19	2	29	1	0	1	3
ENSMUSG00000027099	Mtx2	2	0	1	0	0	0	0	0	0	0	0	1	0	4	9	3	0	0	0	0	0	0	0	0	0
ENSMUSG00000027104	Atf2	0	0	1	9	1	0	2	0	1	6	0	0	0	4	13	0	1	0	10	2	26	1	0	0	6
ENSMUSG00000027108	Ola1	1	1	0	3	0	0	0	0	0	0	0	12	0	5	11	0	11	0	6	0	0	1	0	0	0
ENSMUSG00000027115	Kif18a	1	0	3	1	0	1	1	0	4	0	0	0	1	0	1	0	0	0	1	0	1	0	0	0	3
ENSMUSG00000027133	Nop10	0	0	1	15	6	0	0	0	5	0	0	0	0	23	0	0	3	6	23	0	18	7	2	1	8
ENSMUSG00000027134	Lpcat4	0	3	0	2	1	0	0	0	0	0	0	0	0	6	8	0	0	0	7	0	4	0	0	0	0
ENSMUSG00000027162	Lin7c	6	0	8	2	14	19	8	0	5	1	10	2	0	17	28	1	5	5	12	0	1	0	0	0	4
ENSMUSG00000027163	Commd9	0	0	0	0	3	0	0	0	1	0	0	3	0	2	10	0	3	0	5	0	0	0	0	0	0
ENSMUSG00000027166	Dnajc24	3	0	0	0	0	0	0	0	0	0	0	3	0	0	1	0	0	0	1	0	2	0	0	0	1
ENSMUSG00000027185	Nat10	0	1	1	0	0	0	3	0	2	0	1	0	0	6	1	0	0	0	0	0	3	0	0	0	0
ENSMUSG00000027193	Api5	2	5	9	13	2	0	1	0	7	21	4	3	0	15	32	6	0	0	15	7	6	0	0	0	0
ENSMUSG00000027194	Ttc17	1	0	0	1	2	0	0	0	0	0	0	0	1	2	3	0	0	0	1	0	2	0	1	4	0
ENSMUSG00000027200	Sema6d	1	2	0	0	0	0	0	0	1	0	0	3	0	0	8	0	0	0	2	0	0	0	0	0	0
ENSMUSG00000027207	Galk2	1	4	0	0	0	0	1	0	0	0	0	1	0	0	1	0	3	0	6	0	1	6	0	0	0
ENSMUSG00000027209	Fam227b	0	0	0	0	0	0	0	0	0	0	0	0	0	0	1	0	0	0	0	0	0	0	0	0	0
ENSMUSG00000027215	Cd82	11	2	6	26	9	0	11	15	9	0	2	7	0	35	12	15	12	8	28	4	11	7	10	5	6
ENSMUSG00000027219	Slc28a2	2	5	0	6	0	0	1	0	0	0	0	0	0	0	8	0	3	0	5	0	1	0	0	0	0
ENSMUSG00000027222	Pex16	0	0	0	2	0	0	7	0	0	0	0	3	1	3	8	0	2	8	2	0	3	0	1	6	0
ENSMUSG00000027225	Duoxa2	0	4	0	0	4	0	0	0	0	0	0	2	0	0	20	0	0	0	0	9	0	0	0	0	0
ENSMUSG00000027236	Eif3j1	2	3	0	12	3	6	13	0	11	0	4	4	0	25	5	6	4	3	20	3	19	3	0	0	11
ENSMUSG00000027247	Arhgap1	3	0	3	8	4	0	2	0	1	0	0	3	0	5	14	3	0	1	13	3	5	9	0	0	0
ENSMUSG00000027248	Pdia3	18	22	22	20	32	12	14	0	28	1	15	28	0	57	26	10	7	6	34	5	30	11	3	4	24
ENSMUSG00000027253	Lrp4	0	0	0	1	0	0	0	0	0	0	0	3	0	0	0	3	3	0	3	0	0	0	1	1	0
ENSMUSG00000027272	Ubr1	0	5	2	5	4	0	0	0	5	0	0	0	0	4	1	0	0	0	11	1	4	0	0	0	0
ENSMUSG00000027274	Mkks	9	1	5	2	10	0	7	1	0	0	0	8	0	1	7	0	0	0	3	0	2	3	0	0	0
ENSMUSG00000027276	Jag1	3	0	4	0	0	0	3	0	0	0	0	0	0	4	1	0	0	0	0	1	0	0	0	0	10
ENSMUSG00000027282	Mtch2	38	25	7	2	29	1	12	12	2	0	26	54	14	23	30	27	19	7	14	11	3	21	1	6	14
ENSMUSG00000027288	Zfp106	2	10	2	14	0	0	6	0	17	0	0	5	0	26	0	3	6	5	22	4	30	0	0	0	5
ENSMUSG00000027293	Ehd4	1	0	0	0	0	0	0	0	1	0	0	8	0	1	10	0	0	0	0	0	0	0	0	0	1
ENSMUSG00000027304	Rtf1	9	2	7	4	7	0	9	0	3	0	2	2	0	21	13	4	4	0	25	3	15	0	0	10	7
ENSMUSG00000027309	4930402H24Rik	4	0	2	2	27	0	4	0	6	0	6	1	1	7	17	1	4	5	12	3	2	0	0	0	3
ENSMUSG00000027312	Atrn	0	8	0	0	0	0	5	0	4	1	0	0	1	2	0	3	1	15	8	0	2	8	1	0	2
ENSMUSG00000027315	Spint1	19	10	6	2	37	4	20	0	7	0	22	21	0	15	3	19	16	28	4	0	3	22	1	0	4
ENSMUSG00000027317	Ppp1r14d	15	5	0	0	8	0	10	0	2	0	8	12	0	5	18	13	28	1	0	0	0	0	3	12	5
ENSMUSG00000027339	Rassf2	0	1	0	0	3	0	0	0	7	5	0	1	0	6	1	0	0	0	15	0	8	0	0	0	0
ENSMUSG00000027340	Slc23a2	0	1	0	7	1	0	0	0	2	0	0	0	0	0	15	0	0	0	0	0	7	0	0	0	2
ENSMUSG00000027342	Pcna	0	3	8	5	0	0	0	0	2	0	0	1	0	10	17	0	0	0	8	0	0	0	0	0	0
ENSMUSG00000027353	Mcm8	1	0	0	0	0	0	0	0	0	1	0	0	0	0	0	0	0	0	2	0	0	0	0	0	0
ENSMUSG00000027358	Bmp2	0	0	0	0	4	0	9	0	2	0	0	1	0	8	9	5	4	4	1	0	1	0	0	0	0
ENSMUSG00000027359	Slc27a2	7	0	0	0	0	0	1	0	0	0	0	7	0	0	1	0	1	0	1	0	0	8	0	0	0
ENSMUSG00000027364	Usp50	3	3	18	12	3	0	9	0	7	0	0	3	0	22	1	1	0	0	18	5	4	9	0	0	16
ENSMUSG00000027366	Sppl2a	0	2	7	4	2	9	14	1	5	0	8	5	0	14	1	9	2	10	10	4	7	14	0	26	11
ENSMUSG00000027377	Mall	11	4	0	0	9	10	21	12	3	1	5	12	0	2	2	17	7	10	0	2	0	3	0	2	0
ENSMUSG00000027381	Bcl2l11	0	0	7	1	0	0	4	0	4	0	0	0	0	9	2	0	0	5	11	0	8	0	0	0	0
ENSMUSG00000027397	Slc20a1	1	2	6	0	14	0	2	0	3	0	1	1	0	3	8	0	1	0	8	0	1	0	2	2	2
ENSMUSG00000027404	Snrpb	1	2	19	17	12	0	0	0	1	0	0	0	0	11	25	0	10	3	25	9	8	0	1	18	7
ENSMUSG00000027406	Idh3b	9	3	4	0	6	0	10	0	1	0	0	4	0	18	6	2	3	0	3	0	6	0	0	4	0
ENSMUSG00000027412	Lpin3	1	0	0	0	1	0	0	0	0	0	10	0	0	0	1	0	0	2	0	0	0	0	0	0	0
ENSMUSG00000027419	Pcsk2	5	2	0	6	0	0	0	0	0	0	0	0	0	1	1	0	0	0	0	0	0	0	0	0	0
ENSMUSG00000027422	Rrbp1	91	31	46	56	106	2	73	1	30	0	33	61	0	73	169	72	43	33	101	34	96	54	18	45	32
ENSMUSG00000027423	Snx5	3	3	4	18	14	0	0	0	10	2	0	19	0	15	16	3	6	7	28	13	39	2	0	0	9
ENSMUSG00000027425	Csrp2bp	0	4	2	2	9	0	0	0	5	0	0	6	0	7	9	0	7	0	8	1	1	0	0	3	0
ENSMUSG00000027447	Cst3	37	30	167	102	173	1	5	0	67	9	0	91	0	164	230	0	4	0	93	23	60	17	18	27	64
ENSMUSG00000027454	Gins1	13	9	14	24	5	0	0	0	10	5	6	4	0	32	5	4	12	2	87	6	22	2	0	3	7
ENSMUSG00000027456	Sdcbp2	2	0	0	0	5	0	0	0	0	0	0	3	0	0	7	5	0	1	0	0	0	0	0	0	0
ENSMUSG00000027465	Tbc1d20	3	2	0	4	5	0	0	0	6	0	0	0	0	6	15	2	0	3	1	0	9	2	0	0	4
ENSMUSG00000027479	Mapre1	3	0	21	6	18	0	0	1	0	0	0	2	0	27	17	2	18	5	22	4	20	0	18	0	8
ENSMUSG00000027500	Stmn2	0	0	6	4	3	0	1	0	0	0	3	0	0	0	1	0	0	0	2	0	0	0	0	2	6
ENSMUSG00000027502	Rtfdc1	1	4	5	2	8	1	4	0	4	5	3	5	2	6	23	3	0	0	7	0	8	1	1	0	0
ENSMUSG00000027506	Tpd52	15	1	0	2	4	0	11	0	0	0	4	5	25	3	1	19	2	11	5	5	10	1	1	11	0
ENSMUSG00000027510	Rbm38	0	0	12	0	2	0	0	1	5	11	0	0	0	9	0	0	3	0	14	0	3	1	0	11	0
ENSMUSG00000027514	Zbp1	8	0	2	1	0	0	0	0	5	0	1	5	0	5	4	3	0	1	4	0	3	0	0	0	1
ENSMUSG00000027519	Rab22a	3	9	0	7	7	1	1	0	2	0	0	0	0	2	7	1	0	0	4	0	6	6	0	0	6
ENSMUSG00000027523	Gnas	11	6	19	27	22	0	10	0	19	0	10	22	1	59	29	6	25	10	84	6	41	29	5	17	28
ENSMUSG00000027531	Impa1	3	0	0	2	2	0	0	0	6	0	5	2	0	1	9	6	0	5	3	0	12	6	0	0	1
ENSMUSG00000027536	Chmp4c	10	6	0	0	10	1	9	0	1	0	5	11	0	7	9	7	9	16	8	5	0	4	0	11	2
ENSMUSG00000027540	Ptpn1	0	4	14	6	1	0	0	0	15	0	0	6	0	39	114	0	0	0	50	1	26	0	0	0	5
ENSMUSG00000027544	Nfatc2	0	0	0	5	0	0	0	0	1	0	0	0	0	4	0	0	0	0	3	0	4	0	0	0	0
ENSMUSG00000027546	Atp9a	6	3	14	0	11	2	8	16	1	0	10	5	0	3	3	7	10	1	3	8	0	1	0	0	0
ENSMUSG00000027551	Zfp64	0	0	0	1	0	0	0	0	0	0	0	2	0	3	1	0	0	0	1	0	5	0	0	0	1
ENSMUSG00000027556	Car1	4	1	1	3	1	1	1	0	0	0	0	2	0	1	2	2	0	1	0	3	1	0	0	3	0
ENSMUSG00000027566	Psma7	18	3	12	3	21	0	0	0	4	0	1	16	2	35	25	6	4	0	29	0	20	6	18	1	15
ENSMUSG00000027573	Gid8	8	0	0	0	7	0	1	1	1	0	4	5	0	7	5	1	0	4	1	0	0	0	0	0	3
ENSMUSG00000027582	Zgpat	0	2	6	1	0	0	0	0	0	0	0	0	0	5	6	3	2	0	16	12	2	0	0	0	5
ENSMUSG00000027583	Zbtb46	1	0	2	4	0	0	0	0	3	0	11	0	0	3	12	0	0	0	0	0	2	0	0	0	14
ENSMUSG00000027593	Raly	1	2	0	8	2	0	1	0	2	0	0	0	0	5	5	2	2	3	3	0	5	1	0	0	1
ENSMUSG00000027597	Ahcy	0	0	0	0	0	0	1	0	1	0	0	1	0	1	2	1	0	0	2	8	0	0	0	0	1
ENSMUSG00000027598	Itch	0	11	7	3	5	15	11	0	15	1	6	13	2	17	13	8	2	9	25	4	24	1	3	3	6
ENSMUSG00000027602	Map1lc3a	0	0	2	5	7	0	0	0	0	0	0	4	0	1	0	0	4	2	5	0	3	0	0	0	4
ENSMUSG00000027605	Acss2	0	0	0	0	0	0	3	0	3	0	0	0	0	4	12	3	2	0	3	0	0	0	0	0	0
ENSMUSG00000027610	Gss	5	3	0	3	8	0	6	0	2	0	0	8	0	1	0	1	4	4	0	3	1	0	0	0	0
ENSMUSG00000027613	Eif6	9	8	5	1	33	4	16	0	8	1	9	15	0	5	4	20	16	12	9	3	6	12	2	6	0
ENSMUSG00000027615	Hps3	0	1	0	2	3	0	0	0	3	1	0	1	0	8	4	0	0	0	1	2	1	0	1	0	1
ENSMUSG00000027618	Nfs1	0	0	0	0	0	0	0	0	0	0	0	1	0	0	0	0	0	0	6	0	2	0	0	0	0
ENSMUSG00000027620	Rbm39	14	19	42	88	12	0	31	0	51	1	21	23	1	92	21	17	15	16	121	7	98	3	2	25	24
ENSMUSG00000027624	Epb41l1	0	1	0	0	7	0	0	0	0	0	0	0	0	0	1	0	2	0	0	0	0	0	4	0	0
ENSMUSG00000027630	Tbl1xr1	2	4	8	16	2	1	0	0	5	0	11	5	0	23	9	3	3	0	14	3	9	6	0	0	7
ENSMUSG00000027639	Samhd1	19	1	33	17	6	0	6	0	46	0	0	12	0	39	17	13	1	2	26	0	23	5	2	0	18
ENSMUSG00000027641	Rbl1	0	1	0	1	0	0	0	0	2	0	0	1	0	2	10	0	0	0	0	0	3	0	0	0	0
ENSMUSG00000027642	Rpn2	13	14	5	16	8	0	0	0	14	0	9	15	0	31	16	2	0	10	13	2	13	7	8	0	17
ENSMUSG00000027646	Src	8	0	0	0	5	0	4	0	0	0	4	8	0	0	6	11	0	6	8	0	4	3	0	0	0
ENSMUSG00000027660	Skil	6	2	8	3	9	0	5	0	6	0	0	9	0	8	1	10	0	1	11	24	9	5	27	1	1
ENSMUSG00000027663	Zmat3	0	0	0	6	0	0	0	0	7	0	0	1	0	3	0	3	3	1	0	4	1	0	0	0	0
ENSMUSG00000027668	Mfn1	0	2	0	3	0	0	2	0	0	0	0	0	0	4	6	9	1	0	2	2	0	0	9	0	4
ENSMUSG00000027670	Ocstamp	0	5	0	0	0	1	2	0	2	6	0	0	0	0	1	0	0	0	0	1	0	0	0	0	2
ENSMUSG00000027673	Ndufb5	10	5	12	6	7	0	5	0	1	0	7	18	0	10	13	7	8	3	3	0	1	12	0	13	0
ENSMUSG00000027677	Ttc14	19	1	12	33	3	0	5	1	27	17	0	8	0	38	1	5	1	0	39	0	28	3	8	3	17
ENSMUSG00000027678	Ncoa3	3	2	7	0	0	0	0	0	7	0	0	4	0	7	16	2	0	4	7	0	13	0	0	0	0
ENSMUSG00000027680	Fxr1	0	0	12	7	0	0	0	0	4	0	5	5	0	3	13	3	0	0	12	0	1	0	0	0	3
ENSMUSG00000027692	Tnik	2	7	1	1	7	0	9	0	7	0	0	3	0	7	27	1	3	1	11	2	3	14	0	0	5
ENSMUSG00000027706	Sec62	9	3	8	21	14	0	2	0	13	0	1	6	0	31	8	2	0	0	40	9	10	0	0	0	14
ENSMUSG00000027712	Anxa5	0	3	14	11	18	0	12	0	12	0	18	41	0	25	4	0	6	13	10	2	14	1	16	8	11
ENSMUSG00000027720	Il2	1	1	0	4	0	0	0	0	0	0	4	0	0	2	17	0	0	0	2	0	2	0	0	0	3
ENSMUSG00000027763	Mbnl1	3	6	23	40	0	0	0	1	35	40	3	7	1	75	12	4	4	0	75	4	36	20	8	0	35
ENSMUSG00000027775	Mfsd1	1	0	9	0	4	0	0	0	0	0	0	2	0	4	0	0	0	0	7	0	0	0	0	18	1
ENSMUSG00000027790	Sis	130	33	15	0	104	29	74	18	9	2	67	60	42	3	76	138	48	51	1	20	0	16	57	21	0
ENSMUSG00000027808	Serp1	10	9	1	2	6	0	11	0	16	12	9	18	0	33	16	1	5	0	40	12	12	7	0	1	0
ENSMUSG00000027809	Etfdh	3	1	2	0	8	0	0	0	1	0	0	2	0	3	0	6	0	9	4	0	0	2	0	4	0
ENSMUSG00000027820	Mme	24	2	6	0	21	9	67	0	0	1	7	14	0	1	43	13	1	5	2	9	0	1	0	1	0
ENSMUSG00000027829	Ccnl1	12	5	13	15	4	0	10	0	16	16	0	9	0	29	35	5	4	11	26	8	14	0	4	2	16
ENSMUSG00000027835	Pdcd10	0	3	6	4	1	0	0	0	2	0	3	0	0	6	13	1	8	0	5	1	1	0	0	0	4
ENSMUSG00000027852	Nras	3	3	2	5	5	0	9	2	6	26	3	9	0	5	3	3	7	1	10	2	5	0	2	0	13
ENSMUSG00000027860	Vangl1	1	1	1	1	1	26	0	0	2	0	45	2	0	0	2	0	0	0	3	0	160	7	49	73	0
ENSMUSG00000027863	Cd2	0	0	0	2	0	0	0	0	0	11	0	0	0	0	0	0	0	0	13	0	9	0	0	0	0
ENSMUSG00000027865	Gdap2	0	3	0	7	1	0	0	0	2	0	0	1	0	6	16	0	9	0	8	1	1	0	0	0	0
ENSMUSG00000027867	Spag17	0	0	2	1	0	1	0	0	0	0	0	1	0	1	1	0	0	0	1	0	1	0	1	1	0
ENSMUSG00000027879	Sec22b	12	5	6	0	9	0	2	0	4	0	8	9	0	3	8	1	6	4	14	0	6	3	0	0	0
ENSMUSG00000027882	Stxbp3	2	2	1	1	4	0	0	2	2	28	2	1	1	3	13	8	25	0	7	0	5	2	3	3	0
ENSMUSG00000027884	Clcc1	4	0	0	3	2	0	0	0	2	0	0	0	0	3	4	2	0	0	7	0	0	2	0	0	2
ENSMUSG00000027889	Ampd2	0	0	0	0	0	0	0	0	0	0	0	1	0	2	2	0	0	0	3	1	1	0	0	0	0
ENSMUSG00000027890	Gstm4	0	0	0	0	4	0	0	0	0	0	0	0	0	0	1	0	0	0	2	0	0	0	0	0	0
ENSMUSG00000027893	Ahcyl1	7	1	7	6	17	6	0	0	7	0	5	11	25	10	7	4	6	14	9	0	6	0	0	0	2
ENSMUSG00000027907	S100a11	0	9	63	75	38	0	9	0	27	22	11	24	0	93	44	11	15	43	95	22	65	30	13	21	35
ENSMUSG00000027937	Jtb	1	3	9	1	0	0	1	0	4	0	9	2	0	7	11	12	0	0	1	0	0	0	13	14	0
ENSMUSG00000027939	Nup210l	4	16	8	20	3	0	0	0	16	0	3	18	0	35	15	2	17	2	46	14	15	13	10	9	7
ENSMUSG00000027940	Tpm3	21	25	13	39	19	8	12	12	37	0	12	30	14	61	55	12	9	29	57	31	41	7	13	9	35
ENSMUSG00000027942	4933434E20Rik	2	2	5	14	0	0	3	1	9	8	0	6	0	8	5	3	7	2	14	1	8	0	0	1	2
ENSMUSG00000027947	Il6ra	1	0	17	6	1	0	0	0	0	0	0	3	0	10	1	0	0	0	14	0	6	0	0	0	10
ENSMUSG00000027951	Adar	0	3	6	8	0	0	1	0	2	2	6	6	20	1	8	2	2	0	2	8	4	0	0	0	5
ENSMUSG00000027953	Slc50a1	0	0	6	1	0	0	0	0	2	0	0	1	0	9	13	0	0	0	6	0	9	0	0	0	6
ENSMUSG00000027968	Larp7	0	2	8	11	12	0	2	0	10	0	0	1	0	11	4	0	2	6	7	0	7	0	0	0	11
ENSMUSG00000027984	Hadh	33	9	4	4	35	3	43	0	12	0	11	22	0	11	33	32	19	20	1	25	0	29	1	26	4
ENSMUSG00000027993	Trim2	22	24	21	12	16	18	4	5	21	12	17	9	7	29	23	33	37	19	15	26	31	9	11	25	10
ENSMUSG00000027997	Casp6	7	6	0	0	5	0	1	0	10	0	0	14	0	4	1	2	4	0	0	6	0	6	0	0	0
ENSMUSG00000027998	Plrg1	0	0	0	0	6	0	0	0	0	0	0	1	0	7	8	0	0	0	5	0	3	1	0	0	8
ENSMUSG00000028023	Pitx2	0	2	0	0	4	0	1	0	1	0	0	0	0	0	0	0	0	0	3	3	0	0	0	0	1
ENSMUSG00000028024	Enpep	37	1	0	0	23	9	4	0	3	0	0	4	0	3	20	10	0	17	0	0	3	17	0	11	0
ENSMUSG00000028028	Alpk1	9	9	27	36	11	0	1	0	9	2	4	12	0	39	3	3	2	4	71	2	32	8	0	4	2
ENSMUSG00000028030	Tbck	2	2	7	4	0	0	6	0	6	0	10	0	0	16	8	4	1	3	4	0	11	0	1	0	7
ENSMUSG00000028034	Fubp1	4	7	11	15	15	6	1	4	14	26	0	1	0	29	1	6	2	3	26	0	23	0	1	0	17
ENSMUSG00000028041	Adam15	1	2	1	0	6	0	0	0	3	0	1	1	0	7	15	0	1	1	5	0	2	0	0	0	3
ENSMUSG00000028042	Zbtb7b	9	9	16	2	5	0	4	0	4	0	0	13	0	3	11	4	4	1	4	2	7	3	0	10	0
ENSMUSG00000028049	Scamp3	1	0	1	3	4	0	0	0	2	0	0	6	0	8	1	4	3	0	14	16	6	0	0	0	2
ENSMUSG00000028051	Hcn3	2	2	1	0	1	0	0	0	3	0	0	0	0	1	7	0	0	0	0	0	0	0	0	0	0
ENSMUSG00000028059	Arhgef2	0	4	10	12	4	1	16	1	11	7	0	0	2	10	11	7	0	6	11	0	19	0	4	2	18
ENSMUSG00000028060	2810403A07Rik	1	3	0	1	0	0	0	0	5	0	0	6	0	2	15	0	2	0	13	3	6	0	7	0	0
ENSMUSG00000028062	Lamtor2	19	6	12	3	29	0	0	0	10	0	5	16	0	12	11	13	0	4	12	8	14	4	8	1	17
ENSMUSG00000028063	Lmna	5	1	2	5	8	8	0	0	1	0	9	4	0	7	31	2	1	5	10	0	11	10	0	7	2
ENSMUSG00000028064	Sema4a	5	5	5	0	9	0	13	0	3	0	6	7	3	1	17	9	0	0	0	0	0	5	2	1	2
ENSMUSG00000028073	Pear1	0	0	0	0	0	0	1	0	0	0	0	0	0	1	3	0	0	0	1	0	2	0	0	0	0
ENSMUSG00000028081	Rps3a1	12	24	31	71	10	4	7	1	31	3	2	28	9	114	31	5	20	8	186	7	54	30	1	56	45
ENSMUSG00000028082	Sh3d19	15	1	5	0	8	0	8	1	2	0	1	5	0	3	3	7	1	10	3	4	0	7	0	0	6
ENSMUSG00000028086	Fbxw7	2	2	2	11	0	1	0	0	9	0	0	2	0	12	1	2	0	0	6	0	7	10	0	12	6
ENSMUSG00000028088	Fmo5	15	4	2	0	36	1	7	11	4	0	0	3	0	2	4	20	9	2	0	15	0	0	15	13	0
ENSMUSG00000028096	Gpr89	17	3	0	0	11	0	1	0	3	0	0	2	0	0	14	2	0	3	2	6	0	10	1	0	0
ENSMUSG00000028106	Rprd2	0	1	0	7	5	0	6	0	5	0	0	8	0	7	1	2	0	9	13	0	13	11	0	0	9
ENSMUSG00000028108	Ecm1	0	0	9	6	0	0	0	0	3	0	4	0	0	15	8	0	0	0	2	0	4	0	0	9	3
ENSMUSG00000028114	Mettl14	0	0	2	1	0	0	0	0	0	0	0	7	0	1	1	0	0	0	2	0	0	0	0	0	0
ENSMUSG00000028121	Bcar3	3	3	0	3	2	0	2	0	1	0	0	0	0	0	12	6	0	0	7	0	3	1	0	0	0
ENSMUSG00000028124	Gclm	7	20	9	48	12	0	3	0	6	1	11	19	0	62	23	13	18	12	116	9	18	12	0	8	1
[truncated: 22,090 more rows]

## Sheet: UMI table protein-coding genes
ens_name	Mouse#1-rep1-S1	Mouse#1-rep1-S2	Mouse#1-rep1-S3	Mouse#1-rep1-S4	Mouse#1-rep1-S5	Mouse#1-rep2-S1	Mouse#1-rep2-S2	Mouse#1-rep2-S3	Mouse#1-rep2-S4	Mouse#1-rep2-S5	Mouse#2-rep3-S1	Mouse#2-rep3-S2	Mouse#2-rep3-S3	Mouse#2-rep3-S4	Mouse#2-rep3-S5	Mouse#2-rep4-S1	Mouse#2-rep4-S2	Mouse#2-rep4-S3	Mouse#2-rep4-S4	Mouse#2-rep4-S5	Mouse#2-rep5-S1	Mouse#2-rep5-S2	Mouse#2-rep5-S3	Mouse#2-rep5-S4	Mouse#2-rep5-S5
'0610007P14Rik'	2	1	0	4	2	1	0	0	3	0	0	0	0	5	25	3	0	0	2	0	7	8	0	0	1
'0610009B22Rik'	1	6	0	0	5	0	1	0	2	0	0	0	0	2	0	0	0	0	3	0	0	0	0	0	0
'0610009L18Rik'	0	0	0	0	0	0	0	0	0	0	0	0	0	3	0	0	0	0	0	0	0	0	0	0	0
'0610009O20Rik'	1	3	1	0	2	0	0	0	0	0	0	2	0	0	0	0	0	1	4	0	0	1	0	0	0
'0610010F05Rik'	0	0	0	0	0	0	0	0	0	0	0	0	0	0	0	0	0	0	0	0	0	0	0	0	0
'0610012G03Rik'	9	2	0	2	0	0	6	0	0	0	0	1	0	6	11	2	0	4	7	0	4	1	1	10	2
'0610030E20Rik'	3	3	6	3	0	0	0	0	3	0	0	0	0	12	0	4	0	0	3	0	13	11	0	4	0
'0610037L13Rik'	0	7	0	0	0	0	0	0	2	0	0	0	0	9	24	0	9	0	7	0	0	0	0	0	0
'0610040J01Rik'	1	1	3	0	0	0	0	0	0	1	0	0	0	0	0	0	0	0	0	0	0	0	0	0	0
'1110001J03Rik'	0	1	0	0	0	0	0	0	1	0	1	5	0	1	11	2	0	0	2	0	0	0	0	0	0
'1110002E22Rik'	0	0	0	0	0	0	0	0	1	0	0	0	0	0	0	0	0	0	0	0	0	0	0	0	0
'1110004E09Rik'	0	0	0	5	0	0	0	0	0	0	0	0	0	3	0	0	0	0	5	0	3	0	0	0	0
'1110004F10Rik'	0	0	2	2	0	0	1	0	5	0	8	0	0	4	0	0	3	0	5	3	10	2	0	0	0
'1110008F13Rik'	8	9	8	3	1	0	3	19	3	0	8	16	0	4	0	4	2	0	6	5	7	0	8	0	0
'1110008L16Rik'	0	1	4	0	2	0	3	0	3	0	0	1	0	3	0	0	1	0	1	0	0	2	0	0	0
'1110008P14Rik'	7	4	5	2	0	0	0	0	0	0	0	5	0	8	0	4	5	0	11	1	0	0	0	0	4
'1110012L19Rik'	0	0	0	0	0	0	0	0	0	0	0	0	0	0	5	4	0	0	5	0	0	4	0	0	6
'1110017D15Rik'	0	0	0	0	0	0	0	0	0	0	0	0	0	0	0	0	0	0	0	0	0	0	0	0	0
'1110032A03Rik'	6	0	0	0	2	4	0	0	2	0	0	0	0	3	0	0	0	8	3	0	0	0	0	0	0
'1110032F04Rik'	0	0	0	0	0	0	0	0	0	0	1	0	0	0	0	0	0	0	0	0	0	0	0	0	0
'1110034G24Rik'	0	0	0	0	2	0	0	0	0	0	0	0	0	2	0	0	0	0	4	0	0	0	0	0	0
'1110037F02Rik'	2	0	2	8	0	0	2	0	0	0	4	1	0	2	0	4	0	0	11	0	7	0	0	0	0
'1110038F14Rik'	1	2	4	2	0	0	8	0	11	0	0	3	20	11	3	0	0	0	1	0	10	0	0	0	0
'1110051M20Rik'	1	3	0	0	0	0	1	0	0	0	0	0	0	0	0	0	0	0	2	0	0	0	0	0	0
'1110059E24Rik'	8	0	0	1	5	0	0	0	2	0	0	1	0	2	0	0	0	0	6	4	0	0	0	0	0
'1110059G10Rik'	4	0	0	4	0	0	0	0	1	0	0	0	0	4	0	1	0	4	8	0	1	0	0	11	0
'1110065P20Rik'	0	0	1	0	4	0	0	0	0	0	0	0	0	0	0	0	3	0	1	0	0	0	0	12	0
'1190002N15Rik'	0	0	0	0	0	0	6	0	0	0	0	0	0	0	0	3	0	0	4	0	0	0	0	0	0
'1190005I06Rik'	0	0	0	0	0	0	6	0	0	0	0	0	0	0	0	0	0	0	0	0	0	0	0	0	0
'1190007I07Rik'	2	0	0	0	0	0	0	0	0	0	0	4	0	0	0	0	0	0	4	4	0	0	0	0	0
'1300017J02Rik'	1	0	0	0	0	0	0	0	0	0	0	0	0	0	1	0	0	0	1	1	0	0	0	0	0
'1500009C09Rik'	0	0	0	0	0	0	0	0	0	0	0	0	0	0	0	0	0	0	0	0	0	0	0	0	0
'1500009L16Rik'	5	0	0	0	0	0	0	0	1	0	0	0	0	0	0	0	0	0	0	0	0	0	0	0	0
'1500011B03Rik'	0	0	0	0	0	0	0	0	0	0	0	0	0	5	0	0	0	0	5	0	0	0	0	0	0
'1500011K16Rik'	1	0	0	0	3	0	0	0	1	0	0	6	0	17	7	8	9	0	2	0	1	0	0	9	0
'1500015O10Rik'	0	0	0	0	0	0	0	0	0	0	0	0	0	0	0	0	0	0	0	0	0	0	0	0	0
'1520401A03Rik'	0	0	0	0	0	0	0	0	1	0	0	0	0	0	0	0	0	0	0	0	1	0	0	0	0
'1600002H07Rik'	0	0	0	0	0	0	0	0	0	0	0	0	0	0	0	0	0	0	0	0	0	0	0	0	0
'1600002K03Rik'	0	0	0	6	0	0	0	0	0	0	0	1	0	0	0	0	0	0	6	3	0	0	0	0	0
'1600012H06Rik'	3	1	1	1	0	0	2	0	0	0	0	0	0	1	0	0	0	0	0	0	0	0	1	0	0
'1600014C10Rik'	0	5	8	5	11	0	4	0	4	0	0	6	0	10	20	2	1	0	3	0	11	7	0	0	0
'1600015I10Rik'	0	0	0	0	0	0	0	0	0	0	0	0	0	0	0	0	0	0	0	0	0	0	0	0	7
'1700001C19Rik'	0	0	0	0	0	0	0	0	0	0	0	0	0	0	0	0	1	0	0	0	0	0	0	0	0
'1700001F09Rik'	0	0	0	0	0	0	0	0	1	0	0	0	0	0	0	0	1	0	0	0	0	0	0	0	0
'1700001L19Rik'	0	0	6	0	0	0	0	0	0	0	0	0	0	0	0	0	0	0	0	0	0	0	0	0	0
'1700007B14Rik'	0	0	0	0	0	0	0	0	0	0	0	0	0	0	0	0	0	0	2	0	0	0	0	0	0
'1700007G11Rik'	0	0	0	0	0	0	0	0	0	0	0	0	0	0	0	0	0	0	8	0	0	0	0	0	0
'1700008O03Rik'	0	0	0	0	0	0	0	0	3	0	0	0	0	0	1	1	0	0	0	0	0	0	0	0	0
'1700011H14Rik'	0	0	0	0	0	0	0	0	0	0	0	0	0	0	0	0	0	0	0	0	0	0	7	0	0
'1700011I03Rik'	0	0	0	0	0	0	0	0	3	0	0	1	0	0	0	0	0	0	1	0	0	0	0	0	0
'1700016C15Rik'	0	0	0	0	2	0	12	0	0	0	0	0	0	5	0	2	0	0	0	0	0	0	0	0	0
'1700016D06Rik'	0	0	1	0	0	0	0	2	0	1	1	0	0	0	0	0	0	0	1	0	0	0	0	0	1
'1700016K19Rik'	0	0	0	0	0	0	0	0	1	0	0	0	0	0	1	0	0	0	0	5	0	0	0	0	0
'1700017B05Rik'	0	0	0	2	0	0	0	0	0	0	0	0	0	0	11	0	0	0	0	0	0	0	0	0	0
'1700017D01Rik'	0	0	0	0	0	1	0	0	1	0	0	0	0	0	0	0	0	0	0	0	0	0	0	0	0
'1700019B03Rik'	0	0	0	0	0	0	0	0	2	3	0	0	0	0	0	0	0	0	0	0	0	0	0	0	0
'1700019D03Rik'	0	0	0	0	0	0	1	0	1	23	0	0	0	2	0	0	0	0	3	0	1	0	0	0	0
'1700019G17Rik'	7	1	0	1	0	0	17	0	0	0	0	1	0	0	1	7	1	0	1	2	0	1	0	0	0
'1700019O17Rik'	0	0	0	0	0	0	0	0	0	0	0	0	0	0	0	0	0	0	0	0	0	0	0	0	4
'1700021F05Rik'	0	0	1	0	12	0	0	0	2	0	0	0	0	0	0	2	1	2	0	2	3	7	0	0	0
'1700022I11Rik'	0	0	0	0	0	0	0	0	0	0	0	0	0	0	0	0	0	0	1	0	0	0	0	0	0
'1700023F06Rik'	0	1	0	0	0	0	0	0	0	0	0	0	0	1	0	0	0	0	0	0	0	0	0	0	0
'1700024G13Rik'	0	0	0	0	0	0	0	0	0	0	0	0	0	0	0	0	0	0	1	0	0	0	0	0	0
'1700024P16Rik'	0	0	0	0	1	0	0	0	2	0	0	0	0	0	0	0	8	0	0	0	0	0	1	0	0
'1700025G04Rik'	5	0	5	5	2	0	0	0	6	0	2	10	0	9	1	6	6	0	11	5	0	4	21	8	9
'1700028J19Rik'	0	0	0	0	0	0	0	0	0	0	0	0	0	1	0	0	0	0	0	0	0	0	0	0	0
'1700028P14Rik'	0	0	0	0	0	0	0	0	0	0	0	0	0	0	0	0	0	0	0	0	1	0	0	0	0
'1700029F12Rik'	0	0	0	0	0	0	0	0	0	0	0	0	0	0	0	0	0	3	0	0	0	0	0	0	0
'1700029I15Rik'	0	0	0	0	6	0	0	0	0	0	4	0	0	0	0	0	1	0	0	0	0	0	0	0	0
'1700029J07Rik'	0	0	0	0	0	0	0	0	2	0	0	1	0	0	0	0	0	0	0	1	8	0	0	0	0
'1700030K09Rik'	0	0	0	0	0	0	0	0	2	0	0	0	0	0	0	0	0	0	0	0	13	0	0	0	0
'1700031F05Rik'	0	0	0	0	0	0	0	0	0	0	0	1	0	0	0	0	0	0	0	0	0	0	0	0	0
'1700034I23Rik'	0	0	0	0	0	0	0	0	0	0	0	0	0	0	0	0	0	0	1	0	0	0	0	0	0
'1700037C18Rik'	1	0	0	5	1	0	0	0	0	0	0	0	0	3	0	0	1	0	0	1	5	0	0	0	0
'1700037H04Rik'	0	0	0	0	0	0	0	0	0	0	0	0	0	7	0	0	0	0	0	0	5	0	1	0	0
'1700040L02Rik'	0	0	0	0	0	0	0	0	0	0	0	0	0	1	0	0	0	0	0	0	0	0	0	0	0
'1700048O20Rik'	0	0	0	0	0	0	0	0	0	0	0	0	1	0	0	0	0	0	4	0	0	0	0	0	0
'1700049G17Rik'	7	2	0	2	0	0	5	0	0	0	0	0	0	0	0	0	0	0	0	0	0	0	0	0	0
'1700066B19Rik'	0	0	0	0	0	1	0	0	0	0	0	0	0	1	0	0	0	0	4	0	0	2	0	0	0
'1700066M21Rik'	0	0	0	0	0	0	0	0	0	0	0	0	0	0	0	0	0	0	1	0	1	0	0	0	0
'1700067K01Rik'	0	0	0	2	0	0	0	0	0	0	0	0	0	1	0	0	0	0	0	0	0	0	0	0	0
'1700067P10Rik'	0	0	0	0	0	0	0	0	0	0	0	0	0	0	0	0	0	0	1	0	0	0	0	0	0
'1700074P13Rik'	0	0	0	0	0	0	0	0	1	0	0	0	0	0	0	0	0	0	0	0	0	0	0	0	0
'1700088E04Rik'	0	0	0	0	0	0	0	0	0	0	0	0	0	0	0	1	3	0	4	0	0	0	0	0	6
'1700093K21Rik'	0	0	0	5	0	0	0	0	2	0	0	0	0	0	0	0	0	0	0	0	0	0	0	0	0
'1700102P08Rik'	0	0	0	0	0	0	0	0	0	0	0	0	0	0	0	0	0	0	2	0	0	0	0	0	0
'1700109H08Rik'	0	0	0	0	0	0	0	0	0	0	0	0	0	0	0	0	0	0	1	0	0	0	0	0	0
'1700112E06Rik'	0	0	0	0	0	0	0	0	0	0	0	0	0	1	0	0	0	0	4	0	0	0	0	0	0
'1700113H08Rik'	0	0	0	2	0	0	0	0	0	0	0	0	0	0	0	0	0	0	0	0	0	0	0	0	0
'1700123I01Rik'	0	0	0	0	0	0	0	0	0	0	0	0	0	0	0	2	0	0	0	0	0	0	0	8	0
'1700123L14Rik'	0	0	0	0	0	0	0	0	0	0	0	0	0	0	0	4	0	0	0	0	0	0	0	0	0
'1700123O20Rik'	0	0	6	0	1	0	0	0	0	0	0	0	0	3	0	0	0	0	7	5	0	0	0	0	0
'1810011H11Rik'	0	0	0	0	0	0	0	0	2	0	0	0	0	0	0	0	0	0	0	0	0	0	0	0	0
'1810011O10Rik'	1	3	0	0	11	0	2	0	0	0	2	2	0	0	1	15	0	10	2	0	0	0	0	0	0
'1810013L24Rik'	2	6	1	3	15	0	0	0	0	0	0	0	0	2	0	3	0	0	1	0	2	0	5	0	0
'1810022K09Rik'	5	1	5	7	0	0	0	0	3	0	0	4	0	8	0	0	0	0	24	1	4	7	0	2	7
'1810024B03Rik'	2	1	4	0	0	0	0	0	0	0	0	0	0	0	0	0	0	0	0	0	0	0	0	0	0
'1810026J23Rik'	0	0	0	0	0	0	0	0	2	0	0	0	0	3	0	0	2	0	5	0	0	0	0	0	0
'1810030O07Rik'	0	2	1	0	0	0	5	0	2	0	0	2	0	5	11	0	0	0	2	0	0	0	0	0	0
'1810032O08Rik'	0	0	0	0	0	0	0	0	0	0	0	0	0	0	0	0	0	0	1	0	0	0	0	16	0
'1810037I17Rik'	4	4	7	12	2	0	9	0	18	0	17	4	0	21	14	8	0	0	15	8	13	6	4	0	0
'1810041L15Rik'	0	0	0	0	0	0	0	1	0	0	0	0	0	0	0	0	0	0	3	0	0	0	0	0	0
'1810043G02Rik'	0	0	0	0	0	0	1	0	0	0	0	0	0	0	0	0	0	0	0	0	0	0	0	0	0
'1810043H04Rik'	4	1	7	1	5	0	2	0	2	0	7	1	16	5	10	0	0	0	6	0	3	0	1	0	7
'1810046K07Rik'	0	0	0	0	0	0	0	1	0	0	0	0	0	0	0	0	0	0	0	0	0	0	0	0	0
'1810049J17Rik'	0	0	0	0	0	0	0	0	0	0	0	0	0	0	0	0	0	0	0	0	0	0	0	1	0
'1810055G02Rik'	8	0	0	0	4	0	4	0	0	0	0	0	0	2	0	4	2	5	0	0	0	0	0	0	0
'1810062G17Rik'	0	0	0	0	0	0	0	0	0	0	0	0	0	0	0	0	0	0	0	0	0	0	0	0	0
'2010001E11Rik'	0	0	0	0	0	0	0	0	1	0	0	0	0	0	1	0	0	0	0	0	0	0	0	0	0
'2010003K11Rik'	2	0	0	0	13	0	10	0	0	2	0	3	0	6	26	16	0	0	0	0	0	8	0	0	0
'2010005H15Rik'	0	0	0	0	0	0	0	0	0	0	0	0	0	0	0	0	0	0	0	0	0	0	0	0	0
'2010106E10Rik'	4	0	0	0	2	0	9	0	0	0	8	0	0	1	12	21	0	6	0	0	0	1	0	0	0
'2010107E04Rik'	37	21	12	7	26	3	14	11	3	0	10	39	0	24	20	27	3	7	24	8	12	29	12	18	5
'2010107G12Rik'	0	0	4	1	0	0	0	0	1	0	0	0	0	0	0	0	0	11	0	0	0	0	0	0	4
'2010107G23Rik'	0	0	0	2	1	0	0	0	1	0	0	0	0	0	10	0	0	0	0	0	0	0	0	0	0
'2010109A12Rik'	0	0	0	0	0	0	0	0	0	0	0	0	0	0	0	0	0	0	0	0	0	0	0	0	0
'2010109I03Rik'	0	0	1	1	1	0	1	0	0	1	0	1	0	0	0	0	1	32	1	0	1	0	0	0	2
'2010111I01Rik'	7	0	0	0	0	0	0	0	3	0	0	0	14	5	0	0	3	0	2	3	2	0	0	0	0
'2010300C02Rik'	0	0	0	7	0	0	0	0	3	0	0	0	0	1	0	0	0	0	1	0	1	0	0	0	0
'2010315B03Rik'	1	0	0	1	0	0	5	0	1	0	0	0	0	4	1	2	0	4	1	0	1	0	0	0	0
'2200002D01Rik'	127	32	12	2	143	26	125	2	20	2	51	86	21	27	141	79	55	133	1	33	1	93	33	36	1
'2210010C04Rik'	0	0	0	0	0	0	0	0	0	0	0	0	0	0	0	0	0	0	0	0	0	0	0	11	0
'2210011C24Rik'	0	0	0	0	1	0	0	0	0	0	0	0	0	0	0	0	0	0	0	0	1	0	0	0	0
'2210013O21Rik'	0	0	0	1	0	0	0	0	0	0	0	0	0	2	0	0	0	0	0	0	0	0	0	0	0
'2210016F16Rik'	11	8	6	0	11	0	5	0	6	0	9	10	0	6	14	5	5	0	13	3	9	10	7	0	0
'2210016L21Rik'	6	0	11	0	0	0	0	0	3	0	0	2	0	6	0	0	0	0	6	0	2	0	0	0	8
'2210404O09Rik'	0	0	0	1	0	0	1	0	0	0	2	0	2	0	0	0	0	0	0	0	0	4	0	0	0
'2210407C18Rik'	10	2	3	0	45	9	0	0	8	0	18	24	0	2	45	1	3	11	0	0	0	0	10	0	0
'2210408I21Rik'	0	0	0	1	0	0	0	0	0	0	0	0	0	0	0	0	0	0	0	0	0	0	0	0	0
'2210418O10Rik'	1	0	0	0	0	0	1	0	0	0	0	0	0	0	0	0	0	0	1	0	0	0	0	0	0
'2300009A05Rik'	0	0	0	0	0	0	2	0	0	0	0	1	20	1	0	0	0	0	3	3	0	0	0	0	0
'2310003L06Rik'	0	0	0	0	0	0	0	0	0	0	0	0	0	0	0	0	0	0	2	0	0	0	0	0	0
'2310007B03Rik'	0	3	0	0	0	0	0	0	0	0	0	0	0	0	0	2	0	0	0	0	0	0	0	0	0
'2310009B15Rik'	1	0	0	0	0	0	0	0	3	0	0	0	0	0	0	0	0	0	5	0	0	0	0	0	0
'2310011J03Rik'	3	0	0	2	0	0	0	0	2	0	0	0	0	8	0	0	0	4	3	2	4	0	0	0	0
'2310022A10Rik'	0	0	1	5	0	0	0	0	2	0	0	0	0	1	0	0	0	0	0	0	2	0	0	0	0
'2310022B05Rik'	4	0	5	0	0	0	0	0	0	0	0	0	0	4	0	0	0	0	2	0	0	0	0	0	0
'2310030G06Rik'	0	0	4	0	19	0	1	0	2	0	6	0	0	3	0	1	0	1	0	0	0	0	0	0	0
'2310033P09Rik'	2	0	3	9	2	0	1	0	2	0	0	1	0	1	0	0	3	1	7	0	5	0	15	0	0
'2310035C23Rik'	6	3	1	6	14	0	5	0	7	3	0	5	0	11	0	5	0	6	6	1	5	0	0	0	3
'2310036O22Rik'	7	2	6	2	8	0	8	0	19	0	7	3	0	20	21	1	0	14	27	3	13	12	0	0	11
'2310057J18Rik'	0	0	0	0	0	0	0	0	0	0	0	0	0	0	1	0	0	0	0	0	1	0	0	0	0
'2310061I04Rik'	5	3	3	3	5	0	5	0	0	0	0	3	0	3	1	2	0	0	0	0	0	0	4	0	0
'2410002F23Rik'	1	6	3	2	0	0	0	0	0	0	0	0	0	3	0	0	0	0	12	0	8	0	0	0	6
'2410004B18Rik'	0	0	4	3	0	0	0	0	2	0	0	0	0	3	0	0	0	0	3	0	0	0	0	0	0
'2410015M20Rik'	0	4	4	1	18	1	13	0	4	0	0	3	0	6	11	4	10	2	11	12	7	1	0	0	0
'2410016O06Rik'	0	2	1	0	4	0	0	0	1	0	0	0	0	2	2	0	0	0	4	0	0	0	0	0	0
'2410089E03Rik'	0	0	0	2	0	0	0	1	4	0	0	0	0	4	0	0	0	0	4	0	2	0	0	0	1
'2410131K14Rik'	0	2	0	1	0	0	0	0	1	0	0	0	0	0	0	0	0	0	1	0	0	0	0	0	0
'2510002D24Rik'	2	0	0	0	5	2	1	0	6	0	0	2	0	5	2	3	3	1	13	1	3	0	0	16	10
'2510009E07Rik'	0	0	3	1	0	0	0	0	2	0	0	0	0	0	0	0	0	0	4	0	0	0	0	0	6
'2510039O18Rik'	6	0	2	3	0	0	0	0	2	0	0	0	0	5	1	12	1	0	3	0	4	0	0	23	0
'2610001J05Rik'	0	2	7	0	1	0	0	0	0	0	0	2	0	6	0	1	4	0	14	0	3	0	0	0	8
'2610002M06Rik'	0	0	0	0	0	0	0	0	0	0	0	0	0	0	0	0	0	0	3	0	0	0	0	0	0
'2610008E11Rik'	0	0	7	0	0	0	0	0	6	0	0	0	0	6	0	0	0	0	2	0	12	3	0	0	0
'2610020H08Rik'	0	0	1	0	0	0	0	0	1	0	0	0	0	0	0	0	0	0	1	0	0	0	0	0	0
'2610021A01Rik'	0	0	1	0	1	0	0	0	0	0	0	0	0	2	0	0	4	0	2	0	0	0	0	0	0
'2610028H24Rik'	0	0	0	0	0	0	0	0	1	0	0	0	0	1	0	0	0	0	0	0	0	0	0	0	0
'2610044O15Rik8'	0	0	0	1	0	0	0	0	0	0	0	0	0	1	0	0	0	1	3	0	0	0	0	0	0
'2610301B20Rik'	0	0	0	1	0	0	0	0	0	0	0	0	0	2	0	0	0	0	2	0	0	0	0	0	0
'2610305D13Rik'	0	1	3	0	0	0	0	0	0	0	1	0	0	0	0	1	0	0	0	0	1	0	1	0	0
'2610318N02Rik'	0	0	1	1	0	0	0	0	0	0	0	0	0	1	0	0	0	0	1	0	0	0	0	0	1
'2610507B11Rik'	8	4	6	2	0	0	2	0	3	0	2	6	17	21	26	4	5	9	5	8	9	10	0	0	5
'2610528A11Rik'	0	0	0	0	0	0	0	0	0	0	0	0	0	0	0	0	3	0	0	0	0	0	0	0	0
'2610528J11Rik'	0	0	0	0	0	0	0	0	0	0	0	5	0	0	1	0	5	1	1	3	0	0	6	0	0
'2700029M09Rik'	0	2	6	2	0	0	1	0	2	0	0	0	0	9	10	0	0	0	16	0	2	0	0	0	0
'2700049A03Rik'	0	0	0	0	0	0	0	0	1	0	0	0	0	1	0	0	0	0	1	0	0	0	0	0	0
'2700060E02Rik'	3	1	0	0	2	0	2	0	3	3	2	12	0	14	0	0	6	0	11	1	2	0	5	0	6
'2700062C07Rik'	3	0	0	3	0	0	0	0	0	0	0	0	0	0	0	0	0	1	1	0	2	0	0	0	0
'2700081O15Rik'	0	1	0	0	0	0	0	0	4	0	0	0	0	0	0	0	0	0	0	1	2	0	0	0	0
'2700097O09Rik'	1	0	5	3	5	1	0	0	2	1	4	1	2	6	1	1	2	0	1	1	6	0	0	0	2
'2810004N23Rik'	0	5	0	0	0	0	0	0	11	0	0	1	0	11	0	3	4	0	14	0	14	0	0	0	0
'2810006K23Rik'	0	0	0	1	0	0	4	0	0	0	0	1	0	4	0	0	1	0	8	0	0	0	0	0	0
'2810021J22Rik'	0	3	0	3	0	0	0	0	0	0	0	0	0	1	1	0	0	0	3	0	0	0	0	0	0
'2810403A07Rik'	1	3	0	1	0	0	0	0	5	0	0	6	0	2	15	0	2	0	13	3	6	0	7	0	0
'2810408A11Rik'	1	0	0	0	0	0	0	0	0	0	0	0	0	0	0	1	0	0	0	0	0	0	0	0	0
'2810417H13Rik'	0	2	11	3	0	0	0	0	1	1	0	0	0	11	1	0	3	0	15	0	4	0	0	0	0
'2810428I15Rik'	0	1	18	1	0	0	0	0	2	0	0	1	0	12	0	0	0	0	12	0	4	0	0	0	8
'2810459M11Rik'	0	0	0	0	2	1	0	0	0	0	0	0	0	1	0	2	0	1	0	0	1	0	0	0	0
'2810474O19Rik'	10	10	12	27	7	0	0	1	13	0	0	2	0	23	16	1	2	14	19	12	22	10	0	0	18
'2900011O08Rik'	0	0	0	0	0	0	0	0	1	0	1	0	0	0	0	0	0	1	0	0	0	0	0	0	0
'2900026A02Rik'	9	7	6	2	22	0	23	0	8	0	0	10	24	6	9	10	11	0	5	15	3	1	0	0	1
'2900055J20Rik'	4	3	7	1	2	3	0	1	8	2	1	2	3	6	5	6	2	3	7	1	4	1	1	0	0
'2900092C05Rik'	0	1	0	1	0	0	0	0	1	0	0	1	0	1	0	0	0	0	1	1	1	0	0	0	0
'3110002H16Rik'	5	0	0	1	2	0	0	0	4	0	0	0	0	2	0	2	0	0	1	0	0	0	11	0	0
'3110009E18Rik'	0	0	0	0	0	0	0	0	0	0	0	0	0	2	0	0	0	0	2	0	4	0	0	0	0
'3110021N24Rik'	0	4	0	0	0	0	0	0	6	0	0	0	0	3	0	0	0	0	0	0	0	0	0	0	0
'3110035E14Rik'	0	0	0	0	0	0	1	0	2	0	0	0	0	0	0	0	0	0	3	0	0	0	0	0	0
'3110040N11Rik'	0	0	0	0	0	0	0	0	0	0	0	0	0	3	0	0	0	0	0	0	0	0	0	0	0
'3110043O21Rik'	4	3	9	9	4	1	0	4	3	1	1	8	5	13	4	4	3	1	19	2	10	15	1	2	2
'3110052M02Rik'	0	0	0	1	0	0	0	0	0	0	0	0	0	0	0	0	0	0	0	0	3	0	0	0	0
'3110062M04Rik'	0	0	0	0	0	0	0	0	0	0	0	1	0	4	14	0	0	0	2	0	0	0	0	0	0
'3110070M22Rik'	0	0	0	0	5	0	0	0	0	0	0	0	0	0	0	0	0	0	0	0	0	0	0	0	0
'3110082I17Rik'	0	0	4	0	0	0	0	0	1	0	0	0	1	0	0	0	0	0	0	0	0	0	0	0	0
'3300002I08Rik'	0	0	0	0	0	0	0	0	0	0	0	0	1	2	0	0	0	0	0	0	0	0	0	0	0
'3632451O06Rik'	0	0	1	1	1	0	0	0	1	0	0	0	0	4	1	0	0	0	1	0	5	0	0	0	1
'3830403N18Rik'	0	0	0	3	0	0	0	0	0	1	0	0	0	3	0	0	0	0	0	0	0	0	0	0	0
'3830406C13Rik'	1	0	0	1	0	0	0	0	1	0	0	0	0	5	1	0	0	0	2	0	1	0	0	0	0
'3830408C21Rik'	0	1	0	0	0	0	0	0	0	0	0	0	0	0	0	0	0	0	1	0	0	0	0	0	0
'3830417A13Rik'	1	0	0	0	0	0	0	0	0	0	0	0	0	0	0	0	0	0	0	0	0	0	0	0	0
'4430402I18Rik'	1	0	0	0	4	0	0	5	14	2	0	0	0	2	0	94	31	9	0	14	0	0	1	0	0
'4833420G17Rik'	5	3	0	0	0	0	11	0	5	0	2	0	0	5	0	3	3	0	4	1	6	3	0	8	0
'4833439L19Rik'	2	2	0	1	6	0	1	0	1	0	5	4	0	3	0	11	0	0	1	2	2	0	0	0	0
'4921504E06Rik'	0	0	0	0	0	0	0	0	0	0	0	0	0	0	0	0	7	0	2	0	0	0	0	0	0
'4921506M07Rik'	0	1	0	0	0	0	0	0	1	0	0	0	0	0	0	0	0	0	0	1	0	0	0	0	0
'4921507P07Rik'	0	0	0	0	0	0	0	0	0	0	0	0	0	0	0	0	0	0	0	0	0	0	0	0	0
'4921509C19Rik'	0	1	0	0	0	0	0	0	0	0	0	0	0	0	0	0	0	0	0	0	0	0	0	0	0
'4921511H03Rik'	0	0	0	0	0	0	0	0	0	0	0	0	0	1	0	0	0	0	0	0	0	0	0	0	0
'4921517D22Rik'	0	0	0	0	0	0	0	0	0	0	0	0	0	0	0	0	0	0	0	0	0	0	0	0	1
'4921524J17Rik'	0	1	0	5	0	0	0	0	1	0	0	0	0	2	0	0	0	0	4	0	2	0	0	0	5
'4921530L21Rik'	0	0	0	0	0	0	0	0	0	0	0	0	0	0	0	0	0	0	0	0	0	0	0	0	2
'4921536K21Rik'	0	0	0	0	0	0	0	0	1	2	0	0	0	0	0	0	0	0	0	0	0	0	0	0	0
'4930402H24Rik'	4	0	2	2	27	0	4	0	6	0	6	1	1	7	17	1	4	5	12	3	2	0	0	0	3
'4930404N11Rik'	1	0	0	2	1	0	0	0	2	0	1	0	0	3	0	2	0	0	8	0	7	0	0	0	2
'4930407I10Rik'	0	0	0	0	0	0	0	0	0	0	0	0	0	0	0	0	0	0	2	0	0	0	0	0	0
'4930415F15Rik'	0	0	0	1	0	0	0	0	0	0	0	0	0	0	1	0	0	0	0	0	0	0	0	0	0
'4930415L06Rik'	0	0	0	0	0	0	0	0	0	0	0	0	0	0	0	0	0	0	0	0	3	0	1	4	0
'4930415O20Rik'	0	0	0	0	0	0	0	0	0	0	0	0	0	0	0	0	0	0	0	0	0	0	0	0	4
'4930427A07Rik'	0	0	0	2	0	0	0	0	0	0	0	0	0	2	0	0	0	0	6	0	0	0	0	0	0
'4930430F08Rik'	0	0	0	2	0	0	0	0	0	0	0	0	0	1	0	0	0	0	1	0	0	0	0	0	0
'4930438A08Rik'	0	0	0	0	0	0	0	0	1	0	0	0	0	0	0	0	0	0	0	0	0	0	0	0	0
'4930444P10Rik'	1	0	0	0	0	0	0	0	0	1	0	0	0	0	0	0	0	0	1	0	1	0	0	0	0
'4930447C04Rik'	1	0	1	0	1	0	2	0	1	0	1	0	0	4	2	0	0	0	1	0	0	0	0	6	1
'4930451G09Rik'	0	0	0	0	0	0	0	0	0	0	0	0	0	0	0	0	0	0	1	0	0	0	0	0	0
'4930453N24Rik'	2	0	5	4	0	0	0	0	4	0	0	3	0	6	0	0	0	0	3	3	0	0	0	0	0
'4930467E23Rik'	0	0	0	0	0	0	0	0	0	0	0	0	0	0	0	0	0	0	0	0	0	0	3	0	0
'4930474N05Rik'	0	0	0	0	0	0	0	0	4	0	0	0	0	0	0	0	0	0	0	0	0	0	0	0	0
'4930486L24Rik'	0	0	0	0	0	0	0	0	0	0	0	0	0	0	0	0	0	0	1	0	0	0	0	0	0
'4930503E14Rik'	0	0	0	0	0	0	0	0	0	0	0	0	0	0	0	0	0	0	1	0	0	0	0	0	0
'4930503L19Rik'	0	0	0	7	0	0	0	0	1	0	0	0	0	1	0	0	0	0	0	0	0	0	0	0	12
'4930505A04Rik'	0	0	0	0	0	0	0	0	0	0	0	0	0	2	0	0	0	0	1	0	2	0	0	0	0
'4930507D05Rik'	0	0	0	0	0	0	0	0	1	0	0	0	0	0	0	0	0	0	0	0	0	0	0	0	0
'4930516K23Rik'	0	0	4	0	0	0	0	0	0	0	0	0	0	0	0	0	0	0	0	0	0	0	0	0	0
'4930519G04Rik'	0	0	0	1	0	0	0	0	0	0	0	0	0	0	0	0	1	0	0	0	0	0	0	0	0
'4930522L14Rik'	0	0	0	0	0	0	0	0	0	1	0	0	0	0	0	0	1	0	0	0	0	0	0	0	0
'4930523C07Rik'	0	0	6	13	0	0	0	0	10	0	0	0	0	41	1	2	0	4	34	0	28	0	0	0	3
'4930524J08Rik'	0	0	0	3	0	0	0	0	0	0	0	0	0	0	0	0	0	0	0	0	0	0	0	0	0
'4930539E08Rik'	0	0	0	0	0	0	4	0	0	1	0	0	0	2	0	0	0	1	0	0	2	0	16	0	0
'4930544L04Rik'	0	0	0	0	0	0	0	0	1	0	0	0	0	0	0	0	0	0	0	0	0	0	0	0	0
'4930548H24Rik'	0	0	0	0	0	0	0	0	0	0	0	0	0	0	0	0	0	0	0	0	0	0	0	0	0
'4930549C01Rik'	1	0	0	1	0	0	0	0	0	0	0	0	0	0	0	0	0	0	1	0	0	0	0	0	4
'4930550C14Rik'	0	0	0	0	0	0	0	0	0	0	0	0	0	0	0	0	0	0	0	0	0	0	0	0	0
'4930555F03Rik'	0	0	0	0	0	0	0	0	0	1	0	1	0	0	0	0	0	0	0	0	0	0	0	0	0
'4930555G01Rik'	1	0	0	0	0	0	0	0	0	0	0	0	0	0	0	0	2	0	0	0	0	0	0	0	0
'4930556J24Rik'	0	0	0	0	0	0	0	0	0	0	0	0	0	0	0	0	0	0	0	0	0	0	0	0	0
'4930558K02Rik'	3	1	3	9	0	0	0	0	3	0	0	3	0	1	0	2	1	0	2	0	0	0	0	0	1
'4930562C15Rik'	0	0	0	0	0	0	0	0	0	1	0	0	0	0	0	0	0	0	0	0	0	0	0	0	0
'4930572O03Rik'	0	0	0	0	0	0	0	0	1	0	0	0	0	0	0	0	0	0	0	0	0	0	0	0	0
'4930579F01Rik'	0	0	0	0	1	0	0	0	0	0	0	0	0	0	0	0	0	0	0	0	0	0	0	0	0
'4930579G24Rik'	0	0	0	0	0	0	0	0	0	0	0	0	0	0	0	0	0	0	0	0	0	0	0	0	0
'4930590J08Rik'	0	0	0	0	3	0	0	0	0	1	0	0	0	1	0	0	0	0	0	0	0	0	0	0	0
'4930595M18Rik'	0	0	0	0	0	0	0	0	0	0	0	0	0	0	1	0	0	0	0	0	0	0	0	0	0
'4931406B18Rik'	0	0	0	0	0	1	0	0	0	0	0	0	0	0	0	0	0	0	0	0	0	0	0	0	0
'4931406C07Rik'	6	4	0	4	2	8	4	0	0	0	1	2	0	1	7	12	2	0	0	0	0	6	0	0	0
'4931406P16Rik'	0	0	0	8	6	0	0	0	0	0	11	0	0	9	0	0	0	0	2	0	1	1	0	2	0
'4931414P19Rik'	0	0	0	0	0	0	0	0	0	0	0	0	0	0	0	0	0	0	0	0	0	0	0	0	1
'4931422A03Rik'	0	0	1	5	0	0	0	0	1	0	0	0	0	2	0	0	0	1	8	0	0	0	0	0	2
'4931423N10Rik'	0	0	0	1	2	3	1	0	0	0	0	1	0	1	0	0	0	0	0	0	2	2	0	3	0
'4931428F04Rik'	0	5	0	0	0	0	0	0	0	0	0	0	0	0	0	0	0	0	4	0	0	0	0	0	0
'4931429I11Rik'	0	1	0	0	0	0	0	0	1	0	0	1	0	0	0	0	0	0	3	0	0	0	0	0	0
'4931429L15Rik'	0	0	0	0	0	0	0	0	0	0	0	0	0	0	0	4	0	0	2	1	0	0	0	0	0
'4932411N23Rik'	0	0	0	0	0	0	0	0	0	0	1	0	0	0	0	0	0	0	0	0	0	0	0	0	0
'4932414N04Rik'	0	0	0	0	0	0	0	0	1	0	0	0	0	0	0	0	0	0	1	0	0	0	0	0	0
'4932438A13Rik'	12	14	9	9	15	0	8	0	18	24	9	9	0	9	5	18	7	21	7	3	12	22	19	1	0
'4932438H23Rik'	2	0	0	0	0	0	0	0	4	0	0	0	0	0	0	0	0	1	0	0	0	0	0	0	0
'4932443I19Rik'	0	0	0	1	0	0	0	0	0	0	0	0	0	0	0	0	0	0	4	0	1	0	0	0	0
'4933400A11Rik'	0	0	0	0	0	0	0	0	0	0	3	0	0	0	0	0	0	0	0	0	0	0	0	0	0
'4933402N22Rik'	0	1	0	0	0	0	0	0	0	0	0	0	0	0	0	0	0	0	1	0	0	0	0	0	0
'4933403O08Rik'	0	0	0	0	4	0	0	0	0	0	0	0	0	0	0	0	0	0	0	0	0	0	0	0	0
'4933406J08Rik'	0	0	0	0	0	0	0	0	0	0	0	0	0	0	0	6	5	6	0	0	0	0	0	0	0
'4933407L21Rik'	0	0	0	0	0	0	0	0	0	0	0	0	1	0	0	0	0	0	0	0	0	0	0	0	0
'4933408B17Rik'	0	0	0	0	0	0	0	0	23	0	0	8	0	8	0	0	0	0	0	0	0	0	0	0	0
'4933409G03Rik'	0	0	0	0	0	0	0	0	0	0	0	0	0	0	0	0	0	0	0	0	0	0	0	0	0
'4933412E24Rik'	0	0	0	0	0	0	0	0	0	0	0	0	0	0	0	0	0	0	0	0	1	0	0	0	0
'4933413G19Rik'	0	0	0	0	0	0	0	0	1	0	0	0	0	0	0	1	0	0	0	0	0	0	0	0	0
'4933415A04Rik'	0	0	0	0	0	0	0	0	0	0	0	0	0	0	1	0	0	0	0	0	0	0	0	0	0
'4933417A18Rik'	0	0	0	1	0	0	0	0	0	0	0	0	0	0	0	1	0	0	0	0	0	0	0	0	0
'4933427D06Rik'	0	0	0	0	0	0	0	0	1	0	5	0	0	0	0	0	0	0	0	0	0	0	0	0	0
'4933427D14Rik'	0	0	0	4	2	0	0	0	0	0	0	0	0	2	3	1	0	0	0	2	1	0	0	0	0
'4933428G20Rik'	0	0	0	1	0	0	0	0	0	0	0	0	0	0	0	0	0	0	0	0	0	0	0	0	0
'4933430I17Rik'	0	0	0	0	0	0	0	0	0	0	0	0	0	0	0	0	0	0	2	0	0	0	0	0	0
'4933434E20Rik'	2	2	5	14	0	0	3	1	9	8	0	6	0	8	5	3	7	2	14	1	8	0	0	1	2
'4933436I01Rik'	0	0	0	2	0	0	0	0	0	0	0	0	0	0	0	0	0	0	0	0	0	0	0	0	0
'5031410I06Rik'	0	0	0	0	0	0	0	0	0	0	0	0	0	0	0	0	2	0	0	0	0	0	0	0	0
'5031414D18Rik'	0	0	0	0	0	0	0	0	0	0	0	0	0	0	0	0	0	0	1	0	5	0	0	0	0
'5031439G07Rik'	0	3	0	4	0	0	0	0	1	0	0	0	0	11	0	0	0	6	6	0	1	0	0	0	5
'5330417C22Rik'	0	2	0	1	1	1	0	0	1	0	0	3	0	0	1	2	6	8	2	0	0	0	0	0	0
'5430401F13Rik'	0	0	0	0	0	0	0	0	0	0	0	0	0	0	0	0	0	0	1	0	0	0	0	0	0
'5430403G16Rik'	0	1	1	2	1	0	2	0	5	2	0	1	0	5	0	0	1	0	0	0	0	2	0	1	1
'5430421N21Rik'	0	0	0	0	0	0	0	0	0	0	0	0	0	0	0	0	0	0	0	0	0	0	0	0	0
'5430427O19Rik'	0	0	0	2	0	0	0	0	1	0	0	0	0	0	0	0	0	0	3	0	3	0	0	0	0
'5730409E04Rik'	0	0	0	3	0	0	0	0	2	0	0	0	0	0	0	0	0	0	0	0	0	0	0	0	0
'5730455P16Rik'	4	2	6	7	3	2	3	1	6	3	5	3	2	9	5	2	3	3	9	3	9	3	1	4	5
'5730508B09Rik'	0	0	0	2	0	0	0	0	1	0	0	3	0	1	0	0	0	0	0	0	0	7	0	0	0
'5730522E02Rik'	0	0	0	0	0	0	0	0	0	0	0	0	0	1	0	0	0	0	0	0	0	0	0	0	0
'5730559C18Rik'	3	1	0	0	2	0	0	0	0	0	0	5	0	0	0	0	6	3	3	1	0	0	0	0	8
'5830454E08Rik'	0	0	0	0	0	0	0	0	0	0	0	0	0	0	0	0	0	0	4	0	0	0	0	0	0
'5830473C10Rik'	0	0	0	0	0	0	0	0	0	0	0	0	0	0	0	0	0	2	0	0	0	0	0	0	0
'6030419C18Rik'	0	0	0	1	0	0	0	0	2	0	0	0	0	0	0	0	0	0	3	0	0	0	0	0	0
'6030458C11Rik'	0	0	0	0	0	0	0	0	0	0	0	0	0	0	0	0	0	0	3	0	1	0	1	0	1
'6030468B19Rik'	0	0	0	0	0	0	1	1	0	0	0	0	2	0	0	0	0	0	1	0	0	0	0	0	0
'6330403A02Rik'	0	0	0	0	0	0	0	0	0	0	0	0	0	3	0	0	0	0	0	0	1	0	0	0	0
'6330408A02Rik'	0	0	0	0	0	0	0	0	0	0	0	0	0	0	0	1	0	0	0	0	0	0	0	0	2
'6330409D20Rik'	0	0	0	0	0	0	0	0	6	0	0	0	0	0	0	2	0	2	3	0	0	0	0	0	0
'6330416G13Rik'	3	4	3	4	1	0	0	0	0	0	0	0	0	9	0	1	11	2	3	0	0	0	0	0	0
'6430531B16Rik'	1	0	0	0	0	0	0	0	0	0	0	0	0	1	0	0	0	0	0	0	0	0	0	0	0
'6430550D23Rik'	0	0	0	0	0	0	0	0	0	0	0	0	0	0	0	0	0	0	1	0	0	0	0	0	0
'6430571L13Rik'	0	0	0	0	0	0	0	0	0	0	0	0	0	0	0	1	0	0	0	0	0	0	0	0	0
'6430573F11Rik'	0	2	0	2	0	0	0	0	0	0	0	0	0	0	0	0	0	0	0	0	0	0	0	0	0
'6820408C15Rik'	0	0	0	1	0	0	0	0	0	0	0	0	0	0	0	0	0	0	0	0	0	0	0	0	0
'8030411F24Rik'	0	0	1	0	0	0	0	0	0	0	0	0	0	0	0	0	0	0	0	0	0	0	0	0	0
'8030462N17Rik'	0	0	0	0	3	0	0	0	0	0	7	0	0	1	0	0	0	0	0	0	0	0	0	0	0
'8430408G22Rik'	0	0	0	0	0	0	0	0	0	0	0	0	0	1	0	0	0	0	0	0	0	0	0	0	0
'9030612E09Rik'	0	0	0	0	0	0	0	1	1	0	0	1	0	0	0	0	0	0	0	0	0	0	0	0	0
'9030617O03Rik'	1	0	0	4	0	2	0	0	0	0	5	1	0	1	13	0	6	0	1	4	0	0	0	0	0
'9030624G23Rik'	0	1	0	0	0	0	0	0	0	0	0	0	0	0	0	0	0	0	0	0	0	0	0	0	0
'9030624J02Rik'	2	4	4	4	1	15	0	0	4	0	0	1	0	9	0	9	6	1	9	3	7	0	0	0	0
'9130008F23Rik'	0	3	0	0	1	0	0	0	0	0	0	3	0	1	1	0	4	0	0	1	0	0	0	0	0
'9130011E15Rik'	0	2	1	2	0	0	0	0	0	0	0	0	0	1	0	1	0	0	1	0	0	1	0	0	0
'9130019O22Rik'	0	0	0	1	0	0	0	0	0	0	0	0	0	0	0	0	1	2	0	0	0	0	0	0	0
'9130023H24Rik'	0	0	0	0	0	0	0	0	0	0	0	0	0	0	0	0	0	0	0	0	0	0	0	0	0
'9130213A22Rik'	0	1	0	0	0	0	0	0	0	0	0	0	0	0	0	0	0	0	2	0	0	0	0	0	0
'9130230L23Rik'	0	0	0	0	0	0	0	0	1	0	0	3	0	2	1	5	0	0	0	0	0	1	0	0	6
'9130401M01Rik'	0	0	3	2	0	0	0	0	1	0	0	0	0	0	0	0	0	1	1	0	3	0	0	0	1
'9130409I23Rik'	1	0	0	0	0	0	0	0	0	0	0	0	0	0	0	0	0	0	0	0	0	0	0	0	0
'9230106D20Rik'	0	0	0	0	0	0	0	0	0	0	0	0	0	0	0	0	0	0	0	6	0	0	0	0	0
'9230110C19Rik'	0	0	0	0	0	0	1	0	0	0	0	0	0	0	0	0	0	0	0	0	0	0	0	0	0
'9230113P08Rik'	0	0	0	0	0	0	0	0	0	0	0	0	0	0	0	0	0	0	1	0	0	0	0	0	0
'9330151L19Rik'	0	0	0	0	1	0	0	0	0	0	0	0	0	3	0	0	0	0	0	0	0	0	0	0	0
'9330182L06Rik'	0	0	1	0	0	0	0	0	1	0	0	0	0	1	0	0	0	0	0	0	0	1	0	1	5
'9430015G10Rik'	0	0	0	1	0	2	0	0	0	0	0	0	0	1	0	0	0	0	0	0	0	0	0	0	0
'9430016H08Rik'	1	1	0	0	0	0	0	0	0	0	8	0	0	0	0	0	0	1	3	0	3	0	0	0	0
'9430020K01Rik'	0	0	0	0	0	0	0	0	0	0	0	0	0	0	0	0	0	0	1	0	0	0	0	0	0
'9430038I01Rik'	4	0	10	4	6	0	6	0	9	51	0	5	0	3	5	5	0	4	10	0	10	0	0	6	2
'9430097D07Rik'	0	0	0	0	0	0	0	0	0	0	0	0	0	0	0	0	0	0	0	0	1	0	0	0	0
'9530053A07Rik'	60	5	5	0	36	9	25	2	7	0	17	46	3	12	28	27	14	12	1	16	0	4	0	5	0
'9530068E07Rik'	0	9	0	1	0	0	0	0	0	0	0	1	0	13	0	0	0	0	5	8	4	5	0	0	4
'9830147E19Rik'	0	0	1	0	0	0	0	0	1	0	0	0	0	1	0	2	0	0	1	0	0	0	0	0	0
'9930012K11Rik'	0	0	0	0	0	0	0	0	0	0	0	0	0	0	0	0	0	0	0	0	0	0	0	0	0
'9930021J03Rik'	2	1	1	3	2	0	2	0	3	0	1	0	2	9	0	4	0	0	8	0	7	4	0	0	1
'9930111J21Rik2'	1	0	6	14	0	1	0	1	21	13	1	1	0	30	10	0	0	0	50	5	31	0	1	0	15
'a'	0	0	0	0	1	0	0	0	0	0	0	0	0	0	0	0	0	0	2	0	0	0	0	0	0
'A130010J15Rik'	0	0	0	0	0	0	0	0	9	0	0	1	0	1	0	0	0	0	5	0	3	0	1	0	1
'A130051J06Rik'	0	0	0	0	0	0	0	0	0	0	0	0	0	0	0	0	0	0	1	0	0	0	0	0	0
'A1cf'	4	0	0	0	2	0	1	0	1	3	0	0	0	2	0	0	10	2	0	12	0	1	0	0	0
'A230046K03Rik'	0	0	3	3	0	0	0	0	8	1	0	9	0	13	0	0	0	0	9	5	21	1	1	0	0
'A230050P20Rik'	0	0	4	1	0	0	0	0	1	0	0	0	0	1	0	0	0	0	0	0	1	0	0	0	4
'A230065H16Rik'	0	0	0	0	0	0	0	0	0	0	0	0	0	0	0	0	0	0	6	0	0	0	0	0	0
'A2m'	0	0	0	0	0	0	0	0	0	0	0	0	0	0	0	0	0	0	2	3	0	0	0	0	0
'A330017A19Rik'	0	1	0	2	0	0	0	0	2	0	0	0	0	0	0	0	0	0	0	0	0	0	0	0	5
'A3galt2'	0	0	0	1	0	0	0	0	0	0	0	0	0	0	0	0	0	0	0	0	0	0	0	0	0
'A430005L14Rik'	2	0	0	0	3	4	0	0	0	0	0	1	0	2	0	1	1	6	1	0	3	0	0	0	3
'A430033K04Rik'	0	0	0	2	0	0	0	0	0	0	0	5	0	0	0	0	0	0	1	0	0	0	0	0	0
'A430078G23Rik'	0	0	0	0	0	0	1	0	4	0	0	0	0	1	0	1	0	0	0	0	0	0	0	0	0
'A4galt'	0	0	1	0	0	0	0	0	1	1	0	0	0	0	0	0	0	0	2	0	0	0	0	0	0
'A530016L24Rik'	1	1	0	0	0	0	0	0	0	0	0	0	0	0	0	0	0	0	0	0	1	0	0	0	0
'A530064D06Rik'	0	0	0	2	0	0	0	0	0	0	0	0	0	0	0	0	0	0	0	0	0	0	0	0	0
'A530084C06Rik'	0	0	0	0	0	0	0	0	0	0	0	2	0	0	0	1	0	0	0	0	0	0	0	0	0
'A630001G21Rik'	0	0	2	2	0	0	0	0	9	0	0	1	0	11	0	0	0	0	8	0	7	0	0	0	3
'A630033H20Rik'	0	0	0	0	0	0	0	0	0	0	0	0	0	0	0	0	0	0	1	0	0	0	0	0	0
'A630076J17Rik'	0	2	0	0	0	0	0	0	0	0	0	0	0	0	0	0	0	0	0	0	0	0	0	0	0
'A630095E13Rik'	0	0	0	0	0	0	0	0	0	0	0	0	0	0	0	0	0	0	0	0	0	0	0	0	0
'A730015C16Rik'	0	0	0	0	0	0	0	0	7	0	0	0	0	0	0	0	0	0	2	5	0	0	0	0	1
'A730017C20Rik'	0	0	0	3	0	0	0	0	0	0	0	0	8	0	0	0	0	0	1	0	0	0	0	0	0
'A730049H05Rik'	0	0	0	0	0	0	0	0	0	0	5	0	0	0	2	0	0	0	0	0	0	0	0	0	0
'A730071L15Rik'	0	0	0	1	0	0	0	0	1	0	0	0	0	1	0	0	0	1	0	0	0	0	0	0	0
'A830010M20Rik'	0	0	0	0	2	0	0	0	0	0	0	0	0	0	0	0	0	0	1	0	5	0	0	0	0
'A830018L16Rik'	1	0	0	3	0	0	1	0	2	1	0	2	0	0	0	0	0	0	2	1	4	0	0	1	0
'A830031A19Rik'	0	0	0	0	0	0	0	0	0	0	0	0	0	0	0	0	0	0	0	0	2	0	0	0	0
'A830080D01Rik'	0	0	1	0	0	0	1	0	2	0	0	0	0	4	0	0	0	0	6	0	0	0	0	0	0
'A930004D18Rik'	0	5	9	1	0	0	0	0	0	0	0	0	0	0	0	0	0	0	0	0	0	0	0	0	0
'A930011G23Rik'	2	0	0	10	0	0	4	0	3	1	0	0	0	4	0	0	0	0	2	0	0	0	1	0	1
'A930018M24Rik'	0	0	2	0	0	0	0	0	0	0	0	0	0	0	0	0	0	0	1	3	0	0	0	0	0
'A930033H14Rik'	0	0	1	0	1	0	0	0	0	0	0	0	0	0	0	0	0	0	0	0	0	0	0	0	1
'AA386476'	0	0	0	1	0	0	0	0	1	0	0	0	0	2	0	3	0	0	0	0	0	0	0	0	0
'AA415398'	0	0	0	0	0	0	0	0	0	0	1	0	0	0	0	0	0	0	0	0	0	0	0	0	9
'AA467197'	5	0	4	0	2	0	15	1	0	0	0	0	1	0	0	9	0	7	6	0	0	0	0	0	0
'AA474331'	0	0	0	0	0	0	0	0	1	1	0	0	0	0	0	0	0	0	0	0	0	0	0	0	0
'AA792892'	0	0	0	2	0	0	0	0	0	0	0	0	0	0	0	0	0	0	2	6	0	0	0	0	0
'AA986860'	8	4	0	0	0	0	4	0	0	0	1	2	0	0	0	7	0	1	0	0	0	0	0	0	0
'Aaas'	0	0	0	0	4	0	0	0	0	0	0	3	0	1	0	0	0	0	2	0	4	0	0	0	0
'Aacs'	6	0	0	0	0	0	0	0	0	0	0	0	0	10	0	0	0	0	5	0	2	0	0	0	0
'Aadac'	1	3	1	0	6	0	0	0	2	0	0	5	0	0	0	0	7	0	0	0	0	0	0	0	0
'Aadat'	0	0	0	0	0	0	0	0	0	0	0	0	0	0	0	0	0	0	1	0	0	0	0	0	0
'Aaed1'	0	0	0	0	0	0	0	0	1	0	0	0	0	0	0	0	0	1	0	0	0	4	7	0	0
'Aagab'	1	0	4	0	3	0	0	0	1	19	0	4	0	1	19	0	0	0	3	0	0	8	0	1	0
'Aak1'	9	4	17	9	1	1	5	2	9	18	6	4	1	9	3	2	1	7	26	3	24	3	5	6	25
'Aamdc'	6	5	3	0	14	0	0	0	2	0	7	10	0	1	0	5	3	0	0	0	0	0	0	0	0
'Aamp'	8	5	4	5	5	0	0	0	0	0	0	2	0	6	24	1	4	6	22	1	8	2	0	0	10
'Aar2'	0	0	0	0	0	0	0	0	0	0	0	1	0	6	0	0	5	6	1	0	0	0	0	0	0
'Aars'	0	0	8	4	8	4	1	0	3	1	9	8	0	7	21	39	10	1	21	1	3	0	1	1	0
'Aars2'	0	1	0	0	0	0	0	0	0	0	0	0	0	2	0	0	2	0	2	0	4	0	0	0	0
'Aasdh'	1	0	0	5	0	0	0	0	1	0	1	1	0	2	1	0	1	1	1	0	4	2	0	1	0
'Aasdhppt'	0	0	0	2	0	0	0	0	0	0	0	0	0	0	0	0	0	0	1	0	0	0	0	0	0
'Aass'	0	0	0	0	0	0	0	0	0	0	0	0	0	1	0	0	0	0	1	0	0	0	0	0	0
'Aatf'	1	0	0	4	0	0	0	0	4	0	0	0	0	1	0	0	0	0	4	0	9	0	0	0	0
'Aatk'	0	0	0	3	0	0	0	0	0	0	0	0	0	0	0	0	0	0	0	0	0	0	0	0	0
'AB124611'	0	0	0	2	0	0	0	0	0	0	0	0	0	1	0	0	0	0	2	0	1	0	0	0	0
'Abat'	0	0	0	0	0	0	0	0	0	0	0	0	0	1	0	0	0	0	0	5	0	0	0	0	0
'Abca1'	11	0	0	0	6	0	8	0	3	21	6	0	0	6	0	2	0	8	5	0	8	0	0	0	0
'Abca12'	0	0	0	0	0	0	0	0	0	0	0	0	0	0	0	0	0	0	1	0	0	0	0	0	0
'Abca13'	0	0	0	0	0	0	0	0	0	0	0	0	0	0	0	0	0	0	2	0	0	0	0	0	0
'Abca14'	0	0	0	0	0	0	0	0	0	0	0	0	0	0	0	0	0	0	1	0	0	0	0	0	0
'Abca15'	0	2	0	0	0	0	0	0	0	0	0	0	0	0	0	0	0	0	2	0	0	0	0	0	0
'Abca16'	0	0	0	0	0	0	0	0	0	0	0	0	0	0	1	0	0	1	0	0	1	0	0	0	0
'Abca17'	0	0	0	0	0	0	0	0	0	0	0	0	0	0	0	0	0	0	1	0	1	1	0	0	0
'Abca2'	0	0	6	0	0	0	0	0	1	0	0	0	0	10	0	0	0	0	0	2	0	0	0	0	0
'Abca3'	3	3	1	9	0	0	0	0	1	0	1	1	1	8	0	0	0	0	9	0	3	15	0	0	5
'Abca4'	0	0	0	0	0	0	0	0	0	0	0	0	0	0	0	0	0	0	0	0	0	0	0	0	0
'Abca5'	2	0	0	0	0	0	0	0	1	0	0	0	0	1	1	0	0	0	0	0	1	0	0	0	0
'Abca6'	0	0	0	0	0	0	0	0	0	0	0	0	0	0	0	0	0	0	0	0	3	0	0	1	0
'Abca7'	0	5	0	2	1	0	0	0	4	17	0	1	0	9	12	0	3	0	4	1	5	1	1	0	16
'Abca8a'	0	0	0	0	0	1	0	0	0	0	0	0	0	0	0	0	0	0	0	0	0	0	0	0	0
'Abca8b'	0	0	0	0	0	0	0	0	0	0	0	1	0	0	0	0	0	0	0	0	0	0	0	0	0
'Abca9'	0	0	7	0	0	0	0	0	1	0	0	0	0	0	0	0	0	0	1	0	0	0	0	0	0
'Abcb10'	0	4	0	4	1	3	0	0	0	0	8	0	0	0	0	0	0	1	5	0	4	0	0	0	0
'Abcb11'	0	3	0	3	0	0	0	0	2	0	0	0	0	0	0	0	0	0	0	0	0	0	0	0	0
'Abcb1a'	3	1	11	4	32	0	41	0	7	0	10	8	0	12	18	10	7	35	4	8	0	14	5	0	4
'Abcb1b'	0	0	2	0	1	0	2	0	2	0	0	0	0	4	1	0	0	2	7	0	1	0	1	0	0
'Abcb4'	0	0	0	1	1	0	0	0	1	0	0	0	1	4	1	0	0	0	1	0	0	0	1	1	1
'Abcb5'	0	0	0	0	0	0	0	0	0	0	1	0	0	0	0	0	0	1	0	0	0	0	0	0	0
'Abcb6'	2	3	2	0	0	0	0	0	2	0	8	0	0	0	0	0	0	0	0	0	0	1	1	0	0
'Abcb7'	2	3	7	5	1	7	6	0	11	0	2	3	0	12	5	9	5	3	18	2	7	7	0	6	1
'Abcb8'	3	0	0	0	0	0	0	0	0	0	0	1	0	1	23	0	0	0	0	0	0	20	0	0	2
'Abcb9'	2	4	0	1	1	0	0	0	1	1	0	2	0	0	0	1	0	0	4	0	0	1	0	0	2
'Abcc1'	0	0	0	1	0	0	0	0	1	0	0	2	0	0	0	0	0	0	6	0	1	0	0	0	0
'Abcc10'	0	1	0	1	7	0	0	5	0	0	0	0	0	1	11	0	0	0	8	0	0	0	0	0	0
'Abcc12'	0	0	0	0	0	0	0	0	0	0	0	0	0	0	0	0	0	0	1	0	0	0	0	0	0
'Abcc2'	19	0	0	3	39	0	45	17	6	0	10	27	3	6	3	22	22	21	2	16	0	21	14	10	2
'Abcc3'	0	0	0	1	1	0	0	0	4	0	3	2	0	5	0	2	6	0	0	0	0	4	0	0	0
'Abcc4'	0	0	0	0	0	0	0	0	8	0	0	0	0	0	0	0	1	0	0	0	0	0	0	0	0
'Abcc5'	0	0	0	2	0	0	0	0	3	0	0	0	0	3	0	3	1	2	4	2	0	0	6	0	0
'Abcc6'	0	0	0	0	0	0	0	0	0	0	0	0	0	1	0	0	0	0	0	0	0	0	0	0	0
'Abcc8'	0	0	3	0	4	0	0	0	0	0	0	0	0	0	0	0	0	0	0	1	0	0	0	0	0
'Abcc9'	0	0	0	0	2	0	0	0	1	1	0	0	0	0	0	0	0	0	0	0	0	0	0	0	1
'Abcd1'	13	3	0	0	9	0	4	0	5	0	1	9	0	7	16	7	0	0	5	1	7	0	15	9	0
'Abcd2'	0	0	0	0	0	0	0	0	1	0	0	0	0	0	1	0	1	0	1	0	0	0	0	0	0
'Abcd3'	13	6	0	0	14	6	28	0	1	0	29	11	0	7	4	12	11	16	5	10	4	7	14	13	0
'Abcd4'	0	4	1	7	7	2	2	0	1	0	0	4	0	5	0	6	5	0	1	0	3	0	0	0	0
'Abce1'	1	4	0	0	0	0	0	0	0	0	0	2	0	7	0	0	0	0	3	0	10	0	0	0	0
'Abcf1'	12	14	6	15	7	3	2	1	13	0	7	10	0	26	8	6	3	12	24	5	28	6	4	15	4
'Abcf2'	3	0	0	0	0	0	0	0	2	0	5	4	0	3	0	0	0	0	0	0	0	0	0	0	6
'Abcf3'	0	0	1	0	1	0	0	0	0	0	0	5	0	3	11	0	0	0	4	0	4	2	0	0	0
'Abcg1'	0	0	0	2	0	0	0	0	4	0	0	0	0	0	1	0	0	0	0	0	0	0	0	0	6
'Abcg2'	1	0	4	0	5	13	12	0	0	1	0	15	0	5	0	3	9	10	1	4	0	0	0	0	0
'Abcg3'	0	0	2	4	0	0	0	0	8	0	0	1	0	7	0	0	0	0	1	0	28	0	4	4	8
'Abcg5'	7	1	0	0	30	3	11	0	0	0	0	1	0	0	0	22	11	9	0	5	0	0	10	24	0
'Abcg8'	11	0	3	1	20	7	12	0	1	1	3	6	0	0	0	24	4	8	0	7	0	8	6	1	0
'Abhd10'	3	0	0	0	7	0	0	0	1	0	0	0	0	0	0	0	0	0	5	0	0	6	0	0	0
'Abhd11'	6	0	3	0	0	0	0	0	1	0	0	3	0	2	0	0	7	0	9	0	0	0	0	0	0
'Abhd12'	9	4	0	2	12	0	4	0	1	0	0	6	0	2	0	21	0	1	11	0	3	8	7	0	0
'Abhd12b'	0	0	0	0	0	0	0	0	0	0	0	0	0	0	0	0	0	0	4	0	0	0	0	0	0
'Abhd13'	3	1	2	0	2	0	0	0	0	0	0	2	0	2	0	0	0	0	1	0	0	0	0	0	0
'Abhd14a'	0	0	9	0	5	0	0	0	0	0	0	0	0	0	0	0	0	0	0	0	0	0	0	0	0
'Abhd14b'	0	3	4	0	3	0	3	0	0	0	0	2	0	2	1	2	1	0	2	0	0	0	0	0	1
'Abhd15'	0	0	0	2	0	0	0	0	0	0	0	0	0	0	0	0	0	0	0	0	0	0	0	0	0
'Abhd16a'	0	0	0	0	0	0	5	0	0	0	0	2	0	2	0	0	0	6	2	0	0	0	0	0	0
'Abhd17a'	10	8	4	5	5	3	3	2	6	19	11	7	0	8	4	5	0	7	14	10	0	4	0	0	0
'Abhd17b'	0	1	0	7	0	0	2	0	3	0	1	5	0	9	0	0	3	4	7	0	2	0	0	0	0
'Abhd17c'	1	8	7	3	15	1	6	11	4	0	0	5	1	15	1	7	4	8	4	0	0	1	0	10	0
'Abhd18'	0	2	1	2	16	0	1	1	8	0	7	0	0	4	0	2	2	3	10	5	1	2	0	1	2
'Abhd2'	17	6	9	8	54	0	12	0	12	0	6	26	2	32	13	16	19	38	11	6	15	27	12	1	4
'Abhd3'	0	2	0	0	3	0	0	0	0	0	0	0	0	0	0	2	0	0	0	0	0	0	0	0	0
'Abhd4'	4	0	0	2	0	0	4	0	2	0	0	0	0	1	0	8	0	1	1	0	0	1	0	0	0
'Abhd5'	0	0	0	0	0	0	1	0	1	0	0	2	0	0	0	1	0	4	0	0	0	0	0	0	0
'Abhd6'	2	1	1	1	1	1	5	0	2	0	0	0	0	3	1	1	0	0	4	0	0	0	0	0	2
'Abhd8'	0	0	0	0	0	0	0	0	0	0	0	0	0	2	1	0	0	0	1	0	2	0	0	0	0
'Abi1'	1	0	3	1	10	0	0	0	2	0	0	8	0	4	0	1	2	0	18	4	1	0	0	0	5
'Abi2'	0	2	0	2	0	0	0	0	1	0	0	0	0	2	1	0	0	0	2	0	4	0	0	0	0
'Abi3'	0	0	1	1	2	0	0	0	4	0	0	0	0	7	1	0	0	0	14	0	3	7	0	0	9
'Abi3bp'	0	0	0	9	1	0	3	0	1	0	0	0	0	0	0	0	0	0	1	0	4	0	0	0	1
'Abl1'	3	0	0	3	0	0	0	0	4	0	0	0	0	7	0	0	2	4	5	0	6	6	0	0	0
'Abl2'	0	0	3	5	4	1	0	1	17	12	0	5	2	13	4	0	1	1	5	0	7	0	0	0	1
'Ablim1'	6	2	13	18	9	4	13	0	11	0	0	7	0	12	25	2	1	0	42	6	26	0	0	0	18
'Ablim2'	0	0	0	0	0	0	0	0	0	0	0	1	0	0	0	0	0	0	0	0	0	0	0	0	0
'Ablim3'	0	0	6	1	0	0	0	0	1	0	0	0	0	0	0	0	0	0	1	0	0	0	0	0	0
'Abr'	4	6	2	9	24	5	5	0	9	0	10	8	0	1	28	7	0	4	6	0	7	0	0	0	8
'Abra'	0	0	0	0	0	0	0	0	1	0	0	0	0	0	0	0	0	0	0	0	0	0	0	0	0
'Abracl'	0	6	0	1	0	0	0	0	3	0	0	11	0	1	3	0	0	0	4	1	8	6	0	1	9
'Abt1'	0	0	2	0	0	0	4	0	4	0	0	0	0	3	0	0	0	0	4	0	6	4	0	0	0
'Abtb1'	0	0	6	2	0	0	0	0	1	0	0	0	0	3	0	2	0	0	4	0	0	0	0	0	0
'Abtb2'	0	0	0	0	0	0	0	0	0	0	0	0	0	1	0	0	0	0	0	0	0	0	0	0	0
'Acaa1a'	9	2	6	6	4	2	18	0	9	0	1	23	0	15	42	15	14	17	17	12	2	15	11	1	0
'Acaa1b'	4	1	3	1	1	1	11	0	1	0	0	5	0	4	4	10	2	7	5	3	0	0	0	0	0
'Acaa2'	7	6	4	1	4	0	0	0	1	0	2	6	0	2	0	2	0	0	0	11	12	6	12	0	1
'Acaca'	0	1	0	4	1	0	0	20	1	0	0	0	0	4	0	4	1	0	6	1	3	5	0	0	0
'Acacb'	0	0	0	2	0	0	0	0	0	0	0	0	0	3	0	0	0	0	2	0	0	0	0	0	6
'Acad10'	0	0	1	0	0	0	0	0	0	0	1	3	0	2	0	0	0	0	1	0	0	0	0	0	0
'Acad12'	2	1	0	0	4	0	4	0	0	1	0	3	0	0	0	0	0	2	4	2	0	0	0	0	1
'Acad8'	0	0	4	3	0	0	0	0	0	0	0	0	0	0	0	3	3	0	0	1	2	0	0	0	2
'Acad9'	0	0	3	6	1	0	1	0	2	2	0	1	0	4	0	0	0	0	2	0	1	4	0	8	6
'Acadl'	1	3	12	14	5	0	2	0	8	0	0	3	0	8	13	2	3	0	43	7	18	4	0	7	7
'Acadm'	16	12	8	1	3	0	13	1	0	0	0	5	0	9	0	2	1	0	1	3	2	0	5	0	0
'Acads'	3	1	0	0	0	7	1	0	4	0	0	7	0	2	6	0	1	0	0	1	0	7	0	0	7
'Acadsb'	0	1	14	0	0	0	0	0	11	0	0	0	0	2	0	0	3	0	1	0	3	1	0	0	1
'Acadvl'	3	1	6	0	7	0	0	0	1	0	1	11	0	2	25	0	0	0	2	1	0	0	10	0	0
'Acan'	0	0	1	0	0	0	1	0	1	0	0	0	0	0	0	0	0	0	1	0	0	1	0	0	0
'Acap1'	0	1	0	6	2	0	3	0	16	0	0	0	0	21	2	2	0	0	26	0	17	0	0	0	5
'Acap2'	0	2	0	2	3	0	3	0	1	0	0	0	0	4	0	0	0	0	8	0	9	18	0	0	0
'Acap3'	0	0	0	2	0	0	0	0	2	0	0	0	0	1	0	0	0	0	0	0	0	0	0	0	0
'Acat1'	28	14	5	13	4	0	6	19	5	1	8	13	0	2	14	8	0	0	3	0	2	0	0	0	0
'Acat2'	0	4	0	0	0	0	0	0	3	0	0	4	0	2	0	0	0	0	2	0	4	0	0	0	0
'Acat3'	0	0	0	0	0	0	0	0	0	0	0	0	0	0	0	0	1	0	0	0	0	0	0	0	0
'Acbd3'	4	4	2	6	4	0	1	0	3	1	0	11	0	16	0	7	0	1	14	0	1	0	0	0	10
'Acbd4'	3	8	1	0	5	8	10	0	2	0	14	1	0	7	3	20	7	2	0	2	0	0	19	10	0
'Acbd5'	2	1	0	1	4	20	0	0	2	0	0	0	0	5	0	4	1	5	3	0	2	0	0	14	4
'Acbd6'	1	0	0	0	3	0	0	0	1	0	1	0	0	4	0	0	3	0	10	4	11	0	0	0	0
'Accs'	0	0	0	0	0	0	0	0	2	0	0	0	0	0	0	0	0	0	2	0	0	0	0	0	0
'Acd'	0	2	0	2	0	0	0	0	0	0	0	0	0	0	0	0	0	0	7	0	0	5	0	0	0
'Ace'	46	7	0	0	20	0	60	5	5	0	19	26	0	12	9	43	3	17	2	11	0	17	0	0	4
'Ace2'	32	9	0	0	22	0	41	1	5	2	10	21	0	5	22	84	13	40	1	13	0	11	1	0	0
'Acer1'	2	0	0	0	0	0	5	0	0	0	0	0	0	0	0	0	0	0	0	0	0	6	0	0	0
'Acer2'	5	0	0	2	0	0	0	0	1	4	0	0	0	0	1	0	0	0	0	4	0	0	0	0	0
'Acer3'	0	0	14	2	0	0	0	0	3	1	0	1	0	5	0	1	0	0	1	8	1	0	0	0	0
'Ache'	0	0	0	1	0	0	0	0	0	0	0	0	0	2	0	2	0	0	1	0	0	0	0	0	0
'Acin1'	19	10	18	29	9	7	12	3	21	0	2	10	0	55	1	17	6	7	39	4	25	12	7	0	21
'Ackr1'	0	0	0	0	0	0	0	0	0	0	0	0	0	0	0	0	0	0	0	0	1	0	0	0	0
'Ackr3'	0	0	0	0	0	0	0	0	0	1	0	0	0	0	0	0	0	0	2	0	0	0	0	0	0
'Ackr4'	0	0	0	0	0	0	0	0	0	0	0	0	0	0	0	0	0	0	2	0	0	0	0	0	0
'Acly'	2	9	3	4	0	0	5	1	0	0	0	0	0	4	16	0	0	0	7	0	3	0	0	0	0
'Acmsd'	0	0	0	0	0	0	0	0	0	0	0	0	0	1	0	0	0	0	0	2	0	1	0	0	0
'Acnat1'	0	0	0	4	0	0	0	0	0	0	0	0	0	0	0	0	0	0	0	0	0	0	0	0	0
'Acnat2'	0	0	0	0	0	0	1	0	0	0	0	0	0	0	0	0	0	0	2	0	0	0	0	0	0
'Aco1'	5	0	3	2	0	0	4	0	1	0	0	6	0	1	0	8	2	0	8	2	0	0	0	0	0
'Aco2'	31	8	0	13	49	31	21	0	15	24	32	27	0	20	94	28	13	11	6	11	5	29	21	9	0
'Acot1'	0	0	1	0	0	0	0	0	1	0	0	0	0	1	0	0	2	0	1	0	0	0	0	0	0
'Acot10'	0	0	0	0	0	0	0	0	0	0	0	1	0	1	0	0	0	0	0	0	1	0	1	0	0
'Acot11'	1	5	0	0	0	0	8	3	8	9	0	8	2	18	0	4	1	2	11	5	0	0	0	0	0
'Acot12'	6	0	0	0	0	0	4	0	0	0	0	0	0	1	0	0	0	9	0	0	0	0	0	0	0
'Acot13'	4	2	0	0	0	0	1	0	0	0	0	0	0	1	1	1	0	7	3	5	0	5	0	0	0
'Acot2'	4	0	1	0	0	0	0	0	0	0	2	0	0	3	5	0	0	0	3	0	2	0	0	0	7
'Acot4'	0	0	1	0	1	0	0	0	0	0	0	0	0	0	0	3	0	0	1	0	0	1	0	0	0
'Acot6'	0	2	0	0	0	0	3	0	0	0	0	0	0	0	0	0	0	0	0	0	0	0	0	0	0
'Acot7'	5	2	5	7	3	0	4	0	5	0	0	0	0	11	0	8	0	0	5	0	4	3	0	0	3
'Acot8'	5	0	6	0	8	0	0	0	2	0	0	4	0	1	0	4	0	0	4	0	5	0	0	0	0
'Acot9'	0	0	0	0	0	0	0	0	3	0	0	1	0	4	0	0	0	0	3	0	2	0	11	0	0
'Acox1'	8	13	2	5	17	2	35	1	4	3	1	25	29	6	49	30	6	6	1	0	0	2	7	1	2
'Acox3'	11	5	9	7	0	0	1	0	3	1	1	2	0	3	0	1	5	0	12	0	5	2	0	0	6
'Acoxl'	0	0	0	0	0	0	0	0	2	10	0	0	0	1	0	0	1	1	0	0	0	0	0	0	0
'Acp1'	3	0	0	2	0	0	0	0	0	0	0	2	0	0	0	0	0	0	0	0	2	0	0	0	0
'Acp2'	3	5	4	6	0	0	2	0	15	1	4	1	0	7	9	0	0	0	4	0	6	0	0	0	7
'Acp5'	14	2	14	26	5	0	8	0	22	0	0	5	0	32	15	4	11	0	31	1	13	6	0	0	19
'Acp6'	6	0	2	0	3	0	0	0	0	0	0	3	0	0	0	0	0	0	1	1	1	0	0	2	6
'Acpp'	0	0	0	0	0	0	0	0	0	0	0	0	1	3	0	0	0	1	5	0	1	0	0	0	0
'Acpt'	0	0	0	0	0	0	0	0	0	0	0	0	0	0	0	0	0	0	1	0	0	0	0	0	0
'Acrbp'	2	1	0	1	0	0	3	0	4	0	0	0	0	4	0	5	0	7	0	0	3	0	0	0	0
'Acrv1'	0	0	0	0	0	0	0	0	0	0	0	0	0	0	0	0	0	0	1	0	0	0	0	0	0
'Acsbg1'	0	0	1	0	0	0	0	0	0	0	0	0	0	4	0	0	0	0	1	0	0	3	0	0	0
'Acsf2'	0	0	0	0	0	0	0	0	0	0	0	0	0	1	0	0	0	0	0	0	2	0	0	0	3
'Acsl1'	0	3	4	0	0	5	3	0	0	0	10	4	0	6	0	0	5	3	2	0	2	5	0	16	0
'Acsl3'	0	6	0	0	1	0	0	0	1	0	0	8	0	0	0	0	1	1	3	1	0	1	0	0	0
'Acsl4'	0	0	0	3	0	0	0	0	1	0	0	2	0	6	0	0	0	0	3	0	0	0	0	0	0
'Acsl5'	69	11	5	1	65	0	62	15	2	2	18	31	5	22	33	31	6	11	19	14	0	16	2	3	0
'Acsm2'	0	0	0	0	0	0	0	0	0	0	0	0	0	0	0	0	0	0	0	0	0	0	0	0	1
'Acsm3'	0	0	0	0	0	0	0	0	0	0	0	0	0	0	0	0	4	0	0	0	1	0	0	0	0
'Acsm4'	0	1	4	0	0	0	0	0	0	0	0	0	0	0	0	0	0	0	0	1	0	0	0	0	0
'Acsm5'	0	0	0	0	0	0	0	0	1	0	3	0	0	1	0	0	0	4	0	0	0	0	0	0	0
'Acss1'	0	0	0	0	0	0	0	0	3	0	0	0	0	0	0	1	3	0	5	0	0	0	0	0	0
'Acss2'	0	0	0	0	0	0	3	0	3	0	0	0	0	4	12	3	2	0	3	0	0	0	0	0	0
'Acss3'	0	0	0	0	0	0	0	0	0	0	0	0	0	1	0	3	0	0	4	0	0	0	0	0	0
'Acta1'	0	1	1	2	13	0	1	0	0	1	0	0	0	1	0	0	1	2	1	0	0	0	1	0	0
'Acta2'	0	4	5	10	1	0	1	0	2	0	0	1	0	3	0	0	0	0	34	0	9	0	0	0	0
'Actb'	519	143	373	498	670	152	515	57	482	131	225	577	97	1205	763	446	217	390	1257	172	797	249	289	150	466
'Actc1'	0	0	0	0	1	0	0	0	0	0	0	0	0	0	0	0	0	0	0	0	0	0	1	0	0
'Actg1'	30	19	29	48	36	8	34	11	38	4	22	55	1	101	20	16	15	39	115	13	46	21	10	9	4
'Actg2'	0	0	0	0	0	0	0	0	0	0	0	0	0	0	0	0	0	0	3	0	0	0	0	0	1
'Actl6a'	3	0	0	4	0	0	0	0	0	0	0	4	0	4	0	2	0	0	4	0	1	7	0	0	0
'Actl6b'	0	0	0	0	0	0	0	0	7	0	0	0	0	0	0	0	3	0	0	0	0	0	0	0	0
'Actn1'	1	4	6	12	0	0	2	0	14	1	0	3	0	9	10	0	0	1	13	0	16	1	0	0	21
'Actn2'	0	0	0	2	0	0	0	0	0	0	0	0	0	2	0	0	0	0	0	0	0	0	0	0	1
'Actn4'	28	21	7	22	59	17	71	7	10	0	33	83	0	36	82	37	28	43	29	17	15	40	11	15	8
'Actr10'	0	0	0	0	0	0	0	0	0	0	0	0	0	5	0	3	0	5	8	0	5	0	0	0	1
'Actr1a'	0	8	1	9	5	0	1	0	7	0	7	5	0	5	1	2	0	1	9	0	4	6	0	0	0
'Actr1b'	1	0	1	6	0	0	4	0	0	0	0	2	0	11	19	0	1	0	6	0	1	0	0	14	0
'Actr2'	4	3	10	14	9	0	15	1	7	1	4	11	39	14	29	5	3	0	44	2	9	0	0	13	12
'Actr3'	16	2	9	12	29	0	11	0	19	0	2	18	0	46	13	1	9	1	46	5	47	9	14	0	4
'Actr3b'	0	0	0	0	0	0	0	1	0	0	0	0	0	0	0	0	0	0	1	0	0	0	0	0	0
'Actr5'	0	0	0	1	0	0	0	0	6	0	0	0	0	1	0	0	0	0	4	0	0	0	0	0	0
'Actr6'	0	0	0	0	0	0	0	0	0	0	0	1	0	0	0	0	0	0	3	0	0	0	0	0	0
'Actr8'	0	3	0	6	0	0	0	0	0	0	0	2	0	4	0	0	0	0	3	0	1	0	0	0	0
'Actrt3'	0	0	0	0	0	0	0	13	0	0	0	0	0	0	0	0	0	0	0	0	0	0	0	0	0
'Acvr1'	1	0	0	0	0	4	4	0	1	0	0	0	0	0	0	1	1	2	1	0	1	4	0	0	0
'Acvr1b'	0	0	0	0	4	0	5	0	4	0	0	2	0	0	6	0	2	7	1	0	5	0	0	0	0
'Acvr1c'	0	0	0	0	0	0	0	0	0	0	0	0	0	0	0	0	0	0	0	0	0	0	8	0	0
'Acvr2a'	0	0	0	0	0	0	1	0	0	0	0	0	0	5	0	1	3	0	0	1	3	0	0	0	0
'Acvr2b'	0	0	0	1	0	10	1	0	4	0	0	0	0	0	0	0	0	0	0	0	0	0	0	0	0
'Acvrl1'	1	0	0	0	0	0	0	0	0	0	0	0	0	3	20	0	0	0	1	0	0	0	0	0	0
'Acy1'	17	3	1	0	4	4	0	0	0	0	11	12	0	3	11	6	0	5	2	7	1	1	9	0	0
'Acy3'	1	0	0	0	0	0	3	0	0	0	0	3	0	1	0	4	0	2	0	5	0	0	0	0	0
'Acyp1'	0	0	0	0	0	0	0	0	0	0	0	0	0	0	1	0	0	0	3	0	0	0	0	0	0
'Acyp2'	0	0	0	1	0	0	0	0	0	0	0	0	0	4	0	0	1	0	0	0	2	0	0	1	0
'Ada'	0	0	0	0	0	0	36	2	3	2	0	0	1	0	0	1	0	8	0	0	0	0	0	0	12
'Adad1'	0	0	0	0	0	0	1	0	0	0	0	0	0	1	0	0	0	0	1	3	1	0	0	1	1
'Adad2'	1	0	0	0	0	0	0	0	0	0	0	0	0	0	0	0	0	0	0	0	0	0	0	0	0
'Adal'	0	0	0	0	0	0	0	0	0	0	0	0	0	0	0	0	0	0	0	2	0	0	0	0	0
'Adam10'	10	2	1	1	0	9	0	0	1	7	2	2	0	2	0	3	3	5	3	0	6	2	0	0	0
'Adam11'	0	2	0	0	0	0	0	0	2	0	0	0	0	0	0	0	0	0	0	0	1	0	9	0	0
'Adam12'	0	0	2	7	0	0	0	0	3	0	0	0	0	3	0	0	0	0	0	0	2	0	0	0	6
'Adam15'	1	2	1	0	6	0	0	0	3	0	1	1	0	7	15	0	1	1	5	0	2	0	0	0	3
'Adam17'	0	0	0	5	3	0	0	0	3	0	0	0	0	3	0	0	0	0	5	0	6	4	0	0	1
'Adam18'	0	1	0	0	0	0	0	0	0	0	0	0	0	0	0	0	0	0	0	0	0	0	0	0	0
'Adam19'	0	2	1	11	0	0	0	0	11	0	0	0	0	16	0	0	0	3	10	0	15	0	7	0	0
'Adam1a'	4	2	0	2	2	0	0	0	2	0	0	0	0	0	0	0	0	0	0	0	0	0	0	0	0
'Adam1b'	2	0	0	0	0	0	0	0	0	0	0	0	0	0	0	0	0	0	0	0	0	0	0	0	0
'Adam2'	0	0	1	0	0	0	0	0	0	0	0	0	0	0	0	0	0	0	0	0	0	0	0	0	0
'Adam22'	0	2	0	0	0	0	0	0	0	0	0	0	0	0	0	0	0	0	0	0	0	0	0	0	0
'Adam23'	0	0	5	2	0	2	0	0	11	1	0	0	0	5	0	0	0	0	11	1	9	5	0	15	1
'Adam24'	0	0	0	0	0	0	0	0	0	0	0	0	0	0	1	0	0	0	0	0	0	0	0	0	0
'Adam28'	0	0	0	0	0	0	1	1	2	0	0	0	0	0	0	0	1	0	1	0	1	0	0	0	1
'Adam3'	0	0	0	0	0	0	0	0	1	0	0	0	0	0	0	0	0	0	0	0	0	0	0	0	0
'Adam30'	0	0	0	0	0	0	0	0	2	0	0	0	0	0	0	0	0	0	0	0	0	0	0	0	0
'Adam32'	0	0	0	0	0	0	0	0	1	0	0	0	0	0	0	0	0	0	0	0	0	0	0	0	0
'Adam33'	0	0	0	1	0	0	0	0	0	0	0	0	0	7	0	0	0	0	3	0	0	0	0	0	0
'Adam34'	0	0	0	0	0	0	0	0	0	0	0	0	0	0	0	0	0	0	0	0	0	0	0	0	0
'Adam5'	0	0	0	0	0	0	0	0	0	0	0	0	0	2	0	0	0	0	0	0	0	0	0	0	0
'Adam6a'	0	0	0	0	0	0	0	0	0	0	0	0	0	0	0	0	0	0	0	0	2	0	0	0	0
'Adam6b'	0	0	0	0	0	0	0	0	0	0	0	0	0	0	0	0	0	0	0	0	3	0	0	0	0
'Adam7'	0	0	10	1	0	0	0	0	0	0	0	0	0	0	0	0	0	0	0	0	0	0	0	0	0
'Adam8'	0	1	0	2	0	0	0	0	0	0	0	0	0	10	0	0	0	0	6	0	1	0	0	0	10
'Adam9'	0	0	0	3	0	0	0	0	0	0	3	2	0	2	0	0	0	0	1	0	2	0	0	0	0
'Adamdec1'	0	0	6	9	0	0	0	0	1	15	0	0	0	20	6	0	2	0	16	5	11	0	0	16	0
'Adamts1'	0	0	0	0	0	0	0	0	0	0	0	0	0	0	0	1	0	0	0	0	0	0	0	0	0
'Adamts10'	0	0	2	1	0	0	0	0	4	0	0	0	0	1	0	0	0	0	4	0	2	0	0	0	3
'Adamts12'	0	0	1	0	0	0	0	0	0	0	0	0	0	0	0	0	0	0	3	0	0	0	0	0	0
'Adamts13'	0	0	0	0	0	0	0	0	0	0	0	0	0	2	0	0	0	0	0	0	0	0	0	0	0
'Adamts14'	0	0	0	0	0	0	0	0	0	0	0	0	0	4	0	0	0	0	3	0	0	0	0	0	0
'Adamts15'	0	0	0	0	0	0	0	0	0	0	0	0	0	0	0	0	0	0	0	0	0	0	0	0	0
'Adamts16'	0	0	0	0	0	0	0	0	0	0	0	0	0	0	0	0	0	0	0	0	0	0	0	0	0
'Adamts17'	0	0	0	2	0	0	0	0	1	1	0	0	0	0	0	0	0	0	0	0	0	0	0	0	0
'Adamts18'	1	0	0	0	0	0	0	0	0	0	0	0	0	0	0	0	0	0	1	0	0	0	0	0	0
'Adamts2'	0	0	0	3	2	0	4	0	2	0	1	0	0	0	0	0	0	0	3	0	0	0	0	0	0
'Adamts20'	0	1	0	0	0	0	0	0	0	0	0	0	0	0	0	0	0	0	0	0	0	0	0	0	0
'Adamts4'	0	0	0	0	0	0	0	0	1	0	0	0	0	0	12	0	0	0	0	0	0	0	0	0	0
'Adamts5'	0	0	1	0	0	0	0	0	0	0	0	0	0	1	0	0	1	0	4	1	2	0	0	0	0
'Adamts6'	0	0	0	2	0	0	0	0	0	0	0	0	0	0	0	0	0	0	3	0	0	0	0	0	0
'Adamts8'	0	0	0	4	0	0	0	0	1	0	0	0	0	1	0	0	0	0	0	0	0	0	0	0	0
'Adamts9'	0	0	1	0	1	0	0	15	1	1	0	0	0	0	6	1	3	0	3	0	0	0	0	0	1
'Adamtsl1'	0	0	0	0	0	0	0	1	0	0	0	1	0	4	1	1	0	1	0	0	0	0	0	0	0
'Adamtsl2'	0	0	0	0	0	0	0	0	0	0	0	0	0	0	0	0	0	0	0	0	0	0	0	0	0
'Adamtsl3'	0	0	0	0	0	0	0	0	1	0	0	0	0	0	0	0	0	0	0	0	1	0	0	0	0
'Adamtsl4'	0	0	0	0	0	0	0	0	0	0	0	0	0	1	0	0	0	0	0	3	0	0	0	0	1
'Adamtsl5'	12	1	0	0	1	0	4	0	1	0	6	0	0	0	0	8	4	0	0	1	3	0	0	0	0
'Adap1'	15	5	6	0	19	6	13	0	4	0	4	6	31	5	20	5	2	8	2	4	13	11	25	9	0
'Adap2'	2	0	0	1	0	1	0	0	0	0	0	0	0	1	0	4	0	0	2	0	2	0	0	0	0
'Adar'	0	3	6	8	0	0	1	0	2	2	6	6	20	1	8	2	2	0	2	8	4	0	0	0	5
'Adarb1'	0	2	0	1	0	0	0	0	0	0	0	0	0	0	0	0	0	0	0	0	1	0	0	0	0
'Adat1'	0	0	0	0	0	0	0	0	0	1	0	0	0	0	0	0	0	0	3	1	2	0	8	0	0
'Adat2'	0	0	7	2	0	0	0	0	0	0	0	0	0	0	0	0	0	0	0	0	0	0	0	0	0
'Adat3'	3	3	6	5	4	0	3	0	0	0	10	3	0	9	0	0	5	0	4	1	0	4	0	0	4
'Adck1'	0	0	4	0	0	0	0	0	0	0	0	0	0	1	0	0	0	0	3	0	0	0	0	0	0
'Adck2'	0	0	0	0	0	0	4	0	2	0	0	0	0	0	0	0	9	0	1	0	4	0	5	0	0
'Adck3'	0	3	6	0	0	0	6	0	3	0	0	0	0	0	0	1	0	0	0	0	7	0	1	0	3
'Adck4'	0	2	20	0	4	0	2	35	2	0	0	0	1	1	8	0	1	1	9	0	2	0	1	0	0
'Adck5'	0	0	3	0	26	0	3	0	1	0	0	3	0	0	9	1	16	1	0	0	0	0	0	0	0
'Adcy1'	0	0	0	1	0	0	0	0	0	0	0	0	0	0	0	0	0	0	0	0	0	0	0	0	0
'Adcy10'	0	1	0	3	0	0	0	0	3	0	0	0	0	0	0	0	0	0	0	0	0	1	0	0	0
'Adcy2'	0	0	0	0	0	0	0	0	3	1	0	0	0	0	0	0	0	0	0	0	0	0	0	0	0
'Adcy3'	0	0	6	0	0	0	0	0	3	0	4	0	0	0	0	2	0	0	5	0	0	0	0	0	0
'Adcy4'	0	0	0	0	0	0	0	0	0	0	0	0	0	1	0	1	0	0	3	0	0	0	0	0	0
'Adcy5'	1	0	0	0	0	0	0	0	0	0	0	0	0	0	0	0	0	0	3	0	0	0	0	0	0
'Adcy6'	7	2	5	0	1	0	3	0	2	0	0	12	0	4	1	2	2	1	1	3	0	15	0	0	3
'Adcy7'	3	1	12	6	1	0	0	0	4	0	0	0	0	1	0	0	0	6	9	0	1	0	1	0	1
'Adcy8'	0	0	0	0	0	0	0	0	1	0	0	0	0	2	0	0	0	0	0	0	0	0	0	0	0
'Adcy9'	3	3	3	7	0	1	5	0	3	1	0	12	0	22	6	3	7	10	10	2	12	5	2	5	5
'Add1'	0	5	0	4	4	0	3	0	7	1	1	10	0	8	1	4	7	1	9	2	6	14	0	9	7
'Add2'	14	6	12	10	10	1	3	5	29	10	3	4	1	22	4	8	7	3	15	3	5	1	5	3	8
'Add3'	2	8	0	3	1	0	0	0	1	29	8	0	0	16	10	3	2	0	19	2	3	11	2	0	7
'Adgb'	0	2	0	3	0	3	4	0	0	8	2	0	2	0	2	0	0	4	4	0	3	0	2	1	0
'Adgra1'	0	0	0	0	0	0	0	0	0	0	0	0	0	0	0	1	0	0	1	0	0	0	0	0	0
'Adgra2'	0	0	0	0	0	0	0	0	1	0	0	0	0	0	0	0	4	0	0	0	1	0	0	0	0
'Adgra3'	4	0	0	1	5	0	0	0	0	0	0	0	0	1	1	0	0	0	1	0	1	0	0	0	0
'Adgrb1'	0	0	0	0	0	0	0	0	0	0	0	0	0	0	0	0	5	0	0	0	0	0	2	11	0
'Adgrb2'	1	0	0	0	0	0	0	0	1	0	1	0	0	0	0	1	0	0	2	0	1	0	0	0	0
'Adgrb3'	3	1	1	3	0	0	0	0	9	6	2	0	0	2	0	2	2	3	5	2	2	0	0	1	6
'Adgrd1'	1	0	0	0	2	0	4	0	0	0	1	20	0	1	15	4	4	13	0	6	0	8	5	11	0
'Adgre1'	1	1	5	0	0	0	0	0	1	0	0	1	0	10	0	0	0	0	2	0	0	0	0	0	0
'Adgre5'	0	0	0	10	0	0	0	0	6	0	0	0	0	25	15	0	0	2	53	0	12	0	0	0	0
'Adgrf2'	0	0	0	0	0	0	0	0	0	0	0	0	0	0	0	0	0	0	0	1	0	0	0	0	0
'Adgrg1'	0	0	0	0	0	0	3	1	0	0	6	0	0	4	1	0	0	0	0	0	0	0	0	0	0
'Adgrg2'	0	0	0	0	0	0	4	0	0	0	0	0	0	0	0	0	0	0	0	0	7	0	0	0	0
'Adgrg3'	0	0	0	0	0	0	0	0	1	0	0	0	0	0	0	0	0	0	0	0	0	0	0	0	0
'Adgrg4'	0	2	0	0	0	1	0	0	0	0	0	0	0	0	0	0	0	0	0	0	0	0	0	0	0
'Adgrg5'	0	0	6	12	1	0	0	0	4	0	1	0	0	23	0	0	0	0	9	0	3	0	2	0	16
'Adgrg6'	0	0	3	0	0	0	0	0	5	1	0	0	0	3	17	0	0	0	5	0	3	0	0	0	0
'Adgrg7'	2	0	1	0	4	0	0	0	1	0	2	9	0	0	0	1	0	1	0	4	1	1	0	0	0
'Adgrl1'	6	0	6	9	1	0	5	0	15	0	0	0	0	6	0	0	1	0	10	0	2	0	3	0	7
'Adgrl2'	0	3	5	0	0	0	0	0	0	0	0	0	7	0	0	1	0	0	2	0	0	8	0	0	0
'Adgrl3'	0	0	2	7	0	0	6	0	10	2	0	0	0	4	9	0	0	0	3	11	0	0	0	0	3
'Adgrl4'	0	0	0	0	0	0	0	0	0	0	9	0	0	0	0	0	0	0	0	0	0	0	0	0	0
'Adgrv1'	0	0	0	0	0	0	0	0	2	1	0	0	0	3	0	0	2	0	0	1	0	0	0	0	0
'Adh1'	22	21	2	0	49	6	10	0	19	0	40	57	4	15	19	23	49	19	4	5	0	34	21	30	2
'Adh4'	0	0	0	0	0	0	0	0	0	0	2	5	0	0	0	0	3	0	1	0	0	0	0	0	0
'Adh5'	0	0	0	6	3	0	1	0	0	0	0	0	0	1	0	0	1	0	8	0	0	11	0	0	0
'Adh6a'	21	2	0	0	22	8	19	4	3	0	8	20	0	4	14	13	1	9	0	4	0	5	0	8	0
'Adh7'	0	0	0	0	0	0	0	0	0	0	0	0	1	0	0	0	0	0	0	1	0	0	0	0	0
'Adhfe1'	0	0	0	0	0	0	0	0	1	0	0	0	0	0	0	0	0	0	0	1	1	0	0	0	0
'Adi1'	1	0	0	6	0	1	0	0	4	0	6	0	0	6	0	0	0	0	5	0	3	5	0	0	4
'Adig'	0	0	0	0	0	0	0	0	0	0	0	0	0	0	0	0	0	0	0	0	4	0	0	0	0
'Adipor1'	0	5	0	6	12	0	0	5	2	0	0	0	0	26	1	5	6	0	9	10	5	0	0	0	0
'Adipor2'	16	9	3	5	34	0	11	0	8	0	5	14	0	22	31	27	9	7	13	6	0	7	0	0	2
'Adk'	2	3	0	0	0	0	0	0	2	2	0	0	0	0	0	0	1	0	1	0	0	0	0	0	0
'Adm'	0	0	0	0	0	0	0	0	0	0	0	0	0	1	0	0	0	0	0	0	0	0	0	0	0
'Adnp2'	0	0	0	2	1	0	0	0	0	0	0	0	0	0	0	0	0	1	1	0	0	0	0	0	0
'Ado'	1	5	0	1	0	0	0	0	2	0	0	0	0	3	0	0	0	0	7	0	0	0	0	0	0
'Adora1'	0	0	0	0	0	0	1	0	3	1	0	0	0	0	0	0	0	0	2	0	0	0	0	0	0
'Adora2a'	0	0	0	0	0	0	0	0	0	0	0	0	0	0	0	0	0	0	0	0	2	0	0	0	0
'Adora3'	0	0	0	4	0	0	0	0	2	0	0	0	0	0	0	0	0	0	0	0	0	0	1	0	0
'Adpgk'	0	3	0	0	0	0	0	0	0	0	0	0	0	0	0	0	0	0	0	0	0	0	0	0	0
'Adprh'	0	2	1	1	0	0	0	0	0	0	0	1	0	7	0	0	0	0	12	0	1	1	1	14	9
'Adprhl2'	5	0	0	3	0	0	1	0	3	0	8	0	0	5	0	0	0	0	0	0	3	9	0	2	0
'Adprm'	0	0	0	1	0	0	6	0	0	0	0	0	0	1	0	4	0	0	1	0	1	0	0	0	0
'Adra1a'	1	0	1	1	1	0	0	0	5	0	0	0	0	0	0	0	0	0	7	0	2	6	0	0	0
'Adra2a'	0	0	0	0	0	0	0	0	0	0	0	4	0	0	0	0	0	0	2	11	0	0	0	0	0
'Adrb1'	0	0	0	0	1	0	0	0	0	0	0	0	0	0	0	0	0	0	1	0	0	0	0	0	12
'Adrb2'	0	0	0	0	0	0	0	0	0	1	0	0	0	4	0	0	0	0	2	0	0	0	0	0	0
'Adrb3'	0	0	0	0	0	0	0	0	1	0	0	0	0	0	0	0	0	0	0	0	0	0	0	0	0
'Adrbk1'	4	0	6	19	0	0	5	0	29	0	0	7	0	30	36	2	6	0	58	4	31	0	0	1	13
'Adrbk2'	0	0	5	6	0	0	0	0	15	1	0	0	0	3	0	0	0	0	15	1	12	0	8	0	8
'Adrm1'	1	4	0	2	1	0	0	0	0	0	0	0	0	2	0	1	1	0	3	0	2	0	0	0	0
'Adsl'	13	7	13	8	5	14	2	0	12	0	6	25	0	17	19	14	10	7	8	8	8	10	3	15	8
'Adss'	2	0	6	4	9	9	5	0	3	0	0	6	0	5	14	10	6	1	7	3	5	17	1	0	3
'Adssl1'	0	0	0	0	0	0	0	0	0	0	0	0	0	0	0	0	0	0	3	0	0	0	0	0	0
'Adtrp'	5	7	0	0	1	0	0	0	1	0	9	11	0	1	4	3	2	3	0	6	0	0	0	0	0
'Aebp1'	0	0	0	2	0	0	0	0	1	0	0	0	0	2	0	0	0	0	9	0	10	0	0	1	0
'Aebp2'	3	0	8	17	6	0	3	0	4	1	0	0	0	18	0	0	4	0	24	3	16	2	8	0	10
'Aen'	0	0	0	2	0	0	0	0	0	1	1	0	0	1	0	0	0	0	0	0	1	0	0	0	1
'Aes'	22	6	4	25	17	7	33	0	16	2	5	27	20	15	29	24	13	23	35	7	32	4	5	1	11
'AF067063'	0	0	0	0	0	0	3	0	0	0	0	0	0	0	0	0	0	0	0	0	0	0	0	0	0
'AF251705'	0	0	0	7	0	0	0	0	1	0	0	0	0	5	13	0	0	0	1	0	4	0	0	0	0
'AF366264'	0	0	0	0	0	0	0	0	0	0	0	0	1	0	0	0	0	0	0	0	0	0	0	0	0
'AF529169'	0	0	0	0	0	0	0	0	0	1	0	0	0	0	0	0	0	0	1	3	0	0	0	0	0
'Afap1'	0	0	0	0	0	0	0	0	1	0	0	0	0	1	0	0	0	0	0	0	0	0	0	0	0
'Afap1l1'	2	0	0	0	0	0	0	0	0	0	0	0	0	0	0	0	0	0	0	2	0	0	0	0	0
'Afap1l2'	0	0	0	0	0	0	0	0	0	0	0	0	0	0	0	0	0	0	0	0	0	0	0	0	0
'Aff1'	3	0	0	0	3	0	5	0	1	0	0	1	0	0	0	2	0	0	4	0	11	0	0	0	2
'Aff2'	0	0	0	0	0	0	0	0	0	0	0	0	0	0	0	0	0	0	0	0	1	0	0	0	0
'Aff3'	0	0	0	5	0	0	0	0	7	0	0	0	0	8	0	0	0	0	8	0	33	0	1	0	1
'Aff4'	3	1	2	9	6	0	1	0	6	18	5	2	0	10	0	3	9	9	21	6	18	1	0	3	1
'Afg3l2'	0	1	4	0	0	0	3	0	4	0	7	2	0	0	0	4	0	1	2	0	0	0	0	0	0
'Afp'	0	0	2	0	0	0	0	0	0	0	0	0	0	0	0	0	0	0	0	0	0	0	0	0	0
'Aftph'	3	4	14	3	3	0	6	0	6	0	1	3	1	13	0	2	2	6	11	0	3	5	0	0	0
'Aga'	0	0	6	0	0	0	0	0	3	0	0	0	0	0	0	1	0	0	2	0	0	0	0	0	0
'Agap1'	8	7	2	2	0	0	2	0	5	0	0	4	0	0	1	9	9	1	8	1	10	4	15	0	6
'Agap2'	0	0	0	4	0	0	0	0	1	0	0	0	0	5	0	0	0	0	3	0	0	0	1	0	1
'Agap3'	1	2	0	3	0	0	4	0	3	0	0	3	0	3	0	0	0	0	0	0	0	0	7	0	0
'Agbl1'	0	0	0	0	0	0	0	0	0	0	0	0	0	0	0	1	0	0	0	0	0	0	0	2	0
'Agbl2'	0	0	1	0	0	0	0	0	0	0	0	0	0	0	0	0	0	0	0	0	0	0	0	0	0
'Agbl3'	0	5	5	2	0	0	1	0	7	0	0	0	0	10	4	0	3	1	3	1	3	4	0	2	2
'Agbl4'	1	0	0	1	0	0	1	0	1	0	0	0	0	0	0	0	0	1	8	1	0	0	0	0	1
'Agbl5'	0	1	1	0	1	1	0	0	3	0	2	0	0	0	0	0	1	0	1	2	1	0	0	0	1
'Ager'	0	0	1	0	0	0	0	0	3	0	0	0	0	0	0	0	0	0	3	0	0	0	0	0	1
'Agfg1'	1	3	0	6	10	0	17	0	2	0	1	6	0	13	0	0	0	7	6	1	7	0	0	0	3
'Agfg2'	4	1	1	0	0	0	0	0	3	0	0	0	0	2	1	0	0	0	13	0	0	0	0	0	0
'Aggf1'	2	3	1	6	0	0	7	0	0	0	0	3	0	2	0	3	1	0	14	0	1	0	0	0	0
'Agk'	0	0	0	3	0	0	0	0	1	0	0	0	1	6	0	1	0	0	7	0	1	0	0	0	0
'Agl'	0	0	0	7	0	0	0	0	0	1	0	2	0	3	0	2	0	0	4	0	5	0	0	0	0
'Agmat'	1	2	0	0	0	1	0	0	0	0	5	0	0	0	0	0	0	0	0	0	0	0	0	1	0
'Agmo'	0	1	0	0	2	0	4	0	0	0	0	2	0	2	0	3	0	6	0	2	0	0	0	0	0
'Ago1'	0	0	1	4	0	4	0	0	3	0	0	0	0	6	0	0	5	0	5	7	7	0	1	0	0
'Ago2'	5	6	4	6	15	0	3	0	11	1	0	6	0	24	13	1	8	4	29	1	13	3	0	5	17
'Ago3'	2	5	0	1	0	0	0	0	5	0	0	0	0	1	0	0	0	0	2	0	5	0	1	0	0
'Ago4'	2	0	0	5	0	0	1	0	0	0	0	1	0	1	14	0	0	3	5	0	5	0	0	0	0
'Agpat1'	8	3	0	2	13	10	8	0	4	0	0	3	0	15	0	10	0	5	4	3	4	6	8	0	0
'Agpat2'	42	3	2	2	20	25	26	1	6	1	2	16	8	4	15	16	10	9	30	4	0	29	5	0	2
'Agpat3'	6	3	3	0	0	0	0	0	9	0	0	2	0	3	1	5	2	0	0	1	2	0	0	0	3
'Agpat4'	0	0	4	0	0	0	1	0	0	0	0	0	0	10	0	1	0	0	10	0	3	0	0	0	8
'Agpat5'	0	0	8	2	0	0	0	0	6	0	0	5	0	4	0	0	0	0	4	0	0	0	0	0	0
'Agpat9'	5	0	0	0	9	0	8	0	0	0	11	1	1	1	0	11	2	4	3	0	0	9	0	0	0
'Agps'	0	2	0	3	0	0	0	0	2	0	0	5	0	1	12	1	9	0	10	4	0	0	0	0	0
'Agr2'	5	3	0	2	0	0	0	0	2	0	0	7	0	2	13	3	3	0	0	0	0	0	0	0	0
'Agr3'	0	0	0	0	0	0	0	0	0	0	0	0	0	0	0	0	0	0	2	0	0	0	0	0	0
'Agrn'	4	0	3	3	0	0	4	1	2	0	9	3	0	5	1	4	6	22	0	7	1	6	7	15	0
'Agrp'	0	0	0	0	0	0	0	0	0	0	0	3	0	4	0	0	0	0	2	0	3	0	0	0	0
'Agt'	0	0	0	0	0	0	0	0	0	0	0	0	0	0	0	0	0	0	0	0	0	0	0	0	0
'Agtpbp1'	0	0	0	1	0	0	0	0	3	0	2	0	0	8	0	0	4	0	3	3	5	0	0	0	1
'Agtr1a'	0	0	0	0	0	0	0	0	0	0	0	0	0	0	0	0	0	0	0	1	0	0	0	0	0
'Agtrap'	0	0	2	11	0	0	0	0	6	6	0	1	0	9	0	0	0	4	3	0	11	9	0	0	0
'Agxt'	0	0	0	0	3	0	0	0	0	0	0	0	0	0	0	0	0	0	0	0	0	0	0	0	0
'Agxt2'	0	0	0	0	0	0	0	0	0	0	0	0	0	0	0	0	0	0	0	0	0	0	0	1	0
'Ahctf1'	0	0	7	3	0	0	0	0	0	0	0	0	0	9	0	0	0	1	3	0	5	0	0	0	0
'Ahcy'	0	0	0	0	0	0	1	0	1	0	0	1	0	1	2	1	0	0	2	8	0	0	0	0	1
'Ahcyl1'	7	1	7	6	17	6	0	0	7	0	5	11	25	10	7	4	6	14	9	0	6	0	0	0	2
'Ahcyl2'	20	7	5	6	3	0	1	0	7	0	11	9	0	6	22	3	2	0	4	2	2	1	0	12	0
'Ahdc1'	38	24	74	40	63	34	0	1	26	7	46	19	2	24	18	191	63	12	3	3	32	1	63	44	6
'Ahi1'	0	0	0	0	0	0	0	0	0	0	0	0	0	0	0	0	0	0	12	0	3	0	1	0	0
'Ahnak'	3	8	11	15	16	3	17	3	13	0	9	6	17	18	24	24	2	18	14	6	8	0	6	10	12
'Ahnak2'	0	0	0	0	0	0	0	0	0	0	0	0	0	0	0	0	0	0	0	0	0	0	0	0	0
'Ahr'	2	0	0	2	0	0	0	0	5	0	11	0	11	13	0	2	9	5	9	0	19	8	11	1	16
'Ahrr'	0	0	0	0	0	0	1	0	5	18	0	0	0	1	0	0	0	0	2	0	4	1	0	0	0
'Ahsa1'	0	0	0	3	0	0	0	0	1	0	2	4	0	5	9	0	2	0	6	0	4	0	0	0	5
'Ahsa2'	0	2	0	5	0	0	0	0	0	0	0	3	0	5	1	0	7	0	5	0	6	1	0	0	0
'AI314180'	3	7	0	13	0	1	7	0	12	0	0	14	0	23	12	4	11	5	16	2	19	1	0	12	22
'AI317395'	0	0	0	0	1	0	0	0	1	0	0	0	0	0	0	0	0	0	0	0	0	0	0	0	0
'AI413582'	2	0	0	0	0	0	0	0	4	0	0	0	0	10	0	0	0	0	4	0	6	7	0	0	0
'AI464131'	0	0	1	0	0	1	0	0	1	0	0	0	0	1	1	0	1	0	1	0	0	0	0	0	1
'AI467606'	0	0	0	10	0	0	0	0	5	0	0	2	0	7	0	0	0	0	4	1	16	0	0	1	0
'AI481877'	0	1	0	0	2	0	0	0	0	0	0	0	0	0	0	0	0	0	0	0	0	0	0	0	1
'AI593442'	0	0	0	0	0	0	0	0	0	0	0	0	0	0	0	0	0	0	1	0	9	0	0	0	0
'AI597479'	0	2	0	1	0	0	0	0	0	0	0	0	0	0	0	1	0	0	1	0	0	0	0	0	0
'AI606181'	2	0	0	0	0	0	0	0	0	0	0	0	0	2	0	1	0	0	0	4	0	0	0	0	3
'AI607873'	0	0	0	0	0	0	0	0	1	0	0	0	0	3	0	0	0	0	5	0	0	0	0	0	0
'AI661453'	7	0	0	0	0	0	0	0	2	0	0	1	0	1	1	2	2	3	3	0	0	0	0	1	0
'AI837181'	3	0	0	9	11	0	6	0	0	0	3	1	0	13	0	1	1	0	6	0	7	0	0	0	16
'AI846148'	0	2	0	5	4	0	0	0	0	0	0	0	0	3	0	1	0	0	2	0	0	0	0	0	0
'AI854703'	0	0	0	0	0	0	0	0	0	0	0	0	0	0	0	0	0	0	2	0	0	0	0	0	0
'AI987944'	5	1	0	3	0	0	0	0	2	0	0	0	0	4	0	0	0	0	4	0	3	0	0	11	0
'Aicda'	0	0	0	0	0	0	0	0	0	0	0	0	1	0	0	0	3	0	8	0	1	0	0	0	0
'Aida'	2	1	0	1	1	0	0	0	3	1	0	0	1	5	0	0	2	2	8	1	0	0	1	2	0
'Aif1'	0	3	14	15	1	0	0	0	7	10	0	3	0	29	9	0	0	0	19	0	17	2	1	0	9
'Aifm1'	3	3	0	6	5	0	0	0	1	0	10	10	0	3	14	1	0	2	2	0	10	9	0	0	0
'Aifm2'	0	0	1	0	0	0	0	0	2	0	0	0	0	1	0	0	0	0	5	5	0	3	0	0	0
'Aifm3'	0	0	0	0	0	0	0	1	0	0	0	0	0	0	0	0	0	0	0	0	0	0	0	0	0
'Aig1'	6	1	0	0	0	0	1	0	2	0	0	1	0	1	0	2	0	0	7	0	0	0	0	0	8
'Aim1'	2	4	0	0	4	0	1	0	3	0	0	3	0	2	18	9	1	4	0	0	0	0	0	0	0
'Aim1l'	1	0	0	0	3	0	2	0	1	0	0	0	0	0	14	1	2	0	2	0	0	5	0	0	0
'Aim2'	0	0	0	1	0	0	0	0	1	0	0	0	0	8	0	2	0	0	14	0	12	0	0	0	4
'Aimp1'	4	6	9	6	2	0	0	0	1	0	0	3	0	6	0	7	0	0	10	3	7	0	0	0	0
'Aimp2'	3	0	0	0	0	0	0	0	0	1	3	0	19	4	19	0	0	0	2	0	0	0	0	0	0
'Aip'	0	0	4	0	0	0	0	0	3	0	0	0	0	4	1	0	0	0	9	0	3	0	0	6	0
'Aire'	0	0	0	0	0	0	0	0	0	0	0	0	0	0	0	0	0	0	1	0	0	0	0	0	0
'Ajap1'	0	1	0	0	0	0	0	0	0	0	0	0	0	0	0	0	0	0	0	0	0	0	0	0	0
'Ajuba'	1	0	0	0	2	0	0	0	0	0	0	0	0	0	0	0	0	0	0	0	0	0	0	0	0
'Ak1'	0	0	0	0	2	0	0	0	0	0	0	1	0	0	0	0	0	0	0	0	0	0	0	0	0
'AK157302'	4	2	0	0	1	0	0	0	0	0	0	2	0	2	0	4	0	0	0	0	1	0	2	0	3
'Ak2'	46	14	24	16	38	25	19	0	27	0	3	57	3	30	29	32	11	5	14	11	32	25	8	21	0
'Ak3'	8	2	8	0	4	0	8	18	5	0	0	9	0	4	7	9	0	1	4	12	6	3	0	0	0
'Ak4'	1	0	0	0	0	0	0	0	0	0	0	0	0	0	0	0	0	0	0	0	0	2	0	0	0
'Ak5'	0	0	0	0	0	0	0	0	3	0	0	0	0	0	0	0	0	0	0	0	0	0	0	0	0
'Ak6'	1	2	1	8	0	0	4	0	3	0	0	0	0	4	0	0	2	1	1	0	0	0	0	0	0
'Ak7'	0	0	0	0	0	0	0	0	0	0	0	1	0	0	0	0	0	0	0	0	0	0	0	0	0
'Ak9'	0	0	0	1	0	0	0	0	0	0	0	0	0	0	0	0	0	0	1	0	0	0	0	0	0
'Akap1'	0	2	0	0	0	0	0	0	0	0	0	0	0	3	8	0	0	0	0	0	0	2	3	0	0
'Akap10'	0	0	0	1	4	0	0	0	0	0	0	1	0	7	1	3	0	0	5	0	5	0	0	0	0
'Akap11'	7	0	0	0	0	0	1	0	3	0	11	2	0	12	2	3	0	0	16	3	3	13	8	0	4
'Akap12'	0	0	0	0	0	0	0	0	1	0	0	0	0	0	0	0	0	0	1	0	1	0	0	0	4
'Akap13'	1	2	6	34	22	2	6	0	27	19	7	1	1	46	19	17	0	2	70	0	94	1	24	10	16
'Akap14'	0	0	5	0	0	0	0	0	0	0	0	0	0	0	0	0	0	0	0	0	0	0	0	0	0
'Akap17b'	0	0	5	0	3	0	2	0	1	0	0	0	0	2	0	0	0	0	6	0	0	0	0	0	0
'Akap3'	0	0	0	0	1	0	0	0	0	0	5	0	0	0	0	0	0	0	0	0	0	0	0	0	0
'Akap5'	0	0	0	0	0	0	0	0	1	0	0	0	0	0	0	0	0	0	1	0	0	0	0	0	0
'Akap7'	6	3	0	1	5	0	3	0	2	0	2	13	0	1	0	1	2	0	1	3	1	0	0	3	6
'Akap8'	2	0	0	7	8	0	0	0	9	0	11	2	0	14	14	1	2	0	17	0	12	5	1	0	0
'Akap8l'	4	1	7	4	6	0	1	6	2	15	15	3	0	5	0	0	0	9	16	0	20	0	0	0	11
'Akap9'	21	15	9	18	29	10	7	9	16	1	1	17	26	33	0	9	5	7	20	5	9	15	0	4	10
'Akip1'	0	0	0	1	0	0	0	0	0	0	0	0	0	3	0	0	0	0	0	0	0	0	0	0	0
'Akirin1'	0	4	6	1	3	0	0	0	3	0	0	1	1	8	0	4	0	0	5	0	11	16	0	0	1
'Akirin2'	0	0	0	0	0	0	0	0	2	0	0	4	0	4	0	0	0	0	4	0	2	0	0	0	2
'Akna'	0	0	1	7	0	0	1	0	10	0	0	0	0	16	9	0	0	0	16	0	9	0	0	0	2
'Aknad1'	0	0	0	0	0	0	0	0	1	0	0	0	0	0	0	0	0	0	0	0	1	0	0	0	0
'Akr1a1'	38	37	17	16	57	15	24	20	16	0	18	59	1	33	25	30	23	23	37	5	20	12	3	26	5
'Akr1b10'	2	0	0	4	3	0	0	0	2	0	1	0	0	4	13	0	0	0	4	0	0	0	0	0	0
'Akr1b3'	1	3	0	3	0	0	0	0	0	0	0	1	0	4	2	1	0	0	2	0	1	0	1	0	1
'Akr1b7'	4	6	0	0	7	0	4	0	0	0	0	6	0	5	0	5	0	0	0	0	0	0	0	0	0
'Akr1b8'	0	0	0	0	0	0	0	0	1	0	0	0	0	1	0	0	0	0	1	0	0	0	0	0	0
'Akr1c12'	0	4	0	0	0	0	0	0	1	0	0	0	0	0	1	0	0	0	1	0	0	1	0	0	0
'Akr1c13'	0	0	2	1	0	0	0	0	1	0	1	0	0	0	17	0	0	0	0	0	0	1	1	1	0
'Akr1c14'	0	0	0	0	0	0	0	0	0	0	0	0	0	0	0	0	0	0	0	0	0	0	0	0	0
'Akr1c18'	0	0	2	0	0	0	0	0	0	0	0	0	0	0	0	0	0	0	0	1	0	0	0	0	0
'Akr1c19'	0	0	0	0	0	0	0	0	0	0	0	7	0	0	0	0	0	0	0	0	0	0	0	0	0
'Akr1c20'	0	0	0	1	0	0	0	0	0	0	0	0	0	0	0	0	0	0	0	0	0	0	0	0	0
'Akr1cl'	3	0	5	0	0	0	1	0	0	0	1	0	0	1	1	0	0	0	5	0	5	2	0	0	1
'Akr1e1'	2	0	1	0	9	0	0	0	2	0	0	0	0	2	0	0	1	0	0	0	3	0	0	0	0
'Akr7a5'	7	0	3	1	11	2	0	0	8	0	9	17	0	5	14	5	2	5	1	1	2	8	7	4	7
'Akt1'	7	4	14	7	5	12	3	0	5	1	0	3	0	11	1	1	3	6	9	0	10	1	1	0	3
'Akt1s1'	0	0	0	1	2	0	0	0	1	1	0	3	0	2	0	1	2	0	1	0	0	0	0	0	0
'Akt2'	1	0	0	1	0	0	0	0	1	0	0	1	0	0	14	1	0	1	6	0	1	1	0	0	0
'Akt3'	1	0	5	4	0	0	10	0	4	2	0	5	0	7	1	2	1	3	17	0	26	0	5	0	13
'Aktip'	0	0	0	0	0	0	0	0	1	0	0	0	0	3	0	1	0	0	0	0	4	0	0	0	0
'Alad'	5	2	1	1	0	1	0	0	0	0	5	6	0	2	0	1	0	0	5	0	0	0	0	0	0
'Alas1'	0	1	0	7	0	1	1	0	1	0	0	3	0	1	5	1	4	0	1	0	5	6	0	0	9
'Alb'	0	0	0	0	0	0	0	0	0	0	0	0	0	0	0	0	0	0	0	0	0	0	0	0	0
'Alcam'	1	1	3	12	2	0	0	0	7	0	0	0	0	7	0	0	0	0	1	0	2	0	0	0	6
'Aldh16a1'	7	8	4	1	1	0	1	0	2	0	0	11	0	4	3	3	11	0	2	0	2	0	1	0	0
'Aldh18a1'	3	10	0	4	7	8	1	0	1	0	0	11	0	3	4	4	7	2	2	0	0	7	0	1	2
'Aldh1a1'	19	0	0	0	11	0	2	0	2	0	8	6	0	0	21	2	0	5	0	3	1	0	0	0	0
'Aldh1a2'	0	0	0	1	0	0	0	0	3	0	0	0	0	10	8	0	3	0	3	0	0	0	0	0	0
'Aldh1a3'	0	0	0	5	0	0	0	0	0	1	0	0	0	2	0	0	0	0	10	0	8	0	0	0	0
'Aldh1a7'	0	1	0	0	2	0	0	0	0	0	0	0	0	0	0	0	0	0	0	0	0	0	0	0	0
'Aldh1b1'	11	13	1	0	19	0	5	0	10	1	2	38	0	18	5	12	16	0	1	5	0	10	0	1	0
'Aldh1l1'	2	6	0	0	2	3	6	0	0	0	8	12	0	2	18	12	0	2	0	5	0	8	1	7	1
'Aldh1l2'	0	0	0	0	0	0	0	0	0	0	0	0	0	0	0	1	0	0	0	0	0	0	0	0	0
'Aldh2'	4	3	17	6	2	4	7	1	6	13	0	9	0	22	8	6	3	7	12	8	10	3	0	0	9
'Aldh3a1'	0	0	0	0	0	0	0	0	3	0	0	0	0	2	0	0	0	0	1	0	0	0	0	0	0
'Aldh3a2'	4	5	0	0	3	0	0	0	0	0	0	0	0	2	0	9	3	3	2	3	1	5	0	0	2
'Aldh3b1'	3	0	0	1	0	0	0	0	3	0	0	2	0	0	0	10	0	0	3	0	0	0	1	0	0
'Aldh3b2'	0	0	0	0	0	0	0	0	0	0	0	0	0	2	0	0	0	0	0	0	0	0	0	0	0
'Aldh5a1'	1	4	0	0	0	0	0	0	2	0	0	0	0	0	0	3	0	0	0	0	0	0	0	0	0
'Aldh6a1'	0	0	0	0	0	0	0	0	2	0	0	0	0	0	0	0	0	0	0	0	0	0	0	0	0
'Aldh7a1'	0	0	0	0	0	0	0	0	0	1	0	0	0	0	0	0	0	0	1	1	0	0	0	0	0
'Aldh8a1'	0	0	0	0	0	0	0	0	0	0	0	0	0	0	0	0	0	0	0	0	0	0	0	0	0
'Aldh9a1'	20	3	16	6	2	0	7	0	7	1	2	10	19	9	0	17	2	1	10	7	1	9	0	0	0
'Aldoa'	21	17	22	4	26	5	5	7	16	1	0	33	0	47	20	25	7	4	54	2	22	12	2	11	12
'Aldoart1'	3	3	2	0	7	0	0	1	1	0	0	4	0	3	7	1	1	0	6	0	2	0	0	0	0
'Aldob'	120	41	3	1	218	16	221	24	17	5	45	118	28	41	130	193	81	188	3	52	0	45	52	17	1
'Aldoc'	0	0	0	0	0	0	0	0	0	0	0	0	0	0	0	0	0	0	1	0	14	0	0	0	0
'Alg1'	0	3	0	0	0	0	0	0	0	0	0	0	0	2	0	0	0	0	1	0	0	0	0	0	2
'Alg10b'	0	0	1	0	0	0	0	0	0	0	0	0	0	0	0	0	5	0	0	0	1	0	0	0	0
'Alg11'	0	5	0	3	3	1	1	0	11	0	1	5	0	11	0	0	0	0	2	0	2	1	0	10	0
'Alg12'	1	0	0	0	0	0	0	0	0	0	0	0	0	0	0	0	0	0	0	0	0	2	1	0	0
'Alg13'	0	0	0	0	0	0	0	0	2	6	0	7	0	0	0	0	0	0	2	0	2	0	0	0	0
'Alg14'	0	0	0	0	0	0	0	0	0	0	0	0	0	0	0	0	0	0	0	0	0	0	0	0	0
'Alg2'	0	1	0	0	3	0	0	0	3	0	6	0	0	2	0	0	0	0	5	0	5	0	0	0	0
'Alg3'	0	0	0	0	0	0	1	0	0	0	3	0	0	0	0	0	0	0	2	0	0	0	0	0	0
'Alg5'	1	0	0	0	4	0	3	0	2	0	3	5	0	2	0	7	1	0	2	0	16	0	1	0	0
'Alg6'	0	3	0	0	0	1	0	0	3	0	0	4	0	0	14	2	7	2	3	4	0	0	0	0	0
'Alg8'	0	0	0	0	0	0	0	0	0	0	0	0	0	4	0	0	0	2	4	0	0	0	0	0	0
'Alg9'	1	4	5	3	0	0	0	0	0	0	0	0	0	0	0	5	0	0	0	0	0	0	0	0	0
'Alk'	0	1	0	0	0	0	0	0	0	0	0	0	0	0	0	0	0	0	0	0	0	0	0	0	0
'Alkbh1'	1	3	1	5	1	0	1	0	4	3	0	2	0	11	0	4	0	0	15	0	9	0	0	0	0
'Alkbh2'	0	0	0	0	0	0	0	0	2	0	0	0	0	1	0	0	0	0	0	0	3	0	0	0	0
'Alkbh4'	0	5	5	0	0	1	2	0	0	0	0	0	0	2	0	0	0	0	0	0	0	2	0	0	0
'Alkbh5'	0	1	2	7	7	0	1	0	9	0	0	9	0	15	2	0	3	0	4	5	8	3	16	0	6
'Alkbh6'	0	0	0	6	0	0	2	0	0	0	0	0	0	0	0	0	3	1	1	1	2	0	0	0	0
'Alkbh7'	0	3	0	0	0	0	0	0	2	0	11	0	0	8	0	2	3	0	4	0	2	0	0	0	0
'Alkbh8'	0	1	0	0	0	0	1	0	1	0	0	0	2	1	0	0	0	0	6	0	5	0	0	0	0
'Allc'	0	0	0	0	0	0	0	0	0	0	0	0	0	0	0	0	0	0	0	0	0	0	0	0	3
'Alms1'	1	2	2	0	1	0	0	0	2	0	0	1	0	5	2	0	0	1	2	1	12	0	0	0	1
'Alox12'	0	0	5	0	0	0	0	0	2	0	0	0	0	2	2	0	0	0	0	0	0	0	0	0	0
'Alox12e'	0	0	0	0	0	0	0	0	0	0	0	0	0	0	0	0	0	0	0	0	0	0	0	0	0
'Alox5ap'	0	0	2	11	1	0	3	0	0	0	0	0	0	14	0	0	0	0	3	0	3	0	1	0	0
'Aloxe3'	3	0	1	2	0	0	1	0	2	1	0	1	0	2	0	0	0	0	2	0	0	0	0	0	1
'Alpi'	12	0	0	0	27	0	38	0	0	0	0	4	0	1	22	36	7	16	0	9	0	2	7	1	0
'Alpk1'	9	9	27	36	11	0	1	0	9	2	4	12	0	39	3	3	2	4	71	2	32	8	0	4	2
'Alpk2'	0	0	0	0	0	0	0	0	0	2	0	0	1	0	0	0	0	0	1	0	0	0	0	0	0
'Alpk3'	0	0	0	0	0	0	0	0	2	0	0	0	0	0	0	0	0	0	0	0	0	0	0	0	0
'Alpl'	3	0	0	0	0	0	0	0	0	0	0	0	0	2	0	0	0	0	3	0	0	0	0	0	0
'Als2'	2	0	5	0	8	0	0	2	6	0	0	1	0	1	0	0	5	3	0	3	0	1	0	9	0
'Als2cl'	2	0	0	0	5	0	0	0	1	0	0	0	0	0	0	1	0	2	2	0	0	0	0	0	0
'Als2cr11'	0	0	0	0	0	0	0	0	0	0	0	2	0	0	0	0	1	0	0	0	0	0	0	0	0
'Als2cr12'	0	1	0	0	0	0	0	0	0	0	0	0	0	0	0	0	1	0	0	1	0	0	0	0	0
'Alx3'	0	0	1	0	0	0	0	0	0	0	0	0	0	0	0	1	0	0	0	0	0	0	0	0	0
'Alx4'	0	0	0	0	0	0	0	0	0	0	0	0	0	0	0	1	0	0	0	0	0	0	0	0	0
'Alyref'	0	0	8	2	0	0	0	0	3	0	0	0	0	5	9	0	0	0	9	0	0	0	0	0	0
'Alyref2'	0	0	0	0	1	0	0	0	1	0	0	4	0	2	4	0	0	0	10	0	2	0	0	0	0
'Amacr'	0	5	0	0	3	0	0	0	0	0	0	3	0	1	0	0	0	0	0	0	0	0	0	0	0
'Ambp'	0	0	0	0	0	0	0	0	0	0	0	0	0	0	0	0	0	0	1	0	0	0	0	0	0
'Ambra1'	0	3	1	3	0	0	4	0	3	2	1	5	0	5	0	3	4	8	10	0	5	0	0	0	0
'Amd1'	1	1	0	3	3	0	0	0	2	0	0	0	0	8	0	1	1	0	6	1	1	0	1	0	0
'Amd2'	7	4	12	27	9	0	8	0	9	1	0	6	1	25	2	2	4	2	28	1	18	7	2	2	3
'Amdhd2'	6	3	1	0	0	0	0	0	4	0	0	10	0	9	0	11	3	1	1	0	4	0	0	0	0
'Amer1'	0	0	0	0	0	0	2	0	4	0	0	0	0	2	0	0	6	0	4	0	3	0	0	0	0
'Amer2'	0	0	0	0	0	0	0	0	2	0	0	0	0	2	0	0	0	0	0	0	0	0	0	0	0
'Amfr'	9	0	0	3	11	0	0	0	0	0	7	1	0	9	12	0	0	6	3	0	5	0	0	1	0
'Amica1'	1	4	4	23	5	0	2	0	15	0	0	1	2	19	14	0	4	0	19	0	7	0	0	0	11
'Amigo1'	1	0	0	0	0	0	0	0	0	0	0	0	0	0	0	0	0	0	1	0	0	0	0	0	0
'Ammecr1'	0	0	0	2	0	9	0	0	0	0	0	0	0	6	0	0	0	0	2	0	0	0	0	0	1
'Ammecr1l'	1	0	0	0	5	0	5	0	11	15	0	9	0	9	0	0	3	0	1	0	6	0	4	3	0
'Amn'	15	5	1	0	7	0	13	1	0	0	0	6	0	0	21	22	5	5	0	2	0	1	0	0	0
'Amn1'	5	0	2	10	2	0	6	0	1	1	0	1	0	8	0	4	0	4	13	0	4	0	8	0	0
'Amot'	0	6	0	0	0	0	0	0	0	0	0	0	0	0	1	0	0	0	0	0	0	0	0	0	0
'Amotl1'	0	0	0	1	0	0	0	0	3	0	0	2	0	5	0	0	0	0	0	0	2	0	0	0	0
'Amotl2'	0	0	0	2	0	0	2	0	0	0	0	0	0	0	0	1	0	0	6	0	0	0	0	0	0
'Ampd1'	0	2	3	1	12	0	0	1	4	2	0	0	3	5	14	2	1	0	7	2	4	2	1	1	3
'Ampd2'	0	0	0	0	0	0	0	0	0	0	0	1	0	2	2	0	0	0	3	1	1	0	0	0	0
'Ampd3'	1	0	0	3	0	0	0	0	2	0	0	1	0	2	0	0	0	0	6	0	5	0	0	0	0
'Amph'	0	1	0	0	0	0	0	0	1	16	0	0	0	0	0	0	0	0	1	0	2	0	0	0	0
'Amt'	0	0	0	0	0	0	0	0	0	1	0	0	0	0	0	0	0	0	0	0	0	0	0	0	0
'Amy1'	0	0	0	0	0	1	0	3	1	2	0	0	0	2	0	0	0	0	1	0	3	0	0	0	0
'Amy2a1'	0	0	0	0	0	0	0	0	0	6	0	0	0	0	0	0	0	0	0	1	0	0	0	0	1
'Amy2a2'	0	0	0	0	0	0	0	9	2	4	0	1	0	0	0	0	0	0	0	2	0	3	0	0	0
'Amy2a3'	0	0	0	0	0	0	0	14	0	7	0	2	0	0	0	0	0	0	0	4	0	3	0	0	1
'Amy2a4'	0	0	0	0	0	0	0	3	3	0	0	0	0	0	0	0	0	0	0	2	0	0	0	0	0
'Amy2a5'	0	0	0	0	0	0	0	35	0	12	0	3	0	0	0	0	0	0	0	5	0	5	0	0	1
'Amz1'	0	0	3	2	1	0	0	0	0	0	0	0	0	6	0	0	0	0	7	0	0	0	1	0	2
'Amz2'	1	1	0	5	1	0	0	1	4	0	0	1	0	6	0	1	1	6	8	0	3	10	0	0	3
'Anapc1'	1	7	6	5	0	0	0	0	5	1	0	1	1	2	10	0	5	0	11	0	6	5	5	0	3
'Anapc10'	0	0	1	0	0	0	0	0	0	0	0	0	0	1	11	0	1	0	0	0	0	0	0	0	0
'Anapc11'	4	7	1	2	0	1	1	0	6	0	1	1	0	6	11	2	1	0	14	4	11	0	10	1	1
'Anapc13'	6	0	0	14	4	0	0	0	2	0	1	4	0	13	1	8	7	0	39	3	7	18	0	0	1
'Anapc15'	0	3	0	0	0	0	0	0	2	0	0	1	0	3	0	0	0	0	1	0	0	9	0	0	0
'Anapc16'	3	11	6	4	1	0	0	0	4	0	0	3	0	6	0	0	0	0	19	0	16	0	0	0	7
'Anapc2'	2	0	0	5	1	0	0	0	4	0	0	7	0	7	0	7	0	3	3	5	9	0	0	0	2
'Anapc4'	9	1	0	0	0	2	0	0	0	0	1	0	0	4	0	0	3	0	7	1	3	0	0	0	0
'Anapc5'	2	2	10	8	5	0	0	0	11	0	0	0	0	18	0	1	7	0	16	0	15	0	0	16	13
'Anapc7'	0	0	3	2	10	0	1	0	1	0	0	1	0	0	0	0	0	0	5	0	1	0	0	0	0
'Ang4'	0	1	0	4	0	0	0	0	0	0	0	4	0	3	0	0	0	0	2	2	0	0	0	0	0
'Ang5'	1	0	0	0	0	0	0	0	0	0	0	1	0	2	0	0	0	0	0	0	0	0	0	0	0
'Ang6'	1	0	0	0	0	0	0	0	0	0	0	0	0	0	0	0	0	0	0	0	0	0	0	0	0
'Angel1'	0	0	0	0	0	0	0	0	1	0	0	0	0	0	0	0	0	0	0	0	0	0	0	0	0
'Angel2'	0	0	2	4	3	0	7	0	6	0	0	12	0	8	1	1	0	5	10	3	6	0	0	0	4
'Angpt1'	0	0	0	0	0	0	0	0	0	0	0	0	0	1	0	0	0	0	0	0	0	0	0	0	0
'Angpt2'	6	2	2	9	0	0	12	0	2	0	10	2	0	3	0	0	4	0	6	0	0	0	0	0	7
'Angptl1'	0	0	0	0	0	0	0	0	0	0	0	0	0	2	0	0	0	0	0	0	1	0	0	0	0
'Angptl2'	0	0	0	0	0	0	0	0	0	0	0	0	0	0	0	0	4	0	0	0	0	0	0	0	0
'Angptl3'	0	0	0	0	0	0	0	0	0	0	0	0	0	0	0	0	0	0	1	0	0	0	0	0	0
'Angptl4'	0	0	0	0	0	0	1	0	0	0	0	0	0	0	0	1	0	0	2	0	0	0	0	0	0
'Angptl6'	0	0	0	0	0	0	0	0	1	0	0	0	0	0	0	0	0	0	0	0	0	0	0	0	0
'Angptl7'	0	0	0	0	1	0	0	0	0	0	0	0	0	1	0	0	0	0	2	0	0	0	0	0	0
'Angptl8'	0	1	0	0	0	0	0	0	0	1	0	0	0	0	0	0	0	0	0	0	0	0	0	0	0
'Ank'	2	5	0	1	0	0	0	0	4	0	0	1	0	4	0	0	0	3	3	1	11	0	0	0	0
'Ank1'	0	0	1	0	1	0	0	0	0	0	0	0	0	0	0	0	0	0	0	0	0	0	0	0	0
'Ank2'	1	2	12	5	2	0	1	0	8	1	0	4	0	6	1	2	2	0	10	11	3	0	14	2	11
'Ank3'	6	2	0	9	13	0	4	0	3	0	4	10	0	3	0	4	10	3	4	0	0	6	1	0	0
'Ankar'	1	0	0	0	0	0	0	0	0	0	0	0	0	0	0	0	0	0	0	0	0	0	0	0	0
'Ankdd1b'	1	0	0	0	0	0	0	0	0	0	0	0	0	0	0	0	0	0	0	0	0	0	0	0	0
'Ankef1'	0	0	0	0	2	1	1	0	0	0	0	0	0	1	1	0	0	0	1	0	0	1	0	0	0
'Ankfn1'	0	0	0	0	0	0	0	0	0	0	0	0	0	0	0	0	0	0	0	0	0	0	0	0	0
'Ankfy1'	0	5	10	5	5	10	7	0	3	0	0	1	0	7	6	6	1	2	4	0	2	0	0	0	0
'Ankhd1'	21	6	18	13	11	3	11	25	19	2	3	6	0	29	2	5	3	3	27	6	19	4	10	9	2
'Ankib1'	1	7	1	12	0	0	1	0	2	1	0	4	0	1	0	3	6	2	5	1	9	2	0	0	0
'Ankk1'	0	0	0	2	0	0	0	0	1	0	0	0	0	1	0	0	0	0	0	0	0	0	0	0	0
'Ankle1'	0	2	0	0	0	0	0	0	1	0	4	0	0	0	0	0	0	0	0	0	0	0	0	0	0
'Ankle2'	0	4	0	1	0	0	0	0	0	1	0	0	0	3	0	1	0	0	4	0	1	0	0	0	0
'Ankmy2'	0	1	0	3	0	3	0	0	2	0	0	0	0	1	0	2	0	0	5	0	0	0	0	0	0
'Ankra2'	2	0	1	7	5	0	2	0	7	0	0	0	0	6	0	1	0	0	18	0	4	0	0	0	5
'Ankrd1'	0	0	0	0	0	0	0	0	0	0	0	0	0	0	0	0	0	0	0	0	0	0	0	0	0
'Ankrd10'	3	0	0	0	11	0	0	0	1	0	0	1	0	4	1	0	1	0	4	3	1	0	0	0	1
'Ankrd11'	22	7	16	19	41	2	24	0	34	1	22	18	0	29	10	7	8	7	53	33	33	12	2	27	20
'Ankrd12'	3	16	11	6	19	0	2	0	31	0	13	1	28	16	4	3	8	16	37	12	25	5	3	0	16
'Ankrd13a'	2	0	4	5	2	0	5	1	2	0	0	4	0	15	49	7	2	3	15	0	16	13	0	7	6
'Ankrd13b'	0	0	0	0	0	0	0	0	0	0	0	0	0	0	0	0	0	0	0	0	0	12	0	0	1
'Ankrd13c'	1	3	0	1	0	0	0	0	3	10	1	8	0	7	16	1	0	4	11	6	8	2	0	0	2
'Ankrd13d'	0	0	0	0	0	0	0	0	1	0	0	0	0	0	0	0	0	0	0	0	0	0	0	0	0
'Ankrd16'	0	1	0	1	1	0	0	0	1	0	0	3	1	4	0	0	2	0	0	0	3	1	0	0	0
'Ankrd17'	8	24	10	17	20	1	8	0	26	1	21	15	0	29	2	11	0	8	15	0	7	11	0	0	16
'Ankrd22'	0	0	0	0	0	0	0	0	0	0	0	0	0	0	0	0	0	0	0	0	0	0	0	0	0
'Ankrd23'	0	0	0	0	0	0	0	0	3	0	0	0	0	0	0	0	0	0	1	0	2	0	0	0	0
'Ankrd24'	0	0	0	2	0	0	0	0	0	0	0	0	0	1	0	0	0	0	2	0	3	0	1	4	0
'Ankrd26'	0	0	0	2	0	0	0	0	2	0	0	4	0	3	0	0	0	0	2	0	0	0	0	0	0
'Ankrd27'	1	0	1	4	4	0	2	0	0	0	1	0	0	3	1	0	0	0	3	0	9	0	0	0	0
'Ankrd28'	0	1	0	0	0	0	0	0	1	0	0	0	0	5	0	1	0	0	2	0	0	0	10	0	0
'Ankrd29'	0	0	0	1	0	0	0	0	0	0	0	0	0	1	0	0	0	0	0	0	0	0	0	0	0
'Ankrd31'	0	0	0	0	0	0	0	0	0	0	0	1	0	0	0	0	0	0	2	0	0	0	0	0	2
'Ankrd33b'	0	0	0	1	0	0	0	0	0	0	0	0	0	0	0	0	0	0	0	0	0	0	0	0	0
'Ankrd34c'	0	0	0	0	0	0	0	0	0	0	0	0	0	0	0	0	0	0	1	0	0	0	0	0	0
'Ankrd35'	0	0	0	3	0	0	0	0	0	0	0	0	0	0	0	0	0	0	0	0	0	0	0	0	5
'Ankrd36'	3	0	4	4	1	0	3	0	1	0	0	5	2	1	10	0	2	1	5	4	0	1	0	0	1
'Ankrd37'	0	0	0	0	0	0	0	0	0	0	0	0	0	2	0	1	0	0	6	0	3	0	0	0	0
'Ankrd39'	0	0	0	0	0	0	0	0	0	0	0	0	0	0	0	0	0	0	0	0	0	0	0	0	0
'Ankrd40'	0	1	1	4	0	0	0	0	2	1	0	2	0	4	0	0	4	2	6	0	3	0	1	1	5
'Ankrd42'	19	15	0	11	0	0	0	0	40	0	0	20	0	48	1	0	0	1	0	0	1	17	0	0	18
'Ankrd44'	4	1	10	7	0	1	2	0	19	0	0	0	0	19	4	0	0	0	33	1	40	0	0	0	21
'Ankrd46'	2	0	4	1	0	0	0	0	0	0	0	2	0	3	12	0	0	0	2	1	1	0	0	8	1
'Ankrd49'	3	0	0	2	0	0	0	0	7	0	0	3	0	7	0	0	10	0	1	0	0	11	0	0	0
'Ankrd50'	1	0	0	5	0	0	0	0	0	0	1	0	0	2	22	0	0	0	2	0	0	3	0	0	0
'Ankrd52'	0	0	2	1	1	0	0	0	2	0	3	2	0	2	0	0	0	0	1	1	1	0	0	0	1
'Ankrd54'	0	0	0	4	0	0	1	0	0	0	4	2	7	5	0	3	0	4	8	0	0	0	1	13	0
'Ankrd55'	0	0	8	2	0	0	0	0	0	0	0	0	0	0	0	0	1	0	0	2	0	0	0	0	0
'Ankrd6'	0	0	0	0	0	0	0	0	0	0	0	0	0	0	0	0	0	0	1	0	0	0	0	0	0
'Ankrd63'	0	0	0	0	0	0	0	0	1	0	0	0	0	0	0	0	0	0	0	0	0	0	0	0	0
'Ankrd66'	0	0	0	0	0	0	0	0	0	0	0	0	0	0	0	0	0	0	1	0	0	0	0	0	0
'Ankrd9'	2	0	0	0	0	0	0	0	0	0	0	0	0	0	10	0	0	0	1	0	3	0	0	0	0
'Anks1'	0	0	0	0	0	0	0	0	4	0	1	0	0	0	0	0	4	0	1	0	2	0	0	0	4
'Anks1b'	1	0	1	0	0	0	0	0	1	0	1	0	0	0	0	0	0	0	9	0	0	0	0	0	0
'Anks3'	0	0	2	1	4	0	7	0	5	0	0	0	0	14	32	1	0	0	5	0	10	0	0	0	0
'Anks4b'	15	6	3	0	9	0	7	0	4	0	7	20	11	4	7	5	3	3	0	4	0	14	3	0	0
'Anks6'	0	0	0	1	0	0	0	0	0	0	0	0	0	0	0	0	0	0	2	0	0	0	0	0	1
'Ankub1'	0	0	0	0	0	0	0	0	1	0	0	0	0	0	0	0	0	0	0	0	0	0	0	0	0
'Ankzf1'	0	0	0	7	12	1	1	0	4	0	0	6	0	6	0	0	4	0	6	0	4	0	1	10	12
'Anln'	0	8	0	0	0	0	0	0	0	0	0	0	0	0	0	0	0	0	0	0	0	0	0	0	0
'Ano1'	1	0	9	0	10	0	0	0	3	0	0	0	0	6	0	0	0	0	16	0	1	0	0	0	0
'Ano10'	0	0	6	0	1	0	4	0	1	0	0	2	0	0	0	0	17	0	1	2	0	0	0	0	0
'Ano2'	0	0	0	2	0	0	0	0	1	0	0	0	0	0	0	0	0	0	1	0	0	1	0	0	0
'Ano3'	0	0	0	2	0	0	0	0	1	0	0	0	0	0	0	0	0	0	1	0	0	0	0	0	0
'Ano4'	0	0	0	0	0	0	0	0	1	0	0	1	0	0	0	0	0	0	2	0	0	0	10	0	3
'Ano6'	48	2	25	1	64	3	17	0	5	2	15	7	31	8	14	59	15	24	4	13	9	13	12	0	8
'Ano7'	0	0	0	0	0	0	0	0	1	0	0	2	0	0	0	1	0	0	0	0	0	0	0	0	0
'Ano8'	0	0	0	0	0	0	0	0	0	0	0	0	0	2	0	0	0	0	0	0	5	0	10	0	0
'Ano9'	9	5	0	0	12	0	8	0	5	0	12	7	0	2	16	4	8	5	0	4	0	0	0	0	0
'Anp32a'	4	7	6	7	2	0	0	0	7	0	0	1	0	7	12	0	1	3	17	0	17	1	1	0	6
'Anp32b'	2	15	4	15	4	0	1	0	26	15	0	13	0	29	1	4	18	0	35	23	28	11	5	9	25
'Anp32e'	0	4	0	7	0	0	0	0	3	0	0	1	0	18	0	0	2	0	8	0	4	4	0	0	0
'Anpep'	602	73	17	29	451	156	526	81	156	15	188	534	48	125	429	618	159	182	21	140	14	132	193	62	6
'Antxr1'	9	2	14	4	7	7	0	3	10	12	2	1	9	11	4	16	5	0	6	1	3	3	6	7	1
'Antxr2'	1	3	5	0	0	0	0	0	2	0	0	1	0	1	0	0	0	0	2	0	6	0	0	0	0
'Anxa1'	0	1	1	1	0	0	0	0	3	0	0	0	0	2	1	0	0	0	6	0	0	0	0	0	0
'Anxa11'	3	2	0	3	3	0	2	0	5	0	2	9	0	3	0	0	1	4	4	1	2	0	1	11	0
'Anxa13'	2	0	0	1	1	0	0	0	0	1	0	0	14	1	0	2	0	1	0	2	0	5	1	0	1
'Anxa2'	25	21	2	14	56	5	40	23	8	0	10	42	0	20	28	46	24	47	3	9	0	29	0	14	11
'Anxa3'	0	0	6	4	0	0	0	0	0	0	0	0	0	0	0	0	0	0	2	0	11	0	0	0	12
'Anxa4'	26	12	12	3	8	1	16	0	5	0	24	37	0	2	18	29	2	10	5	33	0	6	21	5	0
'Anxa5'	0	3	14	11	18	0	12	0	12	0	18	41	0	25	4	0	6	13	10	2	14	1	16	8	11
'Anxa6'	0	0	12	19	3	0	1	0	6	1	0	1	0	25	0	0	0	0	25	2	2	0	0	0	3
'Anxa7'	0	2	0	2	2	0	9	0	2	0	0	0	0	0	2	0	0	1	0	0	4	0	0	0	0
'Anxa9'	0	0	0	0	0	0	0	0	3	0	0	2	0	0	0	0	0	0	5	0	0	0	0	0	0
'Aoc1'	6	18	7	0	13	1	65	1	2	2	8	38	0	9	6	23	7	13	3	14	0	31	12	2	1
'Aoc2'	0	0	0	0	5	0	0	0	0	1	0	0	0	2	0	0	2	0	0	1	0	0	0	0	0
'Aoc3'	0	0	0	2	0	0	0	0	0	0	1	0	0	3	0	0	0	0	2	0	0	0	0	0	0
'Aox1'	0	0	0	1	0	0	0	0	1	0	0	1	0	0	0	4	0	0	0	0	2	0	0	2	0
'Aox2'	0	0	0	0	0	0	0	0	0	0	0	0	0	0	0	0	0	0	1	1	0	0	0	0	0
'Aox3'	1	0	0	1	0	0	0	0	0	0	0	1	0	0	0	0	0	0	1	0	0	0	0	0	0
'Aox4'	0	0	0	0	0	0	0	0	1	0	0	1	0	0	0	0	0	0	1	0	0	0	0	0	0
'Ap1ar'	12	1	0	1	7	0	2	0	5	0	8	3	0	5	11	12	0	5	5	0	7	3	0	0	0
'Ap1b1'	9	6	0	1	9	0	7	0	6	0	0	0	0	13	22	10	6	0	3	0	8	8	1	1	9
'Ap1g1'	11	6	0	7	2	0	0	0	1	0	0	0	0	20	0	1	0	0	9	0	4	0	0	0	6
'Ap1g2'	2	0	2	0	3	0	0	0	1	0	0	7	0	3	0	1	1	0	12	0	3	0	0	0	0
'Ap1m1'	8	6	0	9	2	0	2	0	5	35	0	8	0	26	1	0	0	0	11	0	8	0	13	17	0
'Ap1m2'	2	0	5	0	5	0	0	0	3	0	0	5	0	3	0	7	1	0	0	8	0	1	0	0	0
'Ap1s1'	1	9	18	14	8	0	15	0	9	3	0	12	0	18	21	10	8	5	12	2	3	11	3	15	0
'Ap1s2'	0	0	0	8	0	0	0	0	7	0	0	0	0	8	0	0	0	0	12	1	9	0	0	0	7
'Ap1s3'	0	0	1	0	0	0	0	0	3	10	0	0	0	2	0	0	0	5	3	0	0	0	0	0	0
'Ap2a1'	2	1	0	5	1	0	4	0	1	0	0	0	0	3	11	1	0	2	0	0	6	0	0	0	4
'Ap2a2'	27	3	5	2	29	0	8	0	5	0	21	22	1	7	7	10	2	12	9	1	5	10	2	0	13
'Ap2b1'	1	3	3	3	1	0	8	1	11	0	6	8	12	24	0	1	2	5	28	4	14	0	10	17	0
'Ap2m1'	5	3	4	8	2	0	2	0	8	0	4	7	0	14	14	4	1	5	16	7	5	19	0	1	4
'Ap2s1'	8	7	0	25	7	0	7	0	11	0	11	12	0	23	16	9	2	8	8	1	8	5	3	8	2
'Ap3b1'	4	1	7	2	4	4	5	0	12	0	1	2	0	11	0	0	0	3	15	0	11	0	0	0	5
'Ap3b2'	0	0	0	0	1	0	0	0	0	0	0	0	0	1	0	0	0	0	0	0	0	0	0	0	0
'Ap3d1'	13	4	0	5	5	8	1	0	12	0	2	2	2	12	4	0	3	0	9	0	2	1	0	8	9
'Ap3m1'	4	3	0	0	0	0	0	0	2	0	7	6	1	4	0	2	0	0	0	1	0	6	0	0	5
'Ap3m2'	0	0	0	0	0	0	0	0	3	0	0	0	16	8	0	0	0	0	0	0	2	0	0	0	0
'Ap3s1'	1	0	0	3	0	0	0	1	0	0	0	0	0	0	0	0	0	0	0	0	0	0	0	0	0
'Ap3s2'	3	1	0	0	5	0	0	0	2	0	0	3	0	8	0	0	4	0	3	0	0	0	5	1	0
'Ap4b1'	0	0	0	1	0	0	0	0	0	0	0	0	0	0	6	0	2	0	3	0	0	0	0	0	0
'Ap4e1'	1	0	2	2	8	0	1	0	1	0	7	0	0	5	0	0	0	0	3	0	2	1	0	2	0
'Ap4m1'	1	0	3	0	0	0	0	0	3	0	0	0	0	2	0	0	0	0	1	0	5	6	0	0	0
'Ap4s1'	0	0	0	0	0	0	0	0	0	0	0	0	0	0	12	2	0	0	0	0	0	0	0	0	5
'Ap5b1'	4	0	0	3	0	0	0	0	0	1	0	0	0	1	0	1	0	1	4	0	1	0	0	0	0
'Ap5m1'	0	0	1	0	0	0	0	0	0	0	0	0	0	0	0	0	0	0	0	0	5	0	0	0	0
'Ap5s1'	5	0	0	0	0	0	1	0	3	0	0	0	0	2	11	7	0	0	0	0	10	0	0	0	0
'Ap5z1'	0	3	0	2	2	0	4	0	0	0	0	0	0	0	0	0	0	0	4	3	1	0	0	0	0
'Apaf1'	0	0	10	9	7	0	7	0	1	1	0	4	0	5	0	0	7	6	4	0	2	1	6	2	8
'Apba1'	0	0	0	0	0	0	0	0	0	0	0	0	0	0	0	0	0	0	0	0	0	0	0	0	3
'Apba2'	0	0	0	1	0	0	0	0	0	0	0	0	0	0	0	0	0	0	0	0	1	0	0	0	0
'Apba3'	5	0	0	1	7	0	0	0	2	0	0	0	0	0	0	2	0	8	0	3	1	0	1	0	5
'Apbb1'	0	0	0	2	0	0	0	0	0	0	0	0	0	1	0	0	0	0	0	0	0	0	0	0	2
'Apbb1ip'	0	2	4	16	0	0	1	0	21	20	0	1	0	27	0	0	0	0	34	3	5	2	0	0	13
'Apbb2'	7	5	14	2	0	0	1	2	11	4	3	3	3	2	1	14	6	2	9	16	13	1	2	0	5
'Apc'	0	9	0	0	9	0	10	0	1	0	8	2	0	13	0	11	0	0	3	0	4	1	0	0	0
'Apc2'	0	0	0	0	1	0	0	0	0	0	0	0	0	0	0	0	0	0	0	0	0	0	0	0	0
'Apeh'	5	7	0	1	4	1	8	0	5	4	0	0	0	6	0	4	5	2	8	2	0	5	3	0	0
'Apela'	0	0	0	0	0	0	0	0	0	0	12	0	0	0	0	0	0	0	0	3	0	0	1	0	0
'Apex1'	0	0	0	1	5	0	0	0	0	0	0	0	0	3	0	0	0	0	16	0	3	0	0	0	4
'Apex2'	0	0	0	2	0	1	0	0	2	0	0	7	0	2	0	0	0	0	1	0	1	0	0	0	0
'Aph1a'	6	2	2	3	5	2	5	0	2	0	3	5	0	5	2	1	3	0	7	0	5	0	0	5	14
'Aph1b'	0	0	0	3	0	0	0	0	1	0	0	3	0	1	0	0	0	0	2	0	0	0	0	0	0
'Aph1c'	0	0	0	5	0	0	0	0	1	0	0	1	0	0	1	0	0	0	3	0	0	0	0	0	2
'Api5'	2	5	9	13	2	0	1	0	7	21	4	3	0	15	32	6	0	0	15	7	6	0	0	0	0
'Apip'	0	0	0	0	0	0	0	0	0	0	0	0	0	2	0	0	0	0	6	0	0	0	0	0	0
'Apitd1'	0	0	0	0	0	0	0	0	0	0	0	0	0	0	0	0	0	0	0	0	1	0	0	0	4
'Aplf'	1	0	0	0	0	0	0	0	0	0	0	0	0	0	0	0	0	0	0	0	0	0	0	0	0
'Aplnr'	0	0	0	2	0	0	0	0	0	0	0	0	0	0	0	0	0	0	0	0	0	0	0	0	0
'Aplp1'	4	0	1	3	6	0	7	0	2	0	0	3	0	3	0	16	0	1	3	0	0	0	0	0	0
'Aplp2'	8	14	15	3	9	1	6	12	11	0	4	11	0	10	2	8	13	17	9	22	2	1	0	0	4
'Apmap'	0	1	0	0	0	0	0	0	0	0	0	7	0	1	0	0	0	0	1	0	0	0	0	0	0
'Apoa1'	531	72	21	13	766	125	1240	64	99	32	172	374	321	178	799	942	189	698	2	147	13	221	397	68	3
'Apoa1bp'	2	1	0	1	5	0	0	0	0	0	0	5	0	6	0	4	3	2	9	0	0	2	0	0	0
'Apoa2'	0	0	0	0	0	0	0	0	0	0	0	0	0	0	0	0	0	0	0	0	0	0	0	0	0
'Apoa4'	147	8	9	1	440	25	1640	56	41	20	73	164	246	120	388	271	59	905	1	74	1	93	258	5	3
'Apob'	71	3	1	0	76	29	180	20	3	0	26	27	3	7	4	49	14	117	1	10	3	21	3	30	0
'Apobec1'	21	10	35	35	29	0	25	0	32	13	11	6	1	65	2	10	11	23	69	3	20	5	50	8	20
'Apobec3'	0	6	5	16	4	0	0	0	18	0	0	0	0	21	26	0	1	0	55	3	46	0	0	0	5
'Apobec4'	0	0	0	0	0	0	0	0	0	0	0	0	0	0	0	0	0	0	1	0	0	0	0	0	0
'Apobr'	0	0	0	0	0	0	0	0	64	0	0	71	0	101	0	0	0	0	0	0	1	0	0	0	0
'Apoc2'	72	5	22	1	66	2	269	1	14	3	38	21	2	8	89	124	0	58	2	6	0	4	29	1	0
'Apoc3'	85	0	4	0	120	13	406	16	11	7	10	26	19	21	25	143	36	210	0	31	3	15	99	0	1
'Apod'	0	0	0	0	0	0	0	0	0	0	1	0	0	1	0	0	0	0	0	0	0	0	0	0	0
'Apoe'	1	2	45	72	0	0	10	0	74	53	2	1	0	155	57	2	0	0	101	0	51	0	1	6	77
'Apof'	0	0	0	1	0	0	0	0	1	0	0	0	0	1	0	0	1	0	0	0	0	1	0	0	0
'Apol10a'	75	35	2	0	45	4	30	0	12	0	32	35	8	18	46	45	12	13	0	11	0	13	14	4	0
'Apol10b'	1	1	0	0	1	0	1	0	0	0	0	4	0	0	11	0	0	0	0	0	0	0	0	0	0
'Apol11a'	0	0	0	0	0	0	0	0	0	0	0	0	0	0	0	1	0	0	0	0	0	0	0	0	0
'Apol11b'	1	0	0	0	1	1	4	0	1	0	0	6	0	0	0	1	3	0	0	0	0	0	0	0	0
'Apol6'	0	0	0	0	0	0	0	0	0	1	0	0	0	0	0	0	0	0	0	0	0	0	0	0	0
'Apol7a'	2	0	0	0	14	0	5	0	0	0	0	0	0	2	22	13	0	9	0	0	1	0	0	0	0
'Apol7b'	0	0	1	10	0	0	0	0	4	0	1	0	0	5	0	0	0	0	11	0	15	0	0	0	0
'Apol7c'	0	0	10	3	0	0	0	0	6	0	0	1	0	9	0	0	0	0	5	0	1	0	0	0	0
'Apol7e'	0	0	0	0	0	0	0	0	1	0	0	0	0	3	0	0	0	0	1	0	6	0	0	0	0
'Apol8'	0	0	0	0	0	0	4	0	0	0	0	0	0	0	0	0	0	0	0	0	0	0	0	0	0
'Apol9a'	1	0	0	0	2	0	0	0	1	0	0	0	0	0	0	5	0	0	0	0	1	0	3	0	0
'Apol9b'	1	0	0	0	0	0	0	0	1	0	0	0	0	2	0	3	0	0	0	0	2	0	0	0	0
'Apold1'	0	0	1	0	0	0	0	0	0	0	0	0	0	0	0	0	0	0	1	0	0	0	0	0	0
'Apoo'	1	0	0	0	0	0	0	0	0	0	0	1	0	1	0	0	2	0	0	2	0	0	0	9	0
'Apoo-ps'	0	1	0	0	4	0	0	0	1	0	0	1	0	0	0	0	1	0	0	7	1	0	0	9	0
'Apool'	9	0	0	0	1	0	0	0	0	0	0	0	0	1	0	0	0	0	4	0	2	0	0	0	0
'Apopt1'	2	1	0	3	0	0	0	0	0	0	0	0	0	2	0	0	0	0	4	0	4	1	0	0	0
'App'	15	2	0	10	19	23	49	3	44	5	18	54	4	83	171	11	8	41	26	4	5	15	32	26	21
'Appbp2'	0	4	4	4	6	0	4	0	7	22	0	0	0	9	0	1	0	1	14	0	5	2	0	11	1
'Appl1'	5	0	3	0	0	0	3	0	2	0	3	5	0	8	0	0	0	0	2	0	3	2	0	0	13
'Appl2'	0	0	0	2	0	0	0	0	1	0	0	0	0	0	0	0	0	5	9	0	4	0	0	0	3
'Aprt'	11	8	4	7	39	0	9	4	9	0	6	34	0	18	69	28	25	21	9	22	0	13	25	1	17
'Aptx'	0	0	2	0	0	0	1	0	0	0	0	0	0	1	0	0	0	0	0	0	0	0	0	0	1
'Aqp1'	4	0	0	2	4	2	13	0	2	0	1	0	0	2	0	3	0	0	1	0	0	0	0	2	0
'Aqp11'	13	0	0	0	4	11	3	0	5	0	0	3	0	4	0	14	7	3	0	5	0	0	0	0	0
'Aqp3'	0	0	0	3	0	0	0	0	2	0	0	0	0	1	0	0	0	0	1	0	3	0	0	0	1
'Aqp4'	0	3	2	0	0	0	0	0	0	0	0	0	0	3	0	2	0	0	0	8	3	0	0	0	1
'Aqp7'	0	0	0	0	0	0	2	0	0	0	3	1	0	2	0	1	0	0	0	0	0	0	0	0	0
'Aqp9'	1	0	0	4	0	0	0	0	2	0	0	3	0	0	0	0	0	0	2	0	0	0	0	0	0
'Aqr'	2	0	6	14	8	0	1	0	4	0	0	0	0	1	9	0	0	1	6	3	19	0	1	0	8
'Ar'	0	0	0	0	0	0	0	0	2	0	0	0	0	1	0	2	0	0	0	0	0	0	0	0	0
'Araf'	3	1	9	5	2	2	4	2	6	9	13	5	3	11	2	2	4	2	23	1	11	1	0	4	0
'Arap1'	2	0	7	1	1	0	0	0	6	0	0	1	0	1	0	0	0	3	9	2	12	0	1	0	0
'Arap2'	2	9	0	7	10	0	12	0	9	0	0	8	0	16	0	6	7	1	29	7	26	6	13	1	9
'Arap3'	0	0	2	0	0	0	0	0	0	0	0	0	0	1	0	0	0	0	5	0	2	0	0	0	0
'Arc'	0	0	0	0	0	0	5	0	0	0	0	0	0	0	0	0	0	0	0	0	0	0	0	0	0
'Arcn1'	6	2	4	2	17	4	11	0	10	30	1	15	0	7	0	4	0	5	17	0	10	0	0	0	3
'Areg'	1	0	0	0	23	0	2	0	0	0	0	1	0	0	0	0	0	0	0	0	0	0	0	0	0
'Arel1'	0	0	1	0	1	0	0	0	0	0	0	0	0	6	2	2	3	0	2	7	6	0	0	0	0
'Arf1'	16	0	4	15	15	8	16	0	10	0	10	20	0	18	52	8	2	2	9	0	1	0	7	0	0
'Arf2'	0	0	0	0	0	0	0	0	4	0	0	5	1	6	0	0	0	0	1	0	0	0	0	0	0
'Arf3'	2	2	2	8	19	0	4	0	8	1	0	3	0	2	52	0	0	6	6	7	11	3	0	0	8
'Arf4'	9	5	0	4	1	11	44	0	2	0	0	4	0	8	12	5	6	3	13	0	1	0	0	0	0
'Arf5'	32	13	2	19	43	13	35	3	24	0	7	30	0	44	31	23	6	14	22	16	25	1	0	6	12
'Arf6'	12	7	0	9	0	0	12	0	6	0	0	8	0	28	18	9	9	6	28	4	17	7	9	0	1
'Arfgap1'	0	0	1	2	1	0	5	0	7	1	0	4	0	11	0	0	0	0	3	0	0	3	7	0	0
'Arfgap2'	0	0	4	0	0	0	2	0	1	1	0	0	0	1	0	3	0	1	1	2	8	0	1	0	3
'Arfgap3'	6	4	0	0	3	0	1	0	1	0	7	4	0	0	0	2	2	0	5	0	5	0	0	0	0
'Arfgef1'	4	11	2	7	10	0	8	0	14	12	0	9	0	22	0	11	13	13	26	7	8	1	13	5	2
'Arfgef2'	8	0	0	4	0	0	1	0	0	0	6	1	0	4	0	3	0	0	4	2	1	0	0	0	0
'Arfgef3'	0	0	0	1	1	0	0	0	1	0	0	0	0	0	0	0	0	0	0	0	0	0	0	0	0
'Arfip1'	8	1	0	3	3	0	4	0	4	0	0	2	0	4	0	2	2	5	6	0	0	0	0	0	0
'Arfip2'	0	0	0	5	0	0	0	0	0	0	0	2	0	1	0	1	3	0	4	0	0	0	0	0	0
'Arfrp1'	1	0	0	7	0	0	0	0	4	0	0	2	0	4	0	0	2	0	11	6	12	0	0	0	0
'Arg1'	0	0	11	4	0	0	0	0	0	0	0	0	0	2	0	0	0	0	2	0	3	0	0	0	0
'Arg2'	13	11	2	0	22	1	6	0	2	0	5	10	0	2	12	8	0	0	0	0	0	9	1	12	0
'Arglu1'	10	12	10	7	8	2	8	1	20	5	17	8	26	37	13	10	23	10	44	0	23	15	26	0	9
'Arhgap1'	3	0	3	8	4	0	2	0	1	0	0	3	0	5	14	3	0	1	13	3	5	9	0	0	0
'Arhgap10'	1	0	2	4	0	0	0	0	2	0	0	0	0	7	0	0	0	0	1	0	3	0	0	0	0
'Arhgap11a'	1	0	0	1	3	0	0	0	3	0	0	0	0	5	0	0	0	0	1	0	4	3	0	0	2
'Arhgap12'	1	0	1	1	0	0	0	0	2	0	1	0	0	2	0	0	0	2	1	1	1	0	0	0	1
'Arhgap15'	0	0	1	11	0	0	0	0	8	23	0	2	0	13	0	0	0	0	29	0	23	0	0	0	7
'Arhgap17'	6	0	6	14	6	1	1	0	4	0	0	4	0	11	1	7	2	3	33	0	11	5	1	1	1
'Arhgap18'	1	0	8	1	3	1	2	0	0	0	0	6	0	0	0	7	0	0	0	0	0	7	0	0	0
'Arhgap19'	0	0	0	3	0	0	0	0	0	0	0	0	0	3	0	0	0	1	1	0	0	0	0	0	0
'Arhgap20'	0	0	0	0	0	0	0	0	0	0	0	0	0	1	0	0	0	0	0	0	1	0	0	0	0
'Arhgap21'	0	1	0	0	0	0	1	0	1	0	1	0	0	0	0	0	0	0	4	0	1	2	0	0	0
'Arhgap23'	0	0	1	0	0	0	0	0	1	0	0	0	0	0	0	1	0	0	1	0	0	0	0	0	0
'Arhgap24'	0	0	0	7	0	0	0	0	4	1	0	0	0	5	7	0	0	0	8	0	1	0	0	1	10
'Arhgap25'	0	0	0	1	2	0	0	0	7	0	0	0	0	3	0	0	0	0	4	1	20	0	0	0	0
'Arhgap26'	6	4	7	3	0	0	0	0	4	0	1	1	0	0	2	7	0	0	5	0	3	0	0	0	0
'Arhgap27'	1	0	11	6	10	0	4	0	9	12	0	5	0	14	23	5	5	2	12	1	1	0	0	0	0
'Arhgap28'	0	0	2	2	0	0	0	0	2	0	0	0	0	3	0	0	0	0	2	0	2	0	0	0	2
'Arhgap29'	0	0	0	3	0	0	0	0	0	0	0	0	0	0	0	0	0	0	0	0	0	0	0	0	0
'Arhgap30'	0	0	2	1	0	0	0	0	8	0	0	0	1	25	4	0	0	0	27	0	14	4	11	1	9
'Arhgap31'	4	3	15	5	3	0	2	0	8	8	0	1	0	11	3	2	3	2	6	0	7	0	0	0	0
'Arhgap32'	4	3	0	1	8	0	1	0	1	0	14	5	0	2	0	12	0	2	3	3	0	0	0	4	0
'Arhgap33'	0	0	0	2	0	0	0	0	0	0	0	0	0	0	0	0	0	0	0	0	0	0	0	0	0
'Arhgap35'	0	0	0	0	0	0	0	0	0	0	0	4	0	1	0	0	5	8	2	0	1	0	0	0	0
'Arhgap36'	0	0	0	0	0	0	0	0	3	0	0	0	0	1	0	0	0	0	0	0	0	0	0	0	0
'Arhgap39'	0	0	1	0	0	0	0	0	3	1	0	0	0	0	0	0	3	0	1	4	2	0	0	0	0
'Arhgap4'	4	0	2	10	1	0	0	0	3	0	0	0	0	2	5	0	6	0	9	1	10	0	0	10	2
'Arhgap42'	21	10	0	20	0	3	7	0	0	0	5	0	0	9	0	5	6	4	1	0	0	0	0	0	4
'Arhgap44'	0	0	0	0	0	0	0	0	0	0	0	0	0	0	0	0	0	0	0	8	0	0	0	0	0
'Arhgap5'	4	4	1	1	7	0	13	0	2	0	0	5	0	8	1	21	5	4	4	3	4	5	12	0	0
'Arhgap6'	0	0	0	3	0	1	0	0	1	0	0	0	0	0	0	0	0	0	7	0	0	0	0	0	0
'Arhgap8'	0	0	0	0	0	0	0	0	0	0	0	0	0	0	0	0	1	0	0	0	0	0	0	0	0
'Arhgap9'	0	0	0	2	0	0	0	0	13	0	0	0	0	8	0	0	0	5	8	0	23	0	0	0	9
'Arhgdia'	13	18	9	16	17	1	12	0	25	13	11	18	0	31	54	17	9	13	36	5	29	15	0	1	27
'Arhgdib'	0	0	21	55	0	0	3	0	42	0	0	2	0	90	9	0	6	4	113	1	41	6	5	0	15
'Arhgdig'	0	0	0	0	0	0	0	0	0	0	0	0	0	0	1	0	0	0	0	0	0	0	0	0	0
'Arhgef1'	9	0	13	23	12	0	9	0	33	0	16	6	0	34	35	9	2	0	72	10	29	2	26	0	13
'Arhgef10'	0	0	0	0	0	0	0	0	0	0	0	2	0	1	0	0	0	0	0	2	0	0	0	0	0
'Arhgef10l'	0	0	1	0	0	0	0	0	1	0	0	0	0	0	0	1	0	0	0	0	1	3	0	0	0
'Arhgef11'	0	3	0	1	3	1	0	0	2	0	1	5	0	3	0	7	1	0	2	0	2	5	0	0	0
'Arhgef12'	2	9	1	3	0	0	0	0	5	0	0	3	0	8	0	2	2	4	4	3	0	0	0	0	1
'Arhgef15'	1	0	0	0	0	0	0	0	1	0	0	0	0	0	0	0	1	0	0	0	0	0	0	0	0
'Arhgef16'	4	4	0	0	1	0	4	0	0	0	1	0	0	0	20	4	0	3	0	9	0	16	0	0	1
'Arhgef17'	0	1	0	0	0	0	0	0	0	0	0	0	0	0	0	0	0	0	0	0	0	0	0	0	0
'Arhgef18'	0	6	0	0	5	0	0	0	3	0	0	0	7	5	0	6	4	0	11	7	10	0	0	0	0
'Arhgef19'	2	0	8	0	0	0	0	0	0	0	0	0	0	1	0	0	0	0	0	0	0	0	0	0	0
'Arhgef2'	0	4	10	12	4	1	16	1	11	7	0	0	2	10	11	7	0	6	11	0	19	0	4	2	18
'Arhgef25'	0	0	0	0	0	0	0	0	1	0	0	0	0	4	0	0	0	0	0	0	0	0	0	0	0
'Arhgef26'	4	7	0	0	9	0	0	0	1	0	0	0	1	2	1	0	3	0	2	2	1	1	1	10	0
'Arhgef28'	2	0	0	2	2	0	1	0	2	0	0	5	0	2	0	0	0	0	3	0	2	10	7	0	0
'Arhgef3'	0	0	0	2	0	1	0	0	2	0	0	0	0	6	0	0	0	0	7	0	0	0	0	0	0
'Arhgef33'	0	0	0	0	0	0	0	0	1	0	0	0	0	0	0	0	0	0	0	0	0	0	0	0	0
'Arhgef38'	0	0	0	0	0	0	0	0	1	0	1	0	0	0	0	1	0	0	0	1	0	0	0	0	0
'Arhgef39'	6	4	0	1	0	0	0	0	3	0	0	1	0	0	0	0	0	0	0	0	1	0	0	0	0
'Arhgef4'	0	0	0	0	1	0	0	0	4	0	0	0	0	0	0	0	0	0	1	0	0	0	0	0	0
'Arhgef40'	0	0	1	4	0	0	0	0	0	0	0	0	0	3	1	0	1	0	2	0	1	0	0	0	0
'Arhgef5'	0	2	0	3	33	0	15	0	0	0	0	9	0	0	13	4	5	7	7	1	0	7	0	0	0
'Arhgef6'	0	0	13	7	0	0	2	0	3	1	0	1	0	7	1	0	0	0	10	0	13	0	1	0	2
'Arhgef7'	3	4	5	0	5	0	0	0	4	0	0	4	4	5	13	1	5	2	10	1	0	0	0	0	1
'Arhgef9'	0	0	0	0	0	0	0	0	0	0	0	0	0	0	0	0	0	0	1	0	0	0	0	0	0
'Arid1a'	1	3	4	13	10	0	5	0	9	1	3	11	1	18	21	6	2	1	24	4	14	21	1	0	3
'Arid1b'	0	0	6	6	0	0	0	0	7	0	0	1	0	5	2	1	2	0	17	0	6	0	1	8	20
'Arid2'	5	2	0	2	0	0	1	0	5	0	0	5	0	11	0	3	0	0	8	0	19	0	0	17	3
'Arid3a'	0	0	0	1	1	0	1	1	4	0	0	0	0	0	1	6	1	0	6	0	12	0	0	0	0
'Arid3b'	12	1	5	4	0	0	0	0	4	0	0	4	1	7	0	2	0	5	11	0	11	0	0	6	0
'Arid4a'	4	7	22	2	12	0	11	0	28	9	0	4	22	37	5	8	4	2	34	9	68	9	5	0	45
'Arid4b'	9	12	0	11	14	0	6	0	14	3	0	1	0	20	0	9	0	5	20	15	29	1	5	0	5
'Arid5a'	0	0	0	7	0	0	0	0	4	0	0	0	0	7	0	1	0	0	6	0	13	0	10	1	1
'Arid5b'	2	0	0	4	0	0	0	0	2	0	0	1	0	11	0	0	7	0	6	1	6	0	3	0	6
'Arih1'	19	12	29	45	8	0	3	0	32	0	14	20	0	84	32	13	12	3	145	10	39	15	6	5	20
'Arih2'	2	0	4	6	4	0	0	0	3	0	0	0	0	1	6	2	0	1	9	6	4	1	4	0	1
'Arl1'	8	7	7	1	8	0	12	0	2	5	0	0	0	3	14	2	4	0	6	0	0	2	0	0	0
'Arl10'	0	0	1	2	0	0	0	0	0	0	0	0	0	3	0	0	0	0	5	0	1	0	0	0	1
'Arl11'	0	0	0	2	0	0	0	0	2	0	0	0	0	0	1	0	0	0	0	0	0	0	0	0	0
'Arl13a'	0	0	0	0	0	0	0	0	0	0	0	0	0	0	0	1	0	0	0	0	0	0	0	0	0
'Arl13b'	1	0	0	0	1	0	3	0	0	0	0	0	0	0	0	0	0	0	2	1	0	1	0	0	1
'Arl14'	0	0	0	0	6	0	2	0	0	0	0	2	0	2	0	3	0	3	0	0	0	10	0	0	0
'Arl14ep'	0	0	0	0	0	0	5	0	0	0	4	0	0	0	0	0	0	0	0	0	0	0	0	0	0
'Arl15'	0	2	0	0	0	0	0	0	0	0	0	0	0	2	0	2	0	0	0	0	0	0	0	10	0
'Arl16'	0	2	1	0	0	0	0	0	3	0	0	1	0	1	0	1	0	2	4	3	0	1	2	0	1
'Arl2'	0	3	0	2	0	0	0	0	0	0	0	6	0	1	0	0	1	0	3	0	0	3	0	0	0
'Arl2bp'	0	0	0	4	0	0	0	0	1	0	0	1	0	2	0	0	0	0	9	0	3	0	0	0	3
'Arl3'	1	0	0	0	0	0	0	0	0	23	0	0	0	0	0	3	0	0	4	0	2	5	0	4	0
'Arl4a'	9	0	1	4	0	0	2	0	0	0	0	5	0	4	0	0	6	0	8	0	5	0	1	0	3
'Arl4c'	0	0	2	3	0	0	0	0	1	0	0	0	0	9	10	0	0	0	0	0	3	0	0	0	6
'Arl4d'	0	0	0	0	1	0	0	0	0	0	0	0	0	0	0	0	0	0	0	0	0	0	0	0	0
'Arl5a'	0	2	0	1	0	0	1	0	6	0	0	1	0	0	2	1	0	2	2	0	0	3	0	0	0
'Arl5b'	0	1	0	0	0	0	5	1	0	1	8	0	0	10	0	0	2	0	11	0	0	0	10	0	0
'Arl5c'	0	0	0	0	0	0	0	0	0	0	0	1	0	4	0	0	0	0	3	0	1	0	0	0	1
'Arl6'	0	0	0	0	0	0	0	0	0	0	0	0	0	0	0	0	0	0	1	0	0	0	0	0	0
'Arl6ip1'	36	7	6	14	18	12	9	0	3	1	57	38	0	47	49	46	14	29	37	3	26	8	1	12	11
'Arl6ip4'	5	1	2	14	2	0	1	50	5	9	0	0	2	14	4	0	0	0	11	14	10	0	0	0	0
'Arl6ip5'	0	1	6	7	8	0	5	0	4	0	0	0	0	2	3	4	1	8	10	1	6	1	8	3	0
'Arl6ip6'	0	0	0	0	0	0	0	0	1	0	0	0	0	2	0	0	0	3	1	0	0	0	0	0	0
'Arl8a'	2	0	5	3	4	0	3	0	1	0	8	2	0	11	1	2	0	5	3	0	0	0	0	0	0
'Arl8b'	1	2	4	10	9	0	0	0	3	0	0	3	0	8	0	0	0	0	14	0	4	11	0	0	0
'Arl9'	0	0	0	0	0	0	0	0	0	0	0	0	0	0	0	0	0	0	0	0	4	0	0	0	0
'Armc1'	0	0	0	2	2	0	0	0	2	0	0	8	0	8	0	0	0	0	7	0	1	0	0	0	0
'Armc10'	1	0	0	0	0	0	0	0	1	0	0	0	0	0	0	0	0	0	4	0	2	7	0	0	4
'Armc12'	0	0	0	0	0	0	0	0	0	0	0	0	0	0	0	0	1	0	0	0	0	0	0	0	0
'Armc2'	0	0	0	0	0	0	0	0	0	0	0	0	0	0	0	2	0	0	0	0	0	0	0	0	0
'Armc5'	2	0	0	2	1	0	1	0	0	0	0	8	0	1	0	0	0	0	2	0	1	7	0	0	0
'Armc6'	0	0	0	0	0	0	0	0	2	0	0	0	0	0	0	0	0	0	0	0	0	0	0	0	0
'Armc7'	0	0	1	1	1	0	0	0	2	6	0	0	0	3	0	0	0	0	2	0	2	0	9	0	4
'Armc8'	0	0	0	2	2	1	4	0	5	0	1	0	0	2	8	0	0	8	5	10	3	0	0	0	7
'Armc9'	0	0	1	0	2	0	1	0	3	0	0	0	0	0	0	0	0	0	3	0	1	0	0	0	8
'Armcx1'	0	0	0	0	0	0	0	0	1	0	0	0	0	0	0	0	0	0	3	0	1	0	1	0	1
'Armcx2'	0	0	0	1	0	0	0	0	0	0	0	0	0	2	0	0	0	0	2	0	0	0	0	0	0
'Armcx3'	0	0	0	1	0	0	2	0	0	0	0	0	0	0	0	0	0	0	0	0	0	0	0	0	0
'Armcx4'	0	0	0	2	0	0	0	0	0	0	0	0	0	0	0	0	0	0	0	0	0	0	0	0	0
'Armcx6'	0	0	0	0	0	0	0	0	0	0	0	0	0	0	0	0	0	0	4	1	1	0	0	0	0
'Armt1'	1	2	0	2	1	0	2	1	2	0	0	4	0	2	0	0	1	0	22	1	1	0	0	0	0
'Arnt'	3	2	8	1	0	0	3	0	0	1	0	2	0	0	0	0	0	0	1	0	5	0	0	0	0
'Arnt2'	0	0	0	0	0	0	0	0	0	0	0	0	0	0	0	0	0	0	4	0	0	0	0	0	0
'Arntl'	0	0	0	0	0	0	0	0	2	0	0	0	0	4	0	0	0	0	0	7	0	0	0	0	0
'Arntl2'	0	0	0	4	0	0	0	0	3	0	0	1	0	2	0	0	0	0	0	0	0	0	0	0	0
'Arpc1a'	3	2	0	8	15	0	5	0	4	1	10	7	0	4	1	8	0	0	6	1	5	10	0	12	6
'Arpc1b'	18	5	48	53	13	0	4	0	15	0	10	23	0	46	26	12	10	10	69	1	32	13	4	1	18
'Arpc2'	20	4	46	36	25	0	11	15	32	0	15	41	0	65	12	21	1	4	297	76	46	69	13	9	35
'Arpc3'	8	8	13	28	3	4	0	0	14	0	11	22	0	46	12	8	0	4	24	11	19	13	0	2	0
'Arpc4'	26	8	30	30	7	2	16	0	34	0	2	23	0	42	36	8	2	9	32	13	44	7	1	7	11
'Arpc5'	23	3	10	10	25	0	21	1	15	0	0	40	3	41	17	12	0	5	34	6	34	8	14	3	5
'Arpc5l'	3	1	2	11	0	0	1	0	6	4	0	8	0	12	0	0	0	0	38	4	4	0	0	0	1
'Arpin'	0	0	0	5	1	0	1	0	4	0	0	4	0	5	0	0	0	6	0	1	0	8	2	11	0
'Arpp19'	21	1	29	14	12	1	3	11	7	10	22	14	0	21	0	11	0	7	44	7	14	7	1	6	7
'Arpp21'	3	0	1	1	0	0	1	0	4	0	0	2	0	0	0	1	2	0	0	0	0	0	0	0	0
'Arr3'	0	0	0	0	0	0	0	0	0	0	0	0	0	0	0	0	0	0	1	0	0	0	0	0	0
'Arrb1'	4	5	0	9	9	0	1	0	3	0	0	7	0	7	0	1	0	3	9	1	0	0	0	0	0
'Arrb2'	0	2	4	5	0	0	1	0	4	0	0	0	0	16	0	0	0	0	10	0	5	0	2	0	9
'Arrdc1'	4	4	5	3	0	0	2	0	3	0	0	5	0	7	0	2	1	3	4	1	9	3	0	0	8
'Arrdc2'	2	0	0	2	0	0	0	0	0	0	0	0	0	0	1	0	0	1	6	0	3	0	0	0	1
'Arrdc3'	0	0	0	4	0	0	4	0	4	1	0	0	0	4	8	0	1	0	2	0	0	0	0	0	0
'Arrdc4'	1	0	4	5	5	0	0	0	1	0	4	1	0	5	0	0	0	0	5	0	13	6	0	0	0
'Arsa'	0	0	0	0	5	0	0	0	0	0	0	2	0	0	0	0	7	0	2	0	4	0	0	0	0
'Arsb'	0	1	3	6	4	1	0	0	2	0	0	2	0	13	0	0	0	0	1	0	0	0	0	0	0
'Arsg'	0	0	0	0	0	0	0	0	0	0	0	0	0	0	0	0	0	0	0	0	1	0	0	0	0
'Arsi'	1	0	0	3	0	0	0	0	1	0	0	0	0	0	0	0	0	0	0	0	0	0	0	0	0
'Arsj'	0	0	0	0	0	0	2	0	0	1	0	0	0	0	0	0	0	0	0	0	0	0	0	0	0
'Arsk'	0	0	0	1	0	0	0	0	0	0	0	0	0	0	0	0	0	0	2	0	0	0	0	0	0
'Art1'	0	0	0	0	0	0	0	0	0	0	0	0	0	0	0	0	0	0	2	0	0	0	0	0	0
'Art2b'	0	0	1	0	0	0	1	0	0	0	0	0	0	3	0	0	0	0	3	0	0	3	0	1	0
'Art3'	0	0	5	0	3	0	0	0	1	0	0	0	0	0	0	1	0	0	2	0	0	0	0	0	0
'Art4'	0	0	0	0	0	0	0	0	0	0	0	0	0	0	0	0	0	0	0	0	0	0	0	0	0
'Arv1'	0	0	0	0	0	0	0	0	0	0	0	0	0	0	13	0	0	0	3	0	0	0	0	0	0
'Arvcf'	2	1	0	0	1	0	0	1	54	0	0	32	0	40	0	0	0	0	0	1	1	0	0	0	0
'Arx'	0	0	4	0	0	0	0	0	0	0	0	0	0	0	0	0	0	0	0	0	0	0	0	0	0
'Arxes2'	0	0	0	0	0	0	0	0	0	0	0	0	0	0	0	0	0	0	0	0	0	0	0	0	0
'As3mt'	6	0	1	0	0	0	3	0	0	0	0	3	0	0	0	1	0	0	2	8	2	1	0	0	0
'Asah1'	2	7	1	8	2	0	1	0	5	7	0	2	0	8	0	4	0	0	4	0	0	0	0	0	0
'Asah2'	29	1	6	0	43	9	71	1	4	2	16	9	30	19	0	52	22	37	1	24	0	14	26	13	1
'Asap1'	2	0	0	0	5	0	2	0	3	0	1	1	0	0	1	0	0	11	27	0	7	0	15	14	21
'Asap2'	0	3	0	0	5	0	1	0	0	0	0	5	0	2	0	0	0	0	2	0	0	0	0	0	0
'Asap3'	0	0	0	1	0	0	0	0	1	0	0	0	0	1	0	0	0	0	0	2	0	0	0	0	0
'Asb1'	0	0	0	2	0	0	0	0	1	0	0	3	0	0	8	0	0	0	2	0	3	0	0	0	0
'Asb10'	0	0	0	0	0	0	0	0	5	0	0	5	0	1	0	0	0	3	0	0	0	0	0	0	0
'Asb11'	0	0	0	0	0	0	0	0	0	0	0	0	0	0	0	0	0	0	1	0	0	0	0	0	0
'Asb13'	0	3	0	0	1	0	3	0	6	0	6	1	0	0	0	8	0	0	4	0	8	1	0	1	0
'Asb14'	0	0	0	0	0	0	0	0	0	0	0	0	0	0	0	0	0	0	0	0	0	0	0	0	0
'Asb16'	0	0	0	0	0	0	0	0	0	0	0	0	0	3	0	0	0	0	0	0	0	0	0	0	0
'Asb18'	0	0	0	0	0	0	0	0	0	0	0	0	0	0	0	2	0	0	0	0	0	0	0	0	0
'Asb2'	3	1	7	24	0	0	5	0	15	0	0	3	0	19	5	0	0	0	19	0	13	0	0	0	24
'Asb3'	0	0	0	0	0	0	0	0	0	0	0	0	0	3	0	0	0	0	2	0	0	0	0	0	3
'Asb4'	0	0	0	0	0	0	0	0	0	0	0	0	29	0	0	0	0	0	0	0	0	0	0	0	0
'Asb6'	1	3	0	1	1	0	0	0	0	0	0	0	0	0	13	0	0	1	4	0	0	0	0	0	0
'Asb7'	2	5	0	0	0	0	0	0	1	0	0	0	0	4	0	0	0	0	6	1	0	0	0	0	0
'Asb8'	0	0	6	2	0	0	0	0	1	0	8	0	0	4	0	7	0	0	5	0	0	0	0	0	0
'Ascc1'	4	1	7	9	0	0	1	0	3	0	0	6	0	1	0	0	9	0	5	0	0	0	0	10	7
'Ascc2'	1	2	0	0	3	0	5	0	5	0	0	1	0	4	17	4	0	0	3	0	1	1	0	1	6
'Ascc3'	2	2	0	2	10	8	0	0	5	0	1	3	0	5	0	3	0	4	6	0	5	0	3	0	6
'Ascl2'	0	0	5	0	0	0	0	0	0	0	0	0	0	0	0	0	0	0	0	0	0	0	0	0	0
'Ascl4'	0	0	0	0	0	0	0	0	0	0	0	2	0	0	0	0	0	0	0	0	0	0	0	0	2
'Ascl5'	48	30	0	6	1	0	1	0	0	0	0	1	0	1	0	0	0	0	0	1	0	0	0	1	0
'Asf1a'	1	0	0	1	0	0	0	0	1	0	0	0	0	1	0	0	0	2	2	0	0	0	0	0	0
'Asf1b'	0	0	0	0	0	0	0	0	0	0	0	0	0	0	0	0	0	0	1	1	0	0	0	0	3
'Asgr1'	0	0	0	0	0	0	0	0	0	0	0	0	0	0	0	0	0	0	0	0	0	0	0	0	0
'Asgr2'	0	0	0	2	0	0	0	0	0	0	0	0	0	0	0	0	0	0	0	0	0	0	0	0	0
'Ash1l'	0	4	16	14	7	0	8	0	25	3	3	6	0	33	0	0	2	4	40	6	29	3	0	11	20
'Ash2l'	3	2	0	0	6	0	5	0	2	0	1	4	0	1	9	1	0	7	6	2	11	0	0	0	0
'Asic1'	0	0	4	0	0	0	0	0	0	0	0	0	0	0	0	0	0	0	0	1	0	0	0	0	0
'Asic2'	0	0	0	0	0	0	0	0	1	0	0	0	0	0	0	0	0	0	0	0	0	0	0	0	0
'Asic3'	1	0	0	0	0	0	0	0	0	0	0	0	0	0	0	0	0	0	0	0	0	0	0	0	0
'Asic5'	0	0	0	0	0	0	0	0	0	0	0	0	0	0	0	0	0	0	2	0	0	0	0	0	0
'Asl'	0	1	2	1	0	2	0	0	5	4	0	3	1	2	2	0	1	1	2	2	4	0	1	1	3
'Asna1'	0	0	0	1	0	0	1	0	2	0	0	3	0	0	0	1	0	2	6	0	0	0	0	0	0
'Asns'	1	1	0	0	0	0	0	0	0	0	0	0	0	0	1	0	0	0	0	0	0	0	0	0	0
'Aspa'	35	1	4	1	5	0	14	0	1	0	0	11	0	0	0	33	6	23	0	3	0	5	4	0	0
'Aspg'	0	13	0	0	3	0	0	0	0	0	0	2	0	0	0	0	0	6	0	13	0	0	0	1	0
'Asph'	4	3	6	4	1	0	0	0	0	0	0	0	0	2	0	0	0	1	7	0	0	12	0	0	0
'Asphd2'	0	0	0	0	0	0	0	0	30	0	0	27	0	48	0	0	0	0	0	0	0	0	0	0	0
'Aspm'	0	0	0	0	0	0	0	0	0	0	0	0	0	0	0	0	0	0	1	0	0	0	0	0	0
'Aspn'	0	0	0	0	0	0	0	0	1	0	0	0	0	0	0	0	0	0	0	0	0	0	0	0	0
'Aspscr1'	3	1	0	0	1	0	3	2	3	0	0	4	0	5	17	10	0	1	6	1	1	1	0	0	1
'Asrgl1'	0	0	0	1	1	0	0	0	3	0	0	0	0	3	0	0	0	0	0	0	3	1	0	0	0
'Ass1'	0	0	8	6	0	0	0	0	2	0	0	0	0	15	3	0	0	1	5	0	2	0	0	0	0
'Aste1'	1	2	0	0	0	0	0	0	0	0	0	0	0	8	0	0	0	0	3	1	0	0	0	0	0
'Astl'	0	0	0	0	0	0	0	0	0	0	0	0	0	0	0	0	0	0	0	0	0	0	0	0	0
'Astn1'	0	0	1	1	1	0	0	0	0	0	0	1	0	0	0	0	0	0	5	0	0	0	3	0	0
'Astn2'	0	0	0	2	1	0	0	0	0	0	0	0	0	0	0	0	0	0	0	0	0	1	0	0	0
'Asun'	0	0	4	3	0	1	0	0	1	0	0	4	0	4	1	0	0	2	5	0	1	0	0	0	0
'Asxl1'	0	0	0	2	0	0	0	1	1	0	1	0	0	3	0	0	0	0	6	2	0	0	0	0	3
'Asxl2'	2	1	2	8	4	0	2	0	10	1	0	4	0	15	2	0	2	1	12	0	20	0	2	7	6
'Asxl3'	0	0	0	0	1	10	2	0	1	0	26	1	0	0	0	0	1	1	2	0	29	0	10	18	0
'Asz1'	0	0	0	0	0	0	0	0	0	4	0	0	0	0	0	0	0	1	0	0	0	0	0	0	0
'Atad1'	0	0	0	2	0	0	2	0	1	0	0	0	0	6	1	0	0	7	3	0	0	0	0	0	0
'Atad2'	0	3	0	7	0	0	0	0	4	1	0	0	0	2	0	2	1	0	3	0	2	0	0	0	1
'Atad2b'	1	4	5	3	1	0	7	0	4	0	12	0	0	0	0	0	0	1	6	0	6	0	0	0	2
'Atad3a'	0	4	0	0	0	0	0	0	4	0	0	2	0	7	1	0	0	0	3	0	0	4	0	0	0
'Atad5'	0	1	0	0	0	0	0	0	0	0	0	0	0	0	0	0	0	0	5	0	6	0	0	0	0
'Atat1'	5	2	1	1	5	0	2	0	6	0	1	2	0	2	11	0	0	0	3	8	1	0	0	4	0
'Atcay'	0	0	0	0	0	0	0	0	1	0	0	0	0	0	0	0	0	0	5	0	0	0	0	0	1
'Atf1'	0	2	0	0	4	0	0	0	0	0	0	3	0	6	1	0	0	2	7	0	0	0	0	1	3
'Atf2'	0	0	1	9	1	0	2	0	1	6	0	0	0	4	13	0	1	0	10	2	26	1	0	0	6
'Atf3'	0	0	6	0	4	0	0	0	0	0	0	0	0	0	0	0	0	0	0	0	0	0	0	0	0
'Atf4'	10	7	3	2	21	6	9	0	10	0	5	13	0	9	2	3	5	0	22	8	11	0	0	1	8
'Atf5'	1	3	4	2	0	0	0	0	0	0	0	0	0	3	7	3	4	0	1	0	0	0	0	0	0
'Atf6'	0	0	8	3	1	0	5	0	1	0	1	0	0	8	1	0	2	1	8	0	6	0	0	0	7
'Atf6b'	0	0	1	5	0	0	0	0	1	0	13	0	1	6	9	1	2	0	8	6	4	0	2	0	9
'Atf7ip'	2	4	6	10	4	0	1	0	18	0	5	0	0	20	0	2	2	2	15	6	10	1	9	0	6
'Atf7ip2'	0	0	0	0	1	0	0	0	0	0	0	0	0	0	0	2	0	0	0	0	1	0	0	0	0
'Atg10'	0	2	0	1	0	0	0	0	5	0	0	0	0	1	0	0	0	0	2	0	0	0	0	0	0
'Atg101'	0	0	0	3	0	0	1	0	2	0	0	0	0	1	0	0	0	0	1	0	0	0	0	0	0
'Atg12'	1	0	0	6	15	0	6	0	1	0	0	0	1	10	0	5	0	5	4	0	0	0	0	0	0
'Atg13'	4	1	3	1	0	0	3	0	6	0	0	0	0	2	0	6	0	0	4	0	3	0	0	0	0
'Atg14'	2	0	1	2	0	0	0	0	0	0	0	0	0	3	0	4	0	0	1	0	0	0	0	0	1
'Atg16l1'	7	2	1	1	0	0	0	0	2	1	0	8	1	0	0	2	0	1	10	0	11	0	0	0	1
'Atg16l2'	0	0	4	2	0	0	0	0	2	0	0	1	0	8	0	0	0	1	2	0	0	0	0	0	0
'Atg2a'	1	2	5	0	6	0	0	0	2	0	0	0	0	4	1	0	0	1	2	4	11	0	0	0	5
'Atg2b'	0	0	0	0	8	0	1	0	5	0	0	1	0	5	1	3	0	0	0	0	13	0	0	0	1
'Atg3'	0	0	3	0	2	0	0	0	2	0	5	0	0	5	0	0	2	4	4	4	2	0	0	0	0
'Atg4a'	0	0	1	0	0	0	0	0	2	0	0	0	0	0	17	0	0	0	1	0	1	0	0	0	0
'Atg4a-ps'	0	0	0	0	0	0	0	0	1	0	0	0	0	0	7	0	0	0	0	0	0	0	0	0	0
'Atg4b'	1	4	0	3	3	0	1	0	4	0	15	1	0	7	0	1	0	1	14	0	0	0	4	0	0
'Atg4c'	1	1	1	3	0	0	0	0	0	0	0	0	0	6	0	0	0	0	0	0	0	0	0	0	0
'Atg4d'	6	0	4	0	7	9	2	0	2	0	0	0	1	0	0	2	0	3	4	4	0	0	0	0	0
'Atg5'	12	4	0	6	8	0	0	0	5	0	0	4	22	12	1	4	0	1	8	0	4	0	0	0	0
'Atg7'	0	3	0	11	1	0	0	0	12	0	4	3	0	5	0	1	3	0	1	0	2	0	0	0	19
'Atg9a'	0	0	0	0	0	0	0	0	0	0	0	0	0	0	0	4	0	1	0	0	0	0	0	0	0
'Athl1'	0	5	0	0	0	0	0	0	1	0	0	0	0	0	0	0	0	2	4	0	0	0	0	0	0
'Atic'	0	0	0	1	0	0	0	0	7	0	0	1	0	1	0	0	3	0	18	0	7	4	0	0	0
'Atl1'	0	0	1	0	0	0	0	0	3	0	0	1	0	1	1	0	0	1	2	0	1	0	1	0	0
'Atl2'	12	0	0	5	14	0	6	0	0	0	0	9	0	1	0	7	2	0	7	0	0	2	0	0	0
'Atl3'	0	6	0	1	0	0	0	0	0	0	8	4	0	4	17	0	0	1	11	0	2	0	0	0	2
'Atm'	0	0	1	2	0	0	0	0	4	0	0	0	0	4	0	0	4	0	6	2	13	0	1	0	1
'Atmin'	0	0	0	2	0	0	0	0	3	0	0	0	0	0	1	0	1	0	7	0	0	0	0	0	0
'Atn1'	1	2	0	6	0	0	4	0	5	0	0	0	0	3	0	0	0	3	11	0	8	0	0	1	0
'Atoh1'	0	1	0	0	0	0	0	0	0	0	0	1	0	0	0	0	0	0	0	0	1	0	0	0	0
'Atoh8'	0	0	0	0	0	0	0	0	0	0	0	0	0	0	0	0	0	0	0	0	0	0	0	0	0
'Atox1'	21	12	19	23	15	0	16	0	16	0	3	13	0	81	36	8	10	25	47	19	26	13	15	1	15
'Atp10a'	0	0	8	1	1	0	0	0	0	0	0	0	0	2	0	0	0	0	2	0	0	0	0	0	0
'Atp10b'	2	12	0	1	18	10	0	0	1	0	1	8	0	4	11	2	2	9	0	0	0	13	0	0	0
'Atp11a'	0	0	0	3	0	0	0	0	0	0	1	0	0	1	0	0	0	0	3	0	5	0	0	0	0
'Atp11b'	6	1	0	1	0	0	8	0	3	2	12	4	0	17	0	0	8	15	4	0	11	4	0	0	0
'Atp11c'	2	0	0	0	0	0	0	0	1	0	0	0	0	5	0	5	0	0	4	0	0	0	0	1	0
'Atp12a'	2	0	0	2	0	0	0	0	1	0	0	0	0	0	0	0	0	1	0	0	0	0	0	0	0
'Atp13a1'	6	0	26	2	0	0	4	0	7	0	0	9	0	5	12	5	0	0	7	8	7	13	0	10	1
'Atp13a2'	0	0	3	2	0	0	11	0	5	0	0	0	0	3	22	5	0	0	7	0	3	0	0	0	0
'Atp13a3'	1	8	0	3	2	0	0	11	1	0	0	0	0	10	0	5	0	0	6	2	7	0	0	1	2
'Atp13a4'	0	0	0	0	0	0	0	0	0	0	0	0	0	0	0	0	0	0	2	0	0	0	0	0	0
'Atp13a5'	0	0	0	0	0	0	0	0	0	0	0	0	0	0	0	0	0	0	0	0	0	0	0	0	0
'Atp1a1'	218	53	25	15	125	85	157	17	75	2	98	247	12	84	199	141	67	66	29	52	11	63	44	56	15
'Atp1a2'	0	1	0	1	0	0	0	0	1	0	0	0	0	0	0	0	0	0	1	0	1	0	0	0	2
'Atp1a3'	1	0	6	2	0	0	2	0	5	0	1	0	0	9	0	0	0	0	6	0	5	0	0	1	0
'Atp1b1'	80	37	3	5	51	29	48	1	9	1	35	64	0	9	7	79	13	31	5	30	2	35	21	3	1
'Atp1b2'	0	0	0	0	0	0	0	0	1	0	0	0	0	0	0	1	0	0	1	0	0	0	0	0	2
'Atp1b3'	0	3	4	1	8	0	0	0	2	0	0	2	0	3	0	0	1	0	4	1	3	0	0	0	0
'Atp2a1'	2	4	0	3	0	1	0	0	1	0	0	0	0	5	0	0	0	0	0	0	0	0	0	1	0
'Atp2a2'	8	10	4	3	1	0	1	1	12	0	0	9	0	13	40	7	4	6	14	6	5	2	0	23	0
'Atp2a3'	1	2	0	3	0	0	6	0	1	0	0	1	0	6	16	1	1	0	7	0	2	0	0	0	7
'Atp2b1'	18	6	3	22	14	0	22	0	26	0	1	8	0	37	30	9	12	22	28	6	16	9	1	2	14
'Atp2b2'	0	0	0	0	0	1	0	0	0	0	1	0	0	0	0	0	0	0	2	0	0	0	0	0	0
'Atp2b3'	0	0	0	0	0	0	0	0	0	0	0	0	0	0	0	0	3	0	0	0	0	0	0	0	0
'Atp2b4'	1	1	0	3	0	0	0	18	7	0	0	1	1	12	0	0	1	8	4	0	1	0	0	0	0
'Atp2c1'	1	3	1	0	0	0	1	0	4	0	0	0	0	2	0	0	0	0	5	0	1	0	0	0	0
'Atp2c2'	0	0	0	1	0	0	0	0	0	0	0	0	0	0	0	1	0	0	1	0	0	0	0	2	0
'Atp4b'	0	2	0	0	0	0	0	0	0	0	0	0	0	1	0	0	0	0	1	0	0	0	0	0	0
'Atp5a1'	63	36	12	30	55	0	17	5	8	2	5	55	20	40	62	27	14	15	12	7	25	45	26	25	4
'Atp5b'	45	9	14	20	26	2	20	3	11	1	27	54	31	22	40	38	12	7	37	26	20	35	0	20	12
'Atp5c1'	25	22	9	5	40	5	6	0	9	0	7	25	0	14	11	28	12	14	27	17	10	43	4	18	4
'Atp5d'	15	29	14	15	48	11	15	0	26	3	44	71	2	30	78	50	26	23	26	23	19	35	0	20	5
'Atp5e'	23	19	35	47	27	6	36	3	20	23	33	58	3	56	65	30	3	25	64	21	59	47	30	1	8
'Atp5f1'	19	7	0	0	14	23	13	25	2	4	9	28	17	14	0	4	11	1	26	17	13	0	0	19	0
'Atp5g1'	22	15	11	13	13	26	3	0	19	0	11	45	1	31	57	24	12	21	16	19	7	15	11	24	6
'Atp5g2'	0	1	8	9	3	0	1	0	2	0	0	2	0	24	1	3	0	1	18	0	3	1	1	3	1
'Atp5g3'	48	40	5	7	54	1	35	17	21	0	19	95	2	32	92	42	8	19	31	10	11	35	11	42	1
'Atp5h'	25	12	24	19	10	18	4	0	8	9	10	25	18	39	29	20	9	9	36	24	11	36	4	5	7
'Atp5j'	22	11	25	15	10	3	11	34	0	2	2	33	0	19	26	15	8	0	28	9	3	10	0	0	3
'Atp5j2'	53	48	11	25	42	24	27	11	30	0	18	73	19	45	102	75	34	19	45	10	32	64	8	12	12
'Atp5k'	43	36	25	13	32	5	9	0	11	1	20	54	29	35	32	32	34	16	20	4	18	37	28	40	8
'Atp5l'	11	5	4	10	13	1	7	5	7	1	2	17	2	23	7	10	2	1	25	0	3	8	0	1	0
'Atp5o'	37	37	11	10	15	19	22	4	17	0	6	46	0	14	31	16	18	18	41	2	11	19	15	1	0
'Atp5s'	0	0	0	0	0	0	0	0	4	0	0	0	0	1	0	0	0	0	0	0	0	0	0	0	0
'Atp5sl'	3	6	1	1	11	1	0	0	1	0	0	0	0	5	0	0	0	0	13	13	6	6	0	0	1
'Atp6ap1'	0	9	16	17	1	0	4	0	9	0	0	16	0	28	0	10	1	6	11	0	11	5	0	3	1
'Atp6ap2'	1	3	1	1	4	0	0	0	0	0	0	10	0	9	0	1	5	0	11	1	11	0	2	0	0
'Atp6v0a1'	7	1	0	0	2	0	0	0	4	0	0	1	0	3	0	1	0	0	9	0	1	0	4	0	0
'Atp6v0a2'	11	6	5	5	9	0	8	0	1	0	4	7	0	4	0	10	3	3	4	19	2	0	4	14	0
'Atp6v0b'	16	6	1	6	13	0	8	9	15	1	0	4	12	23	10	5	14	8	26	0	26	27	1	0	5
'Atp6v0d1'	8	1	1	5	11	1	1	0	2	0	0	10	38	7	0	0	0	0	11	1	2	4	10	0	2
'Atp6v0d2'	0	0	0	0	0	0	0	0	0	0	0	0	0	0	0	0	0	0	1	0	0	0	0	0	0
'Atp6v0e'	8	8	33	34	41	1	15	0	8	0	6	22	0	73	3	11	18	5	64	10	36	8	0	0	1
'Atp6v0e2'	0	0	0	0	0	5	0	0	0	0	0	3	0	1	7	7	0	0	1	0	0	3	0	0	0
'Atp6v1a'	5	0	2	7	3	1	0	0	0	0	0	3	0	9	0	0	5	0	15	0	0	0	1	0	3
'Atp6v1b1'	0	0	0	0	0	0	0	0	1	0	0	0	0	0	0	0	0	0	0	0	0	0	0	0	0
'Atp6v1b2'	3	0	1	5	5	0	1	0	5	15	9	4	0	11	40	4	1	0	8	0	24	0	6	0	0
'Atp6v1c1'	0	0	1	0	6	0	3	0	0	0	0	1	0	0	19	0	0	0	2	4	4	1	0	0	0
'Atp6v1d'	1	0	1	7	7	0	12	0	2	0	7	2	0	7	0	0	0	0	10	0	5	0	0	0	0
'Atp6v1e1'	0	0	4	1	10	0	0	0	9	1	0	2	0	6	0	4	1	2	5	3	0	0	0	0	0
'Atp6v1f'	2	4	9	34	7	0	4	0	3	0	0	8	12	15	19	5	0	0	8	0	8	10	3	0	15
'Atp6v1g1'	2	0	0	10	1	0	1	0	6	0	0	0	0	7	0	0	5	2	9	3	3	2	0	0	0
'Atp6v1g2'	0	0	0	0	0	0	0	0	1	0	0	0	0	2	0	0	0	0	0	0	6	0	0	0	0
'Atp6v1h'	5	6	4	1	0	0	1	0	5	0	0	1	0	6	0	0	0	0	5	0	0	0	0	0	0
'Atp7a'	3	0	0	0	3	0	0	0	3	1	0	2	0	1	0	2	0	0	0	7	0	0	0	0	0
'Atp7b'	0	6	0	0	4	0	0	0	0	0	0	0	0	0	0	0	0	0	0	0	0	0	0	0	0
'Atp8a1'	4	6	3	8	7	4	1	0	8	0	18	3	2	6	8	1	6	6	17	0	4	5	0	1	10
'Atp8a2'	2	0	6	9	0	1	0	2	0	0	0	3	2	0	0	2	0	0	1	3	0	2	0	0	0
'Atp8b1'	17	3	3	1	45	0	20	1	3	0	31	10	0	8	15	17	9	26	2	11	0	14	8	7	5
'Atp8b2'	0	0	3	4	0	0	0	0	4	0	0	0	0	4	1	0	0	0	3	0	7	0	0	0	9
'Atp8b3'	0	0	0	0	0	0	0	0	0	3	0	0	0	0	0	0	0	0	0	0	0	0	0	0	0
'Atp8b4'	0	0	0	1	0	0	0	0	0	0	0	0	0	0	0	0	0	0	1	0	0	0	7	0	0
'Atp8b5'	0	0	0	0	1	0	0	0	0	0	0	0	0	0	0	0	0	0	1	0	0	5	0	0	0
'Atp9a'	6	3	14	0	11	2	8	16	1	0	10	5	0	3	3	7	10	1	3	8	0	1	0	0	0
'Atp9b'	2	0	0	2	0	2	0	0	5	0	0	1	0	5	1	0	2	0	0	4	2	0	1	0	0
'Atpaf1'	0	0	2	0	0	0	0	0	4	0	0	0	0	1	0	0	1	0	4	0	2	0	0	0	0
'Atpaf2'	0	2	1	0	0	0	0	0	1	1	3	3	0	3	4	0	0	7	5	0	0	8	0	0	0
'Atpif1'	54	32	22	15	50	14	25	0	15	1	19	95	1	49	96	48	10	16	18	24	18	53	22	37	3
'Atr'	0	2	8	8	2	1	1	0	11	0	2	0	0	2	2	0	0	0	8	4	14	0	0	1	6
'Atraid'	3	0	1	0	0	40	2	0	4	0	13	1	0	5	21	6	0	0	3	0	0	0	0	0	0
'Atrn'	0	8	0	0	0	0	5	0	4	1	0	0	1	2	0	3	1	15	8	0	2	8	1	0	2
'Atrnl1'	0	5	0	0	0	1	0	0	2	0	0	0	0	1	0	6	6	0	7	4	7	5	0	0	0
'Atrx'	2	15	26	46	29	10	3	0	42	0	7	4	0	55	36	16	12	11	48	8	44	17	9	4	40
'Atxn1'	8	0	2	1	7	0	1	0	3	0	0	5	0	4	0	3	4	3	12	11	6	1	6	0	0
'Atxn10'	0	0	1	6	0	0	0	0	6	0	0	2	0	0	0	0	0	0	7	0	1	3	0	22	9
'Atxn1l'	0	1	0	0	4	0	0	0	0	0	0	0	0	0	0	0	0	7	3	0	9	0	0	0	4
'Atxn2'	6	1	4	0	4	1	8	0	14	17	0	2	0	9	0	0	1	3	11	0	9	15	2	15	6
'Atxn2l'	7	6	37	16	29	0	7	1	36	25	0	20	0	49	2	7	0	1	30	10	9	1	0	0	13
'Atxn3'	0	0	2	2	0	0	3	0	2	0	0	0	0	7	0	0	1	0	9	0	6	12	0	0	0
'Atxn7'	7	13	1	3	0	0	4	0	2	2	0	3	24	8	0	3	1	0	5	0	8	2	0	27	1
'Atxn7l1'	0	0	7	4	0	0	0	0	3	0	0	0	0	3	0	0	1	0	13	8	0	0	0	8	4
'Atxn7l2'	0	1	0	0	0	0	0	0	4	0	0	0	0	1	0	0	0	0	2	0	0	0	0	0	0
'Atxn7l3'	0	2	1	2	5	0	9	1	11	0	0	6	1	6	10	0	0	0	8	0	1	3	0	7	0
'Atxn7l3b'	13	2	6	11	11	0	7	1	14	0	0	2	0	25	49	18	19	19	20	0	22	11	0	0	8
'AU018091'	0	0	1	0	0	0	0	0	0	0	0	1	0	0	0	0	0	0	0	0	0	0	0	0	0
'AU019823'	2	2	5	4	5	0	0	0	2	0	0	0	0	2	0	3	0	2	12	3	6	0	0	0	1
'AU022252'	0	2	1	0	0	0	1	0	1	0	0	2	0	1	1	1	0	0	7	0	3	3	0	1	0
'AU040320'	8	1	6	0	8	0	0	0	3	0	0	14	0	2	1	8	7	1	3	4	0	7	0	0	3
'AU041133'	0	0	0	0	0	0	0	0	0	0	0	0	0	5	0	0	0	0	6	0	0	0	0	0	0
'Auh'	0	0	0	3	2	0	1	0	5	0	0	0	0	5	0	1	5	0	0	0	0	0	0	0	0
'Aunip'	0	0	1	0	0	0	0	0	0	0	0	0	0	0	0	0	0	0	0	0	0	0	0	0	0
'Aup1'	4	7	6	6	4	0	10	0	4	0	0	10	0	6	14	6	1	0	14	5	4	4	10	0	11
'Aurka'	0	0	3	0	0	0	0	0	0	0	0	1	0	0	0	0	0	0	3	0	0	0	0	0	0
'Aurkaip1'	0	1	10	2	0	0	0	0	5	0	0	11	0	7	3	2	3	5	5	4	5	1	0	0	14
'Aurkb'	0	1	0	0	1	0	0	0	3	1	1	0	0	2	1	0	1	0	1	0	2	0	0	0	0
'Aurkc'	0	0	0	0	0	0	0	0	0	0	0	0	0	0	0	0	0	2	0	0	0	0	0	0	0
'Auts2'	11	6	3	11	0	0	0	0	16	0	1	4	19	20	3	0	4	3	17	8	18	3	2	13	11
'Aven'	1	0	0	6	3	0	3	0	3	0	0	0	0	1	0	0	0	0	3	6	0	0	4	0	0
'Avil'	0	1	1	0	0	0	0	0	0	0	0	0	0	0	0	0	0	0	0	0	0	0	0	0	0
'Avl9'	1	2	0	4	0	0	0	0	1	0	0	0	1	0	0	0	0	0	3	0	1	0	0	1	0
'Avp'	0	0	0	0	0	0	0	0	0	0	0	0	0	1	0	0	0	0	0	0	0	0	0	0	0
'Avpi1'	0	1	0	3	0	0	0	0	1	0	0	0	0	0	0	0	0	0	0	0	0	0	0	0	4
'Avpr1a'	0	0	0	0	0	0	0	0	0	0	0	0	0	0	0	0	0	0	2	0	0	0	0	0	0
'Avpr1b'	0	0	1	0	0	0	0	0	0	0	0	0	0	0	0	1	0	1	0	0	0	0	0	0	0
'Avpr2'	0	0	0	0	0	0	0	0	0	0	0	0	0	3	0	0	0	0	0	0	0	0	0	0	0
'AW011738'	0	0	0	0	0	0	3	0	0	0	0	0	0	0	0	0	0	0	0	0	0	0	0	0	0
'AW209491'	0	0	0	0	0	0	0	0	0	0	0	0	0	0	0	0	0	0	0	4	0	0	0	0	0
'AW549877'	1	0	1	1	0	0	0	0	2	0	1	0	0	2	0	4	0	3	12	0	0	0	0	0	0
'AW551984'	0	0	0	0	0	0	0	0	0	0	0	0	0	0	0	0	0	1	1	0	0	0	0	0	1
'AW554918'	0	0	0	0	2	0	0	0	1	0	0	0	0	1	0	0	0	5	0	0	0	0	1	1	0
'Axdnd1'	0	0	0	0	0	0	0	0	0	0	0	0	0	0	0	0	0	0	0	0	0	0	0	0	0
'Axin1'	0	0	0	4	0	0	0	0	0	0	0	0	0	5	0	0	0	0	6	2	2	0	0	3	0
'Axin2'	1	0	0	0	0	1	0	1	1	0	0	0	0	0	0	2	0	0	0	0	0	0	0	0	1
'Axl'	0	0	7	3	0	0	0	0	1	0	0	0	0	2	0	0	0	0	6	1	0	0	0	0	4
'AY074887'	4	2	13	8	12	8	5	5	12	11	3	9	8	3	20	9	7	3	12	3	33	5	17	15	7
'AY358078'	0	0	0	0	0	0	0	0	0	0	0	0	0	0	0	0	0	0	0	0	0	0	0	0	0
'AY761184'	1	23	1	38	0	0	1	0	12	2	0	0	0	53	0	0	2	6	94	6	1	0	16	0	0
'Aym1'	0	0	0	0	0	0	2	0	2	0	0	0	0	0	0	0	0	0	3	0	0	0	0	0	0
'Azi2'	5	0	11	7	1	0	3	0	6	0	0	2	0	5	1	5	0	0	0	0	3	0	0	8	0
'Azin1'	10	0	0	2	9	3	3	0	1	0	0	3	0	7	0	4	4	12	3	0	3	0	0	0	0
'Azin2'	1	0	5	0	1	1	2	0	3	0	0	0	0	2	2	1	0	0	4	0	8	0	1	0	1
'B020011L13Rik'	1	0	0	2	0	0	0	0	0	0	0	0	0	0	0	0	0	0	5	1	0	0	0	0	0
'B230118H07Rik'	0	0	0	1	0	0	0	0	0	0	0	0	0	0	0	0	0	0	0	0	0	0	0	0	0
'B230217C12Rik'	4	0	0	0	0	0	0	0	0	0	0	0	0	0	0	0	0	0	2	1	0	0	0	0	0
'B230219D22Rik'	0	0	7	11	5	0	7	1	5	0	0	4	0	6	6	2	0	1	23	0	8	6	0	0	9
'B230307C23Rik'	0	0	8	2	0	0	0	0	0	0	0	0	0	0	0	0	0	0	2	0	3	0	0	0	0
'B2m'	209	82	221	239	284	11	321	5	197	49	72	171	41	527	508	194	50	73	499	42	213	100	31	30	80
'B3galnt2'	1	0	7	0	0	0	0	0	1	13	1	0	0	0	0	0	1	0	6	0	0	0	0	0	11
'B3galt1'	0	0	0	0	0	0	0	0	0	0	0	0	0	0	0	0	0	0	5	0	0	0	0	0	1
'B3galt2'	0	0	0	1	0	0	0	0	0	0	0	0	0	0	0	0	0	0	0	0	0	0	0	0	0
'B3galt4'	2	0	0	0	0	0	0	0	0	0	1	0	0	0	0	0	0	0	0	0	0	0	0	0	0
'B3galt5'	0	0	0	0	0	0	0	0	5	0	0	8	0	1	1	0	0	0	3	0	4	0	0	0	0
'B3galt6'	0	0	0	0	0	0	0	0	0	0	0	0	0	0	0	0	0	0	3	0	0	0	0	0	0
'B3gat1'	1	0	0	0	1	0	0	0	0	0	0	0	0	0	0	0	0	0	1	0	0	0	0	0	0
'B3gat3'	5	0	0	4	0	0	0	0	2	0	0	2	0	9	0	0	0	0	0	0	4	0	0	0	1
'B3glct'	6	2	0	0	3	0	0	0	0	0	0	1	0	3	0	0	0	4	2	0	0	0	14	0	0
'B3gnt3'	1	8	0	0	8	7	5	0	4	2	10	5	25	0	0	7	2	3	0	3	0	3	0	0	0
'B3gnt5'	0	0	0	0	0	0	0	0	0	0	0	0	0	7	0	0	0	0	14	0	11	0	0	0	7
'B3gnt6'	0	0	0	0	0	0	0	0	0	0	0	0	0	0	0	1	0	0	0	0	0	0	0	0	0
'B3gnt7'	1	0	5	0	0	1	0	0	0	0	0	3	0	0	1	0	0	0	2	0	0	0	0	0	0
'B3gnt8'	0	0	0	1	0	0	0	1	2	0	0	0	0	7	0	0	0	0	1	0	3	0	0	0	0
'B3gnt9'	0	0	0	0	0	0	0	0	0	0	0	0	0	0	0	0	0	0	3	0	0	0	0	0	0
'B3gntl1'	0	1	0	0	0	0	0	0	5	0	0	0	0	6	0	0	0	0	0	0	0	0	0	0	0
'B430203G13Rik'	0	0	0	0	0	0	0	0	0	0	0	0	0	0	0	0	0	0	0	0	0	0	1	0	0
'B430218F22Rik'	1	0	0	0	0	1	0	0	3	0	0	0	1	1	1	1	0	1	0	0	0	0	0	0	0
'B430305J03Rik'	0	0	0	0	0	0	0	0	0	0	0	0	0	0	0	0	0	2	0	0	0	0	0	0	0
'B430306N03Rik'	0	0	0	2	0	0	0	0	1	0	0	0	0	0	0	0	1	0	2	0	1	0	0	0	0
'B4galnt1'	12	3	22	20	18	0	5	0	23	0	9	11	0	15	1	12	7	7	41	8	20	25	10	11	12
'B4galnt2'	6	0	0	0	2	0	2	0	0	0	0	1	0	1	0	6	4	0	0	2	0	5	0	0	0
'B4galnt3'	0	0	0	0	0	0	0	0	1	0	0	1	0	1	0	3	1	0	2	1	0	0	0	0	0
'B4galnt4'	1	0	0	0	0	0	0	0	0	0	0	0	0	1	0	0	0	0	0	0	0	0	0	0	0
'B4galt1'	1	0	0	1	11	0	12	11	5	0	0	8	0	18	8	4	3	0	3	0	0	1	10	2	10
'B4galt3'	0	0	0	2	5	0	0	0	1	0	0	6	0	4	2	6	0	1	3	0	0	0	0	0	1
'B4galt4'	0	1	0	1	3	0	0	0	0	0	0	0	0	0	0	2	0	0	4	0	0	0	0	0	0
'B4galt5'	5	0	1	1	7	0	0	0	1	0	0	5	0	5	8	12	0	0	6	0	8	0	0	0	0
'B4galt6'	18	6	3	8	8	6	6	1	10	5	7	1	5	12	0	8	8	14	6	9	7	3	20	0	12
'B4galt7'	0	0	0	0	0	0	0	0	1	0	0	0	0	0	0	0	0	0	0	0	7	0	9	1	0
'B4gat1'	0	0	0	0	0	0	1	0	0	0	0	0	0	0	0	0	0	0	3	0	0	0	0	0	0
'B630005N14Rik'	1	2	8	4	6	5	3	1	4	5	6	6	3	10	19	5	4	1	11	2	4	0	1	2	3
'B9d1'	0	0	0	2	0	0	0	0	0	0	0	0	0	0	0	0	0	0	0	1	0	0	0	0	0
'B9d2'	0	0	1	8	0	0	1	0	2	0	0	0	0	4	18	2	0	0	4	0	0	0	0	0	7
'Babam1'	4	1	4	8	8	0	1	0	1	0	0	1	0	2	1	3	1	1	6	8	4	12	0	17	0
'Bace1'	0	0	2	2	0	0	0	0	0	0	0	0	0	2	0	0	0	0	4	0	1	0	0	0	0
'Bace2'	0	0	5	1	8	0	0	0	0	0	0	0	0	0	0	0	0	0	2	5	0	0	0	0	0
'Bach1'	2	0	0	0	8	4	5	0	1	1	0	3	0	6	0	7	1	7	8	0	0	0	10	0	0
'Bach2'	0	5	0	2	0	0	0	0	7	0	0	2	0	6	3	1	1	0	24	0	15	0	0	0	1
'Bad'	8	0	0	3	0	0	0	0	0	0	0	3	0	8	3	0	0	2	3	0	0	9	0	0	8
'Bag1'	0	15	0	9	1	0	6	6	15	0	0	11	0	8	30	5	10	5	5	2	15	6	0	12	0
'Bag2'	0	0	0	0	0	0	4	0	4	0	0	0	0	1	0	0	0	0	0	0	0	0	0	0	0
'Bag3'	2	3	1	0	7	0	1	0	3	0	0	0	0	0	0	0	0	0	6	0	0	0	0	0	8
'Bag4'	3	1	0	0	0	0	0	0	0	0	0	1	0	1	0	0	0	4	1	0	2	0	0	0	0
'Bag5'	0	0	0	0	0	0	2	0	0	0	0	0	0	0	0	1	0	0	4	0	0	9	0	0	0
'Bag6'	3	0	2	10	0	0	0	0	4	0	0	14	0	4	12	10	1	0	14	0	11	6	0	9	6
'Bahcc1'	2	0	0	1	0	0	0	0	1	0	0	4	0	0	0	1	2	0	0	0	1	0	0	0	0
'Bahd1'	0	0	0	0	1	0	0	0	0	0	2	0	0	0	1	0	0	4	4	0	1	0	0	0	0
'Baiap2'	0	0	0	1	0	0	0	0	3	0	0	0	0	0	0	0	0	0	4	1	3	0	0	0	0
'Baiap2l1'	11	4	4	2	14	0	2	0	4	0	0	13	0	4	25	26	10	0	1	1	3	5	3	20	4
'Baiap2l2'	16	16	1	1	31	6	7	1	8	3	22	16	22	9	10	3	15	8	0	2	0	20	39	8	2
'Baiap3'	0	0	0	0	0	0	0	0	0	0	0	0	0	0	0	0	0	0	1	0	1	0	0	0	0
'Bak1'	17	4	4	14	12	2	11	0	5	0	10	17	0	8	36	9	4	13	6	5	7	11	1	6	1
'Banf1'	5	14	13	0	0	0	0	0	7	0	0	15	10	18	0	10	0	3	8	11	0	11	6	10	0
'Bank1'	0	0	0	14	0	0	0	0	10	0	0	0	0	18	1	0	0	0	41	5	47	0	0	0	0
'Bap1'	0	0	0	0	0	0	0	0	1	0	0	0	0	1	0	1	0	0	1	0	1	0	0	0	2
'Bard1'	0	0	0	0	0	0	0	0	0	0	0	0	0	0	0	0	0	0	2	0	0	0	0	0	0
'Barhl1'	0	0	0	0	0	0	0	0	0	0	0	0	0	0	0	0	0	0	1	0	0	0	0	0	0
'Barx2'	18	2	0	0	3	0	0	0	0	0	0	6	0	0	0	2	1	0	0	0	0	0	0	0	0
'Basp1'	0	0	13	8	0	0	0	0	8	0	0	1	0	19	8	0	0	0	18	0	6	0	0	0	5
'Batf'	0	0	0	3	8	0	0	0	2	0	0	0	0	3	0	0	0	1	3	0	0	0	0	0	0
'Batf2'	3	3	1	0	0	0	1	0	3	0	0	2	0	0	5	0	8	0	1	6	0	0	0	10	0
'Batf3'	0	1	0	8	1	0	1	0	5	2	0	0	0	12	19	0	0	1	1	1	6	0	0	0	0
'Bax'	4	0	13	7	11	0	3	0	7	0	0	7	0	17	7	1	0	1	14	3	1	6	0	0	2
'Baz1a'	0	9	23	13	1	0	16	0	43	1	3	3	0	41	6	5	4	5	62	0	47	8	28	1	18
'Baz1b'	9	12	7	4	2	0	5	0	13	1	2	1	13	24	0	0	5	7	28	10	31	1	0	0	15
'Baz2a'	1	6	2	13	5	1	17	0	16	0	0	4	0	15	1	12	2	15	19	13	27	3	0	2	19
'Baz2b'	15	12	5	9	5	0	19	1	20	6	0	5	0	26	13	4	0	2	33	5	40	21	4	0	18
'BB287469'	0	0	0	1	0	0	0	0	0	0	0	0	0	0	0	0	0	0	0	0	0	0	0	0	0
'Bbc3'	0	0	0	1	0	0	0	0	4	0	0	1	0	9	0	0	1	0	0	0	0	5	0	0	0
'Bbip1'	1	0	4	5	0	0	3	0	1	0	0	0	0	13	2	0	0	1	28	0	5	0	0	0	0
'Bbof1'	0	0	0	0	1	0	0	0	0	0	0	0	0	0	0	0	0	0	3	0	0	0	0	0	0
'Bbs1'	0	0	0	0	4	0	0	0	0	2	0	0	0	0	0	0	0	0	0	0	0	0	0	0	0
'Bbs2'	0	0	0	0	0	0	0	0	0	0	0	0	0	0	0	0	0	0	0	3	0	9	0	0	0
'Bbs4'	0	0	0	0	0	0	0	0	0	0	0	0	0	1	0	0	0	0	0	0	0	0	0	0	3
'Bbs7'	0	0	0	0	0	0	0	0	0	0	0	0	0	0	0	0	0	0	0	0	0	0	0	0	0
'Bbs9'	0	0	3	0	0	0	0	0	3	0	0	0	0	7	0	0	0	0	0	0	0	0	0	0	0
'Bbx'	2	0	5	4	0	0	0	0	12	0	0	1	0	3	0	0	3	5	16	7	6	0	0	0	0
'BC003331'	1	5	2	1	1	0	0	0	0	0	0	0	0	3	0	1	0	0	9	1	3	0	0	0	0
'BC003965'	2	0	0	4	6	0	2	0	0	0	0	2	0	0	0	0	0	2	6	0	0	0	0	16	7
'BC004004'	7	5	9	8	2	0	15	0	5	1	0	4	0	7	0	6	5	2	16	1	0	1	4	8	1
'BC005537'	5	5	2	19	14	16	6	5	14	0	8	6	0	14	30	0	0	12	13	0	6	1	0	0	9
'BC005561'	3	5	7	10	3	0	0	0	4	0	0	2	0	4	12	2	0	0	5	10	11	1	0	1	1
'BC005624'	2	0	4	0	0	0	0	0	5	0	0	0	0	1	12	0	1	0	10	0	4	1	0	0	6
'BC017158'	0	2	2	0	9	11	0	0	1	0	0	0	0	1	0	0	0	0	1	0	0	0	0	0	0
'BC017643'	2	0	6	11	0	0	1	0	1	0	0	0	0	18	0	0	0	0	15	0	6	7	0	0	17
'BC021614'	0	3	1	0	1	0	0	0	0	0	0	3	0	0	0	1	0	2	2	1	2	1	2	1	1
'BC021785'	0	0	0	0	0	0	0	0	1	0	0	0	0	0	0	1	0	0	1	0	1	0	0	0	0
'BC021891'	0	2	0	0	1	0	0	0	6	0	0	9	0	10	0	4	5	2	0	0	0	0	0	0	0
'BC022687'	0	0	0	1	0	0	0	0	0	0	0	0	0	0	0	0	0	0	0	0	0	0	0	0	0
'BC023829'	0	0	4	0	0	0	0	0	0	0	0	0	0	0	0	4	0	0	2	0	0	0	0	0	0
'BC024139'	0	0	1	0	0	0	0	0	0	0	0	0	0	0	0	0	0	0	0	0	0	0	0	0	0
'BC024978'	0	0	0	0	0	0	0	1	6	0	0	2	0	2	0	0	0	0	5	6	0	0	0	0	0
'BC025446'	8	0	2	0	1	1	0	0	1	0	5	11	0	0	1	3	9	0	0	0	0	0	0	0	0
'BC025920'	0	0	0	0	0	0	0	0	1	0	1	0	0	0	0	0	1	0	0	0	0	0	0	0	0
'BC026585'	0	0	0	0	0	0	0	0	0	0	0	0	0	0	0	0	0	0	0	0	0	0	0	1	0
'BC028528'	0	0	2	0	0	0	0	0	4	0	0	0	1	0	0	0	0	1	4	0	1	0	0	0	0
'BC029214'	2	2	1	5	0	0	1	0	1	0	3	0	0	3	0	5	0	5	6	0	2	0	1	0	0
'BC029722'	4	0	3	2	0	0	0	0	1	0	0	1	0	6	0	0	3	0	0	0	0	6	0	0	6
'BC030336'	0	1	0	4	0	0	1	0	3	14	0	0	0	1	0	0	0	0	9	0	2	3	0	0	6
'BC030499'	0	0	0	0	2	0	0	0	0	0	0	0	0	2	0	0	2	0	1	0	1	0	0	0	16
'BC030867'	0	0	0	0	0	0	0	0	0	0	0	0	0	0	0	0	0	0	0	0	0	0	0	0	13
'BC031181'	13	0	6	12	8	8	12	0	1	0	0	3	0	5	15	5	11	3	7	0	7	5	0	1	5
'BC034090'	0	0	0	0	0	0	0	0	0	0	0	0	0	1	0	0	0	0	0	0	0	0	0	0	0
'BC035044'	0	0	0	2	0	0	0	0	4	0	0	0	0	0	0	0	0	0	3	0	1	0	0	0	0
'BC035947'	0	0	0	0	0	0	0	0	0	0	0	0	0	0	0	0	0	0	0	0	0	0	0	0	0
'BC037034'	0	0	0	1	4	0	0	0	8	9	0	0	0	3	0	0	0	0	3	0	6	0	0	0	7
'BC048403'	0	0	0	0	0	0	0	0	0	0	0	0	0	0	0	1	0	0	0	0	0	0	0	0	0
'BC048546'	0	0	1	1	6	0	0	0	1	0	0	0	0	0	0	0	0	0	1	1	0	0	0	0	0
'BC049352'	0	0	0	0	0	7	0	0	0	3	0	0	0	0	0	0	0	0	0	0	0	0	0	0	0
'BC049702'	0	0	0	1	0	0	0	0	0	0	0	0	0	0	0	0	0	1	0	0	0	0	0	0	0
'BC049715'	1	0	0	0	0	0	1	0	0	0	0	0	0	0	0	0	0	0	2	0	0	0	0	0	0
'BC049730'	0	0	0	0	0	0	0	0	0	0	0	0	0	0	0	0	0	0	0	0	0	0	0	0	0
'BC051019'	0	0	0	0	3	0	0	0	0	0	0	0	0	3	0	0	0	0	2	0	0	0	0	0	0
'BC051142'	0	0	0	0	0	0	0	0	1	0	0	0	0	3	13	0	0	0	1	0	6	2	0	0	0
'BC052040'	0	0	0	0	0	0	0	0	0	0	0	0	0	0	9	0	0	0	6	0	1	0	0	0	2
'BC053393'	0	0	0	0	0	0	0	0	0	0	0	0	0	0	0	0	0	0	0	0	0	0	0	0	1
'BC055324'	0	0	0	0	0	0	0	0	0	0	0	0	0	0	0	0	0	0	2	0	0	0	0	0	0
'BC061212'	0	0	0	0	0	0	0	0	0	0	0	0	0	0	0	0	0	0	2	0	0	0	0	0	0
'BC068281'	0	0	0	0	0	0	0	0	0	0	0	3	0	0	0	0	0	0	0	0	0	0	0	0	0
'BC080695'	0	0	0	0	0	0	0	0	0	0	0	0	0	0	0	0	0	0	0	0	0	0	0	0	0
'BC089597'	0	2	0	0	0	0	0	0	0	0	0	0	0	0	0	0	0	0	0	0	0	0	0	0	0
'BC094916'	0	0	1	0	0	0	0	0	3	0	5	1	0	2	0	0	0	0	8	1	7	0	0	0	0
'BC106179'	1	0	0	0	0	0	0	0	0	0	0	0	0	0	0	0	0	0	2	0	0	0	0	0	0
'Bcam'	0	0	6	0	0	0	1	0	0	0	0	0	0	0	0	2	0	0	0	0	0	0	0	0	0
'Bcan'	0	0	2	0	0	0	0	0	0	0	0	0	0	0	0	0	0	0	0	0	0	0	0	0	0
'Bcap29'	0	0	0	0	0	0	0	0	1	0	0	0	0	3	0	4	0	0	5	0	0	0	0	0	0
'Bcap31'	2	1	6	3	12	0	0	0	0	0	1	5	0	15	0	6	5	4	4	12	19	0	0	0	3
'Bcar1'	1	0	10	0	0	0	2	0	0	0	0	0	1	3	16	1	5	3	0	8	0	0	1	0	0
'Bcar3'	3	3	0	3	2	0	2	0	1	0	0	0	0	0	12	6	0	0	7	0	3	1	0	0	0
'Bcas1'	3	0	0	0	0	0	2	0	0	0	0	0	0	1	0	1	3	0	3	0	4	0	0	0	3
'Bcas2'	0	5	5	0	0	0	1	0	6	1	0	0	0	8	1	0	0	0	10	1	5	2	0	0	4
'Bcas3'	0	0	0	0	0	0	0	0	1	0	0	0	0	4	0	0	0	0	2	2	21	0	0	0	0
'Bcat1'	0	1	0	0	0	0	0	0	2	0	0	0	0	0	0	0	0	0	2	0	0	0	0	0	0
'Bcat2'	0	1	0	8	5	0	0	0	5	1	0	0	0	3	0	0	0	0	4	0	3	2	0	1	3
'Bccip'	2	2	0	4	0	0	0	0	7	0	0	0	0	6	0	0	1	0	9	0	9	0	0	0	4
'Bcdin3d'	0	0	0	0	0	0	0	0	2	0	0	2	0	3	0	0	0	0	2	0	1	0	0	0	0
'Bche'	5	2	0	0	4	0	0	0	5	0	0	5	0	0	0	2	6	0	2	14	0	14	1	3	0
'Bckdha'	0	0	0	2	6	0	0	0	0	0	0	0	0	3	0	0	0	0	4	0	9	0	0	0	0
'Bckdhb'	0	0	0	0	1	0	0	0	6	0	0	0	0	0	0	0	0	0	1	0	0	0	0	0	3
'Bckdk'	8	8	3	5	2	0	3	0	10	2	12	4	0	10	1	1	0	8	11	4	1	0	1	0	13
'Bcl10'	0	3	2	8	6	0	0	0	1	0	0	0	0	14	0	3	4	23	18	4	7	0	0	0	8
'Bcl11a'	0	6	9	5	0	0	0	0	17	0	3	7	0	21	0	0	8	0	40	4	39	2	0	0	21
'Bcl11b'	1	3	0	20	0	0	4	0	2	0	0	6	0	9	0	5	10	1	3	4	0	0	2	1	13
'Bcl2'	3	1	5	19	8	10	0	0	11	1	0	7	0	35	0	0	2	0	29	0	13	0	1	0	2
'Bcl2a1a'	0	0	3	8	0	0	0	0	4	4	0	0	0	14	0	0	0	0	19	0	3	0	0	0	1
'Bcl2a1b'	0	1	8	15	0	0	1	1	11	28	0	0	0	20	1	0	0	0	27	0	3	0	0	0	7
'Bcl2a1c'	0	0	0	2	0	0	0	0	1	1	0	0	0	0	0	0	0	0	2	0	0	0	0	0	0
'Bcl2a1d'	0	0	2	7	0	0	0	1	4	10	0	0	1	8	0	0	0	0	21	0	1	0	0	0	3
'Bcl2l1'	2	0	0	0	1	0	5	0	1	0	0	1	0	1	0	4	0	4	3	9	0	3	0	0	0
'Bcl2l10'	0	0	0	0	0	0	0	0	0	0	0	0	0	0	0	0	0	4	0	0	0	0	0	0	0
'Bcl2l11'	0	0	7	1	0	0	4	0	4	0	0	0	0	9	2	0	0	5	11	0	8	0	0	0	0
'Bcl2l12'	2	0	0	2	0	0	0	0	6	0	0	0	0	0	0	0	0	0	7	1	0	0	0	0	0
'Bcl2l13'	0	0	5	4	1	0	0	0	0	0	0	1	0	6	0	0	0	0	7	0	0	0	0	0	0
'Bcl2l14'	0	0	0	0	5	0	0	0	0	0	1	0	0	0	0	0	1	0	1	6	1	4	0	7	0
'Bcl2l15'	1	0	0	0	0	0	0	0	3	0	0	0	0	0	0	3	2	0	2	0	0	0	0	0	0
'Bcl2l2'	2	2	4	0	1	0	6	0	0	0	0	0	0	1	0	3	0	3	0	0	1	0	15	0	0
'Bcl3'	0	0	4	11	3	0	7	0	3	0	0	4	0	4	1	0	0	3	10	1	11	8	0	0	1
'Bcl6'	3	0	0	7	0	0	0	0	1	0	0	2	0	3	8	2	0	0	6	0	4	0	0	0	0
'Bcl6b'	0	0	0	0	0	0	0	0	2	0	0	0	0	0	1	0	0	0	0	0	0	0	0	0	0
'Bcl7a'	1	0	3	7	0	0	2	0	0	1	2	0	0	3	0	0	0	0	16	1	2	1	2	0	0
'Bcl7b'	1	0	0	0	0	0	0	0	3	0	6	0	0	4	0	0	0	0	4	1	4	0	3	0	4
'Bcl7c'	1	0	0	7	3	0	0	3	0	0	0	4	0	0	0	0	0	2	0	1	1	1	0	0	0
'Bcl9'	1	0	0	0	4	0	5	0	3	0	0	5	0	3	1	0	0	0	6	9	8	6	0	0	0
'Bcl9l'	0	3	0	4	0	0	6	0	9	11	0	0	0	7	1	5	1	0	15	0	3	3	0	14	5
'Bclaf1'	4	2	10	4	11	0	10	9	18	2	0	1	0	27	7	0	4	0	28	4	11	7	6	14	20
'Bco1'	0	1	0	0	0	0	1	0	1	1	1	0	0	0	0	0	0	0	0	0	0	0	0	0	0
'Bco2'	1	0	0	0	4	2	0	0	0	0	0	4	0	2	11	3	0	0	0	0	0	0	0	0	0
'Bcor'	0	0	0	1	0	0	0	0	0	0	0	0	0	8	0	0	0	0	4	0	4	0	0	0	0
'Bcorl1'	0	6	0	0	0	0	0	0	0	0	0	6	0	4	0	3	4	0	1	4	0	0	18	0	0
'Bcr'	0	3	0	0	1	0	2	0	3	0	0	1	0	3	5	4	0	3	7	0	3	0	0	0	0
'Bcs1l'	0	5	0	4	10	0	0	0	3	0	0	0	0	2	0	0	8	0	4	0	4	1	0	0	6
'Bdh1'	4	1	2	0	23	0	6	0	2	0	4	10	0	3	6	2	1	4	0	5	2	10	0	3	0
'Bdh2'	0	0	0	0	0	0	0	0	0	0	0	0	0	1	0	0	0	0	0	0	0	0	0	0	0
'Bdnf'	0	0	0	0	0	0	0	0	0	0	0	0	0	0	0	0	3	0	0	0	0	0	0	0	5
'Bdp1'	5	7	11	5	9	0	6	0	12	0	0	0	0	15	0	0	0	1	15	0	11	17	1	45	1
'Bean1'	0	0	2	1	0	0	0	0	2	1	0	0	1	0	0	0	0	0	2	0	0	1	0	0	0
'Becn1'	0	4	1	4	5	0	9	0	11	0	0	4	0	8	0	5	5	0	13	2	5	0	3	9	1
'Bend3'	3	2	0	3	1	0	0	0	0	0	0	0	0	0	0	5	0	0	3	0	0	0	0	0	0
'Bend6'	1	0	0	0	0	0	0	0	0	0	0	0	0	1	0	0	0	0	0	0	0	0	0	0	0
'Bend7'	8	6	4	1	1	0	8	6	2	2	20	1	0	1	1	7	3	0	0	0	0	5	0	0	0
'Best1'	0	0	0	2	0	0	0	0	0	0	0	0	0	0	0	0	0	0	0	0	0	0	0	0	0
'Best3'	0	0	0	0	0	0	0	0	0	0	0	0	0	0	14	0	0	0	0	0	0	0	0	0	0
'Bet1'	0	5	0	2	0	0	4	0	0	0	0	0	0	0	0	1	0	0	0	17	0	0	0	0	0
'Bet1l'	3	5	0	8	5	2	7	0	3	0	0	8	0	7	1	0	0	1	7	0	8	0	11	17	1
'Bex1'	0	0	0	0	0	0	0	0	0	0	0	0	0	0	0	0	0	0	1	0	0	0	0	0	0
'Bex4'	0	0	0	0	0	0	0	0	2	0	0	0	0	0	0	0	0	0	1	1	0	0	0	0	0
'Bex6'	0	0	0	0	0	0	0	0	0	0	0	0	0	0	0	0	0	0	1	0	0	0	0	0	0
'Bfar'	5	4	0	2	0	7	13	0	11	0	0	2	1	8	0	0	5	0	2	1	7	13	0	0	0
'Bfsp1'	3	2	0	0	0	0	0	0	0	0	0	0	0	3	0	0	0	0	0	0	0	0	0	0	0
'Bfsp2'	0	0	0	0	0	0	0	0	0	0	0	0	0	0	0	0	0	0	4	0	1	0	0	0	0
'Bglap'	0	0	0	0	0	0	0	0	0	0	0	0	0	0	0	0	0	0	0	1	0	0	0	0	0
'Bglap2'	0	0	0	0	0	0	0	0	0	0	0	0	0	0	0	0	0	0	0	1	0	0	0	0	0
'Bglap3'	0	0	0	0	0	0	0	0	1	0	0	0	0	0	0	0	0	0	0	0	0	0	0	0	0
'Bgn'	0	0	23	23	0	0	3	1	15	1	0	0	0	26	7	0	0	0	42	1	17	0	0	0	10
'Bhlha15'	0	0	0	0	0	0	0	0	0	0	0	0	0	1	0	0	0	0	0	0	0	0	0	0	0
'Bhlhb9'	0	0	0	0	0	0	0	0	1	0	0	0	0	1	0	0	0	0	2	0	6	0	0	0	0
'Bhlhe22'	0	0	0	0	0	0	0	0	0	0	0	0	0	0	0	0	0	0	2	0	0	0	0	0	0
'Bhlhe40'	6	0	10	5	0	5	0	0	1	38	0	1	4	9	0	1	0	17	9	1	0	0	0	3	6
'Bhlhe41'	0	1	0	0	0	0	0	0	4	0	0	0	0	4	0	1	0	0	0	0	0	0	0	0	0
'Bhmt'	0	0	0	0	0	0	0	0	1	0	0	0	0	0	0	0	0	0	0	0	1	0	0	0	0
'Bicc1'	11	9	2	10	2	0	2	0	9	1	1	5	0	7	2	4	3	1	10	2	8	3	0	0	6
'Bicd1'	1	1	2	5	1	0	1	1	2	0	0	0	0	10	1	1	0	0	7	0	4	0	0	2	0
'Bicd2'	0	1	0	2	0	0	0	0	1	1	0	0	0	5	0	1	0	0	4	0	0	0	0	0	0
'Bid'	0	0	0	0	0	0	0	0	0	0	0	0	0	1	0	0	0	0	2	0	0	0	0	0	1
'Bik'	0	0	0	2	0	0	0	0	0	0	0	0	0	0	0	0	0	0	0	0	0	0	0	0	0
'Bin1'	0	0	12	7	1	0	4	0	11	0	0	0	0	15	0	0	0	4	39	0	17	4	0	0	7
'Bin2'	0	2	27	17	4	0	4	0	5	0	0	1	0	21	7	0	0	0	28	0	7	1	0	0	9
'Bin3'	0	4	3	3	1	0	4	0	3	0	0	0	0	1	16	1	2	3	13	0	4	0	0	0	0
'Birc2'	5	0	2	5	3	0	0	0	3	1	0	1	0	16	0	13	0	2	30	0	13	0	1	1	10
'Birc3'	3	0	3	5	12	0	4	0	2	0	0	1	0	17	14	3	2	3	12	8	21	0	0	0	6
'Birc5'	0	0	0	4	0	0	5	0	2	1	0	1	0	7	0	0	0	0	5	0	0	9	0	0	11
'Birc6'	9	10	7	19	6	12	8	3	16	41	0	17	0	27	1	1	7	14	24	0	27	10	8	10	14
'Bivm'	0	0	0	0	0	0	0	0	0	0	0	0	0	4	0	1	0	0	2	0	0	0	0	0	0
'Blcap'	5	4	0	2	4	0	3	0	3	0	0	1	0	2	0	0	2	5	3	0	1	3	0	0	0
'Blk'	0	0	0	4	0	0	0	0	3	0	0	0	0	6	9	0	0	0	26	0	11	0	0	0	2
'Blm'	0	0	0	0	0	0	0	0	0	0	1	0	0	1	0	0	0	0	5	0	0	0	10	0	0
'Blmh'	8	0	6	7	1	0	1	0	5	0	0	1	0	5	0	2	0	10	10	0	10	1	4	15	0
'Blnk'	3	0	0	4	0	0	0	0	2	0	1	0	0	19	0	0	0	0	25	6	15	0	0	0	10
'Bloc1s1'	0	0	0	3	0	0	0	0	0	0	0	0	0	1	1	0	2	0	1	0	0	0	0	0	0
'Bloc1s2'	0	0	10	5	2	0	3	0	1	0	0	0	0	2	1	0	0	0	1	0	0	0	0	0	0
'Bloc1s3'	0	0	0	1	0	0	0	0	0	1	0	3	0	1	2	0	0	0	1	0	1	0	0	0	0
'Bloc1s4'	0	0	0	1	0	0	0	0	0	0	0	0	0	2	0	0	0	0	6	0	0	7	0	0	0
'Bloc1s5'	0	0	0	0	0	0	0	0	1	0	0	1	0	2	0	0	0	0	4	0	0	0	0	0	3
'Bloc1s6'	0	0	0	3	8	0	0	0	1	0	0	3	0	2	0	0	0	4	0	0	0	0	0	0	0
'Blvra'	1	0	0	3	0	0	0	0	0	0	0	2	0	2	0	0	0	0	4	0	0	0	0	0	3
'Blvrb'	0	5	2	0	0	0	0	0	0	0	2	2	0	1	3	1	0	0	17	0	0	0	0	0	0
'Blzf1'	0	0	6	0	9	0	0	0	10	0	0	7	0	0	0	0	0	0	5	0	10	0	0	0	0
'Bmf'	0	0	0	2	0	0	0	0	3	0	0	0	0	2	0	0	0	0	0	0	5	0	0	0	0
'Bmi1'	0	0	0	0	1	0	0	0	0	0	0	0	0	0	0	0	0	0	5	0	8	0	0	0	4
'Bmp1'	4	0	0	1	0	0	1	0	2	0	0	0	0	0	0	0	0	4	0	0	5	0	0	0	0
'Bmp10'	0	0	0	1	0	0	0	0	0	0	0	0	0	0	0	0	0	0	0	0	0	0	0	0	0
'Bmp2'	0	0	0	0	4	0	9	0	2	0	0	1	0	8	9	5	4	4	1	0	1	0	0	0	0
'Bmp2k'	3	2	5	8	4	0	0	0	5	0	0	1	0	9	0	0	0	2	13	0	12	0	0	0	0
'Bmp3'	0	0	0	2	0	0	1	0	0	1	0	1	0	4	0	0	0	0	0	0	0	0	0	0	0
'Bmp4'	2	0	4	2	0	0	0	0	6	0	0	0	0	0	2	0	0	1	4	0	0	0	0	0	1
'Bmp5'	0	0	0	0	0	0	0	0	1	0	0	0	0	0	0	0	0	0	0	0	0	0	0	0	0
'Bmp6'	0	0	0	0	0	0	0	0	0	0	0	0	0	0	0	0	0	0	3	0	0	0	0	0	0
'Bmp7'	0	1	0	0	0	0	0	0	0	0	0	13	0	0	0	0	0	4	0	1	0	0	0	0	0
'Bmp8a'	0	0	0	0	0	0	0	0	0	0	0	0	0	0	0	3	0	0	0	0	0	1	0	0	0
'Bmp8b'	0	2	1	1	0	0	3	0	0	0	0	0	0	0	0	0	0	1	0	0	0	0	1	0	1
'Bmper'	0	0	0	0	0	0	0	0	0	0	0	0	0	0	0	0	0	0	1	0	0	0	0	0	0
'Bmpr1a'	4	3	0	1	6	0	5	0	7	0	0	2	0	0	0	6	6	1	7	0	0	5	0	0	2
'Bmpr1b'	0	1	0	0	0	0	0	0	0	0	0	0	0	0	0	0	0	0	1	0	0	0	0	0	0
'Bmpr2'	2	1	2	0	0	0	0	0	7	0	5	5	0	6	11	0	0	0	8	4	3	2	0	0	0
'Bms1'	0	0	0	0	0	0	0	0	0	0	0	0	0	4	0	0	2	0	4	1	17	1	0	0	10
'Bmx'	1	0	0	0	0	0	0	0	0	0	0	0	0	0	0	0	0	0	2	0	0	0	0	0	0
'Bmyc'	0	0	3	1	0	0	0	0	2	0	0	0	0	5	0	0	0	0	7	0	2	0	0	0	1
'Bnc1'	0	0	0	0	1	0	0	0	1	0	0	0	0	0	0	0	0	0	0	0	0	0	0	0	0
'Bnc2'	0	0	3	6	0	0	0	0	1	0	0	0	0	5	0	0	0	0	11	2	4	2	0	3	1
'Bnip1'	1	0	0	8	0	12	1	0	4	0	1	5	0	2	0	1	1	0	6	2	1	0	0	0	0
'Bnip2'	2	0	1	1	11	0	1	0	10	0	0	1	0	12	2	0	0	0	9	0	20	0	0	0	8
'Bnip3'	0	0	0	0	0	0	0	0	0	0	0	0	0	4	2	0	0	0	0	0	1	0	1	0	0
'Bnip3l'	0	5	1	3	5	0	0	0	3	0	0	0	0	15	0	2	2	2	20	0	15	0	0	0	0
'Bnipl'	0	0	0	0	0	0	7	0	0	0	0	0	0	0	0	0	0	0	1	0	0	0	0	0	0
'Boc'	0	0	0	1	0	0	0	0	0	0	0	0	0	0	0	0	0	0	0	0	0	0	0	0	0
'Bod1'	0	3	0	0	0	0	0	0	5	0	0	0	0	3	0	3	0	0	0	0	0	0	0	0	0
'Bod1l'	4	9	0	11	1	0	10	0	11	0	2	1	0	13	15	4	9	14	27	0	8	0	0	0	3
'Bok'	0	0	0	0	0	0	0	0	0	0	0	1	0	1	6	3	0	0	0	0	0	0	0	7	0
'Bola1'	0	0	1	0	0	0	0	0	0	0	0	0	0	0	0	0	0	0	4	0	0	4	0	5	0
'Bola2'	0	2	0	8	7	0	5	1	1	0	2	4	0	9	8	1	6	0	20	7	2	0	0	0	1
'Bola3'	11	4	8	1	0	0	0	0	5	0	10	5	0	3	0	0	1	4	10	0	0	0	0	0	0
'Boll'	0	0	0	0	0	0	0	0	0	0	0	0	0	1	0	0	0	0	0	0	0	0	0	0	0
'Bop1'	3	0	0	0	0	0	0	0	1	0	0	1	0	0	0	0	0	0	6	1	0	7	0	0	0
'Bora'	0	0	0	0	0	0	0	0	1	0	0	0	0	1	0	0	0	0	0	0	1	0	0	0	0
'Borcs5'	0	0	0	1	0	0	2	0	3	0	0	0	0	0	0	0	0	0	3	0	0	0	0	0	0
'Borcs6'	0	2	0	0	2	1	0	0	4	1	0	0	16	3	1	0	0	0	3	0	2	0	0	0	4
'Borcs7'	3	0	0	2	1	1	1	0	8	0	0	3	2	3	1	0	2	3	2	3	8	8	0	1	2
'Borcs8'	0	0	0	2	0	0	0	0	0	0	0	2	0	3	0	0	0	0	5	0	6	0	0	0	0
'Bpgm'	3	5	0	0	0	1	3	0	0	0	0	0	0	2	8	13	0	0	2	0	0	0	1	22	0
'Bphl'	0	0	0	0	1	0	0	0	0	0	0	0	0	0	0	0	1	0	0	0	0	0	0	0	0
'Bpifa2'	0	0	0	0	0	0	0	0	0	0	0	0	0	0	0	0	0	0	0	0	0	0	0	0	0
'Bpifa6'	0	0	0	0	0	0	0	0	0	0	0	0	0	0	0	0	0	0	0	0	0	0	0	0	0
'Bpifb2'	0	0	0	0	0	0	0	0	0	0	0	0	0	0	0	0	1	0	0	0	0	0	0	0	0
'Bpifb3'	0	0	0	0	0	0	0	0	0	0	0	0	0	0	0	0	0	0	0	0	0	0	0	0	0
'Bpifb4'	0	0	0	0	0	0	0	0	0	0	0	0	0	0	0	0	0	0	0	0	0	0	0	0	0
'Bpifb5'	0	0	0	0	0	0	0	0	0	0	0	0	0	0	0	0	0	0	0	0	0	8	0	0	0
'Bpifb6'	0	0	0	0	0	0	0	0	0	0	0	0	0	0	0	0	0	0	0	0	0	0	0	0	0
'Bpnt1'	7	5	0	0	9	4	5	0	0	1	7	11	0	1	9	8	1	9	2	9	0	2	1	5	0
'Bptf'	7	4	7	26	9	0	13	0	32	2	25	12	0	37	30	4	1	0	49	11	15	28	2	3	16
'Braf'	0	1	4	4	1	0	0	1	4	1	2	2	0	6	2	0	0	1	8	0	10	0	0	1	4
'Brap'	12	1	2	7	2	0	0	0	5	0	0	0	0	9	2	0	0	0	8	2	2	0	0	1	2
'Brat1'	0	0	0	0	0	0	0	0	4	0	0	0	0	3	0	0	0	0	1	0	0	4	0	0	0
'Brca1'	0	0	0	0	0	0	3	0	0	0	0	0	0	3	0	0	0	0	0	0	0	0	0	0	0
'Brca2'	2	1	0	1	0	0	0	0	2	0	0	1	0	4	1	0	0	0	3	0	3	0	0	0	0
'Brcc3'	2	2	2	4	0	0	0	0	5	0	0	0	0	5	0	4	0	4	3	0	6	0	0	0	0
'Brd1'	3	2	1	7	8	0	3	0	7	0	0	4	0	4	25	4	2	7	5	4	7	0	0	1	6
'Brd2'	7	0	12	36	10	1	3	31	14	1	16	2	0	45	15	1	10	7	25	1	8	2	24	18	5
'Brd3'	6	4	2	7	1	0	7	0	13	1	8	7	0	35	21	3	5	0	23	8	20	5	12	1	13
'Brd4'	6	0	11	4	1	5	5	0	12	0	6	2	0	16	15	6	0	3	32	5	11	9	1	5	5
'Brd7'	5	10	8	7	4	6	2	1	12	5	24	10	4	17	7	12	3	9	18	6	23	8	2	17	3
'Brd8'	2	0	8	11	11	0	3	0	13	3	1	3	2	11	0	0	6	3	23	0	17	5	0	2	0
'Brd9'	4	4	7	11	12	0	2	0	21	0	7	11	0	29	13	2	6	7	26	4	29	0	0	0	6
'Brdt'	0	0	0	0	0	0	0	0	1	0	0	0	0	0	0	0	1	0	0	0	0	0	0	0	0
'Bre'	0	0	0	0	0	0	1	0	8	0	9	0	0	6	0	0	1	0	10	2	0	0	0	0	0
'Brf1'	0	0	0	0	0	0	0	0	0	0	0	6	0	5	7	0	0	0	1	0	4	0	0	0	0
'Brf2'	0	0	0	0	0	0	0	0	0	0	0	0	0	2	0	0	0	0	0	0	1	0	0	0	0
'Bri3'	8	0	0	0	0	0	0	2	0	0	11	9	0	0	5	0	1	1	4	0	0	1	1	1	0
'Bri3bp'	7	0	14	0	0	0	5	0	2	0	1	18	0	15	0	0	9	2	1	1	0	3	0	2	3
'Brinp2'	0	0	1	4	3	0	0	0	0	0	0	0	0	0	0	0	0	0	0	0	0	0	0	0	0
'Brinp3'	0	0	0	0	0	0	0	0	2	0	0	0	0	0	0	0	0	0	0	0	0	0	0	0	0
'Brip1'	0	0	0	0	0	0	0	0	0	0	0	0	1	1	0	0	0	0	2	0	0	0	0	0	0
'Brix1'	0	5	0	1	0	0	0	0	0	0	0	0	0	4	0	1	2	0	4	0	0	0	0	0	0
'Brk1'	3	1	7	6	0	0	1	0	2	1	0	2	0	23	31	3	0	0	28	7	4	0	0	0	0
'Brms1'	0	0	0	0	5	0	0	0	2	0	0	4	0	9	1	3	4	4	5	0	7	7	0	0	11
'Brms1l'	0	0	0	0	1	0	0	7	0	0	0	0	0	0	1	1	0	0	0	0	0	0	0	0	0
'Brox'	1	4	0	1	0	0	3	0	2	1	0	1	0	5	0	1	0	0	7	1	4	0	0	4	5
'Brpf1'	5	0	3	1	1	1	0	0	9	12	4	1	0	2	9	0	1	4	11	0	2	2	0	10	2
'Brpf3'	1	4	0	0	2	1	0	0	2	0	0	2	0	1	0	3	0	6	1	0	8	0	0	0	0
'Brsk1'	0	1	0	0	0	0	0	0	0	0	0	0	0	0	0	0	0	5	2	0	0	0	0	0	0
'Brsk2'	0	0	0	0	0	0	0	0	1	0	0	0	0	0	0	0	0	0	0	0	0	0	0	0	0
'Brwd1'	1	5	2	7	9	9	8	0	22	0	5	0	24	14	0	8	4	0	14	1	21	2	3	0	16
'Brwd3'	0	4	0	5	3	0	1	0	1	0	6	0	0	3	0	0	0	4	0	0	0	0	0	0	0
'Bscl2'	0	6	8	4	0	0	0	0	11	1	8	0	0	13	0	0	0	0	7	0	8	0	0	0	14
'Bsdc1'	2	1	2	3	9	0	3	0	5	0	0	4	0	14	1	3	6	6	3	3	1	10	0	0	5
'Bsg'	54	24	21	30	52	47	32	11	25	1	36	31	0	42	90	36	15	10	19	5	24	26	29	28	7
'Bsn'	0	0	0	0	0	0	0	0	1	0	0	0	0	0	1	0	3	1	0	0	1	0	0	0	0
'Bspry'	0	0	1	0	0	0	0	0	0	0	0	4	0	4	0	0	0	0	0	0	0	5	0	0	0
'Bst1'	2	1	2	0	0	0	16	0	0	0	1	2	0	4	0	12	0	0	12	0	0	0	0	0	2
'Bst2'	3	0	13	13	3	0	0	0	7	0	0	1	0	33	42	2	0	0	25	0	11	0	0	6	25
'Bsx'	0	0	0	0	0	0	0	0	0	0	0	0	0	0	0	0	0	0	0	8	0	0	0	0	0
'Btaf1'	1	1	3	2	0	0	0	1	4	0	0	3	0	2	9	1	0	0	8	2	7	3	0	0	4
'Btbd1'	0	1	8	11	0	0	0	0	0	1	2	9	1	7	9	1	5	0	13	3	16	5	0	0	0
'Btbd10'	0	0	0	0	0	0	0	0	3	0	0	0	0	1	0	0	0	0	0	0	13	0	0	0	0
'Btbd11'	0	1	0	2	0	0	0	0	0	0	0	0	0	4	0	0	7	0	4	0	8	0	0	0	3
'Btbd16'	0	0	6	0	0	0	5	0	0	0	0	0	0	1	0	0	0	0	0	0	0	0	0	0	0
'Btbd19'	0	0	0	0	0	0	0	0	1	0	0	0	0	3	0	0	0	0	3	0	0	0	0	0	0
'Btbd2'	0	1	3	1	0	0	0	0	2	0	0	0	0	1	0	2	0	0	5	0	0	0	1	4	1
'Btbd3'	0	0	0	0	0	0	0	0	2	0	0	0	0	0	0	0	0	0	0	0	0	0	0	3	0
'Btbd6'	0	0	0	5	1	0	0	0	0	0	0	4	0	0	0	4	0	0	2	7	0	0	0	0	0
'Btbd7'	0	0	0	0	0	0	0	0	2	0	0	0	4	2	13	0	0	2	5	0	3	0	0	0	0
'Btbd8'	2	0	0	0	0	0	1	0	0	0	0	0	0	0	0	3	0	0	1	0	0	0	0	0	0
'Btbd9'	1	1	3	0	0	0	6	0	3	0	0	0	0	1	0	0	0	0	8	0	2	0	0	0	1
'Btd'	0	0	0	0	0	0	0	0	0	0	0	1	0	4	0	3	0	0	0	0	0	0	0	0	0
'Btf3'	6	1	3	15	3	0	0	0	4	0	13	6	0	5	1	1	0	1	21	4	11	1	0	1	7
'Btf3l4'	0	1	4	1	0	0	0	0	0	0	0	0	4	1	0	0	0	0	3	0	3	0	1	0	0
'Btg1'	22	5	46	76	10	0	18	1	67	7	9	15	9	149	33	12	5	26	214	8	171	8	6	0	29
'Btg2'	6	3	8	6	3	0	1	0	5	2	0	0	0	13	0	6	2	2	6	3	24	3	0	0	0
'Btg3'	0	1	0	4	0	0	0	0	3	0	0	0	0	1	0	0	0	0	6	0	2	0	0	0	1
'Btk'	0	0	0	13	0	0	0	0	3	0	0	0	0	7	0	0	0	0	8	0	23	0	0	0	6
'Btla'	0	0	0	2	0	0	0	0	1	0	0	1	0	5	0	0	0	0	16	0	11	0	0	0	0
'Btn2a2'	0	0	0	0	0	0	0	0	1	0	0	0	0	2	0	0	0	0	0	0	0	0	0	0	0
'Btnl1'	6	2	1	0	4	0	24	8	0	1	9	3	1	2	15	3	4	2	0	3	0	0	7	7	0
'Btnl2'	0	2	0	0	13	0	7	0	0	0	0	9	0	1	1	3	0	15	3	0	0	1	0	0	0
'Btnl4'	2	0	0	0	0	0	0	0	0	0	2	0	0	0	0	0	0	1	0	0	0	0	0	0	0
'Btnl6'	4	1	0	0	9	0	1	0	1	0	2	2	0	0	0	4	1	0	0	0	0	0	0	0	0
'Btnl9'	0	1	0	0	0	0	0	0	3	0	0	1	0	1	0	0	0	0	2	0	1	0	1	0	0
'Btrc'	0	4	0	0	1	1	2	0	1	0	2	0	0	5	0	0	2	0	1	0	3	0	0	0	0
'Bub1'	0	0	0	0	0	0	0	0	1	0	0	0	0	0	0	0	0	0	0	0	0	0	0	0	0
'Bub1b'	3	8	0	0	0	0	0	0	2	0	0	0	0	1	0	0	0	0	3	0	0	0	0	0	0
'Bub3'	2	3	14	2	0	0	3	0	7	0	0	2	0	23	0	0	2	0	15	0	1	0	0	0	9
'Bud13'	0	0	0	3	0	0	0	0	0	0	0	0	0	7	0	0	1	0	5	1	0	0	0	0	3
'Bud31'	2	13	8	4	3	1	1	0	11	0	0	2	1	12	26	4	3	9	8	1	5	0	1	0	0
'Bves'	0	0	0	1	0	0	0	0	0	0	0	0	0	0	0	0	0	0	0	0	0	0	0	0	0
'Bysl'	0	2	0	4	0	0	0	0	0	0	0	0	0	0	0	0	0	0	6	0	3	0	0	0	0
'Bzrap1'	0	0	0	0	0	0	0	0	0	0	0	0	0	0	0	0	0	0	0	0	0	0	0	0	0
'Bzw1'	3	5	2	2	10	1	12	0	4	0	2	5	0	10	13	11	0	4	3	0	8	8	0	5	0
'Bzw2'	0	3	0	0	1	0	0	0	6	0	0	17	0	1	0	0	6	0	3	0	0	3	0	1	0
'C030039L03Rik'	0	0	0	0	0	0	1	0	0	0	0	0	0	1	0	0	1	0	1	1	0	0	1	0	0
'C030048H21Rik'	0	0	0	0	0	0	0	0	0	0	0	0	0	0	0	0	0	0	0	0	1	0	0	0	0
'C130026I21Rik'	2	0	5	5	1	4	0	0	8	0	1	0	0	3	3	0	3	5	14	0	7	0	1	0	0
'C130050O18Rik'	0	0	1	0	0	0	0	0	0	0	0	0	0	0	0	0	0	0	3	0	0	0	0	0	0
'C130060K24Rik'	0	0	0	1	0	0	0	0	0	0	0	1	0	2	0	0	3	0	4	0	2	2	1	1	1
'C130073F10Rik'	0	0	0	0	0	0	0	0	0	0	0	0	0	0	0	0	0	0	0	0	0	0	0	0	2
'C130074G19Rik'	2	9	0	2	6	0	8	0	3	1	0	4	0	5	31	8	3	16	0	2	1	25	11	0	3
'C1d'	4	0	0	3	0	0	0	0	0	0	11	0	0	2	0	0	0	0	7	0	0	0	0	0	0
'C1galt1'	1	0	0	4	3	0	0	0	3	0	0	0	0	0	11	0	0	0	1	2	7	0	0	0	0
'C1galt1c1'	0	0	3	0	0	0	0	0	0	0	0	0	0	5	0	0	0	0	2	0	0	0	0	0	0
'C1qa'	0	0	25	16	0	0	0	0	24	0	0	0	0	43	15	1	0	4	13	0	11	0	0	1	23
'C1qb'	0	3	6	11	0	0	0	0	12	8	0	0	0	39	5	0	2	0	25	0	19	0	0	0	17
'C1qbp'	0	5	0	4	0	0	0	0	1	0	0	7	0	12	12	0	2	0	6	6	0	17	0	0	0
'C1qc'	0	1	11	16	0	0	0	0	11	0	0	2	0	34	3	0	0	0	20	0	18	0	1	0	15
'C1ql1'	0	0	0	0	0	0	0	0	0	0	0	0	0	1	0	0	0	0	0	0	0	0	0	0	0
'C1ql3'	0	0	0	0	0	0	0	0	0	0	0	0	0	1	0	0	0	0	0	0	0	0	0	0	0
'C1ql4'	1	0	1	0	0	0	0	0	0	0	0	0	0	0	0	0	0	0	0	0	0	0	0	0	0
'C1qtnf1'	0	0	0	2	0	0	0	0	3	0	0	0	0	0	0	0	0	0	0	0	0	0	0	0	0
'C1qtnf2'	0	0	1	3	0	0	0	0	0	0	0	0	0	0	0	1	0	0	2	0	0	0	0	0	0
'C1qtnf4'	0	0	0	4	0	0	0	0	0	0	0	0	0	0	4	0	0	0	0	0	6	0	0	0	0
'C1qtnf6'	0	0	0	0	0	0	0	0	4	0	0	1	0	1	0	1	0	5	2	0	0	0	0	0	0
'C1qtnf7'	0	0	8	2	0	0	0	0	5	0	1	0	0	0	0	0	0	0	3	0	0	0	0	0	10
'C1ra'	0	3	8	4	0	0	0	0	1	11	0	0	0	25	0	0	0	1	21	0	3	0	0	1	0
'C1rb'	0	1	0	1	0	0	0	0	0	0	0	0	0	0	0	0	0	1	3	0	0	0	0	0	0
'C1rl'	0	1	0	0	0	0	0	0	1	0	1	0	0	0	0	0	0	0	2	0	0	0	0	0	0
'C1s1'	0	0	4	2	1	0	0	0	0	20	0	1	0	9	0	0	0	0	21	3	5	0	0	0	0
'C1s2'	0	0	0	0	0	0	0	0	0	2	0	0	0	0	0	0	0	0	4	0	1	0	0	0	0
'C2'	0	0	0	0	0	0	0	0	0	0	0	0	0	0	1	0	0	0	0	0	0	0	0	0	0
'C2cd2'	0	0	0	3	0	0	0	0	4	0	0	0	0	0	0	0	0	0	0	0	4	0	0	0	0
'C2cd2l'	0	0	0	3	5	5	5	0	0	0	0	9	0	0	15	9	0	7	1	0	0	0	0	0	0
'C2cd3'	7	4	6	1	6	11	0	0	3	0	0	4	0	10	1	1	1	0	7	0	2	0	0	0	0
'C2cd4b'	0	0	0	0	0	0	0	0	0	0	0	0	0	0	0	0	0	0	0	0	0	0	0	0	0
'C2cd4c'	2	0	0	0	0	0	0	0	0	0	0	0	0	0	0	0	0	0	0	0	0	0	0	0	0
'C2cd5'	3	0	1	7	6	0	0	0	3	1	0	2	0	4	0	7	9	0	9	0	4	7	0	0	0
'C3'	0	5	40	58	4	0	1	0	10	0	0	1	0	66	17	0	1	0	61	1	46	2	0	1	18
'C330007P06Rik'	8	4	18	22	8	1	6	0	13	1	7	12	0	14	2	2	5	5	63	4	21	10	0	4	7
'C330013J21Rik'	0	0	0	0	0	0	0	0	0	0	0	1	0	0	0	0	0	0	0	0	0	0	0	0	0
'C330018D20Rik'	0	0	0	0	0	0	1	0	0	0	0	0	0	2	2	0	1	0	5	3	2	0	0	0	0
'C330021F23Rik'	0	0	0	0	0	0	0	0	0	0	0	0	0	1	0	0	0	0	1	0	0	0	0	0	0
'C330027C09Rik'	0	0	4	0	0	0	0	0	0	0	0	0	0	1	0	0	0	0	1	2	0	0	0	0	0
'C3ar1'	0	0	0	1	0	0	0	0	3	0	0	0	0	0	3	0	0	0	1	0	0	0	0	0	0
'C4b'	0	0	4	12	1	0	0	0	2	0	0	0	0	9	0	0	0	0	17	1	5	0	0	0	1
'C4bp'	0	0	0	0	0	0	0	0	0	0	0	0	0	0	0	0	0	0	0	0	0	0	0	0	0
'C530008M17Rik'	9	0	87	0	143	0	4	0	2	0	2	4	0	0	0	7	0	1	1	9	0	0	0	0	0
'C5ar1'	0	0	9	0	0	0	0	0	3	0	0	0	0	4	0	0	0	0	0	0	0	1	0	0	15
'C5ar2'	0	0	0	3	0	0	0	0	0	0	0	0	0	0	0	0	0	0	1	0	0	0	0	0	0
'C7'	0	0	0	1	0	0	0	0	0	0	0	0	0	0	0	0	0	0	0	0	0	0	0	0	0
'C730034F03Rik'	0	1	0	0	2	0	0	0	3	0	0	0	0	1	0	0	0	3	3	0	0	0	0	0	0
'C77080'	12	3	0	0	9	0	10	0	0	0	8	6	0	4	14	12	4	7	0	12	0	14	16	0	0
'C77370'	0	0	0	0	0	0	0	0	0	0	1	0	0	0	0	0	0	0	0	0	0	0	0	0	0
'C87414'	0	0	0	0	0	0	0	0	0	0	0	0	0	0	0	0	0	0	0	0	0	0	0	0	0
'C87436'	0	0	7	0	0	0	0	0	0	0	0	0	0	4	10	0	0	0	0	0	0	0	0	0	0
'C8g'	0	0	0	0	0	0	0	0	0	0	0	0	0	0	0	1	0	0	0	1	0	0	0	0	0
[truncated: 14,312 more rows]

## Sheet: Mean Expression
Gene name	VB-mean	FAEB-mean	FAET-mean	ILFB-mean	ILFT-mean	VB-sem	FAEB-sem	FAET-sem	ILFB-sem	ILFT-sem
0610007P14Rik	5.7e-05	5.1e-05	0	3.5e-05	8.6e-05	1.6e-05	4.3e-05	0	1.2e-05	7.1e-05
0610009B22Rik	4e-06	4.4e-05	0	1.5e-05	1.8e-05	4e-06	3.8e-05	0	7e-06	1.8e-05
0610009L18Rik	0	0	0	5e-06	0	0	0	0	5e-06	0
0610009O20Rik	4e-06	3.3e-05	1.1e-05	6e-06	7e-06	4e-06	1.8e-05	7e-06	6e-06	7e-06
0610010F05Rik	0	0	0	0	0	0	0	0	0	0
0610012G03Rik	5.9e-05	5.2e-05	3.5e-05	0.000108	4.2e-05	3.7e-05	2.6e-05	2.4e-05	7.4e-05	3.2e-05
0610030E20Rik	6.5e-05	8.1e-05	2.6e-05	7.8e-05	0	3.1e-05	5.9e-05	2.6e-05	2.5e-05	0
0610037L13Rik	0	0.000105	0	3.3e-05	7.1e-05	0	6.5e-05	0	1.5e-05	7.1e-05
0610040J01Rik	4e-06	6e-06	1.3e-05	0	1.1e-05	4e-06	6e-06	1.3e-05	0	1.1e-05
1110001J03Rik	1.7e-05	2.6e-05	0	8e-06	3.3e-05	1e-05	1.9e-05	0	4e-06	3.3e-05
1110002E22Rik	0	0	0	3e-06	0	0	0	0	3e-06	0
1110004E09Rik	8e-06	0	0	2.9e-05	0	8e-06	0	0	1.5e-05	0
1110004F10Rik	9e-05	3.6e-05	9e-06	3.8e-05	2.2e-05	6.3e-05	1.9e-05	9e-06	1.4e-05	2.2e-05
1110008F13Rik	0.000135	0.000148	0.000708	3.6e-05	4e-05	5.4e-05	6.4e-05	0.000571	9e-06	3.6e-05
1110008L16Rik	0	4.3e-05	1.7e-05	1.7e-05	7e-06	0	1e-05	1.7e-05	1e-05	7e-06
1110008P14Rik	4.9e-05	7.8e-05	2.2e-05	3.7e-05	2.7e-05	3.2e-05	3.4e-05	2.2e-05	1.7e-05	1.9e-05
1110012L19Rik	1.8e-05	2.2e-05	0	7e-06	4.4e-05	1.8e-05	2.2e-05	0	7e-06	2.9e-05
1110017D15Rik	0	0	0	0	0	0	0	0	0	0
1110032A03Rik	9.2e-05	0	5e-05	1.7e-05	7e-06	6.4e-05	0	5e-05	7e-06	7e-06
1110032F04Rik	8e-06	0	0	0	0	8e-06	0	0	0	0
1110034G24Rik	0	0	0	9e-06	7e-06	0	0	0	6e-06	7e-06
1110037F02Rik	7.7e-05	1.4e-05	9e-06	4.5e-05	0	2.7e-05	1e-05	9e-06	2.6e-05	0
1110038F14Rik	3e-05	6.3e-05	0.000356	6.5e-05	9e-06	2.5e-05	3.6e-05	0.000334	3.6e-05	9e-06
1110051M20Rik	4e-06	2.4e-05	0	3e-06	0	4e-06	1.9e-05	0	3e-06	0
1110059E24Rik	3.6e-05	4e-06	0	2.2e-05	4.7e-05	3.6e-05	4e-06	0	8e-06	3e-05
1110059G10Rik	2.5e-05	0	2.5e-05	0.000124	0	1.7e-05	0	2.5e-05	8e-05	0
1110065P20Rik	0	2e-05	4e-06	9.8e-05	1.4e-05	0	2e-05	4e-06	9.6e-05	1.4e-05
1190002N15Rik	1.3e-05	2.9e-05	0	6e-06	0	1.3e-05	2.9e-05	0	6e-06	0
1190005I06Rik	0	2.9e-05	0	0	0	0	2.9e-05	0	0	0
1190007I07Rik	9e-06	1.5e-05	0	6e-06	2.9e-05	9e-06	1.5e-05	0	6e-06	2.9e-05
1300017J02Rik	4e-06	0	0	1e-06	1e-05	4e-06	0	0	1e-06	7e-06
1500009C09Rik	0	0	0	0	0	0	0	0	0	0
1500009L16Rik	2.2e-05	0	0	3e-06	0	2.2e-05	0	0	3e-06	0
1500011B03Rik	0	0	0	1.6e-05	0	0	0	0	1e-05	0
1500011K16Rik	4.2e-05	8.2e-05	0	0.000109	3.2e-05	3.4e-05	5.8e-05	0	6.9e-05	2.1e-05
1500015O10Rik	0	0	0	0	0	0	0	0	0	0
1520401A03Rik	3e-06	0	0	3e-06	0	3e-06	0	0	3e-06	0
1600002H07Rik	0	0	0	0	0	0	0	0	0	0
1600002K03Rik	0	4e-06	0	2.8e-05	2.2e-05	0	4e-06	0	1.9e-05	2.2e-05
1600012H06Rik	1.3e-05	1.6e-05	1.4e-05	5e-06	0	1.3e-05	1e-05	1e-05	3e-06	0
1600014C10Rik	3.7e-05	0.000121	3.5e-05	5.2e-05	9.9e-05	2.8e-05	2.8e-05	3.5e-05	1.7e-05	6.2e-05
1600015I10Rik	0	0	0	0	3.4e-05	0	0	0	0	3.4e-05
1700001C19Rik	0	7e-06	0	0	0	0	7e-06	0	0	0
1700001F09Rik	0	7e-06	0	3e-06	0	0	7e-06	0	3e-06	0
1700001L19Rik	0	0	2.6e-05	0	0	0	0	2.6e-05	0	0
1700007B14Rik	0	0	0	3e-06	0	0	0	0	3e-06	0
1700007G11Rik	0	0	0	1.2e-05	0	0	0	0	1.2e-05	0
1700008O03Rik	4e-06	0	0	1e-05	3e-06	4e-06	0	0	1e-05	3e-06
1700011H14Rik	0	0	6.9e-05	0	0	0	0	6.9e-05	0	0
1700011I03Rik	0	4e-06	0	1.2e-05	0	0	4e-06	0	1e-05	0
1700016C15Rik	9e-06	5.8e-05	0	9e-06	7e-06	9e-06	5.8e-05	0	9e-06	7e-06
1700016D06Rik	8e-06	0	6.7e-05	1e-06	1.6e-05	8e-06	0	6.2e-05	1e-06	1.1e-05
1700016K19Rik	0	0	0	3e-06	3.9e-05	0	0	0	3e-06	3.6e-05
1700017B05Rik	0	0	0	6e-06	3.3e-05	0	0	0	6e-06	3.3e-05
1700017D01Rik	1.6e-05	0	0	3e-06	0	1.6e-05	0	0	3e-06	0
1700019B03Rik	0	0	0	7e-06	3.3e-05	0	0	0	7e-06	3.3e-05
1700019D03Rik	3e-06	5e-06	0	1.1e-05	0.00025	3e-06	5e-06	0	5e-06	0.00025
1700019G17Rik	6.2e-05	0.000105	0	5e-06	1.8e-05	3.8e-05	7.7e-05	0	3e-06	1.4e-05
1700019O17Rik	0	0	0	0	2e-05	0	0	0	0	2e-05
1700021F05Rik	1.7e-05	4.5e-05	1.7e-05	7e-06	5.8e-05	1e-05	3.8e-05	1.2e-05	7e-06	4.2e-05
1700022I11Rik	0	0	0	1e-06	0	0	0	0	1e-06	0
1700023F06Rik	0	6e-06	0	2e-06	0	0	6e-06	0	2e-06	0
1700024G13Rik	0	0	0	1e-06	0	0	0	0	1e-06	0
1700024P16Rik	0	5.3e-05	1e-05	7e-06	4e-06	0	5.3e-05	1e-05	7e-06	4e-06
1700025G04Rik	6.5e-05	0.0001	0.000228	0.000133	9.1e-05	2.8e-05	4.4e-05	0.000202	4.7e-05	4.6e-05
1700028J19Rik	0	0	0	2e-06	0	0	0	0	2e-06	0
1700028P14Rik	3e-06	0	0	0	0	3e-06	0	0	0	0
1700029F12Rik	0	0	1.9e-05	0	0	0	0	1.9e-05	0	0
1700029I15Rik	3.2e-05	7e-06	0	0	2.2e-05	3.2e-05	7e-06	0	0	2.2e-05
1700029J07Rik	2.1e-05	4e-06	0	7e-06	7e-06	2.1e-05	4e-06	0	7e-06	7e-06
1700030K09Rik	3.4e-05	0	0	7e-06	0	3.4e-05	0	0	7e-06	0
1700031F05Rik	0	4e-06	0	0	0	0	4e-06	0	0	0
1700034I23Rik	0	0	0	1e-06	0	0	0	0	1e-06	0
1700037C18Rik	1.7e-05	7e-06	0	2.2e-05	1.1e-05	1.3e-05	7e-06	0	1.6e-05	7e-06
1700037H04Rik	1.3e-05	0	1e-05	1.2e-05	0	1.3e-05	0	1e-05	1.2e-05	0
1700040L02Rik	0	0	0	2e-06	0	0	0	0	2e-06	0
1700048O20Rik	0	0	1.7e-05	6e-06	0	0	0	1.7e-05	6e-06	0
1700049G17Rik	3.1e-05	3.7e-05	0	6e-06	0	3.1e-05	2.5e-05	0	6e-06	0
1700066B19Rik	1.6e-05	1.1e-05	0	8e-06	0	1.6e-05	1.1e-05	0	6e-06	0
1700066M21Rik	3e-06	0	0	1e-06	0	3e-06	0	0	1e-06	0
1700067K01Rik	0	0	0	8e-06	0	0	0	0	6e-06	0
1700067P10Rik	0	0	0	1e-06	0	0	0	0	1e-06	0
1700074P13Rik	0	0	0	3e-06	0	0	0	0	3e-06	0
1700088E04Rik	4e-06	2e-05	0	6e-06	2.9e-05	4e-06	2e-05	0	6e-06	2.9e-05
1700093K21Rik	0	0	0	2.3e-05	0	0	0	0	1.6e-05	0
1700102P08Rik	0	0	0	3e-06	0	0	0	0	3e-06	0
1700109H08Rik	0	0	0	1e-06	0	0	0	0	1e-06	0
1700112E06Rik	0	0	0	8e-06	0	0	0	0	6e-06	0
1700113H08Rik	0	0	0	6e-06	0	0	0	0	6e-06	0
1700123I01Rik	9e-06	0	0	6.4e-05	0	9e-06	0	0	6.4e-05	0
1700123L14Rik	1.8e-05	0	0	0	0	1.8e-05	0	0	0	0
1700123O20Rik	0	0	2.6e-05	1.6e-05	4e-05	0	0	2.6e-05	1e-05	3.6e-05
1810011H11Rik	0	0	0	7e-06	0	0	0	0	7e-06	0
1810011O10Rik	8.7e-05	3.7e-05	6.2e-05	3e-06	4.2e-05	6.3e-05	1.8e-05	6.2e-05	3e-06	3.9e-05
1810013L24Rik	2.7e-05	3.9e-05	5.3e-05	1.5e-05	5.4e-05	1.3e-05	3.9e-05	4.8e-05	9e-06	5.4e-05
1810022K09Rik	3.3e-05	6.1e-05	2.2e-05	9.8e-05	4.2e-05	2.2e-05	3.6e-05	2.2e-05	2.2e-05	3.3e-05
1810024B03Rik	9e-06	6e-06	1.7e-05	0	0	9e-06	6e-06	1.7e-05	0	0
1810026J23Rik	0	1.3e-05	0	2e-05	0	0	1.3e-05	0	8e-06	0
1810030O07Rik	0	4.5e-05	4e-06	1.9e-05	3.3e-05	0	2.3e-05	4e-06	9e-06	3.3e-05
1810032O08Rik	0	0	0	0.00013	0	0	0	0	0.000128	0
1810037I17Rik	0.000223	0.000119	7e-05	0.00016	0.000107	0.000119	3.8e-05	4.3e-05	5.1e-05	6e-05
1810041L15Rik	0	0	3.1e-05	4e-06	0	0	0	3.1e-05	4e-06	0
1810043G02Rik	0	5e-06	0	0	0	0	5e-06	0	0	0
1810043H04Rik	8.2e-05	2e-05	0.000311	2.8e-05	8.2e-05	5.2e-05	9e-06	0.000262	9e-06	3.6e-05
1810046K07Rik	0	0	3.1e-05	0	0	0	0	3.1e-05	0	0
1810049J17Rik	0	0	0	8e-06	0	0	0	0	8e-06	0
1810055G02Rik	5.3e-05	3.3e-05	3.1e-05	4e-06	1.4e-05	3.6e-05	2.1e-05	3.1e-05	4e-06	1.4e-05
1810062G17Rik	0	0	0	0	0	0	0	0	0	0
2010001E11Rik	0	0	0	3e-06	3e-06	0	0	0	3e-06	3e-06
2010003K11Rik	7.9e-05	0.000105	0	1.1e-05	0.000145	6.9e-05	5.3e-05	0	1.1e-05	7.4e-05
2010005H15Rik	0	0	0	0	0	0	0	0	0	0
2010106E10Rik	0.000174	4.9e-05	3.7e-05	2e-06	4.3e-05	9.3e-05	4.3e-05	3.7e-05	2e-06	3.5e-05
2010107E04Rik	0.000444	0.000536	0.000558	0.000255	0.000235	0.000121	0.000136	0.000306	0.00012	8e-05
2010107G12Rik	0	0	8.6e-05	7e-06	2e-05	0	0	6.6e-05	4e-06	2e-05
2010107G23Rik	0	0	0	1e-05	3.3e-05	0	0	0	7e-06	2.9e-05
2010109A12Rik	0	0	0	0	0	0	0	0	0	0
2010109I03Rik	3e-06	1.5e-05	0.000203	5e-06	2.4e-05	3e-06	7e-06	0.000198	3e-06	1.2e-05
2010111I01Rik	3.6e-05	2e-05	0.000237	2.2e-05	2.2e-05	3e-05	2e-05	0.000237	1.1e-05	2.2e-05
2010300C02Rik	3e-06	0	0	3.6e-05	0	3e-06	0	0	2.1e-05	0
2010315B03Rik	1.6e-05	2.4e-05	2.5e-05	1.5e-05	3e-06	8e-06	2.4e-05	2.5e-05	6e-06	3e-06
2200002D01Rik	0.001751	0.002026	0.001621	0.000415	0.001198	0.00047	0.000353	0.000704	0.000266	0.000511
2210010C04Rik	0	0	0	8.9e-05	0	0	0	0	8.9e-05	0
2210011C24Rik	3e-06	0	0	0	4e-06	3e-06	0	0	0	4e-06
2210013O21Rik	0	0	0	7e-06	0	0	0	0	4e-06	0
2210016F16Rik	0.000166	0.000203	9.5e-05	5e-05	0.000103	6.2e-05	2.9e-05	6.7e-05	2.2e-05	4.5e-05
2210016L21Rik	3.2e-05	8e-06	4.8e-05	3e-05	3.9e-05	2.6e-05	8e-06	4.8e-05	1.2e-05	3.9e-05
2210404O09Rik	1.6e-05	2.7e-05	3.4e-05	3e-06	0	1.6e-05	2.2e-05	3.4e-05	3e-06	0
2210407C18Rik	0.00034	0.000125	0.00018	3.1e-05	0.000295	0.000163	8.7e-05	0.0001	2.7e-05	0.000182
2210408I21Rik	0	0	0	3e-06	0	0	0	0	3e-06	0
2210418O10Rik	4e-06	5e-06	0	1e-06	0	4e-06	5e-06	0	1e-06	0
2300009A05Rik	0	1.4e-05	0.000338	6e-06	2.2e-05	0	1e-05	0.000338	4e-06	2.2e-05
2310003L06Rik	0	0	0	3e-06	0	0	0	0	3e-06	0
2310007B03Rik	9e-06	1.9e-05	0	0	0	9e-06	1.9e-05	0	0	0
2310009B15Rik	4e-06	0	0	1.8e-05	0	4e-06	0	0	1.1e-05	0
2310011J03Rik	2.4e-05	0	2.5e-05	3.2e-05	1.5e-05	1.5e-05	0	2.5e-05	1.2e-05	1.5e-05
2310022A10Rik	5e-06	0	4e-06	2.5e-05	0	5e-06	0	4e-06	1.5e-05	0
2310022B05Rik	1.8e-05	0	2.2e-05	1e-05	0	1.8e-05	0	2.2e-05	7e-06	0
2310030G06Rik	5.2e-05	5e-06	2.4e-05	1.2e-05	6.8e-05	4.7e-05	5e-06	1.7e-05	8e-06	6.8e-05
2310033P09Rik	2.2e-05	2.8e-05	0.000167	4.8e-05	7e-06	1.4e-05	1.8e-05	0.000143	2.6e-05	7e-06
2310035C23Rik	6.2e-05	6.3e-05	4.2e-05	7.2e-05	0.000105	2.8e-05	2.6e-05	3.6e-05	2.2e-05	4.6e-05
2310036O22Rik	0.000125	0.00013	0.000113	0.000147	0.000167	5.1e-05	6e-05	8.4e-05	6e-05	5.6e-05
2310057J18Rik	3e-06	0	0	0	3e-06	3e-06	0	0	0	3e-06
2310061I04Rik	3.1e-05	5.5e-05	5.2e-05	1.5e-05	2.1e-05	2.2e-05	2.5e-05	3.8e-05	1e-05	1.7e-05
2410002F23Rik	2.5e-05	3.9e-05	1.3e-05	2.9e-05	2.9e-05	2e-05	3.9e-05	1.3e-05	1.6e-05	2.9e-05
2410004B18Rik	0	0	1.7e-05	2.6e-05	0	0	0	1.7e-05	8e-06	0
2410015M20Rik	5.2e-05	0.000172	3e-05	4.4e-05	0.000184	2.1e-05	6.4e-05	1.9e-05	1.5e-05	8.7e-05
2410016O06Rik	0	1.3e-05	4e-06	1.3e-05	2e-05	0	1.3e-05	4e-06	6e-06	1.4e-05
2410089E03Rik	5e-06	0	3.1e-05	3.3e-05	5e-06	5e-06	0	3.1e-05	1.1e-05	5e-06
2410131K14Rik	0	1.3e-05	0	8e-06	0	0	1.3e-05	0	4e-06	0
2510002D24Rik	6.3e-05	3.2e-05	6e-06	0.000177	8e-05	2.7e-05	1.8e-05	6e-06	0.000118	4.4e-05
2510009E07Rik	0	0	1.3e-05	1.6e-05	2.9e-05	0	0	1.3e-05	7e-06	2.9e-05
2510039O18Rik	9e-05	7e-06	9e-06	0.000215	3e-06	5e-05	7e-06	9e-06	0.000178	3e-06
2610001J05Rik	1.2e-05	4.7e-05	3.1e-05	3.1e-05	4.3e-05	8e-06	2.4e-05	3.1e-05	2.1e-05	3.8e-05
2610002M06Rik	0	0	0	4e-06	0	0	0	0	4e-06	0
2610008E11Rik	3.1e-05	1.7e-05	3.1e-05	3.4e-05	0	3.1e-05	1.7e-05	3.1e-05	2e-05	0
2610020H08Rik	0	0	4e-06	5e-06	0	0	0	4e-06	3e-06	0
2610021A01Rik	0	2.6e-05	4e-06	6e-06	4e-06	0	2.6e-05	4e-06	4e-06	4e-06
2610028H24Rik	0	0	0	5e-06	0	0	0	0	3e-06	0
2610044O15Rik8	0	0	6e-06	9e-06	0	0	0	6e-06	4e-06	0
2610301B20Rik	0	0	0	1e-05	0	0	0	0	4e-06	0
2610305D13Rik	1.5e-05	6e-06	2.3e-05	0	0	8e-06	6e-06	1.4e-05	0	0
2610318N02Rik	0	0	4e-06	6e-06	5e-06	0	0	4e-06	3e-06	5e-06
2610507B11Rik	9.3e-05	0.000147	0.00037	6.1e-05	0.00016	2.9e-05	3.8e-05	0.000272	3.2e-05	7.8e-05
2610528A11Rik	0	2e-05	0	0	0	0	2e-05	0	0	0
2610528J11Rik	0	5.2e-05	6.5e-05	1e-06	2.5e-05	0	3.4e-05	5.8e-05	1e-06	2.1e-05
2700029M09Rik	5e-06	1.8e-05	2.6e-05	5.3e-05	3e-05	5e-06	1.3e-05	2.6e-05	2e-05	3e-05
2700049A03Rik	0	0	0	7e-06	0	0	0	0	3e-06	0
2700060E02Rik	3.5e-05	0.000102	4.9e-05	5.1e-05	7.6e-05	1.7e-05	4.7e-05	4.9e-05	2.4e-05	3.3e-05
2700062C07Rik	1.9e-05	0	6e-06	1.1e-05	0	1.3e-05	0	6e-06	9e-06	0
2700081O15Rik	5e-06	6e-06	0	1.4e-05	7e-06	5e-06	6e-06	0	1.4e-05	7e-06
2700097O09Rik	7.3e-05	1.7e-05	5.6e-05	2.9e-05	4.9e-05	2.5e-05	1.3e-05	3.5e-05	1.1e-05	1.2e-05
2810004N23Rik	5e-05	6.3e-05	0	7.8e-05	0	3.5e-05	3.5e-05	0	3.6e-05	0
2810006K23Rik	0	3e-05	0	2.2e-05	0	0	1.8e-05	0	1.1e-05	0
2810021J22Rik	0	1.9e-05	0	1.6e-05	3e-06	0	1.9e-05	0	9e-06	3e-06
2810403A07Rik	2e-05	5.6e-05	6.9e-05	4.3e-05	6.6e-05	1.5e-05	2.4e-05	6.9e-05	2e-05	4.4e-05
2810408A11Rik	9e-06	0	0	0	0	5e-06	0	0	0	0
2810417H13Rik	1e-05	3.3e-05	4.8e-05	5.5e-05	1.4e-05	1e-05	2.1e-05	4.8e-05	2.1e-05	1.1e-05
2810428I15Rik	1e-05	1e-05	7.9e-05	4.9e-05	3.9e-05	1e-05	7e-06	7.9e-05	2.1e-05	3.9e-05
2810459M11Rik	2.8e-05	0	6e-06	2e-06	7e-06	1.6e-05	0	6e-06	2e-06	7e-06
2810474O19Rik	0.000106	0.000141	0.000171	0.000201	0.000248	6.1e-05	6.7e-05	8.3e-05	7.1e-05	8.6e-05
2900011O08Rik	8e-06	0	6e-06	3e-06	0	8e-06	0	6e-06	3e-06	0
2900026A02Rik	9.2e-05	0.000274	0.000432	5.2e-05	0.00022	4.9e-05	8.9e-05	0.0004	2.3e-05	0.000107
2900055J20Rik	0.000112	4.6e-05	0.000141	5.2e-05	5.1e-05	3.7e-05	1.7e-05	3.5e-05	2.4e-05	1.9e-05
2900092C05Rik	3e-06	1e-05	0	1e-05	7e-06	3e-06	7e-06	0	3e-06	7e-06
3110002H16Rik	3.1e-05	0	0.000108	2.2e-05	7e-06	2.2e-05	0	0.000108	1.2e-05	7e-06
3110009E18Rik	1e-05	0	0	6e-06	0	1e-05	0	0	4e-06	0
3110021N24Rik	0	2.6e-05	0	2.6e-05	0	0	2.6e-05	0	2e-05	0
3110035E14Rik	0	5e-06	0	1.1e-05	0	0	5e-06	0	7e-06	0
3110040N11Rik	0	0	0	5e-06	0	0	0	0	5e-06	0
3110043O21Rik	8.6e-05	0.000153	0.000265	0.000106	6.1e-05	1.4e-05	7e-05	0.000114	1.8e-05	5e-06
3110052M02Rik	8e-06	0	0	3e-06	0	8e-06	0	0	3e-06	0
3110062M04Rik	0	4e-06	0	1e-05	4.2e-05	0	4e-06	0	7e-06	4.2e-05
3110070M22Rik	0	0	0	0	1.8e-05	0	0	0	0	1.8e-05
3110082I17Rik	0	0	3.4e-05	3e-06	0	0	0	2.1e-05	3e-06	0
3300002I08Rik	0	0	1.7e-05	4e-06	0	0	0	1.7e-05	4e-06	0
3632451O06Rik	1.3e-05	0	4e-06	1.5e-05	1.1e-05	1.3e-05	0	4e-06	6e-06	5e-06
3830403N18Rik	0	0	0	1.5e-05	1.1e-05	0	0	0	1e-05	1.1e-05
3830406C13Rik	7e-06	0	0	1.8e-05	3e-06	5e-06	0	0	7e-06	3e-06
3830408C21Rik	0	6e-06	0	1e-06	0	0	6e-06	0	1e-06	0
3830417A13Rik	4e-06	0	0	0	0	4e-06	0	0	0	0
4430402I18Rik	0.000418	0.000204	0.000222	5.2e-05	0.000138	0.000413	0.000204	0.000149	4.8e-05	9.5e-05
4833420G17Rik	6.7e-05	0.000109	0	9.6e-05	7e-06	1.8e-05	4.4e-05	0	5.8e-05	7e-06
4833439L19Rik	0.000103	3.3e-05	0	1.3e-05	3.6e-05	4.9e-05	1.6e-05	0	5e-06	2.3e-05
4921504E06Rik	0	4.6e-05	0	3e-06	0	0	4.6e-05	0	3e-06	0
4921506M07Rik	0	6e-06	0	3e-06	7e-06	0	6e-06	0	3e-06	7e-06
4921507P07Rik	0	0	0	0	0	0	0	0	0	0
4921509C19Rik	0	6e-06	0	0	0	0	6e-06	0	0	0
4921511H03Rik	0	0	0	2e-06	0	0	0	0	2e-06	0
4921517D22Rik	0	0	0	0	5e-06	0	0	0	0	5e-06
4921524J17Rik	5e-06	6e-06	0	2.9e-05	2.4e-05	5e-06	6e-06	0	1.4e-05	2.4e-05
4921530L21Rik	0	0	0	0	1e-05	0	0	0	0	1e-05
4921536K21Rik	0	0	0	3e-06	2.2e-05	0	0	0	3e-06	2.2e-05
4930402H24Rik	7.5e-05	5e-05	5.7e-05	5.7e-05	0.000184	4.4e-05	2.7e-05	2.9e-05	1.9e-05	8.6e-05
4930404N11Rik	3.9e-05	0	0	3e-05	1.3e-05	1.5e-05	0	0	9e-06	1e-05
4930407I10Rik	0	0	0	3e-06	0	0	0	0	3e-06	0
4930415F15Rik	0	0	0	3e-06	3e-06	0	0	0	3e-06	3e-06
4930415L06Rik	8e-06	0	1e-05	3.2e-05	0	8e-06	0	1e-05	3.2e-05	0
4930415O20Rik	0	0	0	0	2e-05	0	0	0	0	2e-05
4930427A07Rik	0	0	0	1.9e-05	0	0	0	0	9e-06	0
4930430F08Rik	0	0	0	1e-05	0	0	0	0	6e-06	0
4930438A08Rik	0	0	0	3e-06	0	0	0	0	3e-06	0
4930444P10Rik	7e-06	0	0	1e-06	1.1e-05	5e-06	0	0	1e-06	1.1e-05
4930447C04Rik	1.2e-05	1e-05	4e-06	6e-05	1.4e-05	8e-06	1e-05	4e-06	4.6e-05	6e-06
4930451G09Rik	0	0	0	1e-06	0	0	0	0	1e-06	0
4930453N24Rik	9e-06	1.2e-05	2.2e-05	4.2e-05	2.2e-05	9e-06	1.2e-05	2.2e-05	1.3e-05	2.2e-05
4930467E23Rik	0	0	2.9e-05	0	0	0	0	2.9e-05	0	0
4930474N05Rik	0	0	0	1.4e-05	0	0	0	0	1.4e-05	0
4930486L24Rik	0	0	0	1e-06	0	0	0	0	1e-06	0
4930503E14Rik	0	0	0	1e-06	0	0	0	0	1e-06	0
4930503L19Rik	0	0	0	2.8e-05	5.9e-05	0	0	0	2.2e-05	5.9e-05
4930505A04Rik	5e-06	0	0	5e-06	0	5e-06	0	0	3e-06	0
4930507D05Rik	0	0	0	3e-06	0	0	0	0	3e-06	0
4930516K23Rik	0	0	1.7e-05	0	0	0	0	1.7e-05	0	0
4930519G04Rik	0	7e-06	0	3e-06	0	0	7e-06	0	3e-06	0
4930522L14Rik	0	7e-06	0	0	1.1e-05	0	7e-06	0	0	1.1e-05
4930523C07Rik	8.1e-05	0	5.1e-05	0.000199	1.8e-05	7.1e-05	0	3.1e-05	5.9e-05	1.4e-05
4930524J08Rik	0	0	0	1e-05	0	0	0	0	1e-05	0
4930539E08Rik	5e-06	1.9e-05	0.000163	4e-06	1.1e-05	5e-06	1.9e-05	0.000156	4e-06	1.1e-05
4930544L04Rik	0	0	0	3e-06	0	0	0	0	3e-06	0
4930548H24Rik	0	0	0	0	0	0	0	0	0	0
4930549C01Rik	4e-06	0	0	5e-06	2e-05	4e-06	0	0	3e-06	2e-05
4930550C14Rik	0	0	0	0	0	0	0	0	0	0
4930555F03Rik	0	4e-06	0	0	1.1e-05	0	4e-06	0	0	1.1e-05
4930555G01Rik	4e-06	1.3e-05	0	0	0	4e-06	1.3e-05	0	0	0
4930556J24Rik	0	0	0	0	0	0	0	0	0	0
4930558K02Rik	2.2e-05	2.5e-05	1.3e-05	4.4e-05	5e-06	1.4e-05	1.1e-05	1.3e-05	2.7e-05	5e-06
4930562C15Rik	0	0	0	0	1.1e-05	0	0	0	0	1.1e-05
4930572O03Rik	0	0	0	3e-06	0	0	0	0	3e-06	0
4930579F01Rik	0	0	0	0	4e-06	0	0	0	0	4e-06
4930579G24Rik	0	0	0	0	0	0	0	0	0	0
4930590J08Rik	0	0	0	2e-06	2.2e-05	0	0	0	2e-06	1.3e-05
4930595M18Rik	0	0	0	0	3e-06	0	0	0	0	3e-06
4931406B18Rik	1.6e-05	0	0	0	0	1.6e-05	0	0	0	0
4931406C07Rik	0.000219	0.0001	0	1.5e-05	2.8e-05	0.000118	2.3e-05	0	1.3e-05	2e-05
4931406P16Rik	9e-05	6e-06	0	6.1e-05	2.2e-05	8.7e-05	6e-06	0	2.4e-05	2.2e-05
4931414P19Rik	0	0	0	0	5e-06	0	0	0	0	5e-06
4931422A03Rik	0	0	1.1e-05	3.5e-05	1e-05	0	0	7e-06	1.5e-05	1e-05
4931423N10Rik	5.4e-05	2e-05	0	2.9e-05	7e-06	4.8e-05	1e-05	0	2.3e-05	7e-06
4931428F04Rik	0	3.2e-05	0	6e-06	0	0	3.2e-05	0	6e-06	0
4931429I11Rik	0	1e-05	0	8e-06	0	0	7e-06	0	5e-06	0
4931429L15Rik	1.8e-05	0	0	3e-06	7e-06	1.8e-05	0	0	3e-06	7e-06
4932411N23Rik	8e-06	0	0	0	0	8e-06	0	0	0	0
4932414N04Rik	0	0	0	5e-06	0	0	0	0	3e-06	0
4932438A13Rik	0.000236	0.000333	0.000356	0.000126	0.000351	7.2e-05	8.6e-05	0.000187	5e-05	0.000242
4932438H23Rik	9e-06	0	6e-06	1.4e-05	0	9e-06	0	6e-06	1.4e-05	0
4932443I19Rik	3e-06	0	0	9e-06	0	3e-06	0	0	6e-06	0
4933400A11Rik	2.4e-05	0	0	0	0	2.4e-05	0	0	0	0
4933402N22Rik	0	6e-06	0	1e-06	0	0	6e-06	0	1e-06	0
4933403O08Rik	0	0	0	0	1.4e-05	0	0	0	0	1.4e-05
4933406J08Rik	2.6e-05	3.3e-05	3.7e-05	0	0	2.6e-05	3.3e-05	3.7e-05	0	0
4933407L21Rik	0	0	1.7e-05	0	0	0	0	1.7e-05	0	0
4933408B17Rik	0	3.1e-05	0	9.4e-05	0	0	3.1e-05	0	7.7e-05	0
4933409G03Rik	0	0	0	0	0	0	0	0	0	0
4933412E24Rik	3e-06	0	0	0	0	3e-06	0	0	0	0
4933413G19Rik	4e-06	0	0	3e-06	0	4e-06	0	0	3e-06	0
4933415A04Rik	0	0	0	0	3e-06	0	0	0	0	3e-06
4933417A18Rik	4e-06	0	0	3e-06	0	4e-06	0	0	3e-06	0
4933427D06Rik	4e-05	0	0	3e-06	0	4e-05	0	0	3e-06	0
4933427D14Rik	7e-06	0	0	1.7e-05	3.1e-05	5e-06	0	0	1.3e-05	1.4e-05
4933428G20Rik	0	0	0	3e-06	0	0	0	0	3e-06	0
4933430I17Rik	0	0	0	3e-06	0	0	0	0	3e-06	0
4933434E20Rik	4.3e-05	9.7e-05	6.6e-05	0.000119	0.000119	2e-05	3.8e-05	3.1e-05	3.3e-05	8e-05
4933436I01Rik	0	0	0	6e-06	0	0	0	0	6e-06	0
5031410I06Rik	0	1.3e-05	0	0	0	0	1.3e-05	0	0	0
5031414D18Rik	1.3e-05	0	0	1e-06	0	1.3e-05	0	0	1e-06	0
5031439G07Rik	3e-06	1.9e-05	3.7e-05	4.5e-05	2.4e-05	3e-06	1.9e-05	3.7e-05	1.7e-05	2.4e-05
5330417C22Rik	2.5e-05	6.4e-05	5e-05	1e-05	7e-06	1.7e-05	3.6e-05	5e-05	4e-06	4e-06
5430401F13Rik	0	0	0	1e-06	0	0	0	0	1e-06	0
5430403G16Rik	0	3.8e-05	4e-06	4.1e-05	3e-05	0	6e-06	4e-06	1.4e-05	2e-05
5430421N21Rik	0	0	0	0	0	0	0	0	0	0
5430427O19Rik	8e-06	0	0	1.4e-05	0	8e-06	0	0	6e-06	0
5730409E04Rik	0	0	0	1.7e-05	0	0	0	0	1e-05	0
5730455P16Rik	0.000123	7.6e-05	0.00012	0.000105	0.000105	2.7e-05	7e-06	2.2e-05	1.6e-05	1.9e-05
5730508B09Rik	0	5e-05	0	1.2e-05	0	0	3.8e-05	0	6e-06	0
5730522E02Rik	0	0	0	2e-06	0	0	0	0	2e-06	0
5730559C18Rik	1.3e-05	6.5e-05	1.9e-05	4e-06	5.4e-05	1.3e-05	3.7e-05	1.9e-05	4e-06	3.6e-05
5830454E08Rik	0	0	0	6e-06	0	0	0	0	6e-06	0
5830473C10Rik	0	0	1.2e-05	0	0	0	0	1.2e-05	0	0
6030419C18Rik	0	0	0	1.5e-05	0	0	0	0	7e-06	0
6030458C11Rik	3e-06	0	1e-05	4e-06	5e-06	3e-06	0	1e-05	4e-06	5e-06
6030468B19Rik	0	5e-06	6.5e-05	1e-06	0	0	5e-06	4e-05	1e-06	0
6330403A02Rik	3e-06	0	0	5e-06	0	3e-06	0	0	5e-06	0
6330408A02Rik	4e-06	0	0	0	1e-05	4e-06	0	0	0	1e-05
6330409D20Rik	9e-06	0	1.2e-05	2.5e-05	0	9e-06	0	1.2e-05	2e-05	0
6330416G13Rik	1.8e-05	9.8e-05	2.6e-05	3.3e-05	4e-06	1.3e-05	7e-05	1.6e-05	1.7e-05	4e-06
6430531B16Rik	4e-06	0	0	2e-06	0	4e-06	0	0	2e-06	0
6430550D23Rik	0	0	0	1e-06	0	0	0	0	1e-06	0
6430571L13Rik	4e-06	0	0	0	0	4e-06	0	0	0	0
6430573F11Rik	0	1.3e-05	0	6e-06	0	0	1.3e-05	0	6e-06	0
6820408C15Rik	0	0	0	3e-06	0	0	0	0	3e-06	0
8030411F24Rik	0	0	4e-06	0	0	0	0	4e-06	0	0
8030462N17Rik	5.6e-05	0	0	2e-06	1.1e-05	5.6e-05	0	0	2e-06	1.1e-05
8430408G22Rik	0	0	0	2e-06	0	0	0	0	2e-06	0
9030612E09Rik	0	4e-06	3.1e-05	3e-06	0	0	4e-06	3.1e-05	3e-06	0
9030617O03Rik	7.7e-05	4.3e-05	0	1.6e-05	6.8e-05	4.3e-05	3.9e-05	0	1.2e-05	4.2e-05
9030624G23Rik	0	6e-06	0	0	0	0	6e-06	0	0	0
9030624J02Rik	0.000313	6.9e-05	2.4e-05	5.6e-05	2.5e-05	0.000232	4e-05	1.7e-05	1.4e-05	2.1e-05
9130008F23Rik	0	5.7e-05	0	2e-06	1.4e-05	0	2.6e-05	0	2e-06	7e-06
9130011E15Rik	4e-06	1.9e-05	4e-06	1e-05	0	4e-06	1.3e-05	4e-06	6e-06	0
9130019O22Rik	0	7e-06	1.2e-05	3e-06	0	0	7e-06	1.2e-05	3e-06	0
9130023H24Rik	0	0	0	0	0	0	0	0	0	0
9130213A22Rik	0	6e-06	0	3e-06	0	0	6e-06	0	3e-06	0
9130230L23Rik	2.2e-05	1.7e-05	0	7e-06	3.2e-05	2.2e-05	1.2e-05	0	4e-06	2.9e-05
9130401M01Rik	8e-06	0	1.9e-05	1.1e-05	5e-06	8e-06	0	1.3e-05	6e-06	5e-06
9130409I23Rik	4e-06	0	0	0	0	4e-06	0	0	0	0
9230106D20Rik	0	0	0	0	4.4e-05	0	0	0	0	4.4e-05
9230110C19Rik	0	5e-06	0	0	0	0	5e-06	0	0	0
9230113P08Rik	0	0	0	1e-06	0	0	0	0	1e-06	0
9330151L19Rik	0	0	0	5e-06	4e-06	0	0	0	5e-06	4e-06
9330182L06Rik	0	6e-06	4e-06	1.3e-05	2.4e-05	0	6e-06	4e-06	7e-06	2.4e-05
9430015G10Rik	3.3e-05	0	0	5e-06	0	3.3e-05	0	0	3e-06	0
9430016H08Rik	7.6e-05	6e-06	6e-06	4e-06	0	6.1e-05	6e-06	6e-06	4e-06	0
9430020K01Rik	0	0	0	1e-06	0	0	0	0	1e-06	0
9430038I01Rik	6.6e-05	4.8e-05	6.9e-05	0.000112	0.000601	2.8e-05	3.1e-05	4.5e-05	3.9e-05	0.000543
9430097D07Rik	3e-06	0	0	0	0	3e-06	0	0	0	0
9530053A07Rik	0.00067	0.000446	0.00021	8.7e-05	0.000329	0.000213	0.000144	6.8e-05	3.8e-05	0.000139
9530068E07Rik	1e-05	9e-05	0	3.4e-05	7.8e-05	1e-05	5.7e-05	0	2.1e-05	5.7e-05
9830147E19Rik	9e-06	0	4e-06	7e-06	0	9e-06	0	4e-06	3e-06	0
9930012K11Rik	0	0	0	0	0	0	0	0	0	0
9930021J03Rik	5.3e-05	3.8e-05	3.8e-05	4.8e-05	1.2e-05	1.7e-05	2e-05	3.3e-05	1.3e-05	8e-06
9930111J21Rik2	0.000109	4e-06	6.7e-05	0.000244	0.000281	7.4e-05	4e-06	3.3e-05	6.7e-05	0.000121
a	0	0	0	3e-06	4e-06	0	0	0	3e-06	4e-06
A130010J15Rik	8e-06	4e-06	1e-05	4e-05	5e-06	8e-06	4e-06	1e-05	3e-05	5e-06
A130051J06Rik	0	0	0	1e-06	0	0	0	0	1e-06	0
A1cf	1.8e-05	7.6e-05	1.2e-05	7e-06	0.000127	1.8e-05	6.3e-05	1.2e-05	4e-06	8.3e-05
A230046K03Rik	5.5e-05	4e-05	2.3e-05	7.4e-05	4.7e-05	5.5e-05	3.4e-05	1.4e-05	2.5e-05	3.5e-05
A230050P20Rik	3e-06	0	1.7e-05	8e-06	2e-05	3e-06	0	1.7e-05	4e-06	2e-05
A230065H16Rik	0	0	0	9e-06	0	0	0	0	9e-06	0
A2m	0	0	0	3e-06	2.2e-05	0	0	0	3e-06	2.2e-05
A330017A19Rik	0	6e-06	0	1.3e-05	2.4e-05	0	6e-06	0	8e-06	2.4e-05
A3galt2	0	0	0	3e-06	0	0	0	0	3e-06	0
A430005L14Rik	8.7e-05	1e-05	3.7e-05	5e-06	2.5e-05	6.1e-05	7e-06	3.7e-05	3e-06	1.6e-05
A430033K04Rik	0	1.9e-05	0	8e-06	0	0	1.9e-05	0	6e-06	0
A430078G23Rik	4e-06	5e-06	0	1.6e-05	0	4e-06	5e-06	0	1.3e-05	0
A4galt	0	0	4e-06	6e-06	1.1e-05	0	0	4e-06	4e-06	1.1e-05
A530016L24Rik	7e-06	6e-06	0	0	0	5e-06	6e-06	0	0	0
A530064D06Rik	0	0	0	6e-06	0	0	0	0	6e-06	0
A530084C06Rik	4e-06	8e-06	0	0	0	4e-06	8e-06	0	0	0
A630001G21Rik	1.8e-05	4e-06	9e-06	6.9e-05	1.5e-05	1.8e-05	4e-06	9e-06	2.7e-05	1.5e-05
A630033H20Rik	0	0	0	1e-06	0	0	0	0	1e-06	0
A630076J17Rik	0	1.3e-05	0	0	0	0	1.3e-05	0	0	0
A630095E13Rik	0	0	0	0	0	0	0	0	0	0
A730015C16Rik	0	0	0	2.7e-05	4.1e-05	0	0	0	2.4e-05	3.5e-05
A730017C20Rik	0	0	0.000135	1.1e-05	0	0	0	0.000135	9e-06	0
A730049H05Rik	4e-05	0	0	0	6e-06	4e-05	0	0	0	6e-06
A730071L15Rik	0	0	6e-06	8e-06	0	0	0	6e-06	4e-06	0
A830010M20Rik	1.3e-05	0	0	1e-06	7e-06	1.3e-05	0	0	1e-06	7e-06
A830018L16Rik	1.5e-05	1.3e-05	0	2.8e-05	1.8e-05	1e-05	8e-06	0	9e-06	1.1e-05
A830031A19Rik	5e-06	0	0	0	0	5e-06	0	0	0	0
A830080D01Rik	0	5e-06	4e-06	2.3e-05	0	0	5e-06	4e-06	9e-06	0
A930004D18Rik	0	3.2e-05	3.9e-05	3e-06	0	0	3.2e-05	3.9e-05	3e-06	0
A930011G23Rik	9e-06	1.9e-05	1e-05	5.3e-05	1.6e-05	9e-06	1.9e-05	1e-05	2.9e-05	1.1e-05
A930018M24Rik	0	0	9e-06	1e-06	2.2e-05	0	0	9e-06	1e-06	2.2e-05
A930033H14Rik	0	0	4e-06	0	8e-06	0	0	4e-06	0	5e-06
AA386476	1.3e-05	0	0	1e-05	0	1.3e-05	0	0	4e-06	0
AA415398	8e-06	0	0	0	4.4e-05	8e-06	0	0	0	4.4e-05
AA467197	6.2e-05	7.3e-05	0.000109	9e-06	7e-06	4e-05	7.3e-05	3.7e-05	9e-06	7e-06
AA474331	0	0	0	3e-06	1.1e-05	0	0	0	3e-06	1.1e-05
AA792892	0	0	0	9e-06	4.4e-05	0	0	0	6e-06	4.4e-05
AA986860	7.4e-05	5.3e-05	6e-06	0	0	3.8e-05	2.6e-05	6e-06	0	0
Aaas	1e-05	1.2e-05	0	5e-06	1.4e-05	1e-05	1.2e-05	0	3e-06	1.4e-05
Aacs	3.2e-05	0	0	2.5e-05	0	2.6e-05	0	0	1.7e-05	0
Aadac	4e-06	8.5e-05	4e-06	7e-06	2.2e-05	4e-06	4.2e-05	4e-06	7e-06	2.2e-05
Aadat	0	0	0	1e-06	0	0	0	0	1e-06	0
Aaed1	0	2.2e-05	7.5e-05	3e-06	0	0	2.2e-05	6.7e-05	3e-06	0
Aagab	4e-06	6e-05	1.7e-05	1.8e-05	0.000274	4e-06	4.3e-05	1.7e-05	7e-06	0.000197
Aak1	0.000176	8.9e-05	0.000246	0.000162	0.000352	5e-05	1.7e-05	4.8e-05	2.7e-05	0.00019
Aamdc	0.000105	9.1e-05	1.3e-05	9e-06	5e-05	5.2e-05	4e-05	1.3e-05	7e-06	5e-05
Aamp	6.1e-05	7.8e-05	5.5e-05	5.9e-05	0.000145	3.5e-05	3e-05	3.7e-05	3e-05	6.7e-05
Aar2	0	3.7e-05	3.7e-05	1.2e-05	0	0	3.2e-05	3.7e-05	1e-05	0
Aars	0.000317	0.000101	5.1e-05	7.4e-05	0.000109	0.000154	6.4e-05	3.2e-05	2e-05	5.6e-05
Aars2	1e-05	2e-05	0	6e-06	0	1e-05	1.3e-05	0	4e-06	0
Aasdh	2.3e-05	2.2e-05	6e-06	3.3e-05	3e-06	1e-05	1.1e-05	6e-06	1.3e-05	3e-06
Aasdhppt	0	0	0	8e-06	0	0	0	0	6e-06	0
Aass	0	0	0	3e-06	0	0	0	0	2e-06	0
Aatf	2.8e-05	0	0	3.4e-05	0	2.3e-05	0	0	1.4e-05	0
Aatk	0	0	0	1e-05	0	0	0	0	1e-05	0
AB124611	3e-06	0	0	1.1e-05	0	3e-06	0	0	6e-06	0
Abat	0	0	0	2e-06	3.6e-05	0	0	0	2e-06	3.6e-05
Abca1	0.000127	3.9e-05	5e-05	2.8e-05	0.00025	5e-05	3.9e-05	5e-05	1.2e-05	0.000224
Abca12	0	0	0	1e-06	0	0	0	0	1e-06	0
Abca13	0	0	0	3e-06	0	0	0	0	3e-06	0
Abca14	0	0	0	1e-06	0	0	0	0	1e-06	0
Abca15	0	1.3e-05	0	3e-06	0	0	1.3e-05	0	3e-06	0
Abca16	3e-06	0	6e-06	0	3e-06	3e-06	0	6e-06	0	3e-06
Abca17	3e-06	6e-06	0	1e-06	0	3e-06	6e-06	0	1e-06	0
Abca2	0	0	2.6e-05	2.1e-05	1.5e-05	0	0	2.6e-05	1.7e-05	1.5e-05
Abca3	2.9e-05	0.000107	2.1e-05	6e-05	2.4e-05	1.3e-05	8e-05	1.6e-05	2.5e-05	2.4e-05
Abca4	0	0	0	0	0	0	0	0	0	0
Abca5	1.2e-05	0	0	5e-06	3e-06	9e-06	0	0	3e-06	3e-06
Abca6	8e-06	0	0	8e-06	0	8e-06	0	0	8e-06	0
Abca7	1.3e-05	6.2e-05	1e-05	4.2e-05	0.00031	1.3e-05	3e-05	1e-05	1.4e-05	0.000168
Abca8a	1.6e-05	0	0	0	0	1.6e-05	0	0	0	0
Abca8b	0	4e-06	0	0	0	0	4e-06	0	0	0
Abca9	0	0	3.1e-05	5e-06	0	0	0	3.1e-05	3e-06	0
Abcb10	0.000124	2.6e-05	6e-06	2e-05	4e-06	6.7e-05	2.6e-05	6e-06	1.3e-05	4e-06
Abcb11	0	1.9e-05	0	1.7e-05	0	0	1.9e-05	0	1e-05	0
Abcb1a	0.000137	0.000361	0.000315	6.4e-05	0.000246	7.7e-05	0.000169	0.000201	2.3e-05	9.8e-05
Abcb1b	3e-06	1e-05	3.1e-05	2.4e-05	7e-06	3e-06	1e-05	1.3e-05	1e-05	4e-06
Abcb4	0	0	2.7e-05	2.3e-05	1.1e-05	0	0	1.7e-05	6e-06	5e-06
Abcb5	8e-06	0	6e-06	0	0	8e-06	0	6e-06	0	0
Abcb6	7.3e-05	2.5e-05	1.9e-05	7e-06	0	6.2e-05	1.9e-05	1.1e-05	7e-06	0
Abcb7	0.000197	0.000132	4.9e-05	0.00015	3.8e-05	9.8e-05	2.4e-05	3.2e-05	2.9e-05	1.5e-05
Abcb8	1.3e-05	0.000115	0	2e-06	7.8e-05	1.3e-05	0.00011	0	2e-06	6.6e-05
Abcb9	1.3e-05	3.9e-05	0	1.3e-05	2.4e-05	9e-06	2.4e-05	0	6e-06	1.2e-05
Abcc1	3e-06	8e-06	0	1.5e-05	0	3e-06	8e-06	0	8e-06	0
Abcc10	0	6e-06	0.000156	1.7e-05	5.8e-05	0	6e-06	0.000156	1.1e-05	3.6e-05
Abcc12	0	0	0	1e-06	0	0	0	0	1e-06	0
Abcc2	0.000262	0.000584	0.000851	0.000124	0.000275	0.000108	0.000177	0.00047	7.1e-05	0.000151
Abcc3	3.3e-05	6.9e-05	0	2.6e-05	4e-06	2.3e-05	3.8e-05	0	1.3e-05	4e-06
Abcc4	0	7e-06	0	2.8e-05	0	0	7e-06	0	2.8e-05	0
Abcc5	1.3e-05	7e-06	7.1e-05	2.8e-05	1.5e-05	1.3e-05	7e-06	5.7e-05	8e-06	1.5e-05
Abcc6	0	0	0	2e-06	0	0	0	0	2e-06	0
Abcc8	0	0	1.3e-05	0	2.2e-05	0	0	1.3e-05	0	1.4e-05
Abcc9	0	0	0	3e-06	2.3e-05	0	0	0	3e-06	1.1e-05
Abcd1	0.000115	7.4e-05	0.000147	0.000109	8.7e-05	5.1e-05	3.3e-05	0.000147	6.5e-05	4.8e-05
Abcd2	0	7e-06	0	5e-06	3e-06	0	7e-06	0	3e-06	3e-06
Abcd3	0.000451	0.000329	0.000237	0.000128	0.000135	0.00019	9.3e-05	0.000148	9.9e-05	7.3e-05
Abcd4	6.7e-05	8.4e-05	4e-06	3.6e-05	2.5e-05	3.4e-05	2.9e-05	4e-06	2.1e-05	2.5e-05
Abce1	3e-05	3.4e-05	0	1.7e-05	0	2.5e-05	2.5e-05	0	1.2e-05	0
Abcf1	0.000258	0.000192	0.000171	0.000295	0.000105	3.7e-05	7e-05	6e-05	7.8e-05	3e-05
Abcf2	5.3e-05	1.5e-05	0	1.2e-05	2.9e-05	3.9e-05	1.5e-05	0	8e-06	2.9e-05
Abcf3	1e-05	3e-05	4e-06	1.1e-05	3.6e-05	1e-05	2e-05	4e-06	7e-06	3.2e-05
Abcg1	0	0	0	2e-05	3.2e-05	0	0	0	1.4e-05	2.9e-05
Abcg2	0.000231	0.000175	8e-05	1e-05	5.8e-05	0.000209	7.2e-05	6e-05	9e-06	2.8e-05
Abcg3	7.3e-05	4e-06	4.8e-05	8.7e-05	3.9e-05	7.3e-05	4e-06	3.8e-05	2.8e-05	3.9e-05
Abcg5	0.000177	0.000136	0.000154	0.000193	0.000144	9e-05	7.4e-05	0.0001	0.000193	0.000105
Abcg8	0.000294	0.000152	0.000122	1.5e-05	0.000134	0.000112	5e-05	6.3e-05	7e-06	7.3e-05
Abhd10	1.3e-05	3.3e-05	0	1.1e-05	2.5e-05	1.3e-05	3.3e-05	0	7e-06	2.5e-05
Abhd11	2.7e-05	5.8e-05	1.3e-05	2e-05	0	2.7e-05	4.5e-05	1.3e-05	1.2e-05	0
Abhd12	0.00014	0.000113	7.5e-05	3e-05	4.3e-05	8.9e-05	3.6e-05	6.7e-05	1.4e-05	4.3e-05
Abhd12b	0	0	0	6e-06	0	0	0	0	6e-06	0
Abhd13	1.3e-05	1.4e-05	9e-06	5e-06	7e-06	1.3e-05	9e-06	9e-06	3e-06	7e-06
Abhd14a	0	0	3.9e-05	0	1.8e-05	0	0	3.9e-05	0	1.8e-05
Abhd14b	9e-06	4.8e-05	1.7e-05	6e-06	1.9e-05	9e-06	1.7e-05	1.7e-05	4e-06	1e-05
Abhd15	0	0	0	6e-06	0	0	0	0	6e-06	0
Abhd16a	0	3.2e-05	3.7e-05	6e-06	0	0	2.4e-05	3.7e-05	4e-06	0
Abhd17a	0.000204	0.000116	0.000124	7.2e-05	0.000309	7.3e-05	4.3e-05	6.2e-05	1.9e-05	0.000191
Abhd17b	1.3e-05	5.5e-05	2.5e-05	5.9e-05	0	8e-06	1.9e-05	2.5e-05	1.9e-05	0
Abhd17c	5.2e-05	0.000132	0.000442	0.000136	5.7e-05	3e-05	3.8e-05	0.000323	6.9e-05	5.3e-05
Abhd18	6.7e-05	4.2e-05	5.4e-05	6.4e-05	0.000104	5.4e-05	1.3e-05	3.1e-05	2e-05	5.7e-05
Abhd2	0.000233	0.000472	0.000427	0.000148	0.000296	6.8e-05	0.000103	0.000212	4.4e-05	0.000173
Abhd3	9e-06	1.3e-05	0	0	1.1e-05	9e-06	1.3e-05	0	0	1.1e-05
Abhd4	5.3e-05	2.5e-05	6e-06	1.7e-05	0	3.5e-05	1.9e-05	6e-06	7e-06	0
Abhd5	4e-06	1.3e-05	2.5e-05	3e-06	0	4e-06	8e-06	2.5e-05	3e-06	0
Abhd6	3e-05	3.1e-05	4e-06	2.1e-05	1.6e-05	1.5e-05	2.4e-05	4e-06	6e-06	9e-06
Abhd8	5e-06	0	0	5e-06	3e-06	5e-06	0	0	3e-06	3e-06
Abi1	1.1e-05	4.4e-05	1.3e-05	4.3e-05	8.9e-05	5e-06	3e-05	1.3e-05	2.3e-05	3.8e-05
Abi2	1e-05	1.3e-05	0	1.6e-05	3e-06	1e-05	1.3e-05	0	5e-06	3e-06
Abi3	8e-06	3.9e-05	4e-06	5e-05	5.4e-05	8e-06	3.9e-05	4e-06	1.9e-05	4.2e-05
Abi3bp	1e-05	1.5e-05	0	3.4e-05	8e-06	1e-05	1.5e-05	0	2.8e-05	5e-06
Abl1	2.9e-05	4.6e-05	2.5e-05	4.3e-05	0	1.8e-05	3.3e-05	2.5e-05	1.2e-05	0
Abl2	3.5e-05	2.6e-05	8.4e-05	0.000105	0.000162	2.1e-05	1.9e-05	3.4e-05	5.1e-05	0.000123
Ablim1	0.000169	0.00011	5.7e-05	0.000179	0.000238	7e-05	5.6e-05	5.7e-05	5.8e-05	7.8e-05
Ablim2	0	4e-06	0	0	0	0	4e-06	0	0	0
Ablim3	0	0	2.6e-05	8e-06	0	0	0	2.6e-05	4e-06	0
Abr	0.000229	9.4e-05	3.4e-05	7.1e-05	0.000208	7.3e-05	4e-05	2.4e-05	3.3e-05	9.5e-05
Abra	0	0	0	3e-06	0	0	0	0	3e-06	0
Abracl	2.1e-05	0.000115	0	2.9e-05	6e-05	2.1e-05	4.7e-05	0	8e-06	4.1e-05
Abt1	1.6e-05	4.2e-05	9e-06	2.5e-05	0	1.6e-05	2.6e-05	9e-06	1.3e-05	0
Abtb1	9e-06	0	2.6e-05	2.1e-05	0	9e-06	0	2.6e-05	6e-06	0
Abtb2	0	0	0	2e-06	0	0	0	0	2e-06	0
Acaa1a	0.000152	0.000365	0.00024	0.00011	0.000226	5.6e-05	7.5e-05	0.000123	2e-05	0.000128
Acaa1b	7.8e-05	9.2e-05	5.7e-05	2.1e-05	3.7e-05	4e-05	4.7e-05	4.2e-05	7e-06	2.1e-05
Acaa2	8.7e-05	9.5e-05	0.000135	1e-05	9.9e-05	3.1e-05	4.1e-05	0.000115	4e-06	7.6e-05
Acaca	2.5e-05	4.1e-05	0.000626	3.2e-05	1.1e-05	1.7e-05	2.6e-05	0.000626	1.1e-05	7e-06
Acacb	0	0	0	1.5e-05	2.9e-05	0	0	0	7e-06	2.9e-05
Acad10	8e-06	1.2e-05	4e-06	5e-06	0	8e-06	1.2e-05	4e-06	3e-06	0
Acad12	9e-06	3.8e-05	1.2e-05	6e-06	4.5e-05	9e-06	1.8e-05	1.2e-05	6e-06	1.4e-05
Acad8	1.8e-05	2e-05	1.7e-05	1e-05	1.7e-05	1.3e-05	2e-05	1.7e-05	1e-05	1.1e-05
Acad9	3e-06	3.1e-05	1.3e-05	0.000101	5.5e-05	3e-06	2.1e-05	1.3e-05	5.7e-05	3.1e-05
Acadl	6e-05	8.3e-05	5.2e-05	0.000206	0.000142	4.4e-05	1.2e-05	5.2e-05	4.5e-05	4.4e-05
Acadm	8.5e-05	0.000167	0.000115	2.1e-05	3.3e-05	6.8e-05	7.8e-05	4.9e-05	1.5e-05	2.2e-05
Acads	0.000128	8.4e-05	0	1.7e-05	5.9e-05	0.000112	3.4e-05	0	1.3e-05	3.2e-05
Acadsb	8e-06	3.2e-05	6.1e-05	4.3e-05	5e-06	8e-06	1.8e-05	6.1e-05	3.7e-05	5e-06
Acadvl	2.1e-05	4.9e-05	0.000124	1e-05	0.000107	1.4e-05	4.1e-05	9.5e-05	4e-06	7e-05
Acan	0	1e-05	4e-06	5e-06	0	0	6e-06	4e-06	3e-06	0
Acap1	5.3e-05	2.1e-05	0	0.00015	3.8e-05	4.3e-05	1.4e-05	0	4.7e-05	2.2e-05
Acap2	2.3e-05	0.000128	0	2.9e-05	1.1e-05	2.3e-05	9.4e-05	0	1e-05	1.1e-05
Acap3	0	0	0	1.5e-05	0	0	0	0	8e-06	0
Acat1	0.000229	0.00017	0.000617	6.7e-05	6.7e-05	0.000114	8.5e-05	0.00059	3.9e-05	3.8e-05
Acat2	1e-05	4.1e-05	0	1.7e-05	0	1e-05	2.7e-05	0	9e-06	0
Acat3	0	7e-06	0	0	0	0	7e-06	0	0	0
Acbd3	5.1e-05	7.3e-05	1.5e-05	7.9e-05	7.4e-05	3.1e-05	4.2e-05	9e-06	2.4e-05	4.5e-05
Acbd4	0.000345	0.00015	0.000203	0.0001	4.1e-05	0.000132	5.8e-05	0.000183	7.7e-05	1.8e-05
Acbd5	0.00036	1.3e-05	3.1e-05	0.000136	3.4e-05	0.00032	8e-06	3.1e-05	0.000107	2.1e-05
Acbd6	4.1e-05	2e-05	0	2.5e-05	4e-05	2.7e-05	2e-05	0	1.4e-05	2.8e-05
Accs	0	0	0	1e-05	0	0	0	0	7e-06	0
Acd	0	4.1e-05	0	1.7e-05	0	0	2.8e-05	0	1.1e-05	0
Ace	0.000546	0.000552	0.000262	4.1e-05	0.000198	0.000227	0.000239	0.000166	2.3e-05	7.7e-05
Ace2	0.000593	0.000485	0.00029	2.8e-05	0.00026	0.000342	0.000131	0.00024	1.7e-05	8.9e-05
Acer1	9e-06	5.8e-05	0	0	0	9e-06	3.6e-05	0	0	0
Acer2	2.2e-05	0	0	1e-05	7.6e-05	2.2e-05	0	0	7e-06	4.5e-05
Acer3	7e-06	4e-06	6.1e-05	2.7e-05	6.9e-05	5e-06	4e-06	6.1e-05	1e-05	5.6e-05
Ache	9e-06	0	0	8e-06	0	9e-06	0	0	4e-06	0
Acin1	0.000355	0.000268	0.000285	0.000321	0.000167	8.1e-05	3.1e-05	8.2e-05	8.8e-05	9.3e-05
Ackr1	3e-06	0	0	0	0	3e-06	0	0	0	0
Ackr3	0	0	0	3e-06	1.1e-05	0	0	0	3e-06	1.1e-05
Ackr4	0	0	0	3e-06	0	0	0	0	3e-06	0
Acly	1.7e-05	8.3e-05	4.4e-05	3e-05	4.7e-05	1e-05	5.7e-05	3.1e-05	1.3e-05	4.7e-05
Acmsd	0	6e-06	0	2e-06	1.5e-05	0	6e-06	0	2e-06	1.5e-05
Acnat1	0	0	0	1.3e-05	0	0	0	0	1.3e-05	0
Acnat2	0	5e-06	0	3e-06	0	0	5e-06	0	3e-06	0
Aco1	5.8e-05	5.6e-05	1.3e-05	2.3e-05	1.5e-05	3.7e-05	2.4e-05	1.3e-05	1e-05	1.5e-05
Aco2	0.001039	0.000505	0.000275	0.000211	0.000796	0.000422	8.9e-05	0.0002	5.2e-05	0.000266
Acot1	0	1.3e-05	4e-06	7e-06	0	0	1.3e-05	4e-06	3e-06	0
Acot10	3e-06	4e-06	1e-05	2e-06	0	3e-06	4e-06	1e-05	2e-06	0
Acot11	2.2e-05	0.000109	0.00014	7.6e-05	0.000134	1.7e-05	3.9e-05	8.8e-05	3.3e-05	9.5e-05
Acot12	2.7e-05	1.9e-05	5.6e-05	2e-06	0	2.7e-05	1.9e-05	5.6e-05	2e-06	0
Acot13	2.2e-05	4.6e-05	4.4e-05	6e-06	3.9e-05	1.7e-05	2.6e-05	4.4e-05	4e-06	3.6e-05
Acot2	3.9e-05	0	4e-06	1e-05	4.9e-05	1.9e-05	0	4e-06	6e-06	3.4e-05
Acot4	1.3e-05	6e-06	4e-06	1e-06	4e-06	1.3e-05	6e-06	4e-06	1e-06	4e-06
Acot6	0	2.8e-05	0	0	0	0	1.7e-05	0	0	0
Acot7	6.8e-05	4.9e-05	2.2e-05	6.7e-05	2.5e-05	3.4e-05	2.1e-05	2.2e-05	2.1e-05	1.6e-05
Acot8	5.3e-05	1.5e-05	2.6e-05	1.5e-05	2.9e-05	2.3e-05	1.5e-05	2.6e-05	7e-06	2.9e-05
Acot9	5e-06	4e-06	0.000108	2.2e-05	0	5e-06	4e-06	0.000108	1e-05	0
Acox1	0.000209	0.000402	0.000637	5e-05	0.000249	0.000118	0.000136	0.000457	1.3e-05	0.000131
Acox3	7.4e-05	8.9e-05	3.9e-05	5.6e-05	4e-05	4.4e-05	3.1e-05	3.9e-05	2e-05	2.9e-05
Acoxl	0	7e-06	6e-06	9e-06	0.000109	0	7e-06	6e-06	7e-06	0.000109
Acp1	1.9e-05	8e-06	0	6e-06	0	1.3e-05	8e-06	0	6e-06	0
Acp2	6.1e-05	4.6e-05	1.7e-05	9e-05	7.2e-05	3e-05	3e-05	1.7e-05	4.5e-05	3.5e-05
Acp5	0.000114	0.000177	6.1e-05	0.000262	0.000163	5.9e-05	5.2e-05	6.1e-05	7.4e-05	8.4e-05
Acp6	2.9e-05	1.2e-05	9e-06	1.8e-05	4.7e-05	2.6e-05	1.2e-05	9e-06	1.6e-05	2.7e-05
Acpp	3e-06	0	2.3e-05	1.3e-05	0	3e-06	0	1.7e-05	8e-06	0
Acpt	0	0	0	1e-06	0	0	0	0	1e-06	0
Acrbp	3.9e-05	2.1e-05	4.4e-05	2.4e-05	0	2e-05	1.4e-05	4.4e-05	1.3e-05	0
Acrv1	0	0	0	1e-06	0	0	0	0	1e-06	0
Acsbg1	0	1.7e-05	4e-06	9e-06	0	0	1.7e-05	4e-06	7e-06	0
Acsf2	5e-06	0	0	2e-06	1.5e-05	5e-06	0	0	2e-06	1.5e-05
Acsl1	0.000167	0.00011	3.6e-05	0.000142	0	9.7e-05	1.8e-05	2.2e-05	0.000126	0
Acsl3	0	8.2e-05	6e-06	8e-06	1.1e-05	0	3.9e-05	6e-06	5e-06	7e-06
Acsl4	0	8e-06	0	2.8e-05	0	0	8e-06	0	1e-05	0
Acsl5	0.000588	0.000621	0.000664	0.000101	0.000455	0.000285	0.000231	0.000426	3.3e-05	0.000205
Acsm2	0	0	0	0	5e-06	0	0	0	0	5e-06
Acsm3	3e-06	2.6e-05	0	0	0	3e-06	2.6e-05	0	0	0
Acsm4	0	6e-06	1.7e-05	0	7e-06	0	6e-06	1.7e-05	0	7e-06
Acsm5	2.4e-05	0	2.5e-05	5e-06	0	2.4e-05	0	2.5e-05	3e-06	0
Acss1	4e-06	2e-05	0	1.8e-05	0	4e-06	2e-05	0	1.1e-05	0
Acss2	1.3e-05	2.8e-05	0	2.2e-05	3.6e-05	1.3e-05	1.7e-05	0	1e-05	3.6e-05
Acss3	1.3e-05	0	0	8e-06	0	1.3e-05	0	0	6e-06	0
Acta1	0	1.8e-05	2.7e-05	1e-05	5.8e-05	0	7e-06	1.3e-05	6e-06	4.5e-05
Acta2	2.3e-05	3.5e-05	2.2e-05	9.4e-05	4e-06	2.3e-05	2.4e-05	2.2e-05	4.8e-05	4e-06
Actb	0.010638	0.008469	0.010317	0.008454	0.009624	0.000619	0.001456	0.001212	0.000757	0.001212
Actc1	0	0	1e-05	0	4e-06	0	0	1e-05	0	4e-06
Actg1	0.000631	0.000716	0.000829	0.000706	0.000346	8.4e-05	0.000102	0.000287	9.5e-05	9.7e-05
Actg2	0	0	0	4e-06	5e-06	0	0	0	4e-06	5e-06
Actl6a	2.5e-05	5.4e-05	0	2.6e-05	0	1.3e-05	3.8e-05	0	1.2e-05	0
Actl6b	0	2e-05	0	2.4e-05	0	0	2e-05	0	2.4e-05	0
Actn1	4.6e-05	5.3e-05	3.2e-05	0.000122	0.000143	4.1e-05	2.2e-05	2.5e-05	4.3e-05	9.7e-05
Actn2	0	0	0	1e-05	5e-06	0	0	0	7e-06	5e-06
Actn4	0.000869	0.001208	0.000625	0.000333	0.000618	0.000223	0.000199	0.00026	7.6e-05	0.000236
Actr10	2.6e-05	0	3.1e-05	2.1e-05	5e-06	1.6e-05	0	3.1e-05	1.3e-05	5e-06
Actr1a	7.5e-05	0.000109	1.1e-05	7.5e-05	2.1e-05	5.2e-05	4.8e-05	7e-06	2.6e-05	1.7e-05
Actr1b	7e-06	3.4e-05	4e-06	0.00016	5.6e-05	5e-06	1.8e-05	4e-06	0.000102	5.6e-05
Actr2	9.5e-05	0.000155	0.000735	0.000263	0.000202	2.6e-05	6.2e-05	0.000642	7.5e-05	7.1e-05
Actr3	0.000214	0.000245	0.000183	0.000253	0.000199	0.000118	4.8e-05	0.000131	7.2e-05	8.8e-05
Actr3b	0	0	3.1e-05	1e-06	0	0	0	3.1e-05	1e-06	0
Actr5	0	0	0	3.2e-05	0	0	0	0	1.9e-05	0
Actr6	0	4e-06	0	4e-06	0	0	4e-06	0	4e-06	0
Actr8	3e-06	2.7e-05	0	3.1e-05	0	3e-06	1.9e-05	0	1.8e-05	0
Actrt3	0	0	0.000407	0	0	0	0	0.000407	0	0
Acvr1	7.7e-05	4.8e-05	1.2e-05	5e-06	0	6.3e-05	2.4e-05	1.2e-05	3e-06	0
Acvr1b	1.3e-05	4.5e-05	4.4e-05	1.5e-05	3.2e-05	1.3e-05	2.3e-05	4.4e-05	1.4e-05	2e-05
Acvr1c	0	0	7.9e-05	0	0	0	0	7.9e-05	0	0
Acvr2a	1.2e-05	2.5e-05	0	9e-06	7e-06	8e-06	1.9e-05	0	9e-06	7e-06
Acvr2b	0.000164	5e-06	0	1.7e-05	0	0.000164	5e-06	0	1.3e-05	0
Acvrl1	4e-06	0	0	7e-06	5.9e-05	4e-06	0	0	5e-06	5.9e-05
Acy1	0.000258	7.1e-05	0.000124	8e-06	9.8e-05	8e-05	4.4e-05	8.5e-05	5e-06	4.9e-05
Acy3	2.2e-05	2.6e-05	1.2e-05	2e-06	3.6e-05	1.7e-05	1.6e-05	1.2e-05	2e-06	3.6e-05
Acyp1	0	0	0	4e-06	3e-06	0	0	0	4e-06	3e-06
Acyp2	5e-06	7e-06	0	1.8e-05	0	5e-06	7e-06	0	9e-06	0
Ada	4e-06	0.000175	0.000129	1e-05	8e-05	4e-06	0.000175	6.5e-05	1e-05	5.7e-05
Adad1	3e-06	5e-06	0	1.1e-05	2.7e-05	3e-06	5e-06	0	7e-06	2.1e-05
Adad2	4e-06	0	0	0	0	4e-06	0	0	0	0
Adal	0	0	0	0	1.5e-05	0	0	0	0	1.5e-05
Adam10	0.000237	5.2e-05	3.5e-05	1.5e-05	7.6e-05	0.000129	1.6e-05	3e-05	4e-06	7.6e-05
Adam11	3e-06	1.3e-05	8.8e-05	7e-06	0	3e-06	1.3e-05	8.8e-05	7e-06	0
Adam12	5e-06	0	9e-06	3.8e-05	2.9e-05	5e-06	0	9e-06	2.1e-05	2.9e-05
Adam15	1.8e-05	2.3e-05	1.1e-05	3e-05	8.1e-05	8e-06	1.2e-05	7e-06	1.3e-05	4.1e-05
Adam17	1.6e-05	2.2e-05	0	3.9e-05	1.6e-05	1.6e-05	2.2e-05	0	1.3e-05	1.1e-05
Adam18	0	6e-06	0	0	0	0	6e-06	0	0	0
Adam19	3.9e-05	1.3e-05	9.2e-05	0.000117	0	3.9e-05	1.3e-05	6.5e-05	3.6e-05	0
Adam1a	1.8e-05	1.3e-05	0	1.3e-05	7e-06	1.8e-05	1.3e-05	0	8e-06	7e-06
Adam1b	9e-06	0	0	0	0	9e-06	0	0	0	0
Adam2	0	0	4e-06	0	0	0	0	4e-06	0	0
Adam22	0	1.3e-05	0	0	0	0	1.3e-05	0	0	0
Adam23	5.6e-05	2.8e-05	2.2e-05	0.00019	2.3e-05	3.5e-05	2.8e-05	2.2e-05	0.000107	1.1e-05
Adam24	0	0	0	0	3e-06	0	0	0	0	3e-06
Adam28	3e-06	1.1e-05	3.1e-05	8e-06	5e-06	3e-06	7e-06	3.1e-05	7e-06	5e-06
Adam3	0	0	0	3e-06	0	0	0	0	3e-06	0
Adam30	0	0	0	7e-06	0	0	0	0	7e-06	0
Adam32	0	0	0	3e-06	0	0	0	0	3e-06	0
Adam33	0	0	0	2e-05	0	0	0	0	1.1e-05	0
Adam34	0	0	0	0	0	0	0	0	0	0
Adam5	0	0	0	4e-06	0	0	0	0	4e-06	0
Adam6a	5e-06	0	0	0	0	5e-06	0	0	0	0
Adam6b	8e-06	0	0	0	0	8e-06	0	0	0	0
Adam7	0	0	4.4e-05	3e-06	0	0	0	4.4e-05	3e-06	0
Adam8	3e-06	6e-06	0	3.3e-05	4.9e-05	3e-06	6e-06	0	1.6e-05	4.9e-05
Adam9	2.9e-05	8e-06	0	1.5e-05	0	2.3e-05	8e-06	0	9e-06	0
Adamdec1	2.9e-05	1.3e-05	2.6e-05	0.00022	0.000217	2.9e-05	1.3e-05	2.6e-05	0.000109	0.000153
Adamts1	4e-06	0	0	0	0	4e-06	0	0	0	0
Adamts10	5e-06	0	9e-06	2.5e-05	1.5e-05	5e-06	0	9e-06	1.2e-05	1.5e-05
Adamts12	0	0	4e-06	4e-06	0	0	0	4e-06	4e-06	0
Adamts13	0	0	0	4e-06	0	0	0	0	4e-06	0
Adamts14	0	0	0	1.1e-05	0	0	0	0	7e-06	0
Adamts15	0	0	0	0	0	0	0	0	0	0
Adamts16	0	0	0	0	0	0	0	0	0	0
Adamts17	0	0	0	1e-05	1.1e-05	0	0	0	7e-06	1.1e-05
Adamts18	4e-06	0	0	1e-06	0	4e-06	0	0	1e-06	0
Adamts2	8e-06	1.9e-05	0	2.1e-05	7e-06	8e-06	1.9e-05	0	1e-05	7e-06
Adamts20	0	6e-06	0	0	0	0	6e-06	0	0	0
Adamts4	0	0	0	3e-06	3.6e-05	0	0	0	3e-06	3.6e-05
Adamts5	5e-06	7e-06	4e-06	8e-06	7e-06	5e-06	7e-06	4e-06	6e-06	7e-06
Adamts6	0	0	0	1.1e-05	0	0	0	0	7e-06	0
Adamts8	0	0	0	1.8e-05	0	0	0	0	1.2e-05	0
Adamts9	4e-06	2e-05	0.000474	8e-06	3.7e-05	4e-06	2e-05	0.000468	5e-06	1.6e-05
Adamtsl1	4e-06	4e-06	3.8e-05	7e-06	3e-06	4e-06	4e-06	3e-05	7e-06	3e-06
Adamtsl2	0	0	0	0	0	0	0	0	0	0
Adamtsl3	3e-06	0	0	3e-06	0	3e-06	0	0	3e-06	0
Adamtsl4	0	0	0	2e-06	2.7e-05	0	0	0	2e-06	2.1e-05
Adamtsl5	0.000144	5.2e-05	0	3e-06	1.1e-05	5.4e-05	2.7e-05	0	3e-06	7e-06
Adap1	0.000253	0.000193	0.000846	9.8e-05	0.000157	7.1e-05	5e-05	0.000494	6.7e-05	7.2e-05
Adap2	4.8e-05	0	0	8e-06	0	1.7e-05	0	0	3e-06	0
Adar	6.7e-05	6.1e-05	0.000365	3.8e-05	0.000128	4.4e-05	2.2e-05	0.000333	2.4e-05	4.7e-05
Adarb1	3e-06	1.3e-05	0	3e-06	0	3e-06	1.3e-05	0	3e-06	0
Adat1	5e-06	0	7.9e-05	4e-06	1.8e-05	5e-06	0	7.9e-05	4e-06	1.1e-05
Adat2	0	0	3.1e-05	6e-06	0	0	0	3.1e-05	6e-06	0
Adat3	9.3e-05	0.000101	2.6e-05	3.8e-05	4.1e-05	7.8e-05	1.8e-05	2.6e-05	1.8e-05	1.9e-05
Adck1	0	0	1.7e-05	6e-06	0	0	0	1.7e-05	4e-06	0
Adck2	1e-05	7.9e-05	4.9e-05	8e-06	0	1e-05	5.7e-05	4.9e-05	7e-06	0
Adck3	2.3e-05	4.9e-05	3.6e-05	1e-05	1.5e-05	1.8e-05	3.1e-05	2.6e-05	1e-05	1.5e-05
Adck4	5e-06	2.9e-05	0.001216	2.2e-05	3.8e-05	5e-06	1.3e-05	0.001068	1.3e-05	2.4e-05
Adck5	4e-06	0.000131	1.9e-05	3e-06	0.00012	4e-06	0.0001	1.3e-05	3e-06	9e-05
Adcy1	0	0	0	3e-06	0	0	0	0	3e-06	0
Adcy10	0	1.2e-05	0	2e-05	0	0	7e-06	0	1.2e-05	0
Adcy2	0	0	0	1e-05	1.1e-05	0	0	0	1e-05	1.1e-05
Adcy3	4.1e-05	0	2.6e-05	1.8e-05	0	3.1e-05	0	2.6e-05	1.1e-05	0
Adcy4	4e-06	0	0	6e-06	0	4e-06	0	0	4e-06	0
Adcy5	4e-06	0	0	4e-06	0	4e-06	0	0	4e-06	0
Adcy6	4e-05	0.00017	2.8e-05	1.5e-05	4.3e-05	3e-05	6.9e-05	2.1e-05	8e-06	2.1e-05
Adcy7	1.6e-05	6e-06	0.0001	4.8e-05	8e-06	1.3e-05	6e-06	5.3e-05	1.9e-05	5e-06
Adcy8	0	0	0	7e-06	0	0	0	0	4e-06	0
Adcy9	7.4e-05	0.000164	9.5e-05	0.000127	6.8e-05	2.5e-05	2.8e-05	5.7e-05	3.1e-05	2e-05
Add1	4.1e-05	0.000209	6e-06	0.000137	7.7e-05	1.9e-05	5.2e-05	6e-06	5.7e-05	2.6e-05
Add2	0.000151	0.000121	0.000294	0.000218	0.000217	4.5e-05	3.9e-05	0.000128	7.2e-05	8.5e-05
Add3	9.4e-05	0.000126	2e-05	6.9e-05	0.000397	5.7e-05	6.5e-05	2e-05	3e-05	0.000296
Adgb	7.3e-05	3.2e-05	7.8e-05	2.4e-05	9.3e-05	4.6e-05	2.1e-05	3.4e-05	1e-05	8.6e-05
Adgra1	4e-06	0	0	1e-06	0	4e-06	0	0	1e-06	0
Adgra2	3e-06	2.6e-05	0	3e-06	0	3e-06	2.6e-05	0	3e-06	0
Adgra3	2e-05	0	0	6e-06	2.1e-05	1.7e-05	0	0	3e-06	1.7e-05
Adgrb1	0	3.3e-05	2e-05	8.9e-05	0	0	3.3e-05	2e-05	8.9e-05	0
Adgrb2	1.9e-05	0	0	6e-06	0	7e-06	0	0	4e-06	0
Adgrb3	4.3e-05	2e-05	2.3e-05	6e-05	0.000109	1.4e-05	1.3e-05	1.8e-05	2.4e-05	6.1e-05
Adgrd1	3e-05	0.000167	0.00013	9e-05	9.5e-05	1.6e-05	6.5e-05	8.3e-05	8.8e-05	5.1e-05
Adgre1	4e-06	1e-05	2.2e-05	2.4e-05	0	4e-06	7e-06	2.2e-05	1.7e-05	0
Adgre5	3.1e-05	0	1.2e-05	0.000175	4.4e-05	3.1e-05	0	1.2e-05	6.4e-05	4.4e-05
Adgrf2	0	0	0	0	7e-06	0	0	0	0	7e-06
Adgrg1	4.8e-05	1.5e-05	3.1e-05	7e-06	3e-06	4.8e-05	1.5e-05	3.1e-05	7e-06	3e-06
Adgrg2	1.8e-05	1.9e-05	0	0	0	1.8e-05	1.9e-05	0	0	0
Adgrg3	0	0	0	3e-06	0	0	0	0	3e-06	0
Adgrg4	1.6e-05	1.3e-05	0	0	0	1.6e-05	1.3e-05	0	0	0
Adgrg5	1.6e-05	0	4.6e-05	0.000107	8.2e-05	1e-05	0	2.9e-05	4e-05	7.8e-05
Adgrg6	8e-06	0	1.3e-05	3e-05	6.1e-05	8e-06	0	1.3e-05	1.6e-05	4.9e-05
Adgrg7	3.2e-05	4e-05	1.1e-05	3e-06	4.3e-05	1.4e-05	3.4e-05	7e-06	3e-06	2.9e-05
Adgrl1	3.2e-05	3.1e-05	5.6e-05	0.000106	3.8e-05	2.6e-05	2.4e-05	3.4e-05	4.5e-05	3.4e-05
Adgrl2	4e-06	6.4e-05	0.00014	3e-06	0	4e-06	4.4e-05	0.000115	3e-06	0
Adgrl3	0	2.9e-05	9e-06	6.9e-05	0.000143	0	2.9e-05	9e-06	3.2e-05	6.8e-05
Adgrl4	7.2e-05	0	0	0	0	7.2e-05	0	0	0	0
Adgrv1	0	1.3e-05	0	1.2e-05	1.8e-05	0	1.3e-05	0	8e-06	1.1e-05
Adh1	0.000617	0.000916	0.000401	0.00034	0.000278	0.000263	0.000226	0.00019	0.000224	0.000158
Adh4	1.6e-05	3.9e-05	0	1e-06	0	1.6e-05	2.4e-05	0	1e-06	0
Adh5	0	7.3e-05	0	3.3e-05	1.1e-05	0	5.9e-05	0	1.9e-05	1.1e-05
Adh6a	0.000346	0.000217	0.000181	8.2e-05	0.00015	0.000108	8.7e-05	0.000124	6.1e-05	7.4e-05
Adh7	0	0	1.7e-05	0	7e-06	0	0	1.7e-05	0	7e-06
Adhfe1	3e-06	0	0	3e-06	7e-06	3e-06	0	0	3e-06	7e-06
Adi1	7.7e-05	2.8e-05	0	5.1e-05	2e-05	4.3e-05	2.8e-05	0	1.6e-05	2e-05
Adig	1e-05	0	0	0	0	1e-05	0	0	0	0
Adipor1	3.5e-05	7.2e-05	0.000156	8.6e-05	0.000119	2.3e-05	4.4e-05	0.000156	4e-05	7.4e-05
Adipor2	0.00023	0.000264	5.7e-05	0.000102	0.000267	0.000113	1.8e-05	4.2e-05	3.2e-05	0.000117
Adk	9e-06	2.6e-05	0	8e-06	2.2e-05	9e-06	1.9e-05	0	7e-06	2.2e-05
Adm	0	0	0	2e-06	0	0	0	0	2e-06	0
Adnp2	0	0	6e-06	8e-06	4e-06	0	0	6e-06	6e-06	4e-06
Ado	4e-06	3.2e-05	0	2.6e-05	0	4e-06	3.2e-05	0	9e-06	0
Adora1	0	5e-06	0	1.3e-05	1.1e-05	0	5e-06	0	1e-05	1.1e-05
Adora2a	5e-06	0	0	0	0	5e-06	0	0	0	0
Adora3	0	0	1e-05	2e-05	0	0	0	1e-05	1.3e-05	0
Adpgk	0	1.9e-05	0	0	0	0	1.9e-05	0	0	0
Adprh	3e-06	2.2e-05	1.4e-05	0.000146	4.4e-05	3e-06	1.2e-05	1e-05	0.000106	4.4e-05
Adprhl2	9.4e-05	5.5e-05	0	4.5e-05	0	6e-05	4.9e-05	0	1.3e-05	0
Adprm	2e-05	2.9e-05	0	6e-06	0	1.7e-05	2.9e-05	0	3e-06	0
Adra1a	1e-05	3.3e-05	4e-06	3.1e-05	4e-06	6e-06	3.3e-05	4e-06	1.7e-05	4e-06
Adra2a	0	1.5e-05	0	3e-06	8e-05	0	1.5e-05	0	3e-06	8e-05
Adrb1	0	0	0	1e-06	6.2e-05	0	0	0	1e-06	5.8e-05
Adrb2	0	0	0	1e-05	1.1e-05	0	0	0	7e-06	1.1e-05
Adrb3	0	0	0	3e-06	0	0	0	0	3e-06	0
Adrbk1	0.000107	9.1e-05	2.6e-05	0.000307	0.0002	7.6e-05	3.9e-05	2.6e-05	7.9e-05	0.000102
Adrbk2	3.1e-05	0	0.0001	9.8e-05	5.7e-05	3.1e-05	0	7.6e-05	4.5e-05	3.6e-05
Adrm1	1.4e-05	3.3e-05	0	1.4e-05	4e-06	6e-06	2.5e-05	0	6e-06	4e-06
Adsl	0.000418	0.000273	0.00013	0.00023	0.000172	0.000186	7e-05	5.7e-05	9.6e-05	5.6e-05
Adss	0.000214	0.000181	4.2e-05	4.2e-05	0.00011	0.000136	7.9e-05	2.4e-05	1.1e-05	3.6e-05
Adssl1	0	0	0	4e-06	0	0	0	0	4e-06	0
Adtrp	0.000107	0.000101	1.9e-05	5e-06	5.9e-05	6.6e-05	5e-05	1.9e-05	3e-06	4.1e-05
Aebp1	2.6e-05	0	0	3.5e-05	0	2.6e-05	0	0	9e-06	0
Aebp2	5.5e-05	5.2e-05	0.000113	0.000136	0.000103	4e-05	2.5e-05	7.8e-05	4.7e-05	4.1e-05
Aen	1.1e-05	0	0	8e-06	1.6e-05	8e-06	0	0	6e-06	1.1e-05
Aes	0.000442	0.000411	0.000548	0.000222	0.000274	6.6e-05	0.000123	0.000311	6.3e-05	5.1e-05
AF067063	0	1.5e-05	0	0	0	0	1.5e-05	0	0	0
AF251705	1e-05	0	0	3.6e-05	3.9e-05	1e-05	0	0	2.1e-05	3.9e-05
AF366264	0	0	1.7e-05	0	0	0	0	1.7e-05	0	0
AF529169	0	0	0	1e-06	3.3e-05	0	0	0	1e-06	2.2e-05
Afap1	0	0	0	5e-06	0	0	0	0	3e-06	0
Afap1l1	9e-06	0	0	0	1.5e-05	9e-06	0	0	0	1.5e-05
Afap1l2	0	0	0	0	0	0	0	0	0	0
Aff1	5.1e-05	2.8e-05	0	9e-06	2.1e-05	2.6e-05	2.4e-05	0	6e-06	1.3e-05
Aff2	3e-06	0	0	0	0	3e-06	0	0	0	0
Aff3	8.6e-05	0	1e-05	6.6e-05	5e-06	8.6e-05	0	1e-05	2e-05	5e-06
Aff4	0.000113	8.4e-05	6.5e-05	0.000122	0.000266	4.4e-05	5.3e-05	5.4e-05	1.2e-05	0.000182
Afg3l2	7.4e-05	2.9e-05	2.4e-05	1.7e-05	0	5.4e-05	1.4e-05	1.7e-05	1.3e-05	0
Afp	0	0	9e-06	0	0	0	0	9e-06	0	0
Aftph	3.8e-05	0.000108	0.000115	7e-05	1.1e-05	1.1e-05	1.9e-05	5.9e-05	2.1e-05	1.1e-05
Aga	4e-06	0	2.6e-05	1.3e-05	0	4e-06	0	2.6e-05	1e-05	0
Agap1	0.000101	0.000152	0.000162	3.5e-05	4e-05	4.3e-05	4.7e-05	0.000144	1.7e-05	2.8e-05
Agap2	0	0	1e-05	3e-05	5e-06	0	0	1e-05	1.1e-05	5e-06
Agap3	4e-06	4.4e-05	6.9e-05	2.5e-05	0	4e-06	1.9e-05	6.9e-05	1.1e-05	0
Agbl1	4e-06	0	0	1.6e-05	0	4e-06	0	0	1.6e-05	0
Agbl2	0	0	4e-06	0	0	0	0	4e-06	0	0
Agbl3	8e-06	7.9e-05	2.8e-05	6.9e-05	2.9e-05	8e-06	3e-05	2.1e-05	1.8e-05	1.2e-05
Agbl4	4e-06	5e-06	6e-06	1.8e-05	1.2e-05	4e-06	5e-06	6e-06	1.1e-05	8e-06
Agbl5	3.5e-05	1.3e-05	4e-06	1.2e-05	2.3e-05	1.9e-05	8e-06	4e-06	1e-05	1.3e-05
Ager	0	0	4e-06	1.5e-05	5e-06	0	0	4e-06	1e-05	5e-06
Agfg1	3.1e-05	0.000125	4.4e-05	5.8e-05	5.8e-05	1.7e-05	7.6e-05	4.4e-05	2.1e-05	3.3e-05
Agfg2	1.8e-05	6e-06	4e-06	3.3e-05	3e-06	1.8e-05	6e-06	4e-06	1.8e-05	3e-06
Aggf1	2.5e-05	7.2e-05	4e-06	4.3e-05	0	1.3e-05	2.9e-05	4e-06	2.3e-05	0
Agk	7e-06	0	1.7e-05	3.4e-05	0	5e-06	0	1.7e-05	1.1e-05	0
Agl	2.2e-05	8e-06	0	3.4e-05	1.1e-05	1.4e-05	8e-06	0	2.1e-05	1.1e-05
Agmat	6.1e-05	1.3e-05	0	8e-06	0	3.8e-05	1.3e-05	0	8e-06	0
Agmo	1.3e-05	3.4e-05	3.7e-05	4e-06	2.2e-05	1.3e-05	1.8e-05	3.7e-05	4e-06	1.5e-05
Ago1	8.4e-05	3.3e-05	1.4e-05	4.1e-05	5.1e-05	6.4e-05	3.3e-05	1e-05	1.1e-05	5.1e-05
Ago2	6e-05	0.000146	4.2e-05	0.000182	0.000194	3.4e-05	3.6e-05	2.7e-05	2.2e-05	7e-05
Ago3	2.2e-05	3.2e-05	1e-05	2.5e-05	0	1.4e-05	3.2e-05	1e-05	1.6e-05	0
Ago4	2.2e-05	9e-06	1.9e-05	2.5e-05	4.2e-05	1.4e-05	5e-06	1.9e-05	1.5e-05	4.2e-05
Agpat1	0.000254	0.000103	0.00011	5.3e-05	6.8e-05	0.000147	3.5e-05	7.7e-05	2.3e-05	4.6e-05
Agpat2	0.000684	0.000434	0.00028	7.8e-05	0.000166	0.000379	0.000126	0.000107	3.9e-05	5.8e-05
Agpat3	5.4e-05	4e-05	1.3e-05	3.6e-05	2.5e-05	2.8e-05	1.9e-05	1.3e-05	3e-05	1.4e-05
Agpat4	1.2e-05	5e-06	1.7e-05	3.2e-05	3.9e-05	8e-06	5e-06	1.7e-05	2e-05	3.9e-05
Agpat5	0	1.9e-05	3.5e-05	4e-05	0	0	1.9e-05	3.5e-05	1.7e-05	0
Agpat9	0.000159	0.000106	4.2e-05	6e-06	3.2e-05	8.3e-05	4.9e-05	2.6e-05	4e-06	3.2e-05
Agps	4e-06	9.1e-05	0	3.3e-05	6.5e-05	4e-06	5.4e-05	0	1.3e-05	4e-05
Agr2	3.6e-05	6.6e-05	0	1.7e-05	3.9e-05	2.3e-05	2.8e-05	0	7e-06	3.9e-05
Agr3	0	0	0	3e-06	0	0	0	0	3e-06	0
Agrn	0.00011	0.000104	0.00025	0.000146	5.4e-05	6.5e-05	3.6e-05	0.000123	0.000115	5e-05
Agrp	8e-06	1.2e-05	0	1e-05	0	8e-06	1.2e-05	0	7e-06	0
Agt	0	0	0	0	0	0	0	0	0	0
Agtpbp1	2.9e-05	2.6e-05	0	3.2e-05	2.7e-05	1.8e-05	2.6e-05	0	1.3e-05	2.1e-05
Agtr1a	0	0	0	0	7e-06	0	0	0	0	7e-06
Agtrap	2.9e-05	5.4e-05	3.4e-05	7.7e-05	6.5e-05	2.9e-05	4.9e-05	2.4e-05	3.2e-05	6.5e-05
Agxt	0	0	0	0	1.1e-05	0	0	0	0	1.1e-05
Agxt2	0	0	0	8e-06	0	0	0	0	8e-06	0
Ahctf1	1.3e-05	0	3.7e-05	3e-05	0	1.3e-05	0	3e-05	1.5e-05	0
Ahcy	4e-06	9e-06	0	8e-06	6.9e-05	4e-06	5e-06	0	4e-06	5.6e-05
Ahcyl1	0.000203	8.8e-05	0.000541	7.4e-05	9.2e-05	7.6e-05	4.8e-05	0.000401	2.1e-05	5.7e-05
Ahcyl2	0.000196	0.000104	2.2e-05	0.000157	9.1e-05	0.000101	4.1e-05	2.2e-05	8.3e-05	6.1e-05
Ahdc1	0.002019	0.000649	0.001081	0.000621	0.000407	0.000684	0.000382	0.000571	0.000306	0.000187
Ahi1	8e-06	0	1e-05	1.7e-05	0	8e-06	0	1e-05	1.7e-05	0
Ahnak	0.000261	0.000171	0.0006	0.000226	0.000231	8.5e-05	7.4e-05	0.000217	5.1e-05	6.2e-05
Ahnak2	0	0	0	0	0	0	0	0	0	0
Ahr	0.000155	0.000104	0.000325	6.8e-05	7.8e-05	8.3e-05	6.4e-05	0.000181	1.5e-05	7.8e-05
Ahrr	1e-05	1e-05	0	2.2e-05	0.000196	1e-05	6e-06	0	1.6e-05	0.000196
Ahsa1	2.6e-05	2.9e-05	0	3.1e-05	5.1e-05	1.7e-05	1.8e-05	0	9e-06	3.1e-05
Ahsa2	1.6e-05	7.6e-05	0	3.2e-05	3e-06	1.6e-05	4e-05	0	1.5e-05	3e-06
AI314180	9.7e-05	0.000211	3.1e-05	0.000244	0.000158	4.1e-05	5.6e-05	3.1e-05	6.2e-05	0.000101
AI317395	0	0	0	3e-06	4e-06	0	0	0	3e-06	4e-06
AI413582	2.4e-05	3.9e-05	0	3.7e-05	0	1.6e-05	3.9e-05	0	1.8e-05	0
AI464131	1.6e-05	7e-06	4e-06	7e-06	8e-06	1.6e-05	7e-06	4e-06	3e-06	5e-06
AI467606	4.2e-05	8e-06	0	7.6e-05	7e-06	4.2e-05	8e-06	0	2.4e-05	7e-06
AI481877	0	6e-06	0	0	1.2e-05	0	6e-06	0	0	8e-06
AI593442	2.3e-05	0	0	1e-06	0	2.3e-05	0	0	1e-06	0
AI597479	4e-06	1.3e-05	0	5e-06	0	4e-06	1.3e-05	0	3e-06	0
AI606181	1.3e-05	0	0	4e-06	4.4e-05	9e-06	0	0	4e-06	2.9e-05
AI607873	0	0	0	1.6e-05	0	0	0	0	7e-06	0
AI661453	4e-05	1.7e-05	1.9e-05	2.1e-05	3e-06	3e-05	1.3e-05	1.9e-05	8e-06	3e-06
AI837181	6e-05	4e-05	0	6.1e-05	0.000118	2.2e-05	2.7e-05	0	3e-05	7.8e-05
AI846148	4e-06	1.3e-05	0	2.4e-05	1.4e-05	4e-06	1.3e-05	0	1.5e-05	1.4e-05
AI854703	0	0	0	3e-06	0	0	0	0	3e-06	0
AI987944	3e-05	6e-06	0	0.000118	0	2.2e-05	6e-06	0	8.1e-05	0
Aicda	3e-06	2e-05	1.7e-05	1.2e-05	0	3e-06	2e-05	1.7e-05	1.2e-05	0
Aida	9e-06	2e-05	3.9e-05	5e-05	2.2e-05	9e-06	1.3e-05	1.7e-05	1e-05	1.1e-05
Aif1	4.4e-05	4.2e-05	7.1e-05	0.000152	0.000183	4.4e-05	1.9e-05	5.9e-05	4.7e-05	9.9e-05
Aifm1	0.000124	0.000108	1.2e-05	3.1e-05	5.9e-05	7.2e-05	5e-05	1.2e-05	1.7e-05	4.1e-05
Aifm2	0	1.7e-05	4e-06	1.6e-05	3.6e-05	0	1.7e-05	4e-06	8e-06	3.6e-05
Aifm3	0	0	3.1e-05	0	0	0	0	3.1e-05	0	0
Aig1	3.6e-05	1.5e-05	0	1.9e-05	3.9e-05	2.6e-05	7e-06	0	1e-05	3.9e-05
Aim1	4.9e-05	4.9e-05	2.5e-05	1.4e-05	6.8e-05	3.8e-05	2.2e-05	2.5e-05	1e-05	5.2e-05
Aim1l	9e-06	5.1e-05	0	6e-06	5.2e-05	5e-06	2.6e-05	0	4e-06	4e-05
Aim2	4e-05	0	0	4.1e-05	2e-05	3e-05	0	0	1.9e-05	2e-05
Aimp1	6.7e-05	5.1e-05	3.9e-05	4.8e-05	2.9e-05	3e-05	3.8e-05	3.9e-05	1.8e-05	2.1e-05
Aimp2	3.7e-05	0	0.000321	1e-05	6.7e-05	2.4e-05	0	0.000321	7e-06	5.5e-05
Aip	8e-06	0	1.7e-05	7.9e-05	3e-06	8e-06	0	1.7e-05	4.2e-05	3e-06
Aire	0	0	0	1e-06	0	0	0	0	1e-06	0
Ajap1	0	6e-06	0	0	0	0	6e-06	0	0	0
Ajuba	4e-06	0	0	0	7e-06	4e-06	0	0	0	7e-06
Ak1	0	4e-06	0	0	7e-06	0	4e-06	0	0	7e-06
AK157302	3.8e-05	2.1e-05	2e-05	4e-06	1.8e-05	2.1e-05	1.3e-05	2e-05	4e-06	1.4e-05
Ak2	0.000863	0.000614	0.000265	0.000388	0.000302	0.000333	0.000133	9.1e-05	0.000128	0.000133
Ak3	9.1e-05	0.000103	0.000605	3e-05	0.000122	4.2e-05	3.6e-05	0.000554	1.6e-05	8.1e-05
Ak4	4e-06	1.1e-05	0	0	0	4e-06	1.1e-05	0	0	0
Ak5	0	0	0	1e-05	0	0	0	0	1e-05	0
Ak6	4e-06	4.6e-05	1.1e-05	4.5e-05	0	4e-06	2e-05	7e-06	2.3e-05	0
Ak7	0	4e-06	0	0	0	0	4e-06	0	0	0
Ak9	0	0	0	5e-06	0	0	0	0	3e-06	0
Akap1	0	2.4e-05	2.9e-05	5e-06	2.4e-05	0	1.5e-05	2.9e-05	5e-06	2.4e-05
Akap10	2.6e-05	4e-06	0	2.3e-05	1.7e-05	1.6e-05	4e-06	0	1.2e-05	1.4e-05
Akap11	0.00014	8.5e-05	7.9e-05	5.5e-05	4.7e-05	7.9e-05	6.9e-05	7.9e-05	2.5e-05	2.4e-05
Akap12	3e-06	0	0	5e-06	2e-05	3e-06	0	0	3e-06	2e-05
Akap13	0.000412	5.2e-05	0.000291	0.000467	0.00042	0.00021	2.6e-05	0.000223	2.9e-05	0.000169
Akap14	0	0	2.2e-05	0	0	0	0	2.2e-05	0	0
Akap17b	0	1e-05	2.2e-05	1.6e-05	1.1e-05	0	1e-05	2.2e-05	8e-06	1.1e-05
Akap3	4e-05	0	0	0	4e-06	4e-05	0	0	0	4e-06
Akap5	0	0	0	5e-06	0	0	0	0	3e-06	0
Akap7	5e-05	9.7e-05	0	3.8e-05	6.9e-05	2.5e-05	4.2e-05	0	2.1e-05	3e-05
Akap8	0.000132	4.9e-05	1e-05	0.000103	7e-05	8.1e-05	2.6e-05	1e-05	2.7e-05	4.4e-05
Akap8l	0.00019	2.3e-05	0.000274	5.2e-05	0.000238	0.000113	1.1e-05	0.000174	1.9e-05	0.000152
Akap9	0.000329	0.000313	0.000804	0.000233	0.0002	0.000142	6.5e-05	0.000428	3.3e-05	9.1e-05
Akip1	0	0	0	9e-06	0	0	0	0	5e-06	0
Akirin1	4.6e-05	0.000119	4.3e-05	3.5e-05	1.6e-05	3e-05	8.5e-05	2.7e-05	1.3e-05	1.1e-05
Akirin2	5e-06	1.5e-05	0	2e-05	1e-05	5e-06	1.5e-05	0	8e-06	1e-05
Akna	2.3e-05	5e-06	4e-06	0.000109	3.6e-05	2.3e-05	5e-06	4e-06	2.9e-05	2.6e-05
Aknad1	3e-06	0	0	3e-06	0	3e-06	0	0	3e-06	0
Akr1a1	0.000743	0.000802	0.00089	0.000429	0.00034	0.000156	0.000165	0.000571	0.000154	0.000181
Akr1b10	1.7e-05	0	0	3.3e-05	4.9e-05	1e-05	0	0	1e-05	3.7e-05
Akr1b3	1.1e-05	2.3e-05	1e-05	2e-05	1.1e-05	5e-06	1.9e-05	1e-05	1e-05	7e-06
Akr1b7	4e-05	8.2e-05	0	9e-06	2.5e-05	2.5e-05	3.7e-05	0	9e-06	2.5e-05
Akr1b8	0	0	0	7e-06	0	0	0	0	3e-06	0
Akr1c12	0	3.2e-05	0	5e-06	3e-06	0	2.5e-05	0	3e-06	3e-06
Akr1c13	8e-06	6e-06	1.9e-05	1.5e-05	5e-05	8e-06	6e-06	1.1e-05	7e-06	5e-05
Akr1c14	0	0	0	0	0	0	0	0	0	0
Akr1c18	0	0	9e-06	0	7e-06	0	0	9e-06	0	7e-06
Akr1c19	0	2.7e-05	0	0	0	0	2.7e-05	0	0	0
Akr1c20	0	0	0	3e-06	0	0	0	0	3e-06	0
Akr1cl	3.4e-05	1.6e-05	2.2e-05	9e-06	8e-06	1.5e-05	1.1e-05	2.2e-05	7e-06	5e-06
Akr1e1	1.7e-05	7e-06	4e-06	1e-05	3.2e-05	1e-05	7e-06	4e-06	7e-06	3.2e-05
Akr7a5	0.000163	0.000123	0.000113	7.3e-05	0.000123	5.5e-05	6.5e-05	6.4e-05	3.2e-05	4.3e-05
Akt1	0.000258	7.7e-05	0.000108	7.3e-05	4.6e-05	0.000184	1.7e-05	6e-05	2e-05	1.7e-05
Akt1s1	4e-06	2.5e-05	0	1.2e-05	1.8e-05	4e-06	1.5e-05	0	3e-06	1.1e-05
Akt2	1.1e-05	9e-06	6e-06	1.5e-05	4.2e-05	5e-06	6e-06	6e-06	8e-06	4.2e-05
Akt3	8.1e-05	7.4e-05	9e-05	6.4e-05	8.8e-05	6.5e-05	4.6e-05	4.5e-05	2e-05	6.1e-05
Aktip	1.5e-05	0	0	9e-06	0	1e-05	0	0	6e-06	0
Alad	8.3e-05	3.6e-05	4e-06	1.4e-05	0	3.5e-05	2.4e-05	4e-06	7e-06	0
Alas1	3.4e-05	8.3e-05	0	2.9e-05	5.9e-05	1.7e-05	2.8e-05	0	2.1e-05	4.3e-05
Alb	0	0	0	0	0	0	0	0	0	0
Alcam	1e-05	6e-06	1.3e-05	7.7e-05	3.7e-05	6e-06	6e-06	1.3e-05	3.7e-05	2.8e-05
Aldh16a1	5e-05	0.000172	2.7e-05	2e-05	1.2e-05	2.9e-05	6.9e-05	1.8e-05	7e-06	9e-06
Aldh18a1	0.000162	0.000197	1.2e-05	3.3e-05	4.7e-05	0.000125	4.9e-05	1.2e-05	9e-06	2.3e-05
Aldh1a1	0.00016	3.3e-05	3.1e-05	7e-06	0.000124	8.8e-05	2.3e-05	3.1e-05	7e-06	6e-05
Aldh1a2	0	2e-05	0	3.6e-05	2.4e-05	0	2e-05	0	1.6e-05	2.4e-05
Aldh1a3	2.1e-05	0	0	3.4e-05	1.1e-05	2.1e-05	0	0	1.8e-05	1.1e-05
Aldh1a7	0	6e-06	0	0	7e-06	0	6e-06	0	0	7e-06
Aldh1b1	0.000118	0.000416	4e-06	7.6e-05	0.00013	5.8e-05	0.000104	4e-06	3.8e-05	6e-05
Aldh1l1	0.000175	0.000159	2.2e-05	6e-05	0.000102	6.4e-05	4.2e-05	1.4e-05	5.6e-05	5.2e-05
Aldh1l2	4e-06	0	0	0	0	4e-06	0	0	0	0
Aldh2	0.000136	0.000125	0.000149	9.7e-05	0.000275	5.4e-05	2e-05	7e-05	3.1e-05	0.000116
Aldh3a1	0	0	0	1.5e-05	0	0	0	0	1e-05	0
Aldh3a2	6e-05	8e-05	1.9e-05	6e-06	4.2e-05	3.8e-05	3.4e-05	1.9e-05	4e-06	2e-05
Aldh3b1	5.7e-05	8e-06	1e-05	1.8e-05	0	4.3e-05	8e-06	1e-05	1e-05	0
Aldh3b2	0	0	0	4e-06	0	0	0	0	4e-06	0
Aldh5a1	1.8e-05	2.6e-05	0	7e-06	0	1.3e-05	2.6e-05	0	7e-06	0
Aldh6a1	0	0	0	7e-06	0	0	0	0	7e-06	0
Aldh7a1	0	0	0	1e-06	1.8e-05	0	0	0	1e-06	1.1e-05
Aldh8a1	0	0	0	0	0	0	0	0	0	0
Aldh9a1	0.000183	0.000155	0.000398	7.4e-05	6.9e-05	9.5e-05	3.3e-05	0.00031	2e-05	4.8e-05
Aldoa	0.000343	0.000375	0.00036	0.000319	0.000237	9.6e-05	9.7e-05	0.000201	7e-05	7.7e-05
Aldoart1	2.3e-05	4.1e-05	4e-05	1.8e-05	4.6e-05	1.2e-05	2e-05	3e-05	8e-06	2.8e-05
Aldob	0.002007	0.002579	0.002918	0.000276	0.001605	0.000708	0.00075	0.000945	0.000124	0.000699
Aldoc	3.6e-05	0	0	1e-06	0	3.6e-05	0	0	1e-06	0
Alg1	0	1.9e-05	0	5e-06	1e-05	0	1.9e-05	0	3e-06	1e-05
Alg10b	3e-06	3.3e-05	4e-06	0	0	3e-06	3.3e-05	4e-06	0	0
Alg11	3e-05	6.2e-05	0	0.000151	1.1e-05	1.5e-05	3e-05	0	7e-05	1.1e-05
Alg12	4e-06	1.1e-05	1e-05	0	0	4e-06	1.1e-05	1e-05	0	0
Alg13	5e-06	2.7e-05	0	1e-05	6.5e-05	5e-06	2.7e-05	0	7e-06	6.5e-05
Alg14	0	0	0	0	0	0	0	0	0	0
Alg2	6.1e-05	6e-06	0	2.1e-05	1.1e-05	4.6e-05	6e-06	0	1e-05	1.1e-05
Alg3	2.4e-05	5e-06	0	3e-06	0	2.4e-05	5e-06	0	3e-06	0
Alg5	0.000101	4e-05	1e-05	1.3e-05	1.4e-05	3.9e-05	1.9e-05	1e-05	6e-06	1.4e-05
Alg6	2.5e-05	8.1e-05	1.2e-05	1.5e-05	7.1e-05	1.7e-05	4.2e-05	1.2e-05	1e-05	4.4e-05
Alg8	0	0	1.2e-05	1.3e-05	0	0	0	1.2e-05	8e-06	0
Alg9	2.6e-05	2.6e-05	2.2e-05	1e-05	0	2.1e-05	2.6e-05	2.2e-05	1e-05	0
Alk	0	6e-06	0	0	0	0	6e-06	0	0	0
Alkbh1	4.5e-05	3.2e-05	4e-06	7.1e-05	3.6e-05	2.4e-05	1.8e-05	4e-06	1.9e-05	3.2e-05
Alkbh2	8e-06	0	0	9e-06	0	8e-06	0	0	7e-06	0
Alkbh4	1.6e-05	5.3e-05	2.2e-05	4e-06	0	1.6e-05	3e-05	2.2e-05	4e-06	0
Alkbh5	2.1e-05	8.2e-05	0.000166	8.6e-05	9.7e-05	2.1e-05	2.7e-05	0.000155	3e-05	3.5e-05
Alkbh6	5e-06	2.9e-05	6e-06	2.1e-05	7e-06	5e-06	2e-05	6e-06	1.9e-05	7e-06
Alkbh7	0.000102	3.9e-05	0	2.7e-05	0	8.5e-05	2.4e-05	0	1.3e-05	0
Alkbh8	1.3e-05	1.1e-05	3.4e-05	1.4e-05	0	1.3e-05	7e-06	3.4e-05	8e-06	0
Allc	0	0	0	0	1.5e-05	0	0	0	0	1.5e-05
Alms1	3.6e-05	1.7e-05	1.5e-05	1.9e-05	2.2e-05	3e-05	1.3e-05	9e-06	9e-06	6e-06
Alox12	0	0	2.2e-05	1e-05	6e-06	0	0	2.2e-05	7e-06	6e-06
Alox12e	0	0	0	0	0	0	0	0	0	0
Alox5ap	8e-06	1.5e-05	1.9e-05	6.5e-05	4e-06	8e-06	1.5e-05	1.1e-05	3.6e-05	4e-06
Aloxe3	1.3e-05	9e-06	4e-06	2e-05	1.6e-05	1.3e-05	5e-06	4e-06	6e-06	1.1e-05
Alpi	0.000212	0.000257	0.000168	1e-05	0.000228	0.000154	0.000171	0.000106	8e-06	9.7e-05
Alpk1	0.000168	0.000167	0.000143	0.000353	9.4e-05	7.1e-05	5.2e-05	0.000114	8.8e-05	2.8e-05
Alpk2	0	0	1.7e-05	1e-06	2.2e-05	0	0	1.7e-05	1e-06	2.2e-05
Alpk3	0	0	0	7e-06	0	0	0	0	7e-06	0
Alpl	1.3e-05	0	0	8e-06	0	1.3e-05	0	0	5e-06	0
Als2	9e-06	4.2e-05	0.000103	9.5e-05	5.1e-05	9e-06	3.1e-05	5.7e-05	7e-05	3.1e-05
Als2cl	1.3e-05	0	1.2e-05	6e-06	1.8e-05	9e-06	0	1.2e-05	4e-06	1.8e-05
Als2cr11	0	1.4e-05	0	0	0	0	9e-06	0	0	0
Als2cr12	0	1.3e-05	0	0	7e-06	0	8e-06	0	0	7e-06
Alx3	4e-06	0	4e-06	0	0	4e-06	0	4e-06	0	0
Alx4	4e-06	0	0	0	0	4e-06	0	0	0	0
Alyref	0	0	3.5e-05	3.9e-05	2.7e-05	0	0	3.5e-05	1.1e-05	2.7e-05
Alyref2	5e-06	1.5e-05	0	2.2e-05	1.5e-05	5e-06	1.5e-05	0	1.3e-05	1.2e-05
Amacr	0	4.4e-05	0	2e-06	1.1e-05	0	3.2e-05	0	2e-06	1.1e-05
Ambp	0	0	0	1e-06	0	0	0	0	1e-06	0
Ambra1	3.4e-05	8.5e-05	5.4e-05	4.4e-05	2.2e-05	1.5e-05	2.2e-05	4.9e-05	1.2e-05	2.2e-05
Amd1	1.1e-05	1.3e-05	1e-05	4e-05	1.8e-05	5e-06	8e-06	1e-05	1.2e-05	1.1e-05
Amd2	8.7e-05	0.000153	0.000101	0.00022	7.1e-05	4.6e-05	1.7e-05	4.4e-05	6e-05	2.4e-05
Amdhd2	8.6e-05	7.8e-05	1.1e-05	3.1e-05	0	4.6e-05	3.6e-05	7e-06	1.8e-05	0
Amer1	8e-06	4.9e-05	0	2.3e-05	0	8e-06	3.8e-05	0	1.3e-05	0
Amer2	0	0	0	1e-05	0	0	0	0	7e-06	0
Amfr	0.000109	4e-06	3.7e-05	3.8e-05	7.5e-05	5.6e-05	4e-06	3.7e-05	1.3e-05	4.6e-05
Amica1	2.3e-05	6.6e-05	5.1e-05	0.000188	0.000113	1.8e-05	2.8e-05	3.4e-05	6.2e-05	5.5e-05
Amigo1	4e-06	0	0	1e-06	0	4e-06	0	0	1e-06	0
Ammecr1	0.000148	0	0	2e-05	5e-06	0.000148	0	0	1e-05	5e-06
Ammecr1l	2e-05	7.9e-05	3.9e-05	8e-05	0.000181	1.5e-05	3.4e-05	3.9e-05	3.6e-05	0.00016
Amn	0.000164	0.000157	6.7e-05	0	0.000102	0.000103	4.7e-05	3.7e-05	0	5.7e-05
Amn1	5e-05	3.3e-05	0.000112	6.9e-05	1.8e-05	2.3e-05	2.8e-05	7.4e-05	2.9e-05	1.1e-05
Amot	0	3.9e-05	0	0	3e-06	0	3.9e-05	0	0	3e-06
Amotl1	5e-06	8e-06	0	2.2e-05	0	5e-06	8e-06	0	1.1e-05	0
Amotl2	4e-06	1e-05	0	1.5e-05	0	4e-06	1e-05	0	9e-06	0
Ampd1	1.9e-05	3.1e-05	0.000105	4.4e-05	0.000136	1.2e-05	1.4e-05	4.5e-05	9e-06	3.2e-05
Ampd2	3e-06	4e-06	0	8e-06	1.3e-05	3e-06	4e-06	0	5e-06	8e-06
Ampd3	1.7e-05	4e-06	0	2.9e-05	0	1.3e-05	4e-06	0	9e-06	0
Amph	5e-06	6e-06	0	5e-06	0.000174	5e-06	6e-06	0	3e-06	0.000174
Amt	0	0	0	0	1.1e-05	0	0	0	0	1.1e-05
Amy1	2.4e-05	0	9.4e-05	8e-06	2.2e-05	1.6e-05	0	9.4e-05	4e-06	2.2e-05
Amy2a1	0	0	0	0	7.7e-05	0	0	0	0	6.3e-05
Amy2a2	0	2.1e-05	0.000282	7e-06	5.8e-05	0	1.6e-05	0.000282	7e-06	4.2e-05
Amy2a3	0	2.4e-05	0.000438	0	0.00011	0	1.7e-05	0.000438	0	7.3e-05
Amy2a4	0	0	9.4e-05	1e-05	1.5e-05	0	0	9.4e-05	1e-05	1.5e-05
Amy2a5	0	3.9e-05	0.001095	0	0.000172	0	2.7e-05	0.001095	0	0.000125
Amz1	0	0	2.3e-05	2.7e-05	1.3e-05	0	0	1.4e-05	1.2e-05	1e-05
Amz2	1.7e-05	7.2e-05	6.9e-05	5.2e-05	1.8e-05	7e-06	5.2e-05	4.2e-05	1.4e-05	1.4e-05
Anapc1	2e-05	0.00011	9.2e-05	5.3e-05	5.5e-05	1.5e-05	4.4e-05	4.6e-05	1.8e-05	2.7e-05
Anapc10	0	7e-06	4e-06	2e-06	3.3e-05	0	7e-06	4e-06	2e-06	3.3e-05
Anapc11	8e-05	6.1e-05	0.000103	6.6e-05	6.7e-05	1.9e-05	4.2e-05	9.7e-05	1.5e-05	3.6e-05
Anapc13	8.8e-05	0.000161	0	0.000132	4.4e-05	3.2e-05	9.4e-05	0	5.4e-05	2e-05
Anapc15	0	7.3e-05	0	1.4e-05	0	0	4.8e-05	0	7e-06	0
Anapc16	5.5e-05	8.3e-05	2.6e-05	6.5e-05	3.8e-05	4e-05	6.9e-05	2.6e-05	2.2e-05	3.4e-05
Anapc2	6.3e-05	2.7e-05	1.9e-05	4.7e-05	5e-05	3.1e-05	2.7e-05	1.9e-05	1.5e-05	3.4e-05
Anapc4	8.9e-05	2.6e-05	0	1.7e-05	7e-06	3.9e-05	1.9e-05	0	1.1e-05	7e-06
Anapc5	5.2e-05	5.9e-05	4.4e-05	0.000248	8.2e-05	3.7e-05	4.5e-05	4.4e-05	0.0001	6.2e-05
Anapc7	3e-06	9e-06	1.3e-05	1.7e-05	3.6e-05	3e-06	5e-06	1.3e-05	8e-06	3.6e-05
Ang4	0	2.2e-05	0	2.1e-05	1.5e-05	0	1.5e-05	0	1.2e-05	1.5e-05
Ang5	4e-06	4e-06	0	4e-06	0	4e-06	4e-06	0	4e-06	0
Ang6	4e-06	0	0	0	0	4e-06	0	0	0	0
Angel1	0	0	0	3e-06	0	0	0	0	3e-06	0
Angel2	2e-05	8e-05	4e-05	6.2e-05	5.5e-05	1.5e-05	5e-05	3e-05	1.7e-05	2.2e-05
Angpt1	0	0	0	2e-06	0	0	0	0	2e-06	0
Angpt2	0.000107	0.000105	9e-06	5e-05	3.4e-05	7.8e-05	5.1e-05	9e-06	2.5e-05	3.4e-05
Angptl1	3e-06	0	0	4e-06	0	3e-06	0	0	4e-06	0
Angptl2	0	2.6e-05	0	0	0	0	2.6e-05	0	0	0
Angptl3	0	0	0	1e-06	0	0	0	0	1e-06	0
Angptl4	4e-06	5e-06	0	3e-06	0	4e-06	5e-06	0	3e-06	0
Angptl6	0	0	0	3e-06	0	0	0	0	3e-06	0
Angptl7	0	0	0	5e-06	4e-06	0	0	0	3e-06	4e-06
Angptl8	0	6e-06	0	0	1.1e-05	0	6e-06	0	0	1.1e-05
Ank	3.7e-05	3.6e-05	1.9e-05	2.9e-05	7e-06	2.8e-05	3.2e-05	1.9e-05	1.2e-05	7e-06
Ank1	0	0	4e-06	0	4e-06	0	0	4e-06	0	4e-06
Ank2	2.1e-05	4.6e-05	0.00019	8.5e-05	0.000155	9e-06	1.5e-05	0.000134	1.4e-05	7.6e-05
Ank3	7.6e-05	0.00017	2.8e-05	5.1e-05	4.7e-05	3.3e-05	4.6e-05	1.9e-05	2.5e-05	4.7e-05
Ankar	4e-06	0	0	0	0	4e-06	0	0	0	0
Ankdd1b	4e-06	0	0	0	0	4e-06	0	0	0	0
Ankef1	1.6e-05	1e-05	0	3e-06	1e-05	1.6e-05	6e-06	0	2e-06	7e-06
Ankfn1	0	0	0	0	0	0	0	0	0	0
Ankfy1	0.000196	7.7e-05	5.6e-05	4.5e-05	3.6e-05	0.000158	3.7e-05	4.2e-05	1.4e-05	2.2e-05
Ankhd1	0.000238	0.000158	0.000978	0.000271	0.000121	6.5e-05	3.2e-05	0.000739	3.2e-05	3.8e-05
Ankib1	4.1e-05	0.000116	1.7e-05	5.5e-05	1.8e-05	2.2e-05	4e-05	1.2e-05	3.6e-05	1.1e-05
Ankk1	0	0	0	1.2e-05	0	0	0	0	6e-06	0
Ankle1	3.2e-05	1.3e-05	0	3e-06	0	3.2e-05	1.3e-05	0	3e-06	0
Ankle2	7e-06	2.6e-05	0	1.4e-05	1.1e-05	5e-06	2.6e-05	0	6e-06	1.1e-05
Ankmy2	5.8e-05	6e-06	0	2.6e-05	0	4.8e-05	6e-06	0	9e-06	0
Ankra2	2.4e-05	1e-05	4e-06	8.4e-05	4.2e-05	1.1e-05	1e-05	4e-06	2.5e-05	2.6e-05
Ankrd1	0	0	0	0	0	0	0	0	0	0
Ankrd10	1.6e-05	1e-05	0	1.6e-05	6.9e-05	1.3e-05	7e-06	0	7e-06	3.7e-05
Ankrd11	0.000423	0.000351	0.000133	0.000525	0.000526	0.000133	6.2e-05	6.7e-05	0.000151	0.000208
Ankrd12	0.000195	0.000198	0.000651	0.000209	0.000246	9.8e-05	9.1e-05	0.000437	9.2e-05	9e-05
Ankrd13a	8.1e-05	0.000125	6.7e-05	0.000128	0.000182	4.2e-05	6.2e-05	3e-05	4.2e-05	0.000139
Ankrd13b	0	6.7e-05	0	0	5e-06	0	6.7e-05	0	0	5e-06
Ankrd13c	3.8e-05	6.1e-05	2.5e-05	4.2e-05	0.00021	1.8e-05	3e-05	2.5e-05	1.5e-05	9.5e-05
Ankrd13d	0	0	0	3e-06	0	0	0	0	3e-06	0
Ankrd16	8e-06	3.7e-05	1.7e-05	1.4e-05	4e-06	8e-06	1.2e-05	1.7e-05	7e-06	4e-06
Ankrd17	0.000286	0.000314	9.3e-05	0.000218	0.000167	0.000141	0.000128	5.7e-05	7.7e-05	8.6e-05
Ankrd22	0	0	0	0	0	0	0	0	0	0
Ankrd23	5e-06	0	0	1.2e-05	0	5e-06	0	0	1e-05	0
Ankrd24	8e-06	0	1e-05	4.3e-05	0	8e-06	0	1e-05	3e-05	0
Ankrd26	0	1.5e-05	0	2.2e-05	0	0	1.5e-05	0	6e-06	0
Ankrd27	3.6e-05	1e-05	4e-06	2.3e-05	1.7e-05	2.2e-05	1e-05	4e-06	1.2e-05	1.4e-05
Ankrd28	4e-06	6e-06	9.8e-05	1.5e-05	0	4e-06	6e-06	9.8e-05	8e-06	0
Ankrd29	0	0	0	5e-06	0	0	0	0	3e-06	0
Ankrd31	0	4e-06	0	3e-06	1e-05	0	4e-06	0	3e-06	1e-05
Ankrd33b	0	0	0	3e-06	0	0	0	0	3e-06	0
Ankrd34c	0	0	0	1e-06	0	0	0	0	1e-06	0
Ankrd35	0	0	0	1e-05	2.4e-05	0	0	0	1e-05	2.4e-05
Ankrd36	1.3e-05	5.3e-05	5.8e-05	2.5e-05	6.7e-05	1.3e-05	1.7e-05	3.2e-05	1.2e-05	3.3e-05
Ankrd37	1.2e-05	0	0	1.2e-05	0	8e-06	0	0	9e-06	0
Ankrd39	0	0	0	0	0	0	0	0	0	0
Ankrd40	8e-06	4e-05	2.7e-05	4.4e-05	3.5e-05	8e-06	2.4e-05	1.3e-05	6e-06	2.4e-05
Ankrd42	8.7e-05	0.000269	6e-06	0.000259	9.1e-05	8.4e-05	0.000111	6e-06	0.000133	8.7e-05
Ankrd44	0.000138	1.6e-05	4.4e-05	0.00017	0.000122	9.7e-05	1e-05	4.4e-05	5.6e-05	9.9e-05
Ankrd46	1.2e-05	8e-06	1.7e-05	7.6e-05	4.8e-05	9e-06	8e-06	1.7e-05	6.2e-05	3.3e-05
Ankrd49	1.3e-05	0.000138	0	4.5e-05	0	1.3e-05	7.4e-05	0	2.2e-05	0
Ankrd50	1.2e-05	1.7e-05	0	2.3e-05	6.5e-05	8e-06	1.7e-05	0	1.5e-05	6.5e-05
Ankrd52	2.7e-05	8e-06	9e-06	1.5e-05	1.6e-05	2.3e-05	8e-06	9e-06	6e-06	7e-06
Ankrd54	4.5e-05	1.3e-05	0.000153	0.000138	0	3.1e-05	8e-06	0.000112	9.7e-05	0
Ankrd55	0	7e-06	3.5e-05	6e-06	1.5e-05	0	7e-06	3.5e-05	6e-06	1.5e-05
Ankrd6	0	0	0	1e-06	0	0	0	0	1e-06	0
Ankrd63	0	0	0	3e-06	0	0	0	0	3e-06	0
Ankrd66	0	0	0	1e-06	0	0	0	0	1e-06	0
Ankrd9	1.7e-05	0	0	1e-06	3e-05	1e-05	0	0	1e-06	3e-05
Anks1	1.3e-05	2.6e-05	0	1.5e-05	2e-05	8e-06	2.6e-05	0	1.4e-05	2e-05
Anks1b	1.2e-05	0	4e-06	1.7e-05	0	8e-06	0	4e-06	1.3e-05	0
Anks3	3e-05	3.4e-05	9e-06	5.3e-05	0.000109	2.5e-05	3.4e-05	9e-06	2.3e-05	9.2e-05
Anks4b	0.000145	0.000248	0.000247	2.1e-05	8.2e-05	7e-05	5.9e-05	0.000172	1.4e-05	3.5e-05
Anks6	0	0	0	6e-06	5e-06	0	0	0	4e-06	5e-06
Ankub1	0	0	0	3e-06	0	0	0	0	3e-06	0
Ankzf1	2.7e-05	5.4e-05	1e-05	0.000136	0.000102	1.7e-05	2.9e-05	1e-05	6.8e-05	6.4e-05
Anln	0	5.2e-05	0	0	0	0	5.2e-05	0	0	0
Ano1	7e-06	0	3.9e-05	4.4e-05	3.6e-05	5e-06	0	3.9e-05	2.2e-05	3.6e-05
Ano10	0	0.000139	2.6e-05	5e-06	1.8e-05	0	0.000106	2.6e-05	3e-06	1.4e-05
Ano2	0	6e-06	0	1.1e-05	0	0	6e-06	0	6e-06	0
Ano3	0	0	0	1.1e-05	0	0	0	0	6e-06	0
Ano4	0	4e-06	9.8e-05	6e-06	1.5e-05	0	4e-06	9.8e-05	4e-06	1.5e-05
Ano6	0.000666	0.000293	0.000901	4.1e-05	0.000427	0.000229	8.2e-05	0.000448	1.6e-05	0.00019
Ano7	4e-06	8e-06	0	3e-06	0	4e-06	8e-06	0	3e-06	0
Ano8	1.3e-05	0	9.8e-05	4e-06	0	1.3e-05	0	9.8e-05	4e-06	0
Ano9	0.000154	0.000151	3.1e-05	2.1e-05	0.00012	8.9e-05	4.3e-05	3.1e-05	1.7e-05	5.1e-05
Anp32a	6.2e-05	6.1e-05	5.5e-05	8.4e-05	7.2e-05	4.3e-05	4.2e-05	2.6e-05	2.4e-05	3.8e-05
Anp32b	9.9e-05	0.000332	6.7e-05	0.000313	0.00047	6.8e-05	9.8e-05	4.8e-05	4e-05	0.000179
Anp32e	1e-05	6.5e-05	0	7.7e-05	0	1e-05	2.5e-05	0	2.7e-05	0
Anpep	0.009503	0.006871	0.006448	0.001384	0.004101	0.002587	0.002001	0.002135	0.000519	0.001556
Antxr1	0.000249	6.6e-05	0.000366	0.000132	0.00018	9.8e-05	2.9e-05	0.000124	4.3e-05	0.000119
Antxr2	2e-05	2.3e-05	2.2e-05	1.2e-05	0	1.5e-05	1.9e-05	2.2e-05	6e-06	0
Anxa1	0	6e-06	4e-06	2.6e-05	3e-06	0	6e-06	4e-06	1e-05	3e-06
Anxa11	3.5e-05	6.4e-05	3.5e-05	0.000127	1.8e-05	1.7e-05	2.9e-05	2.4e-05	8e-05	1.1e-05
Anxa13	1.8e-05	2.8e-05	0.000253	5e-06	3.4e-05	1.1e-05	2.8e-05	0.000233	3e-06	1.3e-05
Anxa2	0.000476	0.000812	0.001021	0.000226	0.000403	0.000163	4.7e-05	0.000703	9.1e-05	0.000166
Anxa3	2.9e-05	0	2.6e-05	1.6e-05	5.9e-05	2.9e-05	0	2.6e-05	1.3e-05	5.9e-05
Anxa4	0.000452	0.000345	0.000321	7.8e-05	0.000322	0.00018	0.000112	0.000189	3.3e-05	0.000225
Anxa5	0.00018	0.000281	0.000299	0.0002	0.000145	0.000139	0.000135	0.000146	4e-05	6.4e-05
Anxa6	5e-06	9e-06	5.2e-05	0.000163	5.1e-05	5e-06	5e-06	5.2e-05	5.2e-05	1.3e-05
Anxa7	1e-05	5.7e-05	6e-06	1.3e-05	1.3e-05	1e-05	4.2e-05	6e-06	8e-06	8e-06
Anxa9	0	8e-06	0	1.8e-05	0	0	8e-06	0	1.1e-05	0
Aoc1	0.000208	0.000798	0.000261	4.3e-05	0.000193	9.1e-05	0.000222	0.000105	1.6e-05	8.6e-05
Aoc2	0	1.3e-05	0	4e-06	3.6e-05	0	1.3e-05	0	4e-06	1.7e-05
Aoc3	8e-06	0	0	1.5e-05	0	8e-06	0	0	7e-06	0
Aox1	2.3e-05	4e-06	0	2.3e-05	0	1.7e-05	4e-06	0	1.5e-05	0
Aox2	0	0	0	1e-06	7e-06	0	0	0	1e-06	7e-06
Aox3	4e-06	4e-06	0	5e-06	0	4e-06	4e-06	0	3e-06	0
Aox4	0	4e-06	0	5e-06	0	0	4e-06	0	3e-06	0
Ap1ar	0.000188	4.4e-05	3.1e-05	3.7e-05	5.8e-05	6.1e-05	1.4e-05	3.1e-05	1.5e-05	3.6e-05
Ap1b1	0.000105	0.000157	1e-05	5.9e-05	0.000142	4.7e-05	4e-05	1e-05	2.1e-05	6.4e-05
Ap1g1	6.4e-05	3.9e-05	0	7.5e-05	3.7e-05	4.6e-05	3.9e-05	0	3.2e-05	2.8e-05
Ap1g2	2.1e-05	3.4e-05	9e-06	2.6e-05	1.1e-05	9e-06	2.6e-05	9e-06	1.6e-05	1.1e-05
Ap1m1	5.6e-05	8e-05	0.000128	0.000245	0.000391	3.7e-05	4e-05	0.000128	0.000113	0.000378
Ap1m2	4e-05	3.1e-05	2.2e-05	1.6e-05	7.6e-05	3e-05	1.8e-05	2.2e-05	1e-05	5.6e-05
Ap1s1	5.6e-05	0.000291	0.000139	0.000247	0.000138	4.2e-05	2.2e-05	7.2e-05	9.2e-05	5.2e-05
Ap1s2	2.3e-05	0	0	8.2e-05	4.2e-05	2.3e-05	0	0	2.3e-05	3.3e-05
Ap1s3	0	0	3.5e-05	1.8e-05	0.000109	0	0	3e-05	1e-05	0.000109
Ap2a1	2.9e-05	2.6e-05	1.2e-05	2.5e-05	5.6e-05	1.5e-05	1.9e-05	1.2e-05	1.5e-05	3.2e-05
Ap2a2	0.000345	0.000212	0.000133	4.9e-05	0.000196	0.000162	6.5e-05	6.3e-05	1.5e-05	9.8e-05
Ap2b1	9.3e-05	0.000102	0.000377	0.000268	3.3e-05	4.9e-05	3.4e-05	0.000175	0.000108	2.8e-05
Ap2m1	8.5e-05	0.000168	4.9e-05	0.00011	0.000119	2.6e-05	9.2e-05	3.2e-05	1.8e-05	4.9e-05
Ap2s1	0.000184	0.000167	7.9e-05	0.000236	9e-05	7.3e-05	3.1e-05	5.1e-05	5.9e-05	4.2e-05
Ap3b1	0.00012	3.9e-05	4.9e-05	8.9e-05	3.9e-05	5.7e-05	2.2e-05	3.2e-05	3.6e-05	2.5e-05
Ap3b2	0	0	0	2e-06	4e-06	0	0	0	2e-06	4e-06
Ap3d1	0.00021	6.4e-05	3.4e-05	0.000156	7.4e-05	0.000122	2.1e-05	3.4e-05	4.8e-05	4.1e-05
Ap3m1	8.3e-05	7.6e-05	1.7e-05	1.4e-05	3.2e-05	5.2e-05	3.3e-05	1.7e-05	9e-06	2.4e-05
Ap3m2	5e-06	0	0.000271	2.5e-05	0	5e-06	0	0.000271	1.5e-05	0
Ap3s1	4e-06	0	3.1e-05	1e-05	0	4e-06	0	3.1e-05	1e-05	0
Ap3s2	1.3e-05	4.4e-05	4.9e-05	3.4e-05	1.8e-05	1.3e-05	2.4e-05	4.9e-05	1.2e-05	1.8e-05
Ap4b1	0	1.3e-05	0	8e-06	1.8e-05	0	1.3e-05	0	5e-06	1.8e-05
Ap4e1	6.6e-05	1e-05	9e-06	3.9e-05	2.9e-05	5.4e-05	6e-06	9e-06	1.1e-05	2.9e-05
Ap4m1	1.7e-05	3.3e-05	1.3e-05	1.5e-05	0	1.3e-05	3.3e-05	1.3e-05	1e-05	0
Ap4s1	9e-06	0	0	0	6e-05	9e-06	0	0	0	3.8e-05
Ap5b1	2.5e-05	0	6e-06	1.7e-05	1.1e-05	1.7e-05	0	6e-06	9e-06	1.1e-05
Ap5m1	1.3e-05	0	4e-06	0	0	1.3e-05	0	4e-06	0	0
Ap5s1	7.9e-05	5e-06	0	1.4e-05	3.3e-05	3.3e-05	5e-06	0	1e-05	3.3e-05
Ap5z1	3e-06	3.9e-05	0	1.2e-05	2.9e-05	3e-06	2.4e-05	0	8e-06	2.1e-05
Apaf1	5e-06	0.000101	0.00014	6.3e-05	7.5e-05	5e-06	4.3e-05	6e-05	2.3e-05	3.8e-05
Apba1	0	0	0	0	1.5e-05	0	0	0	0	1.5e-05
Apba2	3e-06	0	0	3e-06	0	3e-06	0	0	3e-06	0
Apba3	3.4e-05	0	6e-05	1e-05	7.1e-05	2.1e-05	0	4.8e-05	7e-06	2.9e-05
Apbb1	0	0	0	8e-06	1e-05	0	0	0	6e-06	1e-05
Apbb1ip	1.3e-05	3.3e-05	1.7e-05	0.000222	0.000303	1.3e-05	1.2e-05	1.7e-05	6e-05	0.000205
Apbb2	0.000151	9.4e-05	0.000207	6.1e-05	0.000187	4.9e-05	3.6e-05	5.3e-05	3.4e-05	0.000106
Apc	0.000123	0.00012	0	3.1e-05	3.2e-05	6.6e-05	6.1e-05	0	2.2e-05	3.2e-05
Apc2	0	0	0	0	4e-06	0	0	0	0	4e-06
Apeh	5.6e-05	0.000145	4.2e-05	4.3e-05	7.2e-05	2.4e-05	3.9e-05	2.9e-05	1.5e-05	4e-05
Apela	9.6e-05	0	1e-05	0	2.2e-05	9.6e-05	0	1e-05	0	2.2e-05
Apex1	8e-06	0	0	3.2e-05	3.8e-05	8e-06	0	0	2.2e-05	2.3e-05
Apex2	1.9e-05	2.7e-05	0	1.8e-05	0	1.6e-05	2.7e-05	0	7e-06	0
Aph1a	0.000101	7.6e-05	9e-06	7.6e-05	9.2e-05	2.5e-05	2.1e-05	9e-06	3.1e-05	6.5e-05
Aph1b	0	1.2e-05	0	1.8e-05	0	0	1.2e-05	0	8e-06	0
Aph1c	0	4e-06	0	2.4e-05	1.3e-05	0	4e-06	0	1.5e-05	9e-06
Api5	8.3e-05	4.9e-05	3.9e-05	0.000115	0.000381	2.9e-05	3e-05	3.9e-05	3.4e-05	0.000208
Apip	0	0	0	1.2e-05	0	0	0	0	9e-06	0
Apitd1	3e-06	0	0	0	2e-05	3e-06	0	0	0	2e-05
Aplf	4e-06	0	0	0	0	4e-06	0	0	0	0
Aplnr	0	0	0	6e-06	0	0	0	0	6e-06	0
Aplp1	8.8e-05	4.6e-05	1.1e-05	2.6e-05	2.2e-05	6.8e-05	3.3e-05	7e-06	8e-06	2.2e-05
Aplp2	0.000124	0.000253	0.000547	7.9e-05	0.000218	3e-05	8.2e-05	0.000348	3.1e-05	0.000148
Apmap	0	3.3e-05	0	3e-06	0	0	2.6e-05	0	2e-06	0
Apoa1	0.009975	0.010411	0.015765	0.00125	0.00655	0.003356	0.005005	0.004723	0.000507	0.002705
Apoa1bp	2.7e-05	5.7e-05	1.2e-05	2.7e-05	1.8e-05	1.8e-05	1.9e-05	1.2e-05	1.4e-05	1.8e-05
Apoa2	0	0	0	0	0	0	0	0	0	0
Apoa4	0.002845	0.009565	0.014116	0.000399	0.0035	0.000964	0.007595	0.004827	0.000209	0.001459
Apob	0.001224	0.001208	0.001438	0.000266	0.000357	0.000382	0.000797	0.000799	0.000236	0.00026
Apobec1	0.000278	0.00031	0.000804	0.000504	0.000371	8.5e-05	8.9e-05	0.000441	4.7e-05	0.000129
Apobec3	0.000119	4.6e-05	2.2e-05	0.000231	0.000138	0.000119	3.8e-05	2.2e-05	6.8e-05	6.5e-05
Apobec4	0	0	0	1e-06	0	0	0	0	1e-06	0
Apobr	3e-06	0.000274	0	0.0004	0	3e-06	0.000274	0	0.000247	0
Apoc2	0.001204	0.001444	0.000807	7.7e-05	0.000577	0.000506	0.001276	0.00034	4.3e-05	0.000279
Apoc3	0.00131	0.002395	0.003118	7.5e-05	0.000811	0.000558	0.001879	0.001152	4.6e-05	0.000381
Apod	8e-06	0	0	2e-06	0	8e-06	0	0	2e-06	0
Apoe	0.000162	6.5e-05	0.000206	0.000959	0.001122	0.000126	4.6e-05	0.000194	0.00021	0.00056
Apof	0	1.2e-05	0	8e-06	0	0	7e-06	0	4e-06	0
Apol10a	0.000854	0.000659	0.000362	0.000106	0.000378	0.000306	0.00014	0.000148	4.4e-05	0.000168
Apol10b	4e-06	2.7e-05	0	0	3.6e-05	4e-06	1.4e-05	0	0	3.2e-05
Apol11a	4e-06	0	0	0	0	4e-06	0	0	0	0
Apol11b	2.5e-05	6.2e-05	0	3e-06	4e-06	1.5e-05	2.6e-05	0	3e-06	4e-06
Apol6	0	0	0	0	1.1e-05	0	0	0	0	1.1e-05
Apol7a	6.9e-05	2.4e-05	5.6e-05	4e-06	0.000115	5.5e-05	2.4e-05	5.6e-05	4e-06	7.2e-05
Apol7b	4.7e-05	0	4e-06	7.1e-05	0	3.8e-05	0	4e-06	2.7e-05	0
Apol7c	3e-06	4e-06	4.4e-05	5.4e-05	0	3e-06	4e-06	4.4e-05	1.8e-05	0
Apol7e	1.6e-05	0	0	1e-05	0	1.6e-05	0	0	5e-06	0
Apol8	0	1.9e-05	0	0	0	0	1.9e-05	0	0	0
Apol9a	2.9e-05	0	2.9e-05	3e-06	7e-06	2.1e-05	0	2.9e-05	3e-06	7e-06
Apol9b	2.3e-05	0	0	7e-06	0	1.2e-05	0	0	4e-06	0
Apold1	0	0	4e-06	1e-06	0	0	0	4e-06	1e-06	0
Apoo	4e-06	1.7e-05	0	7.4e-05	1.5e-05	4e-06	1.3e-05	0	7.2e-05	1.5e-05
Apoo-ps	3e-06	1.7e-05	0	7.6e-05	6.5e-05	3e-06	7e-06	0	7.2e-05	4.9e-05
Apool	4.5e-05	0	0	8e-06	4e-06	3.9e-05	0	0	6e-06	4e-06
Apopt1	1.9e-05	1.2e-05	0	1.9e-05	0	1.2e-05	7e-06	0	9e-06	0
App	0.000649	0.000596	0.000731	0.000579	0.000762	0.000327	0.000221	0.000297	0.000173	0.000447
Appbp2	1.7e-05	5.7e-05	2.4e-05	0.000162	0.000266	1.3e-05	2.6e-05	1.7e-05	7.1e-05	0.000233
Appl1	5.4e-05	4.5e-05	1.3e-05	2.4e-05	6.4e-05	2.6e-05	1.9e-05	1.3e-05	1.3e-05	6.4e-05
Appl2	1e-05	0	3.1e-05	2.3e-05	1.5e-05	1e-05	0	3.1e-05	1.2e-05	1.5e-05
Aprt	0.00022	0.000463	0.000519	0.000107	0.000588	0.000113	0.000118	0.000222	2.4e-05	0.000176
Aptx	0	5e-06	9e-06	2e-06	5e-06	0	5e-06	9e-06	2e-06	5e-06
Aqp1	7.2e-05	6.3e-05	0	3.4e-05	1.4e-05	2.7e-05	6.3e-05	0	1.3e-05	1.4e-05
Aqp11	0.0003	7.2e-05	1.9e-05	2.4e-05	5.1e-05	0.000165	4.2e-05	1.9e-05	1.7e-05	3.6e-05
Aqp3	8e-06	0	0	2e-05	5e-06	8e-06	0	0	9e-06	5e-06
Aqp4	1.7e-05	1.9e-05	9e-06	5e-06	6.3e-05	1e-05	1.9e-05	9e-06	5e-06	5.7e-05
Aqp7	2.8e-05	1.4e-05	0	4e-06	0	2.3e-05	1e-05	0	4e-06	0
Aqp9	4e-06	1.2e-05	0	2.3e-05	0	4e-06	1.2e-05	0	1.2e-05	0
Aqr	5.8e-05	5e-06	4.2e-05	7e-05	0.000116	4.8e-05	5e-06	2.4e-05	4.1e-05	3.2e-05
Ar	9e-06	0	0	9e-06	0	9e-06	0	0	7e-06	0
Araf	0.000187	7.7e-05	0.000165	0.000122	0.000118	8.6e-05	2e-05	5.9e-05	1.8e-05	9.3e-05
Arap1	4e-05	4e-06	5.9e-05	3.9e-05	1.8e-05	3e-05	4e-06	2.9e-05	2e-05	1.4e-05
Arap2	0.000103	0.000227	0.000134	0.000132	0.000131	6.3e-05	2.9e-05	0.000126	2.8e-05	5.5e-05
Arap3	5e-06	0	9e-06	9e-06	0	5e-06	0	9e-06	7e-06	0
Arc	0	2.4e-05	0	0	0	0	2.4e-05	0	0	0
Arcn1	0.000144	0.000124	4.9e-05	7.8e-05	0.000402	4.9e-05	6.4e-05	3.2e-05	3.1e-05	0.000312
Areg	4e-06	1.4e-05	0	0	8.3e-05	4e-06	1e-05	0	0	8.3e-05
Arel1	2.4e-05	2e-05	4e-06	1.4e-05	6e-05	1.6e-05	2e-05	4e-06	1e-05	4.9e-05
Arf1	0.00032	0.000168	9.9e-05	0.000128	0.000208	0.000109	9e-05	6.4e-05	4.3e-05	0.00015
Arf2	0	1.9e-05	1.7e-05	2.6e-05	0	0	1.9e-05	1.7e-05	1.5e-05	0
Arf3	3.7e-05	6.1e-05	4.6e-05	6.6e-05	0.000323	2.8e-05	1.7e-05	3.6e-05	2.9e-05	0.000121
Arf4	0.000245	0.000301	1.9e-05	5.3e-05	3.9e-05	0.000168	0.000195	1.9e-05	1.6e-05	3.5e-05
Arf5	0.000578	0.000415	0.00019	0.000303	0.000421	0.000144	0.000144	0.000108	4.7e-05	0.000131
Arf6	0.000137	0.000233	0.000126	0.00014	8.7e-05	5.7e-05	2.7e-05	8.7e-05	4.3e-05	5.2e-05
Arfgap1	0	5.6e-05	7.3e-05	5.5e-05	1.4e-05	0	2.4e-05	6.8e-05	2.3e-05	1.1e-05
Arfgap2	3.4e-05	1e-05	3.4e-05	7e-06	4e-05	2.2e-05	1e-05	1.6e-05	3e-06	1.7e-05
Arfgap3	0.000104	5.9e-05	0	1.1e-05	1.1e-05	4.9e-05	2.2e-05	0	7e-06	1.1e-05
Arfgef1	8.7e-05	0.000236	0.000217	0.000188	0.000227	4.4e-05	7.1e-05	0.00013	2.1e-05	0.000116
Arfgef2	9.9e-05	9e-06	0	2.6e-05	1.5e-05	4.7e-05	5e-06	0	1.2e-05	1.5e-05
Arfgef3	0	0	0	7e-06	4e-06	0	0	0	4e-06	4e-06
Arfip1	4.4e-05	4.7e-05	3.1e-05	3.9e-05	1.1e-05	3.5e-05	1.6e-05	3.1e-05	1.1e-05	1.1e-05
Arfip2	4e-06	2.7e-05	0	2.4e-05	0	4e-06	1.9e-05	0	1.5e-05	0
Arfrp1	3.6e-05	2.1e-05	0	6e-05	4.4e-05	3e-05	1.3e-05	0	1.9e-05	4.4e-05
Arg1	8e-06	0	4.8e-05	1.9e-05	0	8e-06	0	4.8e-05	1.2e-05	0
Arg2	0.00015	0.000189	1.9e-05	0.000107	0.000115	5e-05	5.9e-05	1.1e-05	9.4e-05	7.8e-05
Arglu1	0.000317	0.000382	0.000832	0.000221	0.000166	9.3e-05	0.000107	0.000398	7e-05	4.6e-05
Arhgap1	4e-05	7.1e-05	1.9e-05	5.7e-05	7.8e-05	1.6e-05	4.6e-05	1.3e-05	2.4e-05	3.9e-05
Arhgap10	1.2e-05	0	9e-06	3.4e-05	0	8e-06	0	9e-06	1.3e-05	0
Arhgap11a	1.5e-05	1.7e-05	0	2.4e-05	2.1e-05	1e-05	1.7e-05	0	1e-05	1.3e-05
Arhgap12	1.5e-05	0	1.7e-05	1.5e-05	1.2e-05	8e-06	0	1.2e-05	6e-06	8e-06
Arhgap15	6e-05	8e-06	4e-06	0.000129	0.000284	6e-05	8e-06	4e-06	3.6e-05	0.000244
Arhgap17	0.000103	6.1e-05	5.5e-05	0.000135	2.9e-05	2.8e-05	2.4e-05	2.6e-05	4.1e-05	2e-05
Arhgap18	5.2e-05	7.2e-05	3.5e-05	3e-06	1.1e-05	3e-05	3.7e-05	3.5e-05	3e-06	1.1e-05
Arhgap19	0	0	6e-06	1.6e-05	0	0	0	6e-06	9e-06	0
Arhgap20	3e-06	0	0	2e-06	0	3e-06	0	0	2e-06	0
Arhgap21	1.1e-05	2.2e-05	0	9e-06	0	8e-06	1.1e-05	0	6e-06	0
Arhgap23	4e-06	0	4e-06	5e-06	0	4e-06	0	4e-06	3e-06	0
Arhgap24	3e-06	0	0	6.5e-05	8.1e-05	3e-06	0	0	1.3e-05	4.5e-05
Arhgap25	5.2e-05	0	0	3.9e-05	1.4e-05	5.2e-05	0	0	2.1e-05	9e-06
Arhgap26	7.3e-05	3e-05	3.1e-05	3.1e-05	6e-06	3e-05	2.5e-05	3.1e-05	1.4e-05	6e-06
Arhgap27	2.9e-05	7.2e-05	6e-05	9.3e-05	0.000242	2.1e-05	3.2e-05	4.7e-05	2.6e-05	0.000119
Arhgap28	5e-06	0	9e-06	2.2e-05	1e-05	5e-06	0	9e-06	6e-06	1e-05
Arhgap29	0	0	0	1e-05	0	0	0	0	1e-05	0
Arhgap30	3.6e-05	2.2e-05	0.000134	0.000123	5.6e-05	3.6e-05	2.2e-05	0.000103	4.1e-05	4.3e-05
Arhgap31	4.5e-05	5.3e-05	7.8e-05	7.2e-05	0.000107	2e-05	2e-05	6.4e-05	2.4e-05	8.3e-05
Arhgap32	0.000183	4.4e-05	1.2e-05	4.7e-05	5.1e-05	0.000106	2.2e-05	1.2e-05	2.9e-05	3.1e-05
Arhgap33	0	0	0	6e-06	0	0	0	0	6e-06	0
Arhgap35	3e-06	4.8e-05	5e-05	5e-06	0	3e-06	3.3e-05	5e-05	3e-06	0
Arhgap36	0	0	0	1.2e-05	0	0	0	0	1e-05	0
Arhgap39	5e-06	2e-05	4e-06	1.2e-05	4e-05	5e-06	2e-05	4e-06	1e-05	2.8e-05
Arhgap4	4.4e-05	3.9e-05	9e-06	0.00014	3.5e-05	2.8e-05	3.9e-05	9e-06	7e-05	1.3e-05
Arhgap42	0.000205	0.000138	2.5e-05	8.2e-05	2e-05	7.8e-05	6.2e-05	2.5e-05	6.2e-05	2e-05
Arhgap44	0	0	0	0	5.8e-05	0	0	0	0	5.8e-05
Arhgap5	0.000121	0.000169	0.000147	3e-05	5e-05	8.7e-05	3.8e-05	0.000113	1.2e-05	2.8e-05
Arhgap6	1.6e-05	0	0	2.3e-05	0	1.6e-05	0	0	1.1e-05	0
Arhgap8	0	7e-06	0	0	0	0	7e-06	0	0	0
Arhgap9	6e-05	0	3.1e-05	7.7e-05	4.4e-05	6e-05	0	3.1e-05	3.9e-05	4.4e-05
Arhgdia	0.000312	0.000387	0.00012	0.000254	0.000531	6.2e-05	5.4e-05	8.1e-05	6.2e-05	0.000121
Arhgdib	0.000106	9.5e-05	0.000166	0.000648	0.000107	0.000106	3.8e-05	8.6e-05	0.000164	6.9e-05
Arhgdig	0	0	0	0	3e-06	0	0	0	0	3e-06
Arhgef1	0.000283	9.1e-05	0.000312	0.000354	0.000283	0.000107	3.7e-05	0.000247	0.000101	8.6e-05
Arhgef10	0	8e-06	0	2e-06	1.5e-05	0	8e-06	0	2e-06	1.5e-05
Arhgef10l	7e-06	1.7e-05	4e-06	3e-06	0	5e-06	1.7e-05	4e-06	3e-06	0
Arhgef11	6e-05	7.3e-05	0	1.8e-05	1.1e-05	2.7e-05	2.5e-05	0	6e-06	1.1e-05
Arhgef12	1.8e-05	8.3e-05	2.9e-05	4.7e-05	2.7e-05	1.1e-05	5.4e-05	2.4e-05	1.5e-05	2.1e-05
Arhgef15	4e-06	7e-06	0	3e-06	0	4e-06	7e-06	0	3e-06	0
Arhgef16	4.3e-05	0.000134	1.9e-05	0	0.000133	2e-05	8.2e-05	1.9e-05	0	7.3e-05
Arhgef17	0	6e-06	0	0	0	0	6e-06	0	0	0
Arhgef18	5.2e-05	6.5e-05	0.000118	3.5e-05	6.9e-05	3.2e-05	4.1e-05	0.000118	1.6e-05	5e-05
Arhgef19	9e-06	0	3.5e-05	2e-06	0	9e-06	0	3.5e-05	2e-06	0
Arhgef2	9.7e-05	0.000104	0.000185	0.000127	0.000211	4.7e-05	7.6e-05	1.1e-05	2.7e-05	8.6e-05
Arhgef25	0	0	0	1.1e-05	0	0	0	0	7e-06	0
Arhgef26	2e-05	7.1e-05	2.7e-05	9e-05	5e-05	1.7e-05	4.3e-05	1.7e-05	7.8e-05	3.1e-05
Arhgef28	1.4e-05	8e-05	6.9e-05	2.1e-05	7e-06	9e-06	5.3e-05	6.9e-05	6e-06	7e-06
Arhgef3	1.6e-05	0	0	3.4e-05	0	1.6e-05	0	0	1e-05	0
Arhgef33	0	0	0	3e-06	0	0	0	0	3e-06	0
Arhgef38	1.2e-05	0	0	3e-06	7e-06	8e-06	0	0	3e-06	7e-06
Arhgef39	2.9e-05	3e-05	0	1.4e-05	0	2.6e-05	2.5e-05	0	1e-05	0
Arhgef4	0	0	0	1.5e-05	4e-06	0	0	0	1.4e-05	4e-06
Arhgef40	3e-06	7e-06	4e-06	2.1e-05	3e-06	3e-06	7e-06	4e-06	1.2e-05	3e-06
Arhgef5	1.8e-05	0.000192	4.4e-05	2e-05	0.000164	1.8e-05	4.9e-05	4.4e-05	1.2e-05	0.000113
Arhgef6	3.4e-05	1.4e-05	6.7e-05	6e-05	2.4e-05	3.4e-05	1e-05	5.5e-05	1.8e-05	1.2e-05
Arhgef7	1.8e-05	7.4e-05	0.000102	3.7e-05	6.9e-05	1.3e-05	3.3e-05	6.3e-05	1.6e-05	3.4e-05
Arhgef9	0	0	0	1e-06	0	0	0	0	1e-06	0
Arid1a	9.1e-05	0.000216	5e-05	0.00014	0.000153	3.4e-05	9.5e-05	1.7e-05	3.6e-05	4.6e-05
Arid1b	2e-05	1.7e-05	3.6e-05	0.000142	0.000104	1.5e-05	1.3e-05	2.6e-05	4.7e-05	9.7e-05
Arid2	8.5e-05	3.7e-05	0	0.000192	1.5e-05	4.6e-05	1.9e-05	0	0.000124	1.5e-05
Arid3a	5.8e-05	1.1e-05	3.1e-05	2.6e-05	7e-06	3.5e-05	7e-06	3.1e-05	1.3e-05	4e-06
Arid3b	9.1e-05	2.2e-05	7e-05	0.000104	0	5.1e-05	1.5e-05	3.1e-05	3.5e-05	0
Arid4a	0.00023	0.000191	0.00053	0.000218	0.000442	0.000166	3.7e-05	0.000343	9.1e-05	0.000178
Arid4b	0.000155	0.000117	8e-05	0.000149	0.000216	7.1e-05	7.3e-05	5.1e-05	4e-05	9.2e-05
Arid5a	3.8e-05	0	9.8e-05	6.6e-05	5e-06	3.3e-05	0	9.8e-05	1.3e-05	5e-06
Arid5b	2.4e-05	5e-05	2.9e-05	4.8e-05	3.7e-05	1.6e-05	4.5e-05	2.9e-05	1.6e-05	2.8e-05
Arih1	0.000355	0.000332	0.000204	0.000657	0.000294	0.0001	6.5e-05	0.00012	0.00014	9.6e-05
Arih2	2.8e-05	6e-06	6.3e-05	4.5e-05	8.1e-05	1.2e-05	6e-06	3.7e-05	1.8e-05	3.8e-05
Arl1	4.4e-05	0.000141	3.1e-05	2.4e-05	0.000125	3.5e-05	5.4e-05	3.1e-05	8e-06	5.5e-05
Arl10	3e-06	0	4e-06	1.9e-05	5e-06	3e-06	0	4e-06	8e-06	5e-06
Arl11	0	0	0	1.3e-05	3e-06	0	0	0	8e-06	3e-06
Arl13a	4e-06	0	0	0	0	4e-06	0	0	0	0
Arl13b	4e-06	2e-05	0	3e-06	1.6e-05	4e-06	1.4e-05	0	3e-06	7e-06
Arl14	1.3e-05	7.3e-05	1.9e-05	4e-06	2.2e-05	1.3e-05	5.2e-05	1.9e-05	4e-06	2.2e-05
Arl14ep	3.2e-05	2.4e-05	0	0	0	3.2e-05	2.4e-05	0	0	0
Arl15	9e-06	1.3e-05	0	8.4e-05	0	9e-06	1.3e-05	0	8e-05	0
Arl16	4e-06	2.2e-05	3.6e-05	1.8e-05	2.7e-05	4e-06	1.2e-05	1.9e-05	1e-05	2.1e-05
Arl2	0	6.6e-05	0	1.3e-05	0	0	2.1e-05	0	6e-06	0
Arl2bp	8e-06	4e-06	0	3.3e-05	1.5e-05	8e-06	4e-06	0	1.3e-05	1.5e-05
Arl3	2.3e-05	2.8e-05	0	3.8e-05	0.00025	1.2e-05	2.8e-05	0	3.1e-05	0.00025
Arl4a	5.3e-05	6.8e-05	1.4e-05	3.2e-05	1.5e-05	3.9e-05	3.7e-05	1e-05	1.4e-05	1.5e-05
Arl4c	8e-06	0	9e-06	2.9e-05	5.9e-05	8e-06	0	9e-06	1.5e-05	3.6e-05
Arl4d	0	0	0	0	4e-06	0	0	0	0	4e-06
Arl5a	4e-06	3.8e-05	1.2e-05	2.7e-05	6e-06	4e-06	1.5e-05	1.2e-05	2e-05	6e-06
Arl5b	6.4e-05	4.4e-05	0.000129	3.4e-05	1.1e-05	6.4e-05	2.3e-05	9.5e-05	2.1e-05	1.1e-05
Arl5c	3e-06	4e-06	0	1.1e-05	5e-06	3e-06	4e-06	0	7e-06	5e-06
Arl6	0	0	0	1e-06	0	0	0	0	1e-06	0
Arl6ip1	0.001083	0.000372	0.000216	0.00029	0.000296	0.000322	0.000101	0.000173	7.6e-05	0.000118
Arl6ip4	4.8e-05	1.1e-05	0.001608	0.000103	0.000219	3e-05	7e-06	0.001555	3.7e-05	0.000115
Arl6ip5	3.3e-05	4.3e-05	0.000155	7.9e-05	4.5e-05	2e-05	2.1e-05	7.5e-05	1.8e-05	2.6e-05
Arl6ip6	0	0	1.9e-05	8e-06	0	0	0	1.9e-05	4e-06	0
Arl8a	8.2e-05	2.2e-05	5.3e-05	3.7e-05	1.7e-05	6e-05	1.5e-05	3.3e-05	1.7e-05	1.4e-05
Arl8b	1.5e-05	8.6e-05	1.7e-05	7.7e-05	3.2e-05	1e-05	5.7e-05	1.7e-05	2.7e-05	3.2e-05
Arl9	1e-05	0	0	0	0	1e-05	0	0	0	0
Armc1	3e-06	3.1e-05	0	3.8e-05	7e-06	3e-06	3.1e-05	0	1.2e-05	7e-06
Armc10	1e-05	3.9e-05	0	9e-06	2e-05	6e-06	3.9e-05	0	6e-06	2e-05
Armc12	0	7e-06	0	0	0	0	7e-06	0	0	0
Armc2	9e-06	0	0	0	0	9e-06	0	0	0	0
Armc5	1.2e-05	7.5e-05	0	1.1e-05	4e-06	9e-06	4.1e-05	0	6e-06	4e-06
Armc6	0	0	0	7e-06	0	0	0	0	7e-06	0
Armc7	5e-06	0	9.3e-05	1.8e-05	8.8e-05	5e-06	0	8.7e-05	6e-06	6.2e-05
Armc8	3.2e-05	1.9e-05	5e-05	3.5e-05	0.000138	1.5e-05	1.9e-05	5e-05	1.4e-05	6.4e-05
Armc9	3e-06	5e-06	4e-06	1.5e-05	4.6e-05	3e-06	5e-06	4e-06	1e-05	3.8e-05
Armcx1	3e-06	0	1e-05	8e-06	5e-06	3e-06	0	1e-05	5e-06	5e-06
Armcx2	0	0	0	1e-05	0	0	0	0	4e-06	0
Armcx3	0	1e-05	0	3e-06	0	0	1e-05	0	3e-06	0
Armcx4	0	0	0	6e-06	0	0	0	0	6e-06	0
Armcx6	3e-06	0	0	6e-06	7e-06	3e-06	0	0	6e-06	7e-06
Armt1	7e-06	4.5e-05	3.1e-05	4.9e-05	1.1e-05	5e-06	1.3e-05	3.1e-05	2.8e-05	7e-06
Arnt	2.6e-05	3.5e-05	3.5e-05	5e-06	1.1e-05	1.6e-05	1.5e-05	3.5e-05	3e-06	1.1e-05
Arnt2	0	0	0	6e-06	0	0	0	0	6e-06	0
Arntl	0	0	0	1.4e-05	5.1e-05	0	0	0	9e-06	5.1e-05
Arntl2	0	4e-06	0	2.7e-05	0	0	4e-06	0	1.3e-05	0
Arpc1a	0.000141	0.00012	0	0.000152	0.000104	7e-05	4.6e-05	0	8.4e-05	4.7e-05
Arpc1b	0.000296	0.000279	0.000311	0.000414	0.000219	7.9e-05	6.4e-05	0.000194	0.000136	8.9e-05
Arpc2	0.000421	0.000628	0.000823	0.000847	0.000849	0.00011	0.000348	0.000422	0.000331	0.0005
Arpc3	0.000274	0.000209	8.2e-05	0.000272	0.000126	5e-05	8.9e-05	5.6e-05	7e-05	7.6e-05
Arpc4	0.000314	0.000271	0.000197	0.000392	0.00028	0.000108	6.8e-05	0.000126	6.5e-05	0.000101
Arpc5	0.000244	0.00032	0.000294	0.000231	0.000208	0.000107	0.000142	0.0001	4.2e-05	7.4e-05
Arpc5l	2.4e-05	4.2e-05	9e-06	0.000133	7.7e-05	1.5e-05	2.9e-05	9e-06	4.6e-05	4.4e-05
Arpin	0	6.5e-05	5.7e-05	0.000127	1.1e-05	0	4.2e-05	3.8e-05	8e-05	7e-06
Arpp19	0.000371	0.000114	0.000524	0.000219	0.000237	0.000142	5.1e-05	0.000319	3.3e-05	8.8e-05
Arpp21	1.8e-05	2.6e-05	4e-06	1.7e-05	0	1.3e-05	1.2e-05	4e-06	1.3e-05	0
Arr3	0	0	0	1e-06	0	0	0	0	1e-06	0
Arrb1	2.2e-05	6.4e-05	1.9e-05	6.5e-05	4e-05	1.7e-05	3.5e-05	1.9e-05	2.3e-05	3.1e-05
Arrb2	1.3e-05	1.8e-05	3.7e-05	7.3e-05	4.4e-05	1.3e-05	1.3e-05	2.3e-05	2.3e-05	4.4e-05
Arrdc1	5e-05	7.8e-05	4e-05	3.8e-05	4.6e-05	2.3e-05	1.7e-05	2.5e-05	1.1e-05	3.8e-05
Arrdc2	1.7e-05	0	6e-06	1.5e-05	8e-06	1e-05	0	6e-06	9e-06	5e-06
Arrdc3	0	2.6e-05	0	3.7e-05	3.5e-05	0	1.9e-05	0	1.4e-05	2.3e-05
Arrdc4	7e-05	3.7e-05	1.7e-05	3.6e-05	1.8e-05	3.9e-05	3.3e-05	1.7e-05	1.4e-05	1.8e-05
Arsa	1e-05	5.4e-05	0	3e-06	1.8e-05	1e-05	4.5e-05	0	3e-06	1.8e-05
Arsb	1.6e-05	1.4e-05	1.3e-05	5.1e-05	1.4e-05	1.6e-05	9e-06	1.3e-05	2.4e-05	1.4e-05
Arsg	3e-06	0	0	0	0	3e-06	0	0	0	0
Arsi	4e-06	0	0	1.3e-05	0	4e-06	0	0	9e-06	0
Arsj	0	1e-05	0	0	1.1e-05	0	1e-05	0	0	1.1e-05
Arsk	0	0	0	6e-06	0	0	0	0	4e-06	0
Art1	0	0	0	3e-06	0	0	0	0	3e-06	0
Art2b	0	2.2e-05	4e-06	1.8e-05	0	0	1.6e-05	4e-06	8e-06	0
Art3	4e-06	0	2.2e-05	6e-06	1.1e-05	4e-06	0	2.2e-05	4e-06	1.1e-05
Art4	0	0	0	0	0	0	0	0	0	0
Arv1	0	0	0	4e-06	3.9e-05	0	0	0	4e-06	3.9e-05
Arvcf	1.2e-05	0.00013	3.1e-05	0.000258	1.1e-05	9e-06	0.000122	3.1e-05	0.000182	7e-06
Arx	0	0	1.7e-05	0	0	0	0	1.7e-05	0	0
Arxes2	0	0	0	0	0	0	0	0	0	0
As3mt	3.6e-05	3.2e-05	4e-06	3e-06	5.8e-05	2.5e-05	1.5e-05	4e-06	3e-06	5.8e-05
Asah1	2.7e-05	5.8e-05	4e-06	6.3e-05	8.3e-05	1.8e-05	4.3e-05	4e-06	2.3e-05	7.5e-05
Asah2	0.000634	0.000609	0.00105	0.000154	0.000355	0.000184	0.000303	0.000443	9.7e-05	0.000192
Asap1	3.5e-05	1.4e-05	0.000216	0.000162	0.000124	1.7e-05	1e-05	0.000146	0.000107	9.9e-05
Asap2	0	4.4e-05	0	6e-06	1.8e-05	0	2.2e-05	0	4e-06	1.8e-05
Asap3	0	0	0	8e-06	1.5e-05	0	0	0	4e-06	1.5e-05
Asb1	8e-06	1.2e-05	0	1.3e-05	2.4e-05	8e-06	1.2e-05	0	6e-06	2.4e-05
Asb10	0	1.9e-05	1.9e-05	1.9e-05	0	0	1.9e-05	1.9e-05	1.7e-05	0
Asb11	0	0	0	1e-06	0	0	0	0	1e-06	0
Asb13	0.000104	4.3e-05	0	3.5e-05	4e-06	4.8e-05	1.8e-05	0	1.9e-05	4e-06
Asb14	0	0	0	0	0	0	0	0	0	0
Asb16	0	0	0	5e-06	0	0	0	0	5e-06	0
Asb18	9e-06	0	0	0	0	9e-06	0	0	0	0
Asb2	4.7e-05	4.2e-05	3.1e-05	0.000191	0.000132	3.3e-05	2.3e-05	3.1e-05	6.5e-05	0.000115
Asb3	0	0	0	8e-06	1.5e-05	0	0	0	5e-06	1.5e-05
Asb4	0	0	0.000491	0	0	0	0	0.000491	0	0
Asb6	4e-06	1.9e-05	6e-06	9e-06	4.2e-05	4e-06	1.9e-05	6e-06	6e-06	3.8e-05
Asb7	9e-06	3.2e-05	0	1.9e-05	7e-06	9e-06	3.2e-05	0	9e-06	7e-06
Asb8	9.5e-05	0	2.6e-05	2.4e-05	0	6.4e-05	0	2.6e-05	7e-06	0
Ascc1	1.8e-05	9.4e-05	3.1e-05	0.000129	3.4e-05	1.8e-05	5.4e-05	3.1e-05	7.2e-05	3.4e-05
Ascc2	2.5e-05	4.7e-05	0	3.7e-05	9.1e-05	1.6e-05	2.1e-05	0	1.4e-05	4.8e-05
Ascc3	0.000174	2.5e-05	5.4e-05	4.1e-05	6.5e-05	0.000121	1.5e-05	3.3e-05	1.4e-05	4e-05
Ascl2	0	0	2.2e-05	0	0	0	0	2.2e-05	0	0
Ascl4	0	8e-06	0	0	1e-05	0	8e-06	0	0	1e-05
Ascl5	0.000214	0.000203	0	2.9e-05	1.1e-05	0.000214	0.000193	0	1.9e-05	7e-06
Asf1a	4e-06	0	1.2e-05	1.1e-05	0	4e-06	0	1.2e-05	3e-06	0
Asf1b	0	0	0	1e-06	2.2e-05	0	0	0	1e-06	1.5e-05
Asgr1	0	0	0	0	0	0	0	0	0	0
Asgr2	0	0	0	6e-06	0	0	0	0	6e-06	0
Ash1l	9.9e-05	0.000118	9.5e-05	0.000337	0.000199	7.3e-05	2.2e-05	6.8e-05	4.3e-05	8.1e-05
Ash2l	5.4e-05	5.3e-05	4.4e-05	1.7e-05	6.3e-05	2.5e-05	2.4e-05	4.4e-05	9e-06	2.7e-05
Asic1	0	0	1.7e-05	0	7e-06	0	0	1.7e-05	0	7e-06
Asic2	0	0	0	3e-06	0	0	0	0	3e-06	0
Asic3	4e-06	0	0	0	0	4e-06	0	0	0	0
Asic5	0	0	0	3e-06	0	0	0	0	3e-06	0
Asl	4.3e-05	2.5e-05	4.2e-05	3.5e-05	7.9e-05	3.2e-05	1.1e-05	1.4e-05	1.4e-05	3.7e-05
Asna1	4e-06	1.6e-05	1.2e-05	1.9e-05	0	4e-06	1.1e-05	1.2e-05	9e-06	0
Asns	4e-06	6e-06	0	0	3e-06	4e-06	6e-06	0	0	3e-06
Aspa	0.000301	0.000184	0.0002	7e-06	4e-05	0.000185	5e-05	0.000134	4e-06	2.5e-05
Aspg	0	9.2e-05	3.7e-05	8e-06	0.000105	0	8.3e-05	3.7e-05	8e-06	9.2e-05
Asph	1.8e-05	8.6e-05	3.2e-05	2.7e-05	4e-06	1.8e-05	6.5e-05	2.5e-05	1.3e-05	4e-06
Asphd2	0	0.000104	0	0.000189	0	0	0.000104	0	0.000117	0
Aspm	0	0	0	1e-06	0	0	0	0	1e-06	0
Aspn	0	0	0	3e-06	0	0	0	0	3e-06	0
Aspscr1	6e-05	4.2e-05	6.9e-05	2.8e-05	6.6e-05	4.2e-05	1.5e-05	6.1e-05	1.2e-05	4.7e-05
Asrgl1	8e-06	6e-06	0	1.9e-05	4e-06	8e-06	6e-06	0	1e-05	4e-06
Ass1	5e-06	0	4.1e-05	6e-05	9e-06	5e-06	0	3.4e-05	2.4e-05	9e-06
Aste1	4e-06	1.3e-05	0	1.9e-05	7e-06	4e-06	1.3e-05	0	1.4e-05	7e-06
Astl	0	0	0	0	0	0	0	0	0	0
Astn1	0	4e-06	3.4e-05	1.1e-05	4e-06	0	4e-06	2.9e-05	7e-06	4e-06
Astn2	0	6e-06	0	6e-06	4e-06	0	6e-06	0	6e-06	4e-06
Asun	1.9e-05	1.5e-05	3e-05	2.8e-05	3e-06	1.6e-05	1.5e-05	1.9e-05	9e-06	3e-06
Asxl1	8e-06	0	3.1e-05	2.4e-05	2.9e-05	8e-06	0	3.1e-05	7e-06	1.8e-05
Asxl2	6.1e-05	4.5e-05	3.5e-05	0.000161	6.1e-05	5e-05	1.4e-05	1.8e-05	3.3e-05	2.5e-05
Asxl3	0.000447	2e-05	0.000104	0.000151	4e-06	0.000211	9e-06	9.7e-05	0.000143	4e-06
Asz1	0	0	6e-06	0	4.3e-05	0	0	6e-06	0	4.3e-05
Atad1	0	1e-05	4.4e-05	2.5e-05	3e-06	0	1e-05	4.4e-05	9e-06	3e-06
Atad2	1.4e-05	2.6e-05	0	4.4e-05	1.6e-05	9e-06	1.9e-05	0	2.1e-05	1.1e-05
Atad2b	0.000116	6e-05	2.8e-05	3.2e-05	1.3e-05	9.2e-05	3.7e-05	2.1e-05	1.4e-05	1e-05
Atad3a	0	5.6e-05	0	3.1e-05	3e-06	0	2.7e-05	0	1.5e-05	3e-06
Atad5	1.6e-05	6e-06	0	7e-06	0	1.6e-05	6e-06	0	7e-06	0
Atat1	3.3e-05	3e-05	4e-06	6.4e-05	0.000109	2.1e-05	1.3e-05	4e-06	2.9e-05	5.5e-05
Atcay	0	0	0	1.1e-05	5e-06	0	0	0	7e-06	5e-06
Atf1	0	2.5e-05	1.2e-05	2.9e-05	3.2e-05	0	1.5e-05	1.2e-05	1.2e-05	1.7e-05
Atf2	6.7e-05	2.2e-05	4e-06	5.4e-05	0.000151	6.7e-05	1e-05	4e-06	2.6e-05	5.3e-05
Atf3	0	0	2.6e-05	0	1.4e-05	0	0	2.6e-05	0	1.4e-05
Atf4	0.000225	0.000172	1.3e-05	9.7e-05	0.000179	7.2e-05	4.5e-05	1.3e-05	3e-05	7.3e-05
Atf5	1.8e-05	4.6e-05	1.7e-05	1.3e-05	2.1e-05	1.3e-05	2.9e-05	1.7e-05	7e-06	2.1e-05
Atf6	2.4e-05	3.7e-05	4.1e-05	3.9e-05	4.1e-05	1.6e-05	2.5e-05	3.4e-05	1.3e-05	3.3e-05
Atf6b	0.000119	1.3e-05	4.1e-05	4.2e-05	0.000114	0.000101	1.3e-05	2.1e-05	1.5e-05	4.9e-05
Atf7ip	8.4e-05	5e-05	0.000127	0.000152	8.7e-05	3.6e-05	2.3e-05	8.2e-05	5e-05	4.3e-05
Atf7ip2	1.1e-05	0	0	0	4e-06	9e-06	0	0	0	4e-06
Atg10	0	1.3e-05	0	2.5e-05	0	0	1.3e-05	0	1.6e-05	0
Atg101	0	5e-06	0	2e-05	0	0	5e-06	0	9e-06	0
Atg12	2.6e-05	2.9e-05	4.8e-05	4.6e-05	5.4e-05	2.1e-05	2.9e-05	3.1e-05	2e-05	5.4e-05
Atg13	5.2e-05	2.1e-05	1.3e-05	3.3e-05	0	2.6e-05	1.4e-05	1.3e-05	1.8e-05	0
Atg14	2.7e-05	0	4e-06	1.3e-05	5e-06	1.8e-05	0	4e-06	7e-06	5e-06
Atg16l1	6.9e-05	4.4e-05	2.8e-05	2.5e-05	1.6e-05	3.4e-05	3e-05	1.6e-05	1.4e-05	1.1e-05
Atg16l2	0	4e-06	2.4e-05	3e-05	0	0	4e-06	1.7e-05	1.2e-05	0
Atg2a	3.3e-05	1.3e-05	2.8e-05	1.7e-05	7.8e-05	2.8e-05	1.3e-05	2.1e-05	8e-06	3e-05
Atg2b	4.7e-05	9e-06	0	2.6e-05	3.7e-05	3.3e-05	5e-06	0	1.7e-05	2.7e-05
Atg3	4.5e-05	1.3e-05	3.8e-05	2.2e-05	3.6e-05	3.9e-05	1.3e-05	2.5e-05	9e-06	2.8e-05
Atg4a	3e-06	0	4e-06	8e-06	5e-05	3e-06	0	4e-06	7e-06	5e-05
Atg4a-ps	0	0	0	3e-06	2.1e-05	0	0	0	3e-06	2.1e-05
Atg4b	0.000129	3.5e-05	4.5e-05	5.6e-05	1.1e-05	0.000118	2.4e-05	3.8e-05	1.7e-05	1.1e-05
Atg4c	4e-06	6e-06	4e-06	2e-05	0	4e-06	6e-06	4e-06	1.2e-05	0
Atg4d	0.000183	1e-05	5.3e-05	1.3e-05	5.4e-05	0.000141	1e-05	2.2e-05	8e-06	3.3e-05
Atg5	8.2e-05	4.1e-05	0.000378	7e-05	3.2e-05	4.9e-05	2.7e-05	0.000371	1.9e-05	2.8e-05
Atg7	4.2e-05	5.1e-05	0	8.7e-05	9.7e-05	3e-05	2.2e-05	0	4.4e-05	9.2e-05
Atg9a	1.8e-05	0	6e-06	0	0	1.8e-05	0	6e-06	0	0
Athl1	0	3.2e-05	1.2e-05	9e-06	0	0	3.2e-05	1.2e-05	6e-06	0
Atic	1.8e-05	4.6e-05	0	5.5e-05	0	1.8e-05	2.4e-05	0	2.9e-05	0
Atl1	3e-06	4e-06	2e-05	1.5e-05	3e-06	3e-06	4e-06	9e-06	1e-05	3e-06
Atl2	8.4e-05	8.8e-05	0	2.8e-05	5e-05	5.5e-05	3.2e-05	0	1.6e-05	5e-05
Atl3	6.9e-05	5.4e-05	6e-06	2.6e-05	6e-05	6.3e-05	3.8e-05	6e-06	1.5e-05	4.9e-05
Atm	3.4e-05	2.6e-05	1.4e-05	3.6e-05	1.9e-05	3.4e-05	2.6e-05	1e-05	1.1e-05	1.4e-05
Atmin	0	7e-06	0	2.7e-05	3e-06	0	7e-06	0	1.2e-05	3e-06
Atn1	2.5e-05	3.2e-05	1.9e-05	6.6e-05	0	2e-05	2.1e-05	1.9e-05	1.4e-05	0
Atoh1	3e-06	1e-05	0	0	0	3e-06	7e-06	0	0	0
Atoh8	0	0	0	0	0	0	0	0	0	0
Atox1	0.00022	0.000344	0.000386	0.00035	0.000372	8.2e-05	2.6e-05	0.00017	0.000109	0.000118
Atp10a	0	0	3.5e-05	1e-05	4e-06	0	0	3.5e-05	4e-06	4e-06
Atp10b	0.00019	0.000194	5.6e-05	1.4e-05	9.7e-05	0.000158	7.8e-05	5.6e-05	7e-06	6.5e-05
Atp11a	2.1e-05	0	0	1.6e-05	0	1.3e-05	0	0	9e-06	0
Atp11b	0.000151	0.000136	9.3e-05	5e-05	2.2e-05	8.8e-05	4.1e-05	9.3e-05	2.7e-05	2.2e-05
Atp11c	3.1e-05	0	0	2.6e-05	0	2.2e-05	0	0	8e-06	0
Atp12a	9e-06	0	6e-06	1e-05	0	9e-06	0	6e-06	7e-06	0
Atp13a1	6.7e-05	0.000126	0.000114	0.00013	9.9e-05	2.8e-05	6.7e-05	0.000114	7e-05	5.8e-05
Atp13a2	3e-05	5.3e-05	1.3e-05	3.9e-05	6.5e-05	2.1e-05	5.3e-05	1.3e-05	1.4e-05	6.5e-05
Atp13a3	4.5e-05	5.2e-05	0.000344	4.8e-05	3.2e-05	2.3e-05	5.2e-05	0.000344	1.2e-05	1.4e-05
Atp13a4	0	0	0	3e-06	0	0	0	0	3e-06	0
Atp13a5	0	0	0	0	0	0	0	0	0	0
Atp1a1	0.003799	0.002851	0.001687	0.00095	0.001512	0.001119	0.000613	0.000391	0.000381	0.000549
Atp1a2	3e-06	6e-06	0	8e-06	1e-05	3e-06	6e-06	0	4e-06	1e-05
Atp1a3	2.5e-05	1e-05	2.6e-05	5.7e-05	0	1.2e-05	1e-05	2.6e-05	1.1e-05	0
Atp1b1	0.001465	0.001	0.000443	9.5e-05	0.000438	0.000393	0.00015	0.000228	2e-05	0.000233
Atp1b2	4e-06	0	0	5e-06	1e-05	4e-06	0	0	3e-06	1e-05
Atp1b3	8e-06	3.4e-05	1.7e-05	2.1e-05	3.6e-05	8e-06	1.8e-05	1.7e-05	6e-06	2.8e-05
Atp2a1	2.5e-05	2.6e-05	0	3e-05	0	1.7e-05	2.6e-05	0	9e-06	0
Atp2a2	7.9e-05	0.000142	8.6e-05	0.00028	0.000166	3.8e-05	5.3e-05	3.9e-05	0.000163	0.000114
Atp2a3	1.4e-05	5.3e-05	0	3.4e-05	8.2e-05	6e-06	2.6e-05	0	1.1e-05	5.1e-05
Atp2b1	0.000169	0.000306	0.00016	0.000284	0.000251	7.1e-05	7e-05	0.000132	6.4e-05	7.4e-05
Atp2b2	2.4e-05	0	0	3e-06	0	1.6e-05	0	0	3e-06	0
Atp2b3	0	2e-05	0	0	0	0	2e-05	0	0	0
Atp2b4	7e-06	1.7e-05	0.00063	6.1e-05	0	5e-06	7e-06	0.000549	2.3e-05	0
Atp2c1	7e-06	2.4e-05	4e-06	2.5e-05	0	5e-06	1.9e-05	4e-06	1.3e-05	0
Atp2c2	4e-06	0	0	2.1e-05	0	4e-06	0	0	1.5e-05	0
Atp4b	0	1.3e-05	0	3e-06	0	0	1.3e-05	0	2e-06	0
Atp5a1	0.000505	0.000871	0.000896	0.000414	0.000473	0.000245	0.00018	0.000262	0.000165	0.000198
Atp5b	0.000669	0.000637	0.000723	0.000357	0.000471	0.000191	0.000154	0.000481	0.000115	0.000149
Atp5c1	0.000399	0.000586	0.000166	0.000256	0.000319	8.9e-05	0.000177	8e-05	0.000119	0.000145
Atp5d	0.000868	0.0009	0.000238	0.00039	0.000628	0.000276	0.000161	0.000132	0.000112	0.000206
Atp5e	0.00075	0.000803	0.000748	0.000422	0.000732	0.000151	0.000211	0.000206	0.000117	0.000183
Atp5f1	0.000585	0.000289	0.001076	0.000223	0.000217	0.000331	8.8e-05	0.000761	0.00014	0.000113
Atp5g1	0.000736	0.000448	0.000304	0.000379	0.000383	0.000357	0.000127	0.000127	0.000151	0.000163
Atp5g2	2.1e-05	2.5e-05	5.1e-05	0.000129	1.9e-05	1.4e-05	7e-06	3.2e-05	2.9e-05	1e-05
Atp5g3	0.000596	0.001043	0.000814	0.000535	0.000544	0.000204	0.000259	0.000472	0.000292	0.000269
Atp5h	0.000603	0.000453	0.000505	0.000251	0.000429	0.000228	0.000151	0.000268	3.7e-05	0.000128
Atp5j	0.000237	0.00036	0.001173	0.000123	0.000215	8.3e-05	7.1e-05	0.001042	5.2e-05	6.1e-05
Atp5j2	0.001187	0.001304	0.00091	0.000427	0.000585	0.000286	0.000194	0.000313	3.4e-05	0.000261
Atp5k	0.000621	0.000915	0.000974	0.000493	0.000289	0.000132	0.000176	0.000431	0.00028	0.0001
Atp5l	0.000133	0.00019	0.000214	0.000142	7.8e-05	4.2e-05	4.3e-05	0.000145	2.9e-05	4.3e-05
Atp5o	0.000624	0.000749	0.000432	0.000184	0.00016	0.000261	0.000131	0.000136	5e-05	9e-05
Atp5s	0	0	0	1.6e-05	0	0	0	0	1.3e-05	0
Atp5sl	4.5e-05	7.2e-05	4e-06	3.4e-05	0.000139	1.9e-05	4.4e-05	4e-06	1.7e-05	9.1e-05
Atp6ap1	7.3e-05	0.000174	0.000107	0.000176	8e-06	4.6e-05	5.4e-05	7e-05	3.7e-05	5e-06
Atp6ap2	3.7e-05	9.1e-05	2.4e-05	3.5e-05	2.2e-05	2.7e-05	4e-05	1.9e-05	1.8e-05	1.4e-05
Atp6v0a1	3.8e-05	1e-05	3.9e-05	3.2e-05	7e-06	3e-05	7e-06	3.9e-05	1.5e-05	7e-06
Atp6v0a2	0.00013	0.000125	8e-05	0.000145	0.00017	5e-05	3.6e-05	3.7e-05	0.000105	0.000134
Atp6v0b	0.000161	0.000335	0.000549	0.00015	0.000112	7.9e-05	0.000121	0.000281	4.6e-05	4e-05
Atp6v0d1	5.7e-05	7.2e-05	0.000745	5.2e-05	5.7e-05	3.4e-05	3.5e-05	0.000624	1.5e-05	3.7e-05
Atp6v0d2	0	0	0	1e-06	0	0	0	0	1e-06	0
Atp6v0e	0.000242	0.000373	0.000175	0.00036	0.000234	6.3e-05	6.6e-05	0.00014	0.000124	0.000142
Atp6v0e2	0.000113	2.8e-05	0	3e-06	2.1e-05	8e-05	1.8e-05	0	2e-06	2.1e-05
Atp6v1a	3.9e-05	4.4e-05	1.9e-05	6e-05	2.5e-05	2.4e-05	3.2e-05	1.1e-05	2.5e-05	1.6e-05
Atp6v1b1	0	0	0	3e-06	0	0	0	0	3e-06	0
Atp6v1b2	0.000165	2.7e-05	6.3e-05	6.5e-05	0.0003	7.1e-05	1.4e-05	5.8e-05	1.7e-05	0.00017
Atp6v1c1	1e-05	2.4e-05	4e-06	3e-06	0.000107	1e-05	1.3e-05	4e-06	3e-06	5.2e-05
Atp6v1d	7.3e-05	6.6e-05	4e-06	5.7e-05	2.5e-05	5.3e-05	5.7e-05	4e-06	1.9e-05	2.5e-05
Atp6v1e1	1.8e-05	1.4e-05	3e-05	5.2e-05	6.9e-05	1.8e-05	9e-06	1.9e-05	2.7e-05	3.4e-05
Atp6v1f	5.2e-05	0.000132	0.000272	0.000159	0.000155	2.4e-05	4.5e-05	0.00019	0.0001	7.4e-05
Atp6v1g1	1.7e-05	4.9e-05	1.2e-05	7.9e-05	2.5e-05	1e-05	3.1e-05	1.2e-05	2.7e-05	2.1e-05
Atp6v1g2	1.6e-05	0	0	7e-06	0	1.6e-05	0	0	4e-06	0
Atp6v1h	2.2e-05	4.8e-05	1.7e-05	3.8e-05	0	2.2e-05	3.7e-05	1.7e-05	1.5e-05	0
Atp7a	2.2e-05	8e-06	0	1.2e-05	7.3e-05	1.4e-05	8e-06	0	1e-05	4.7e-05
Atp7b	0	3.9e-05	0	0	1.4e-05	0	3.9e-05	0	0	1.4e-05
Atp8a1	0.000242	0.000123	8.4e-05	9.7e-05	9.8e-05	0.000131	3.5e-05	4e-05	2.1e-05	4.6e-05
Atp8a2	3.4e-05	2.3e-05	0.000123	3.1e-05	2.2e-05	1.6e-05	1.4e-05	5.9e-05	2.9e-05	2.2e-05
Atp8b1	0.000398	0.000292	0.000285	8.7e-05	0.00031	0.000226	6.9e-05	0.000147	5e-05	0.00014
Atp8b2	1.8e-05	0	1.3e-05	3.8e-05	4.7e-05	1.8e-05	0	1.3e-05	1.3e-05	4.3e-05
Atp8b3	0	0	0	0	3.3e-05	0	0	0	0	3.3e-05
Atp8b4	0	0	6.9e-05	5e-06	0	0	0	6.9e-05	3e-06	0
Atp8b5	0	2.8e-05	0	1e-06	4e-06	0	2.8e-05	0	1e-06	4e-06
Atp9a	0.00017	0.000149	0.000568	1.3e-05	0.000107	6.4e-05	5.2e-05	0.000487	6e-06	5.9e-05
Atp9b	4.7e-05	1.7e-05	1e-05	3.3e-05	3.2e-05	3e-05	1.3e-05	1e-05	1.6e-05	2.8e-05
Atpaf1	5e-06	7e-06	9e-06	2.1e-05	0	5e-06	7e-06	9e-06	1.3e-05	0
Atpaf2	2.4e-05	6.9e-05	4.8e-05	1.6e-05	2.3e-05	2.4e-05	4.1e-05	4.3e-05	7e-06	1.4e-05
Atpif1	0.00088	0.001056	0.000429	0.000511	0.000664	0.000179	0.000274	0.000192	0.000249	0.000264
Atr	6.9e-05	1.8e-05	3.5e-05	8.7e-05	7.2e-05	3.4e-05	1.3e-05	3.5e-05	3.2e-05	3.1e-05
Atraid	0.0008	1.4e-05	4e-06	2.7e-05	6.2e-05	0.000627	1e-05	4e-06	1.3e-05	6.2e-05
Atrn	1.8e-05	0.000127	0.00012	2.9e-05	2.1e-05	1.3e-05	5.1e-05	8.8e-05	1.5e-05	1.3e-05
Atrnl1	6.1e-05	0.0001	0	1.9e-05	2.9e-05	2.6e-05	4.2e-05	0	1e-05	2.9e-05
Atrx	0.000413	0.000301	0.00027	0.000494	0.000465	0.000132	9.3e-05	0.000116	0.000112	0.000161
Atxn1	6.4e-05	5.6e-05	8.6e-05	3.8e-05	0.000105	3.3e-05	2.5e-05	5.5e-05	1.5e-05	7.8e-05
Atxn10	3e-06	2.4e-05	4e-06	0.000227	4.4e-05	3e-06	1.7e-05	4e-06	0.000166	4.4e-05
Atxn1l	2.3e-05	6e-06	4.4e-05	4e-06	3.4e-05	2.3e-05	6e-06	4.4e-05	4e-06	2.1e-05
Atxn2	6.7e-05	0.000143	5.6e-05	0.000201	0.000229	2.8e-05	7.5e-05	2.3e-05	0.000108	0.000176
Atxn2l	8.5e-05	0.000156	0.000199	0.000307	0.000518	3.6e-05	6.9e-05	0.000155	0.000105	0.000225
Atxn3	1.6e-05	8.8e-05	9e-06	3.9e-05	0	1.6e-05	6.3e-05	9e-06	1.2e-05	0
Atxn7	6.5e-05	0.000133	0.00041	0.000255	2.7e-05	3e-05	7.3e-05	0.000405	0.000208	2.1e-05
Atxn7l1	0	7e-06	3.1e-05	0.000112	7.8e-05	0	7e-06	3.1e-05	5.4e-05	5.7e-05
Atxn7l2	0	6e-06	0	1.9e-05	0	0	6e-06	0	1.3e-05	0
Atxn7l3	3e-06	9.7e-05	5.3e-05	0.000123	4.8e-05	3e-06	3.6e-05	3e-05	4.8e-05	3.1e-05
Atxn7l3b	0.000194	0.000241	0.000176	0.000157	0.000224	8.2e-05	0.000107	0.000109	4.3e-05	0.000133
AU018091	0	4e-06	4e-06	0	0	0	4e-06	4e-06	0	0
AU019823	3.8e-05	1.3e-05	3.4e-05	4.1e-05	4.5e-05	1.6e-05	1.3e-05	2.2e-05	1.6e-05	2.3e-05
AU022252	1.2e-05	4.2e-05	4e-06	2.3e-05	3e-06	8e-06	1.5e-05	4e-06	1e-05	3e-06
AU040320	7.1e-05	0.000145	3.2e-05	1.8e-05	7.5e-05	4.3e-05	5.4e-05	2.5e-05	1e-05	3.1e-05
AU041133	0	0	0	1.8e-05	0	0	0	0	1.1e-05	0
Auh	4e-06	3.8e-05	0	3.6e-05	7e-06	4e-06	3.2e-05	0	1.6e-05	7e-06
Aunip	0	0	4e-06	0	0	0	0	4e-06	0	0
Aup1	5.5e-05	0.000161	0.000124	6.4e-05	0.000146	2.6e-05	3.9e-05	9.5e-05	1.8e-05	4.9e-05
Aurka	0	4e-06	1.3e-05	4e-06	0	0	4e-06	1.3e-05	4e-06	0
Aurkaip1	2.2e-05	7.4e-05	7.5e-05	4.3e-05	0.000107	1.4e-05	3.8e-05	4.7e-05	1.5e-05	6.5e-05
Aurkb	1.3e-05	1.3e-05	0	1.5e-05	1.7e-05	8e-06	8e-06	0	1e-05	1e-05
Aurkc	0	0	1.2e-05	0	0	0	0	1.2e-05	0	0
Auts2	0.000104	9.7e-05	0.000373	0.000256	0.000121	5.6e-05	3.2e-05	0.000309	7.1e-05	6.6e-05
Aven	4e-06	1.5e-05	3.9e-05	3.6e-05	5.4e-05	4e-06	1.5e-05	3.9e-05	1.8e-05	4.2e-05
Avil	0	6e-06	4e-06	0	0	0	6e-06	4e-06	0	0
Avl9	7e-06	1.3e-05	1.7e-05	2.9e-05	0	5e-06	1.3e-05	1.7e-05	1.1e-05	0
Avp	0	0	0	2e-06	0	0	0	0	2e-06	0
Avpi1	0	6e-06	0	1.3e-05	2e-05	0	6e-06	0	9e-06	2e-05
Avpr1a	0	0	0	3e-06	0	0	0	0	3e-06	0
Avpr1b	4e-06	0	1.1e-05	0	0	4e-06	0	7e-06	0	0
Avpr2	0	0	0	5e-06	0	0	0	0	5e-06	0
AW011738	0	1.5e-05	0	0	0	0	1.5e-05	0	0	0
AW209491	0	0	0	0	2.9e-05	0	0	0	0	2.9e-05
AW549877	3e-05	0	2.3e-05	3.1e-05	0	1.6e-05	0	1.8e-05	1.5e-05	0
AW551984	0	0	6e-06	1e-06	5e-06	0	0	6e-06	1e-06	5e-06
AW554918	0	0	4.1e-05	1.3e-05	7e-06	0	0	3e-05	7e-06	7e-06
Axdnd1	0	0	0	0	0	0	0	0	0	0
Axin1	5e-06	0	0	5.5e-05	1.5e-05	5e-06	0	0	2e-05	1.5e-05
Axin2	3e-05	0	3.1e-05	3e-06	5e-06	1.5e-05	0	3.1e-05	3e-06	5e-06
Axl	0	0	3.1e-05	2.5e-05	2.7e-05	0	0	3.1e-05	9e-06	1.9e-05
AY074887	0.000298	0.000146	0.000534	0.000211	0.000278	0.000107	2.7e-05	0.000147	0.000102	8.6e-05
AY358078	0	0	0	0	0	0	0	0	0	0
AY761184	7e-06	0.000167	0.000199	0.000395	6.5e-05	5e-06	0.000145	0.000151	0.000128	4.4e-05
Aym1	0	1e-05	0	1.1e-05	0	0	1e-05	0	7e-06	0
Azi2	5.2e-05	2.2e-05	4.8e-05	0.000117	7e-06	2.5e-05	1.5e-05	4.8e-05	5.5e-05	4e-06
Azin1	0.000119	5.2e-05	7.5e-05	2.7e-05	3.2e-05	4.9e-05	2.5e-05	7.5e-05	1e-05	3.2e-05
Azin2	4.6e-05	1e-05	3.2e-05	2e-05	1.4e-05	2e-05	1e-05	2.2e-05	1e-05	6e-06
B020011L13Rik	4e-06	0	0	1.4e-05	7e-06	4e-06	0	0	8e-06	7e-06
B230118H07Rik	0	0	0	3e-06	0	0	0	0	3e-06	0
B230217C12Rik	1.8e-05	0	0	3e-06	7e-06	1.8e-05	0	0	3e-06	7e-06
B230219D22Rik	3e-05	8.3e-05	6.8e-05	9.7e-05	8e-05	2e-05	3.8e-05	3.6e-05	3.4e-05	4e-05
B230307C23Rik	8e-06	0	3.5e-05	9e-06	0	8e-06	0	3.5e-05	6e-06	0
B2m	0.003095	0.003637	0.002574	0.003358	0.003755	0.000663	0.001076	0.000717	0.000579	0.001128
B3galnt2	1.2e-05	7e-06	3.1e-05	1.2e-05	0.000195	8e-06	7e-06	3.1e-05	9e-06	0.000138
B3galt1	0	0	0	7e-06	5e-06	0	0	0	7e-06	5e-06
B3galt2	0	0	0	3e-06	0	0	0	0	3e-06	0
B3galt4	1.7e-05	0	0	0	0	1e-05	0	0	0	0
B3galt5	1e-05	3.1e-05	0	2.3e-05	3e-06	1e-05	3.1e-05	0	1.6e-05	3e-06
B3galt6	0	0	0	4e-06	0	0	0	0	4e-06	0
B3gat1	4e-06	0	0	1e-06	4e-06	4e-06	0	0	1e-06	4e-06
B3gat3	3.3e-05	8e-06	0	3.6e-05	5e-06	2.2e-05	8e-06	0	1.6e-05	5e-06
B3glct	2.7e-05	1.7e-05	0.000162	8e-06	1.1e-05	2.7e-05	1.3e-05	0.000133	5e-06	1.1e-05
B3gnt3	0.00023	0.000125	0.000442	1.4e-05	7.2e-05	0.000112	3.5e-05	0.000419	1.4e-05	3e-05
B3gnt5	2.9e-05	0	0	3.3e-05	3.4e-05	2.9e-05	0	0	2.1e-05	3.4e-05
B3gnt6	4e-06	0	0	0	0	4e-06	0	0	0	0
B3gnt7	2.1e-05	1.2e-05	2.2e-05	3e-06	3e-06	1.6e-05	1.2e-05	2.2e-05	3e-06	3e-06
B3gnt8	8e-06	0	3.1e-05	2.4e-05	0	8e-06	0	3.1e-05	1.1e-05	0
B3gnt9	0	0	0	4e-06	0	0	0	0	4e-06	0
B3gntl1	0	6e-06	0	2.8e-05	0	0	6e-06	0	1.8e-05	0
B430203G13Rik	0	0	1e-05	0	0	0	0	1e-05	0	0
B430218F22Rik	2.5e-05	0	2.3e-05	1.2e-05	3e-06	1.5e-05	0	1.7e-05	1e-05	3e-06
B430305J03Rik	0	0	1.2e-05	0	0	0	0	1.2e-05	0	0
B430306N03Rik	3e-06	7e-06	0	1.3e-05	0	3e-06	7e-06	0	6e-06	0
B4galnt1	0.00023	0.000271	0.000238	0.000319	0.000184	6e-05	0.000109	0.000109	5.3e-05	7.3e-05
B4galnt2	5.3e-05	6.8e-05	0	2e-06	2.2e-05	3.3e-05	2.9e-05	0	2e-06	1.5e-05
B4galnt3	1.3e-05	1e-05	0	8e-06	7e-06	1.3e-05	7e-06	0	4e-06	7e-06
B4galnt4	4e-06	0	0	2e-06	0	4e-06	0	0	2e-06	0
B4galt1	2.2e-05	0.000114	0.000442	7.3e-05	0.000112	1.7e-05	5.2e-05	0.000334	2.6e-05	5e-05
B4galt3	2.6e-05	2.3e-05	6e-06	2.1e-05	2.9e-05	2.6e-05	2.3e-05	6e-06	6e-06	1.6e-05
B4galt4	9e-06	6e-06	0	9e-06	1.1e-05	9e-06	6e-06	0	6e-06	1.1e-05
B4galt5	9.6e-05	1.9e-05	4e-06	2.4e-05	4.9e-05	4.8e-05	1.9e-05	4e-06	9e-06	3e-05
B4galt6	0.000288	0.000141	0.000412	9e-05	0.000207	7.3e-05	4.2e-05	0.00016	3.1e-05	6e-05
B4galt7	1.8e-05	0	8.8e-05	1.2e-05	0	1.8e-05	0	8.8e-05	8e-06	0
B4gat1	0	5e-06	0	4e-06	0	0	5e-06	0	4e-06	0
B630005N14Rik	0.000167	7.7e-05	0.000133	7.7e-05	0.000161	7.1e-05	2.3e-05	4.1e-05	4e-06	4.8e-05
B9d1	0	0	0	6e-06	7e-06	0	0	0	6e-06	7e-06
B9d2	9e-06	5e-06	4e-06	4.6e-05	8.8e-05	9e-06	5e-06	4e-06	2.2e-05	5.6e-05
Babam1	4.1e-05	8.8e-05	2.4e-05	0.000178	9e-05	1.8e-05	6.1e-05	1.7e-05	0.000128	5.7e-05
Bace1	3e-06	0	9e-06	1.6e-05	0	3e-06	0	9e-06	7e-06	0
Bace2	0	0	2.2e-05	6e-06	6.5e-05	0	0	2.2e-05	4e-06	4e-05
Bach1	0.000105	4.2e-05	0.000142	2.6e-05	4e-05	6.2e-05	2.3e-05	9.7e-05	1.3e-05	2.8e-05
Bach2	4.3e-05	4.7e-05	0	7.6e-05	1.4e-05	3.8e-05	3e-05	0	3.2e-05	9e-06
Bad	3.6e-05	6.2e-05	1.2e-05	2.8e-05	4.8e-05	3.6e-05	4.8e-05	1.2e-05	1.4e-05	3.8e-05
Bag1	6.1e-05	0.000268	0.000219	0.000199	0.000107	4e-05	6.3e-05	0.000183	8.1e-05	8.5e-05
Bag2	0	1.9e-05	0	1.6e-05	0	0	1.9e-05	0	1.3e-05	0
Bag3	9e-06	2.4e-05	4e-06	1.9e-05	6.4e-05	9e-06	1.9e-05	4e-06	1.2e-05	4.1e-05
Bag4	1.9e-05	1e-05	2.5e-05	3e-06	0	1.3e-05	7e-06	2.5e-05	2e-06	0
Bag5	4e-06	6e-05	0	6e-06	0	4e-06	4.8e-05	0	6e-06	0
Bag6	8.6e-05	9.4e-05	9e-06	0.000146	6.5e-05	4.3e-05	5.4e-05	9e-06	5.8e-05	4e-05
Bahcc1	1.6e-05	2.9e-05	0	7e-06	0	8e-06	1.8e-05	0	4e-06	0
Bahd1	1.9e-05	0	2.5e-05	6e-06	7e-06	1.6e-05	0	2.5e-05	6e-06	4e-06
Baiap2	8e-06	0	0	1.9e-05	7e-06	8e-06	0	0	1e-05	7e-06
Baiap2l1	0.000171	0.000179	4.7e-05	0.00019	0.000151	0.00011	4.9e-05	3e-05	0.000154	7e-05
Baiap2l2	0.000359	0.000409	0.000841	0.000111	0.000198	0.000159	7.3e-05	0.000429	5.8e-05	9.2e-05
Baiap3	3e-06	0	0	1e-06	0	3e-06	0	0	1e-06	0
Bak1	0.000246	0.000232	0.000108	0.000134	0.000191	6.1e-05	4.3e-05	7.6e-05	4.2e-05	9.6e-05
Banf1	6.6e-05	0.00021	0.000304	0.000148	8e-05	4.4e-05	9e-05	0.000147	6.9e-05	8e-05
Bank1	0.000122	0	0	0.000172	3.9e-05	0.000122	0	0	4.9e-05	3.6e-05
Bap1	7e-06	0	0	7e-06	1e-05	5e-06	0	0	3e-06	1e-05
Bard1	0	0	0	3e-06	0	0	0	0	3e-06	0
Barhl1	0	0	0	1e-06	0	0	0	0	1e-06	0
Barx2	8.9e-05	4.3e-05	0	0	1.1e-05	7.9e-05	2.2e-05	0	0	1.1e-05
Basp1	1.6e-05	4e-06	5.7e-05	0.000113	4.8e-05	1.6e-05	4e-06	5.7e-05	2.9e-05	3e-05
Batf	0	0	6e-06	2.6e-05	2.9e-05	0	0	6e-06	8e-06	2.9e-05
Batf2	1.3e-05	8.5e-05	4e-06	9.2e-05	5.8e-05	1.3e-05	4.7e-05	4e-06	7.8e-05	4.2e-05
Batf3	1.6e-05	1.1e-05	6e-06	6.6e-05	8.9e-05	1.6e-05	7e-06	6e-06	2.6e-05	5.2e-05
Bax	2.5e-05	7.5e-05	6.3e-05	9.7e-05	9.2e-05	1.7e-05	3.4e-05	5.6e-05	2.6e-05	3.3e-05
Baz1a	0.000168	0.000219	0.000406	0.000362	0.00012	0.000113	5.8e-05	0.000259	0.000118	8.2e-05
Baz1b	0.000137	0.000144	0.000294	0.000141	0.000164	7.6e-05	6.7e-05	0.000206	4.6e-05	8.3e-05
Baz2a	0.000144	0.000167	0.000102	0.000168	0.000208	6.9e-05	6.6e-05	9.2e-05	3.4e-05	0.000107
Baz2b	0.000188	0.000306	0.000105	0.000192	0.000246	0.000103	0.000111	3.5e-05	5.8e-05	6.2e-05
BB287469	0	0	0	3e-06	0	0	0	0	3e-06	0
Bbc3	0	3.8e-05	0	3.3e-05	0	0	2.6e-05	0	1.7e-05	0
Bbip1	1.7e-05	1.5e-05	2.4e-05	8.3e-05	6e-06	1.3e-05	1.5e-05	1.7e-05	3.7e-05	6e-06
Bbof1	0	0	0	4e-06	4e-06	0	0	0	4e-06	4e-06
Bbs1	0	0	0	0	3.6e-05	0	0	0	0	2.3e-05
Bbs2	0	5e-05	0	0	2.2e-05	0	5e-05	0	0	2.2e-05
Bbs4	0	0	0	2e-06	1.5e-05	0	0	0	2e-06	1.5e-05
Bbs7	0	0	0	0	0	0	0	0	0	0
Bbs9	0	0	1.3e-05	2.3e-05	0	0	0	1.3e-05	1.4e-05	0
Bbx	2.4e-05	2.4e-05	5.3e-05	8.3e-05	5.1e-05	1.6e-05	1.9e-05	3.3e-05	3.7e-05	5.1e-05
BC003331	1.7e-05	3.2e-05	9e-06	2.2e-05	1.1e-05	7e-06	3.2e-05	9e-06	1.2e-05	7e-06
BC003965	9e-06	1.7e-05	1.2e-05	0.00015	5.6e-05	9e-06	1.1e-05	1.2e-05	0.000124	3.6e-05
BC004004	5.8e-05	0.000159	9.1e-05	0.000143	3e-05	3.6e-05	5.8e-05	4.5e-05	4.6e-05	9e-06
BC005537	0.000364	9e-05	0.00024	0.000154	0.000183	0.000243	3.2e-05	0.000153	5.5e-05	8.4e-05
BC005561	5.1e-05	4.6e-05	3.1e-05	6.9e-05	0.000124	2.6e-05	3e-05	3.1e-05	2.4e-05	6.7e-05
BC005624	1.9e-05	1.2e-05	1.7e-05	3.4e-05	6.5e-05	1.2e-05	7e-06	1.7e-05	1.9e-05	4e-05
BC017158	0.00018	1.3e-05	9e-06	7e-06	3.2e-05	0.00018	1.3e-05	9e-06	3e-06	3.2e-05
BC017643	2.4e-05	4.4e-05	2.6e-05	9.3e-05	8.3e-05	1.6e-05	3.8e-05	2.6e-05	3.6e-05	8.3e-05
BC021614	1e-05	3.7e-05	3.6e-05	1.1e-05	1.6e-05	6e-06	1.9e-05	1.9e-05	8e-06	7e-06
BC021785	7e-06	0	0	5e-06	0	5e-06	0	0	3e-06	0
BC021891	1.8e-05	8.1e-05	1.2e-05	3.8e-05	4e-06	1.8e-05	3.8e-05	1.2e-05	2.4e-05	4e-06
BC022687	0	0	0	3e-06	0	0	0	0	3e-06	0
BC023829	1.8e-05	0	1.7e-05	3e-06	0	1.8e-05	0	1.7e-05	3e-06	0
BC024139	0	0	4e-06	0	0	0	0	4e-06	0	0
BC024978	0	8e-06	3.1e-05	3.2e-05	4.4e-05	0	8e-06	3.1e-05	1.9e-05	4.4e-05
BC025446	0.000105	0.000102	9e-06	3e-06	7e-06	3.7e-05	6.4e-05	9e-06	3e-06	4e-06
BC025920	8e-06	7e-06	0	3e-06	0	8e-06	7e-06	0	3e-06	0
BC026585	0	0	0	8e-06	0	0	0	0	8e-06	0
BC028528	3e-06	0	3.2e-05	2e-05	0	3e-06	0	1.6e-05	1.4e-05	0
BC029214	6e-05	1.8e-05	4.5e-05	3.4e-05	0	2.4e-05	1.3e-05	2.9e-05	1.4e-05	0
BC029722	1.8e-05	5.7e-05	1.3e-05	2.1e-05	2.9e-05	1.8e-05	3.3e-05	1.3e-05	1e-05	2.9e-05
BC030336	5e-06	2.8e-05	0	3.8e-05	0.000182	5e-06	1.5e-05	0	1.4e-05	0.000148
BC030499	3e-06	1.3e-05	0	5e-06	8.6e-05	3e-06	1.3e-05	0	3e-06	7.7e-05
BC030867	0	0	0	0	6.4e-05	0	0	0	0	6.4e-05
BC031181	0.000229	0.00017	4.5e-05	6.9e-05	9.8e-05	0.000117	6.9e-05	2.8e-05	3.2e-05	4.3e-05
BC034090	0	0	0	2e-06	0	0	0	0	2e-06	0
BC035044	3e-06	0	0	2.5e-05	0	3e-06	0	0	1.3e-05	0
BC035947	0	0	0	0	0	0	0	0	0	0
BC037034	1.6e-05	0	0	4.1e-05	0.000146	1.6e-05	0	0	2.5e-05	9.1e-05
BC048403	4e-06	0	0	0	0	4e-06	0	0	0	0
BC048546	0	0	4e-06	8e-06	2.9e-05	0	0	4e-06	4e-06	2.1e-05
BC049352	0.000115	0	0	0	3.3e-05	0.000115	0	0	0	3.3e-05
BC049702	0	0	6e-06	3e-06	0	0	0	6e-06	3e-06	0
BC049715	4e-06	5e-06	0	3e-06	0	4e-06	5e-06	0	3e-06	0
BC049730	0	0	0	0	0	0	0	0	0	0
BC051019	0	0	0	8e-06	1.1e-05	0	0	0	5e-06	1.1e-05
BC051142	1.6e-05	1.1e-05	0	1e-05	3.9e-05	1.6e-05	1.1e-05	0	5e-06	3.9e-05
BC052040	3e-06	0	0	9e-06	3.6e-05	3e-06	0	0	9e-06	2.6e-05
BC053393	0	0	0	0	5e-06	0	0	0	0	5e-06
BC055324	0	0	0	3e-06	0	0	0	0	3e-06	0
BC061212	0	0	0	3e-06	0	0	0	0	3e-06	0
BC068281	0	1.2e-05	0	0	0	0	1.2e-05	0	0	0
BC080695	0	0	0	0	0	0	0	0	0	0
BC089597	0	1.3e-05	0	0	0	0	1.3e-05	0	0	0
BC094916	5.8e-05	4e-06	4e-06	2.6e-05	7e-06	4e-05	4e-06	4e-06	1.3e-05	7e-06
BC106179	4e-06	0	0	3e-06	0	4e-06	0	0	3e-06	0
Bcam	9e-06	5e-06	2.6e-05	0	0	9e-06	5e-06	2.6e-05	0	0
Bcan	0	0	9e-06	0	0	0	0	9e-06	0	0
Bcap29	1.8e-05	0	0	1.6e-05	0	1.8e-05	0	0	7e-06	0
Bcap31	9.3e-05	5.9e-05	5.1e-05	4.2e-05	0.000145	4.4e-05	3.2e-05	3.1e-05	2.5e-05	8.3e-05
Bcar1	9e-06	4.3e-05	8.9e-05	5e-06	0.000106	5e-06	3.2e-05	3.6e-05	5e-06	6.5e-05
Bcar3	4.8e-05	3.5e-05	0	2.3e-05	4.3e-05	2.5e-05	1.8e-05	0	1.1e-05	3.5e-05
Bcas1	2.8e-05	2.9e-05	0	6e-06	1.5e-05	1.4e-05	2e-05	0	4e-06	1.5e-05
Bcas2	1.3e-05	4.8e-05	2.2e-05	4.9e-05	4.1e-05	1.3e-05	3e-05	2.2e-05	2.1e-05	1.7e-05
Bcas3	5.5e-05	0	0	1.3e-05	1.5e-05	5.5e-05	0	0	7e-06	1.5e-05
Bcat1	0	6e-06	0	1e-05	0	0	6e-06	0	7e-06	0
Bcat2	8e-06	1.8e-05	0	6.2e-05	4.4e-05	8e-06	1.1e-05	0	2e-05	1.9e-05
Bccip	3.2e-05	2e-05	0	6.1e-05	2e-05	2.3e-05	1.3e-05	0	1.9e-05	2e-05
Bcdin3d	3e-06	8e-06	0	1.5e-05	0	3e-06	8e-06	0	7e-06	0
Bche	3.1e-05	0.000149	1e-05	4.4e-05	0.000116	2.2e-05	6.8e-05	1e-05	2.5e-05	9.9e-05
Bckdha	2.3e-05	0	0	1.8e-05	2.2e-05	2.3e-05	0	0	7e-06	2.2e-05
Bckdhb	0	0	0	2.2e-05	1.8e-05	0	0	0	2e-05	1.4e-05
Bckdk	0.000139	8.2e-05	7.3e-05	8.5e-05	0.000125	9.1e-05	4.7e-05	4.6e-05	2.7e-05	5.4e-05
Bcl10	3.1e-05	4.6e-05	0.000152	8e-05	9e-05	2e-05	2.9e-05	0.000141	2.9e-05	3.9e-05
Bcl11a	0.000125	0.00013	3.9e-05	0.00017	0.000132	9.8e-05	4.7e-05	3.9e-05	5.8e-05	0.0001
Bcl11b	2.6e-05	0.000128	2.6e-05	0.0001	9.3e-05	2.1e-05	5.4e-05	1.9e-05	5.7e-05	6.3e-05
Bcl2	0.000211	4.7e-05	3.2e-05	0.000204	4.9e-05	0.000155	2.5e-05	2.2e-05	5.7e-05	2.6e-05
Bcl2a1a	8e-06	0	1.3e-05	9.2e-05	4.8e-05	8e-06	0	1.3e-05	2.6e-05	4.3e-05
Bcl2a1b	8e-06	1.1e-05	6.6e-05	0.000161	0.000342	8e-06	7e-06	4.1e-05	4.2e-05	0.000297
Bcl2a1c	0	0	0	1.3e-05	1.1e-05	0	0	0	6e-06	1.1e-05
Bcl2a1d	3e-06	0	5.7e-05	8.1e-05	0.000123	3e-06	0	2.9e-05	2.6e-05	0.000106
Bcl2l1	2.7e-05	4.5e-05	2.5e-05	1e-05	6.9e-05	1.8e-05	2.5e-05	2.5e-05	4e-06	6.5e-05
Bcl2l10	0	0	2.5e-05	0	0	0	0	2.5e-05	0	0
Bcl2l11	2.1e-05	1.9e-05	6.2e-05	4.9e-05	6e-06	2.1e-05	1.9e-05	3.8e-05	1.7e-05	6e-06
Bcl2l12	9e-06	0	0	3.7e-05	7e-06	9e-06	0	0	1.9e-05	7e-06
Bcl2l13	0	4e-06	2.2e-05	3.4e-05	4e-06	0	4e-06	2.2e-05	1.4e-05	4e-06
Bcl2l14	1.1e-05	2.9e-05	0	5.8e-05	6.2e-05	8e-06	2.2e-05	0	5.6e-05	4.3e-05
Bcl2l15	1.8e-05	1.3e-05	0	1.3e-05	0	1.3e-05	1.3e-05	0	1e-05	0
Bcl2l2	2.5e-05	4.2e-05	0.000183	2e-06	4e-06	1.3e-05	2.9e-05	0.00014	2e-06	4e-06
Bcl3	2.9e-05	9.4e-05	3.6e-05	6.8e-05	2.6e-05	2.9e-05	4.5e-05	2.2e-05	3e-05	9e-06
[truncated: 14,565 more rows]
