# Supplementary material for: Spatial gene expression maps of the intestinal lymphoid follicle and associated epithelium identify zonated expression programs
Source: PLoS Biol. 2021 Oct 11;19(10):e3001214. doi: 10.1371/journal.pbio.3001214 (PMC8530339; doi:10.1371/journal.pbio.3001214)
Supplement: S3 Data — Five tabs for each segment: S1 (VB), S2 (FAEB), S3 (FAET), S4 (ILFB), and S5 (ILFT) showing an output of Enrichr analysis (Methods) for up-regulated gene sets (Terms), including p-values, adjusted p-values, odds ratio, and combined score. The genes in each set are specified in the last column. FAEB, FAE bottom; FAET, FAE top; ILFB, ILF bottom; ILFT, ILF top; VB, villus bottom. (XLSX) [file pbio.3001214.s009.xlsx]

## Sheet: FAE_bottom_genes
Term	Overlap	P-value	Adjusted P-value	Old P-value	Old Adjusted P-value	Odds Ratio	Combined Score	Genes
Oxidative Phosphorylation	31/200	3.00998e-13	1.50499e-11	0	0	4.85133	139.872	ECHS1;ABCB7;NDUFB5;MGST3;NDUFB4;UQCR11;UQCR10;MRPL34;COX5A;HSD17B10;TOMM22;IDH3B;UQCRFS1;NDUFV2;HSPA9;ATP6AP1;IDH3G;NDUFA3;ECH1;IMMT;SDHA;COX6B1;HADHA;COX7A2L;POR;NDUFS8;NDUFS7;NDUFS6;VDAC2;SUCLG1;VDAC1
Adipogenesis	23/200	1.17831e-07	2.94578e-06	0	0	3.59937	57.4245	ESRRA;SLC25A1;PHLDB1;ECHS1;FZD4;IDH3G;MGST3;ECH1;IMMT;UQCR11;UQCR10;ADCY6;SOD1;POR;PPM1B;SAMM50;LPCAT3;G3BP2;SUCLG1;PREB;ALDOA;TKT;HADH
Myc Targets V1	23/200	1.17831e-07	1.96385e-06	0	0	3.59937	57.4245	PTGES3;CSTF2;PA2G4;HSPE1;COX5A;ILF2;RAD23B;EEF1B2;SNRPD2;TRIM28;PSMA1;PSMB3;PCBP1;PSMD3;CANX;HNRNPA2B1;SERBP1;FAM120A;VDAC1;ETF1;PABPC1;CCT7;RPS10
Protein Secretion	14/96	2.1413e-06	2.67663e-05	0	0	4.56442	59.5844	RAB2A;STX12;STX7;GBF1;CLTA;SOD1;LMAN1;KRT18;RAB14;AP2S1;GNAS;SEC22B;YKT6;COPE
mTORC1 Signaling	19/200	2.39789e-05	0.000239789	0	0	2.9734	31.632	HSPA9;FKBP2;NFYC;TXNRD1;RPN1;RPA1;DAPP1;IMMT;PDAP1;GTF2H1;DHCR24;HSPE1;TBK1;PSME3;PRDX1;CANX;ETF1;ALDOA;YKT6
Fatty Acid Metabolism	16/158	4.80897e-05	0.000400748	0	0	3.16951	31.5127	ECHS1;ACSL1;IDH3G;ECH1;DHCR24;SDHA;HSD17B11;PRDX6;HSD17B10;UGDH;FASN;GPD1;IDH3B;SUCLG1;HADH;ALDOA
Xenobiotic Metabolism	18/200	7.91447e-05	0.00056532	0	0	2.8169	26.6035	CCL25;ARG2;DDC;G6PC;GSTO1;GSS;PTGES3;ECH1;GSTT2;SPINT2;PTGR1;DHRS1;PAPSS2;PSMB10;UGDH;POR;CASP6;HSD17B2
Reactive Oxygen Species Pathway	1949-07-01	0.000879949	0.00549968	0	0	4.47127	31.4583	PRDX2;SRXN1;NDUFB4;PRDX1;TXNRD1;PRDX6;SOD1
UV Response Up	13/158	0.0017167	0.00953722	0	0	2.57523	16.3974	CDKN2B;PRKCD;RPN1;CEBPG;PDAP1;CLCN2;PTPRD;CREG1;AP2S1;MGAT1;ALDOA;YKT6;MARK2
Unfolded Protein Response	9/113	0.0103115	0.0515575	0	0	2.49283	11.4035	HSPA9;CEBPB;CNOT2;CEBPG;PREB;WIPI1;ALDH18A1;LSM4;YWHAZ
Estrogen Response Early	13/200	0.0122936	0.0558801	0	0	2.03443	8.94879	CANT1;BCL11B;ABCA3;KRT8;PAPSS2;KRT19;ADCY9;KRT18;DEPTOR;FASN;BAG1;PMAIP1;FLNB
Apoptosis	11/161	0.0145154	0.060481	0	0	2.13843	9.05101	CASP8;GPX1;KRT18;CASP6;TNFSF10;VDAC2;PMAIP1;CD38;ETF1;ADD1;SOD1
Pperoxisome	7/104	0.0491096	0.188883	0	0	2.10666	6.34884	ACSL1;PRDX1;ECH1;DHCR24;PABPC1;HSD17B11;SOD1
Bile Acid Metabolism	7/112	0.0677513	0.241969	0	0	1.95618	5.26587	RXRA;ACSL1;SLC23A1;ABCA3;DHCR24;HSD17B11;SOD1
Androgen Response	6/100	0.100969	0.336565	0	0	1.87793	4.30599	LMAN1;KRT19;KRT8;TMPRSS2;DHCR24;PA2G4
Mitotic Spindle	10/199	0.106206	0.331893	0	0	1.57281	3.52683	CDC42;FGD4;RABGAP1;CTTN;APC;FLNB;ACTN4;WASF2;RAB3GAP1;ARF6
Hypoxia	10/200	0.108802	0.320004	0	0	1.56495	3.47141	PLAC8;EXT1;SLC25A1;KDM3A;NAGK;SDC4;PHKG1;CASP6;PIM1;ALDOA
p53 Pathway	10/200	0.108802	0.302226	0	0	1.56495	3.47141	CEBPA;HINT1;CDKN2B;RXRA;HDAC3;VDR;FUCA1;RPS27L;RPS12;MXD4
heme Metabolism	10/200	0.108802	0.28632	0	0	1.56495	3.47141	PRDX2;SEC14L1;MGST3;GLRX5;VEZF1;PGLS;TOP1;ADD1;NUDT4;FBXO9
UV Response Dn	7/144	0.17835	0.445876	0	0	1.52147	2.62303	RXRA;NFIB;PTEN;ATP2B1;KALRN;BMPR1A;VAV2
Apical Junction	9/200	0.19151	0.455975	0	0	1.40845	2.32791	SGCE;CLDN15;CTNND1;CTNNA1;PTEN;ACTN4;HADH;VAV2;CRB3
Myc Targets V2	1958-03-01	0.282891	0.642935	0	0	1.61891	2.04418	PA2G4;HSPE1;IPO4
PI3K/AKT/mTOR Signaling	4/105	0.433171	0.941677	0	0	1.19234	0.997537	TBK1;YWHAB;PTEN;DAPP1
IL-2/STAT5 Signaling	7/199	0.45219	0.942062	0	0	1.10097	0.873785	SOCS2;CDCP1;GSTO1;TNFSF10;PIM1;ITGA6;IRF6
TNF-alpha Signaling via NF-kB	7/200	0.457373	0.914745	0	0	1.09546	0.856932	EHD1;KDM6B;CEBPB;SDC4;TNIP1;ATP2B1;LITAF
Estrogen Response Late	7/200	0.457373	0.879563	0	0	1.09546	0.856932	UGDH;KRT19;GALE;ABCA3;BAG1;FLNB;PAPSS2
Interferon Gamma Response	7/200	0.457373	0.846987	0	0	1.09546	0.856932	CASP8;SLC25A28;TNFSF10;PIM1;CD38;PSMB8;PSMB10
Complement	7/200	0.457373	0.816737	0	0	1.09546	0.856932	EHD1;USP8;CEBPB;KIF2A;PRKCD;PIM1;KLKB1
Glycolysis	7/200	0.457373	0.788574	0	0	1.09546	0.856932	EXT1;GALE;KIF2A;CASP6;PGLS;ALDOA;SOD1
TGF-beta Signaling	1954-02-01	0.518483	0.864138	0	0	1.15922	0.761432	APC;BMPR1A
Interferon Alpha Response	1997-03-01	0.603089	0.972725	0	0	0.968007	0.489511	CASP8;SLC25A28;PSMB8
Notch Signaling	1932-01-01	0.646512	1	0	0	0.978091	0.426607	PSENEN
Coagulation	4/138	0.646955	0.980235	0	0	0.907215	0.395072	ARF4;WDR1;APOC2;KLKB1
Cholesterol Homeostasis	1974-02-01	0.689176	1	0	0	0.845916	0.3149	FASN;ECH1
Angiogenesis	1936-01-01	0.689637	0.985196	0	0	0.869414	0.323065	VAV2
DNA Repair	4/150	0.710075	0.986215	0	0	0.834637	0.285768	NT5C;CANT1;GTF2H1;ADCY6
Pancreas Beta Cells	1940-01-01	0.727508	0.983119	0	0	0.782473	0.248928	VDR
G2-M Checkpoint	5/200	0.769672	1	0	0	0.782473	0.204844	ORC5;HSPA8;RAD21;TOP1;RAD23B
Myogenesis	5/200	0.769672	0.98676	0	0	0.782473	0.204844	ADCY9;KLF5;ATP6AP1;ACSL1;BAG1
E2F Targets	5/200	0.769672	0.962091	0	0	0.782473	0.204844	PHF5A;RAD21;RPA1;PA2G4;RBBP7
IL-6/JAK/STAT3 Signaling	1987-02-01	0.771059	0.940316	0	0	0.719515	0.187067	PIM1;CD38
Spermatogenesis	2/135	0.932546	1	0	0	0.463687	0.0323827	ACE;AGFG1
Inflammatory Response	3/200	0.956458	1	0	0	0.469484	0.0209004	SLC31A1;TNFSF10;ATP2B1
KRAS Signaling Up	3/200	0.956458	1	0	0	0.469484	0.0209004	ACE;FUCA1;PSMB8
Epithelial Mesenchymal Transition	2/200	0.988778	1	0	0	0.312989	0.00353218	SDC4;FUCA1
Allograft Rejection	2/200	0.988778	1	0	0	0.312989	0.00353218	PSMB10;EIF3A
KRAS Signaling Dn	2/200	0.988778	1	0	0	0.312989	0.00353218	KMT2D;CAMK1D

## Sheet: FAE_top_genes
Term	Overlap	P-value	Adjusted P-value	Old P-value	Old Adjusted P-value	Odds Ratio	Combined Score	Genes
Mitotic Spindle	29/199	4.13968e-06	0.000206984	0	0	2.51908	31.2237	YWHAE;EPB41;PXN;ARHGAP5;KLC1;EPB41L2;CEP250;KIF1B;SYNPO;PDLIM5;SPTBN1;CLASP1;FARP1;PLEKHG2;DST;CSNK1D;HOOK3;CDC42BPA;CD2AP;NET1;MYO1E;DLG1;ALS2;CDC42EP2;MYH9;ARHGEF2;MAPRE1;ARHGEF7;SOS1
UV Response Dn	23/144	8.71844e-06	0.000217961	0	0	2.76097	32.1655	CDKN1B;ANXA2;CITED2;PRKCE;DYRK1A;LPAR1;ATP2B4;PRDM2;PRKCA;LAMC1;NR3C1;CDC42BPA;NFKB1;SMAD7;TGFBR2;ATRN;DLG1;ATXN1;SLC22A18;PMP22;APBB2;PDLIM5;ADGRL2
Adipogenesis	27/200	3.56458e-05	0.000594097	0	0	2.33362	23.9007	PPP1R15B;MTCH2;RNF11;ACAA2;PFKFB3;COX6A1;MYLK;UBC;UBQLN1;ACADM;DGAT1;RIOK3;MDH2;GPX3;APLP2;TALDO1;ELOVL6;CMBL;COQ9;SDHB;CS;UQCRQ;ACOX1;NDUFAB1;CAT;UQCRC1;CRAT
Androgen Response	17/100	5.63205e-05	0.000704006	0	0	2.93863	28.7529	TPD52;SLC26A2;XRCC6;TNFAIP8;B4GALT1;ABHD2;GSR;GNAI3;UAP1;DBI;RPS6KA3;MAF;PGM3;ITGAV;SGK1;PDLIM5;SEC24D
Hypoxia	26/200	9.35656e-05	0.000935656	0	0	2.24719	20.8468	CDKN1A;CDKN1B;PFKFB3;CITED2;HDLBP;ENO1;NR3C1;SLC2A5;ZFP36;GCNT2;PDK1;TPD52;ANXA2;PKLR;PRKCA;CP;FOSL2;SULT2B1;KLF6;ILVBL;DDIT4;RRAGD;MYH9;ALDOB;TGFBI;FBP1
Oxidative Phosphorylation	25/200	0.000235484	0.00196237	0	0	2.16076	18.0507	ISCA1;ACADVL;ACAA2;DLST;ETFA;COX6A1;ACAT1;ACADM;SLC25A20;ATP6V1F;NDUFA9;ATP6V0B;NDUFA7;MDH2;SDHD;SDHB;CS;SUCLA2;UQCRQ;FDX1;NDUFAB1;UQCRC1;OGDH;CYCS;NDUFS1
Glycolysis	25/200	0.000235484	0.00168203	0	0	2.16076	18.0507	TSTA3;COPB2;B4GALT1;CITED2;RPE;MPI;HDLBP;AK3;ENO1;ME2;SLC16A3;EGLN3;MDH2;AKR1A1;TALDO1;PKM;PSMC4;DDIT4;RRAGD;B3GNT3;ALDOB;TGFBI;AGRN;GNE;ALDH9A1
UV Response Up	20/158	0.000811018	0.00506886	0	0	2.18811	15.5733	STARD3;KLHDC3;TFRC;DGAT1;CHKA;GPX3;RASGRP1;NFKBIA;RXRB;DNAJA1;SLC6A8;EIF5;PSMC3;EPCAM;IRF1;CYP1A1;TMBIM6;JUNB;ATP6V1F;GRINA
heme Metabolism	23/200	0.00130902	0.00727231	0	0	1.9879	13.1966	ISCA1;NARF;TFRC;EPB41;RIOK3;PIGQ;SLC11A2;NR3C1;ADIPOR1;CLCN3;BACH1;ADD2;SDCBP;SLC6A8;CAT;HAGH;LRP10;MARK3;OPTN;CDR2;RBM5;HTATIP2;SIDT2
IL-2/STAT5 Signaling	22/199	0.00271117	0.0135558	0	0	1.91102	11.2949	PHTF2;XBP1;RABGAP1L;AHNAK;S100A1;IL10RA;CTSZ;HUWE1;AHR;IKZF2;FAM126B;MYO1E;KLF6;SYT11;RRAGD;COL6A1;ST3GAL4;ITGAV;GALM;MXD1;SLC29A2;PLEC
TNF-alpha Signaling via NF-kB	22/200	0.00288447	0.0131112	0	0	1.90147	11.1206	IL15RA;CDKN1A;TNFAIP8;PFKFB3;B4GALT1;LAMB3;CCL20;CFLAR;SLC2A6;NFKB1;FOSL2;NFKBIA;ZFP36;KLF6;IRF1;SLC16A6;TRIB1;SGK1;MXD1;PDLIM5;JUNB;NFE2L2
Apical Junction	22/200	0.00288447	0.0120186	0	0	1.90147	11.1206	B4GALT1;JUP;LAMB3;ITGB4;MPP5;PKD1;MYL12B;ACTG1;MAPK13;MAPK11;CLDN4;DLG1;RRAS;CDH1;EPB41L2;MYH9;TGFBI;PCDH1;HRAS;CRAT;SKAP2;MPZL2
Inflammatory Response	22/200	0.00288447	0.0110941	0	0	1.90147	11.1206	IL15RA;CDKN1A;GABBR1;CD82;CCL20;IL10RA;SLC11A2;LPAR1;GNAI3;AHR;NOD2;RASGRP1;SLC7A2;NFKB1;TAPBP;NFKBIA;KLF6;IRF1;IRF7;KIF1B;RAF1;MXD1
Pperoxisome	13/104	0.00695724	0.0248473	0	0	2.16076	10.7346	MVP;VPS4B;ACSL5;HSD17B4;BCL10;SULT2B1;ATXN1;ACOX1;CAT;ABCD1;HRAS;CRAT;ALDH9A1
TGF-beta Signaling	1954-08-01	0.0119026	0.0396755	0	0	2.5609	11.3473	PPM1A;CDH1;XIAP;JUNB;MAP3K7;SKIL;SPTBN1;SMAD7
mTORC1 Signaling	20/200	0.0121588	0.0379961	0	0	1.72861	7.62265	ACTR2;RAB1A;STARD4;XBP1;CDKN1A;EGLN3;TOMM40;TFRC;HSPA4;GSR;ELOVL6;ENO1;ACACA;HSPD1;SLC9A3R1;PPA1;PSMC4;DDIT4;PDK1;SKAP2
Bile Acid Metabolism	13/112	0.0126753	0.0372804	0	0	2.00642	8.76424	ACSL5;APOA1;HSD17B4;HSD17B6;SULT2B1;ATXN1;NPC1;SLC22A18;NEDD4;CAT;ABCD1;OPTN;ALDH9A1
Fatty Acid Metabolism	16/158	0.0208595	0.0579429	0	0	1.75049	6.7743	ACADVL;ACAA2;MDH2;NCAPH2;ACSL5;HSD17B4;DLST;GAD2;SDHD;SUCLA2;ACOX1;CYP1A1;ACADM;CRAT;S100A10;ALDH9A1
Protein Secretion	1996-11-01	0.0227002	0.0597374	0	0	1.9807	7.49769	TPD52;RPS6KA3;COPB2;CD63;DST;VPS4B;KIF1B;AP2B1;CLCN3;SEC24D;SEC31A
Estrogen Response Late	19/200	0.0231998	0.0579996	0	0	1.64218	6.18052	TSTA3;FARP1;XBP1;MOCS2;SLC26A2;ABHD2;ATP2B4;PDZK1;PRLR;MAPK13;SULT2B1;SLC9A3R1;ZFP36;DNAJC1;TSPAN13;CDH1;PERP;NRIP1;SGK1
Myc Targets V1	18/200	0.0420853	0.100203	0	0	1.55575	4.9287	YWHAE;XRCC6;SF3B3;NCBP1;NOLC1;PSMA7;UBE2L3;HSPD1;AIMP2;PSMB2;PSMC4;NDUFAB1;SRSF2;PSMD1;HNRNPC;RPS2;HNRNPA1;CCT5
Reactive Oxygen Species Pathway	1949-06-01	0.0621516	0.141254	0	0	2.11666	5.88047	GPX3;CAT;GSR;MBP;LSP1;JUNB
Interferon Gamma Response	17/200	0.0724928	0.157593	0	0	1.46932	3.85588	IL15RA;CDKN1A;AUTS2;IL10RA;MVP;NLRC5;ADAR;NFKB1;TAPBP;NFKBIA;PSMB2;IRF1;PELI1;IRF7;TXNIP;ITGB7;LAP3
p53 Pathway	17/200	0.0724928	0.151027	0	0	1.46932	3.85588	HEXIM1;APP;POM121;CDKN1A;CD82;APAF1;ITGB4;OSGIN1;SEC61A1;TCN2;PERP;DDIT4;TXNIP;MXD1;HRAS;ADA;S100A10
PI3K/AKT/mTOR Signaling	10/105	0.0823567	0.164713	0	0	1.64629	4.11029	RPS6KA3;ACTR2;CDKN1A;CDKN1B;CFL1;RAF1;MAP3K7;HRAS;ACACA;PDK1
Apoptosis	14/161	0.0836242	0.160816	0	0	1.50314	3.72992	APP;CDKN1A;RNASEL;CDKN1B;GPX3;GSR;XIAP;BCL10;CFLAR;SMAD7;DNAJA1;IRF1;TXNIP;BCL2L2
Myc Targets V2	1958-06-01	0.11742	0.217444	0	0	1.78822	3.83036	AIMP2;NOLC1;PPRC1;FARSA;SLC29A2;HSPD1
Complement	16/200	0.118438	0.211496	0	0	1.38289	2.9502	CPM;PRDM4;ANXA5;GNAI3;GZMB;APOA4;CP;RASGRP1;PIK3CA;CTSL;MMP15;IRF1;FDX1;IRF7;LAP3;RAF1
Xenobiotic Metabolism	16/200	0.118438	0.204203	0	0	1.38289	2.9502	ABCC2;JUP;SLC35B1;GSR;HSD11B1;NPC1;ACOX1;CAT;CYP1A1;GCNT2;TMBIM6;PDLIM5;XDH;FBP1;PPARD;ALDH9A1
KRAS Signaling Up	16/200	0.118438	0.197396	0	0	1.38289	2.9502	MAP4K1;SPON1;RABGAP1L;JUP;CCL20;IL10RA;HSD11B1;TSPAN13;MALL;FBXO4;CCSER2;PRKG2;TRIB1;KCNN4;TSPAN1;MPZL2
Unfolded Protein Response	10/113	0.118763	0.191553	0	0	1.52974	3.25931	XBP1;EXOSC4;KHSRP;DDIT4;CXXC1;NOLC1;BANF1;ATP6V0D1;SEC31A;EIF4G1
Cholesterol Homeostasis	1974-07-01	0.135411	0.21158	0	0	1.63517	3.26942	STARD4;PCYT2;CHKA;ANXA13;ANXA5;SREBF2;ACTG1
Angiogenesis	1936-04-01	0.15265	0.231288	0	0	1.92068	3.61012	APP;SLCO2A1;ITGAV;PGLYRP1
DNA Repair	12/150	0.159781	0.234972	0	0	1.38289	2.53614	SDCBP;SEC61A1;POM121;RFC2;POLR3C;POLR2E;AK3;UPF3B;EDF1;POLR2I;ADA;APRT
Estrogen Response Early	15/200	0.183362	0.261946	0	0	1.29646	2.19917	FARP1;XBP1;SLC26A2;KDM4B;B4GALT1;WWC1;ABHD2;PDZK1;RHOD;RASGRP1;SLC7A2;SULT2B1;UGCG;SLC9A3R1;NRIP1
Myogenesis	15/200	0.183362	0.25467	0	0	1.29646	2.19917	MEF2A;APP;GABARAPL2;CDKN1A;TPM3;ITGB4;GPX3;LSP1;COX7A1;MYLK;SLC6A8;MYH9;AGRN;CRAT;SH2B1
Notch Signaling	1932-03-01	0.281781	0.380785	0	0	1.62057	2.05266	PRKCA;DTX4;PPARD
Interferon Alpha Response	1997-07-01	0.329465	0.433507	0	0	1.24745	1.38502	UBA7;IRF1;IRF7;MVB12A;TXNIP;ADAR;LAP3
Spermatogenesis	8/135	0.524005	0.671802	0	0	1.02436	0.661997	TLE4;PGS1;MLLT10;MAST2;PHKG2;TALDO1;SLC2A5;TSN
E2F Targets	11/200	0.612276	0.765344	0	0	0.950735	0.466405	XRCC6;CDKN1A;CDKN1B;TFRC;RFC2;SHMT1;BRMS1L;SRSF2;NOLC1;NCAPD2;SPC24
Pancreas Beta Cells	1940-02-01	0.68159	0.831208	0	0	0.864304	0.331311	PKLR;FOXO1
Epithelial Mesenchymal Transition	10/200	0.726691	0.865109	0	0	0.864304	0.275932	SLC6A8;DST;TPM1;PMP22;ITGAV;TGFBI;LAMC1;PPIB;NID2;MYLK
Apical Surface	1944-02-01	0.731375	0.850436	0	0	0.785731	0.245799	APP;B4GALT1
Coagulation	6/138	0.816312	0.927628	0	0	0.751569	0.152537	GDA;S100A1;MMP15;APOA1;APOC3;GNG12
G2-M Checkpoint	9/200	0.824024	0.915582	0	0	0.777874	0.150562	SS18;PURA;SFPQ;CDKN1B;SRSF2;NOLC1;ARID4A;PRPF4B;E2F3
Allograft Rejection	9/200	0.824024	0.895678	0	0	0.777874	0.150562	IKBKB;MAP4K1;TPD52;IRF7;GZMB;BCL10;CD3E;MAP3K7;TAPBP
Hedgehog Signaling	1936-01-01	0.883188	0.939562	0	0	0.480169	0.059645	MYH9
IL-6/JAK/STAT3 Signaling	1987-03-01	0.885961	0.922877	0	0	0.596072	0.0721735	IL15RA;IRF1;LEPR
Wnt-beta Catenin Signaling	1942-01-01	0.91836	0.937103	0	0	0.411573	0.0350518	PPARD
KRAS Signaling Dn	6/200	0.976987	0.976987	0	0	0.518583	0.0120733	TENM2;CLPS;ENTPD7;SYNPO;SGK1;SKIL

## Sheet: ILF_bottom_genes
Term	Overlap	P-value	Adjusted P-value	Old P-value	Old Adjusted P-value	Odds Ratio	Combined Score	Genes
Myc Targets V1	35/200	7.3459e-11	3.67295e-09	0	0	3.51406	81.998	SET;HSP90AB1;RPL34;RPLP0;ODC1;SRSF1;RPL6;RRP9;SRM;PSMD8;TRA2B;RPS3;RPL14;SNRPB2;SNRPD3;RPL18;CCT3;NPM1;SSB;CBX3;PABPC4;RPS5;CNBP;RPL22;RPS6;NAP1L1;DEK;SRPK1;GNL3;PSMA6;PSMA4;PSMA2;SNRPG;PPIA;SRSF7
Allograft Rejection	32/200	4.79875e-09	1.19969e-07	0	0	3.21285	61.5419	SPI1;CAPG;THY1;CXCL13;RPL9;ETS1;CD79A;CCND3;CCND2;RPS19;FLNA;CSK;RPL39;LYN;IFNAR2;SRGN;CD74;NPM1;RPS9;PRKCB;IFNGR1;F2R;LY86;TAP1;TRAF2;PTPRC;LCK;HCLS1;PTPN6;CD47;LTB;EIF4G3
Complement	28/200	7.49787e-07	1.24965e-05	0	0	2.81124	39.6483	C1QA;PRCP;PSEN1;PLA2G7;CLU;GNAI2;C3;PPP4C;GNGT2;CSRP1;LAMP2;TIMP2;CTSH;LTA4H;CTSC;LYN;CR2;FCER1G;HSPA5;RHOG;PSMB9;MMP14;LCK;IRF2;SERPING1;CALM3;PFN1;C1QC
IL-2/STAT5 Signaling	25/199	1.99158e-05	0.000248948	0	0	2.52265	27.3052	NRP1;ECM1;RNH1;CD83;ODC1;CAPG;SLC1A5;ENO3;IGF1R;CD79B;CCND3;CCND2;GLIPR2;CTLA4;IFNGR1;RHOH;DHRS3;CKAP4;ADAM19;P2RX4;MAPKAPK2;BCL2;CD48;LTB;CD44
Interferon Gamma Response	24/200	6.11439e-05	0.000611439	0	0	2.40964	23.379	IFNAR2;CD74;CIITA;BTG1;SP110;STAT3;SPPL2A;TAP1;BPGM;SRI;IFI30;SAMHD1;SOD2;PML;PSMB9;PSMA3;BANK1;PSMA2;IRF2;PDE4B;SERPING1;PTPN6;RAPGEF6;LY6E
Apoptosis	20/161	0.000152325	0.00126938	0	0	2.49445	21.9249	CREBBP;GSN;IFNGR1;SATB1;F2R;PSEN2;BGN;TAP1;PSEN1;SOD2;CLU;DNAJC3;CCND2;DPYD;TIMP2;SC5D;SQSTM1;SPTAN1;CD44;MCL1
mTORC1 Signaling	21/200	0.00103639	0.00740277	0	0	2.10843	14.4892	ACTR3;SDF2L1;HSPA5;PSMD13;ARPC5L;SLA;ATP2A2;SLC1A5;IFI30;RRP9;PSMA3;PSMA4;PSMB5;SSR1;SC5D;LTA4H;SQSTM1;PPIA;GAPDH;CTSC;FADS1
Unfolded Protein Response	13/113	0.00409089	0.025568	0	0	2.31013	12.7034	EIF4A2;NPM1;HSPA5;FUS;DDX10;EEF2;RRP9;HERPUD1;DNAJC3;RPS14;CNOT6;DKC1;SSR1
TNF-alpha Signaling via NF-kB	19/200	0.00535484	0.0297491	0	0	1.90763	9.97644	BTG1;CD83;TAP1;SOD2;PNRC1;EIF1;PTPRE;MARCKS;ID2;PDE4B;PMEPA1;HES1;PLPP3;IL6ST;IL7R;SQSTM1;CD44;BIRC2;MCL1
PI3K/AKT/mTOR Signaling	12/105	0.00599389	0.0299694	0	0	2.29489	11.743	ACTR3;PRKCB;ARPC3;LCK;MAPKAP1;RPS6KA1;SLA;ITPR2;TRAF2;PFN1;SQSTM1;PPP1CA
Hedgehog Signaling	1936-06-01	0.00812172	0.0369169	0	0	3.34672	16.1085	NRP1;RASA1;THY1;CELSR1;L1CAM;PML
Mitotic Spindle	18/199	0.0107273	0.044697	0	0	1.81631	8.23691	GSN;RFC1;MYO9B;SSH2;SMC1A;SMC4;ARHGAP4;AKAP13;PCM1;MARCKS;NIN;BIN1;RASA1;FLNA;TLK1;SPTAN1;RAPGEF6;VCL
G2-M Checkpoint	18/200	0.0112586	0.0433024	0	0	1.80723	8.10835	SLC12A2;SLC38A1;CCNT1;ODF2;ODC1;ATRX;SRSF1;CTCF;SMC1A;SMC4;PML;HIRA;MARCKS;DKC1;TRA2B;LBR;TNPO2;TMPO
E2F Targets	17/200	0.022423	0.0800823	0	0	1.70683	6.48196	GINS1;RFC1;EED;SRSF1;CDCA8;NAP1L1;SMC6;CTCF;DEK;SMC1A;SMC4;POLD1;TRA2B;LUC7L3;LBR;TMPO;SNRPB
Epithelial Mesenchymal Transition	17/200	0.022423	0.0747434	0	0	1.70683	6.48196	ECM1;SPARC;WIPF1;BGN;CAPG;THY1;GLIPR1;MMP14;COL3A1;COL1A2;BASP1;ID2;CALU;FLNA;PMEPA1;VIM;CD44
Interferon Alpha Response	1997-10-01	0.0225326	0.0704145	0	0	2.07014	7.85159	CD74;PSMA3;SP110;IRF2;TAP1;NCOA7;CD47;IFI30;LY6E;PSMB9
Myc Targets V2	1958-07-01	0.0245106	0.0720901	0	0	2.42349	8.98786	NPM1;TCOF1;CBX3;PES1;RRP9;GNL3;SRM
Reactive Oxygen Species Pathway	1949-06-01	0.033896	0.0941554	0	0	2.45881	8.32176	ERCC2;NDUFS2;SOD2;GCLM;HMOX2;SCAF4
Inflammatory Response	16/200	0.042233	0.11114	0	0	1.60643	5.08362	LYN;SEMA4D;RHOG;CYBB;ATP2A2;PSEN1;SRI;PTPRE;MMP14;P2RX4;LCK;PDE4B;FFAR2;CD48;IL7R;LY6E
KRAS Signaling Up	16/200	0.042233	0.105583	0	0	1.60643	5.08362	NRP1;FCER1G;SATB1;TMEM176A;LAPTM5;IKZF1;BPGM;ETS1;WDR33;NIN;CCND2;ID2;CD37;LCP1;IL7R;SDCCAG8
IL-6/JAK/STAT3 Signaling	1987-08-01	0.0679311	0.161741	0	0	1.84647	4.96563	ITGA4;IFNGR1;STAT3;LTB;CXCL13;IL6ST;CD44;IL17RA
Notch Signaling	1932-04-01	0.0727976	0.165449	0	0	2.51004	6.57649	PSEN2;DTX1;HES1;RBX1
Coagulation	11/138	0.0836306	0.181806	0	0	1.60061	3.97166	C3;C1QA;MMP14;SPARC;GSN;CSRP1;LAMP2;SERPING1;CTSH;LTA4H;CLU
UV Response Up	12/158	0.0963092	0.200644	0	0	1.52509	3.569	LYN;NXF1;CCND3;MMP14;BTG1;GRPEL1;TAP1;CDC5L;IL6ST;FKBP4;SOD2;SQSTM1
Angiogenesis	1936-04-01	0.102362	0.204723	0	0	2.23115	5.08533	LRPAP1;NRP1;COL3A1;CCND2
UV Response Dn	11/144	0.10481	0.201558	0	0	1.53391	3.4599	PHF3;NRP1;COL3A1;COL1A2;DDAH1;ATRX;KIT;PIK3CD;SRI;PLPP3;IGF1R
Apical Junction	14/200	0.1259	0.233148	0	0	1.40562	2.91282	SYK;ACTN1;MSN;PARVA;THY1;GNAI2;CNN2;PTPRC;RASA1;ADAM23;RAC2;DHX16;PFN1;VCL
DNA Repair	11/150	0.128846	0.230082	0	0	1.47256	3.01747	ZNRD1;RRM2B;TAF1C;CETN2;POLD1;ERCC2;PDE4B;HCLS1;NELFB;GTF2H5;RBX1
TGF-beta Signaling	1954-05-01	0.13018	0.224449	0	0	1.85929	3.79078	CDK9;HDAC1;ID2;PMEPA1;PPP1CA
Estrogen Response Early	13/200	0.198704	0.331173	0	0	1.30522	2.10916	MAST4;PEX11A;NAV2;CELSR1;CBFA2T3;DHRS3;MED13L;IGF1R;BCL2;HES1;FKBP4;IL6ST;CD44
Myogenesis	13/200	0.198704	0.32049	0	0	1.30522	2.10916	EIF4A2;RB1;SPARC;GSN;PSEN2;NAV2;ENO3;CLU;COL3A1;BIN1;IGFBP7;SPTAN1;PDLIM7
p53 Pathway	13/200	0.198704	0.310475	0	0	1.30522	2.10916	CYFIP2;RB1;BTG1;FBXW7;F2R;TAP1;IFI30;PITPNC1;PTPRE;CCND3;CCND2;RPL36;RPL18
Pperoxisome	7/104	0.260869	0.395256	0	0	1.35156	1.81614	CTBP1;PEX11A;CNBP;IDE;SOD2;FADS1;DHRS3
Apical Surface	1944-03-01	0.376241	0.553296	0	0	1.36911	1.33834	PKHD1;LYN;THY1
Androgen Response	6/100	0.380368	0.543383	0	0	1.20482	1.1646	CCND3;ACTN1;PMEPA1;SLC38A2;FADS1;CAMKK2
Fatty Acid Metabolism	9/158	0.388479	0.539554	0	0	1.14382	1.0815	CBR1;HSP90AA1;PDHA1;ACADL;CCDC58;ODC1;ERP29;MIF;ENO3
Hypoxia	11/200	0.411739	0.556404	0	0	1.10442	0.980023	BTG1;HSPA5;HEXA;BGN;BCL2;MIF;ENO3;ETS1;GAPDH;ANKZF1;PNRC1
heme Metabolism	11/200	0.411739	0.541761	0	0	1.10442	0.980023	C3;RBM38;CCND3;LAMP2;XPO7;HTRA2;ACP5;BPGM;GCLM;KLF3;TNRC6B
Cholesterol Homeostasis	1974-04-01	0.50667	0.649576	0	0	1.08542	0.737975	SC5D;CLU;S100A11;PNRC1
Protein Secretion	1996-05-01	0.524216	0.65527	0	0	1.04585	0.675464	STX16;LAMP2;AP3B1;RAB5A;CTSC
Wnt-beta Catenin Signaling	1942-02-01	0.625707	0.763057	0	0	0.956206	0.448339	CCND2;PSEN2
Bile Acid Metabolism	5/112	0.661268	0.787224	0	0	0.896443	0.370765	LCK;PNPLA8;PEX11A;GCLM;FADS1
Adipogenesis	9/200	0.669471	0.778455	0	0	0.903614	0.362591	C3;GRPEL1;ACADL;IFNGR1;ENPP2;GHITM;CD302;ESYT1;SLC1A5
Estrogen Response Late	9/200	0.669471	0.760762	0	0	0.903614	0.362591	ID2;BCL2;SNX10;PTPN6;PKP3;FKBP4;IL6ST;CD44;JAK1
Glycolysis	8/200	0.784378	0.871531	0	0	0.803213	0.195072	GMPPB;HSPA5;ECD;MIF;FKBP4;PPIA;CD44;ANKZF1
Pancreas Beta Cells	1940-01-01	0.870665	0.946375	0	0	0.502008	0.0695272	SRP9
Xenobiotic Metabolism	7/200	0.874976	0.930825	0	0	0.702811	0.093867	CYFIP2;CBR1;PINK1;ID2;LONP1;ATP2A2;SLC1A5
Spermatogenesis	4/135	0.90904	0.946917	0	0	0.594972	0.0567402	SLC12A2;IDE;TOPBP1;IP6K1
Oxidative Phosphorylation	5/200	0.973366	0.99323	0	0	0.502008	0.0135519	PDHA1;GRPEL1;MRPS12;HTRA2;NDUFS2
KRAS Signaling Dn	2/200	0.999595	0.999595	0	0	0.200803	8.14282e-05	PTPRJ;SLC29A3

## Sheet: ILF_top_genes
Term	Overlap	P-value	Adjusted P-value	Old P-value	Old Adjusted P-value	Odds Ratio	Combined Score	Genes
Myc Targets V1	23/200	4.79839e-05	0.0023992	0	0	2.50818	24.9429	EIF4A1;SF3A1;HNRNPA3;HNRNPR;U2AF1;PHB;EIF2S2;PHB2;TUFM;PPM1G;C1QBP;TCP1;G3BP1;POLE3;HNRNPD;DHX15;SRSF3;PRPF31;ERH;SNRPA;KPNB1;EIF4G2;EIF3B
Complement	21/200	0.000358187	0.00895468	0	0	2.29008	18.1705	USP16;GZMA;GATA3;RBSN;CTSS;DUSP6;ATOX1;DOCK10;LGALS3;PCLO;COL4A2;HNF4A;CCL5;CASP4;CASP1;CDH13;GRB2;JAK2;CTSD;CFB;CTSB
Apoptosis	18/161	0.000434808	0.00724681	0	0	2.43841	18.8748	IFITM3;TOP2A;BCAP31;HMGB2;PTK2;DCN;RELA;CD2;LGALS3;CCND1;ERBB3;MADD;CASP4;CASP1;PDCD4;DNM1L;PLCB2;BIRC3
PI3K/AKT/mTOR Signaling	13/105	0.00102358	0.0127947	0	0	2.70032	18.5902	GSK3B;CAB39L;STAT2;CLTC;HSP90B1;ARHGDIA;MAPK1;SFN;GRB2;CALR;RAC1;AP2M1;MAP2K6
Protein Secretion	1996-12-01	0.00145004	0.0145004	0	0	2.72628	17.8194	NAPA;ARFGEF1;ABCA1;TSPAN8;COPB1;CLTC;MAPK1;DNM1L;AP2M1;SCAMP3;ARCN1;BET1
Interferon Alpha Response	1997-12-01	0.00158725	0.0132271	0	0	2.69818	17.3918	IFITM3;BST2;IFI27;LPAR6;STAT2;PSME1;CASP1;TRAFD1;PSME2;PARP9;B2M;IRF9
Interferon Gamma Response	19/200	0.00218896	0.0156354	0	0	2.07197	12.6894	IFITM3;GBP6;PTPN1;STAT1;STAT2;GZMA;TRAFD1;CSF2RB;BST2;IFI27;CCL5;CASP4;PSME1;CASP1;PSME2;JAK2;B2M;CFB;IRF9
IL-6/JAK/STAT3 Signaling	1987-10-01	0.00641321	0.0400826	0	0	2.50693	12.6585	PTPN1;STAT1;IL10RB;IL1R2;STAT2;CSF2RB;GRB2;CBL;CSF2RA;IRF9
DNA Repair	14/150	0.00915821	0.0508789	0	0	2.03562	9.55339	BCAP31;RALA;MPG;TAF10;COX17;SSRP1;GTF2F1;POLB;DDB1;POLD3;BOLA2;POLR2F;ERCC5;SRSF6
Mitotic Spindle	17/199	0.0103111	0.0515553	0	0	1.86319	8.52322	TOP2A;ARFGEF1;DYNC1H1;RALBP1;ARHGAP27;DYNLL2;TUBA4A;PREX1;CCDC88A;KIF5B;ARHGDIA;CNTRL;RASA2;TUBGCP3;PCNT;DOCK2;BCAR1
Oxidative Phosphorylation	17/200	0.0108045	0.0491114	0	0	1.85387	8.39394	NDUFA8;UQCRB;NDUFB6;COX17;NDUFB3;NDUFA2;TIMM13;NDUFB2;SDHC;COX7A2;TCIRG1;PHB2;OPA1;POLR2F;PMPCA;SLC25A11;ATP6V1C1
Androgen Response	10/100	0.016367	0.0681959	0	0	2.18103	8.96944	CDK6;CCND1;APPBP2;TSC22D1;ZMIZ1;TMEM50A;GPD1L;B2M;MYL12A;UBE2J1
TNF-alpha Signaling via NF-kB	16/200	0.0220555	0.0848287	0	0	1.74482	6.65508	ABCA1;NFAT5;EDN1;TSC22D1;TNFRSF9;SLC2A3;TRAF1;TANK;RELA;RELB;CCND1;CCL5;BHLHE40;CCNL1;MSC;BIRC3
G2-M Checkpoint	16/200	0.0220555	0.0787695	0	0	1.74482	6.65508	TOP2A;UPF1;TLE3;CBX1;MKI67;MAPK14;STAG1;ORC6;CCND1;KIF5B;NCL;CHMP1A;MTF2;G3BP1;HNRNPD;KPNB1
mTORC1 Signaling	16/200	0.0220555	0.0735182	0	0	1.74482	6.65508	GSK3B;TES;EDEM1;SLC2A3;CFP;EIF2S2;ADD3;CORO1A;TUBA4A;HK2;HSP90B1;SLC6A6;SERP1;BHLHE40;CALR;SEC11A
Adipogenesis	15/200	0.0424433	0.132635	0	0	1.63577	5.16835	ABCA1;RTN3;COL15A1;LAMA4;CHCHD10;BAZ2A;ABCB8;SDHC;TANK;ALDH2;GPAT4;UCP2;CMPK1;PDCD4;APOE
Myogenesis	15/200	0.0424433	0.124833	0	0	1.63577	5.16835	ITGB1;PRNP;HDAC5;MEF2C;COL15A1;IGFBP3;ABLIM1;MYO1C;COL4A2;ERBB3;COL6A2;BHLHE40;PLXNB2;CDH13;PFKM
Reactive Oxygen Species Pathway	1949-05-01	0.0727482	0.202078	0	0	2.22554	5.83258	PRNP;MSRA;EGLN2;IPCEF1;ATOX1
p53 Pathway	14/200	0.0768527	0.202244	0	0	1.52672	3.91735	TSC22D1;DGKA;PDGFA;TRAFD1;RCHY1;ZFP36L1;RAP2B;GM2A;CASP1;PLXNB2;CDH13;SFN;ERCC5;CTSD
KRAS Signaling Up	14/200	0.0768527	0.192132	0	0	1.52672	3.91735	ADAMDEC1;PLVAP;MAP3K1;CAB39L;TMEM176B;IGFBP3;TRAF1;CBL;CSF2RA;CTSS;DUSP6;DOCK2;CFB;BIRC3
TGF-beta Signaling	1954-05-01	0.100588	0.239494	0	0	2.01947	4.63816	ID3;ARID4B;FURIN;TGFBR1;TRIM33
Hypoxia	13/200	0.130703	0.297053	0	0	1.41767	2.8847	TES;MAP3K1;IGFBP3;RORA;SLC2A3;RBPJ;HK2;DCN;JMJD6;SLC6A6;KLF7;NOCT;BHLHE40
Unfolded Protein Response	8/113	0.147536	0.32073	0	0	1.54409	2.9549	EIF4A1;SERP1;KIF5B;EDEM1;CALR;SEC11A;YIF1A;HSP90B1
IL-2/STAT5 Signaling	12/199	0.203788	0.424557	0	0	1.31519	2.09204	IFITM3;PRNP;MYO1C;IL1R2;TNFRSF9;BHLHE40;RORA;SLC2A3;FURIN;TRAF1;HK2;TTC39B
Apical Junction	12/200	0.208453	0.416905	0	0	1.30862	2.05197	CAP1;ITGB1;ARPC2;NEGR1;ZYX;INPPL1;NF2;TRAF1;GTF2F1;MAPK14;PTK2;ITGA9
Glycolysis	12/200	0.208453	0.40087	0	0	1.30862	2.05197	CLDN3;ELF3;IGFBP3;PMM2;GFPT1;PKP2;SDHC;NDUFV3;GUSB;HK2;DCN;FBP2
heme Metabolism	12/200	0.208453	0.386023	0	0	1.30862	2.05197	CAST;PSMD9;MINPP1;MFHAS1;IGSF3;EIF2AK1;UCP2;DCAF11;NFE2L1;KDM7A;TNS1;CTSB
UV Response Dn	9/144	0.216042	0.385789	0	0	1.36314	2.08872	PIAS3;ZMIZ1;CELF2;BHLHE40;RASA2;SPOP;AMPH;ADD3;MAPK14
Myc Targets V2	1958-04-01	0.275009	0.474153	0	0	1.50416	1.94179	PHB;RABEPK;HK2;TBRG4
Pancreas Beta Cells	1940-03-01	0.277327	0.462212	0	0	1.63577	2.09797	STXBP1;SRP14;SEC11A
Coagulation	8/138	0.299481	0.483033	0	0	1.26436	1.52445	KLF7;HNF4A;MMP3;FURIN;RAC1;CFB;DUSP6;CTSB
Wnt-beta Catenin Signaling	1942-03-01	0.302658	0.472903	0	0	1.55788	1.8619	HDAC5;NUMB;RBPJ
Estrogen Response Early	11/200	0.311405	0.471825	0	0	1.19956	1.39949	ABLIM1;MLPH;CCND1;ELF3;ARL3;BHLHE40;RBBP8;SFN;JAK2;ADD3;TJP3
E2F Targets	11/200	0.311405	0.457948	0	0	1.19956	1.39949	TOP2A;POLD3;PNN;HELLS;STAG1;ORC6;HNRNPD;HMGB2;SSRP1;MKI67;TBRG4
Notch Signaling	1932-02-01	0.434953	0.621362	0	0	1.36314	1.13484	CCND1;FZD5
Estrogen Response Late	10/200	0.435567	0.604955	0	0	1.09051	0.906332	TOP2A;CCND1;ARL3;RBBP8;PDCD4;SFN;LSR;JAK2;ADD3;TJP3
Allograft Rejection	10/200	0.435567	0.588604	0	0	1.09051	0.906332	EIF5A;CD2;STAT1;CCL5;GZMA;MTIF2;CFP;JAK2;B2M;CTSS
UV Response Up	8/158	0.438589	0.57709	0	0	1.10432	0.91017	AGO2;POLE3;TYRO3;CLTB;FURIN;TUBA4A;ATP6V1C1;GLS
Hedgehog Signaling	1936-02-01	0.496271	0.636245	0	0	1.21168	0.848944	TLE3;CDK6
Angiogenesis	1936-02-01	0.496271	0.620339	0	0	1.21168	0.848944	PDGFA;PTK2
Xenobiotic Metabolism	9/200	0.570828	0.696132	0	0	0.981461	0.550273	SLC6A6;TKFC;ALDH2;SAR1B;HNF4A;TMEM176B;APOE;CFB;BCAR1
Apical Surface	1944-02-01	0.605382	0.720693	0	0	0.991375	0.497567	GATA3;SULF2
Cholesterol Homeostasis	1974-03-01	0.665704	0.774074	0	0	0.884199	0.35979	LGALS3;ATXN2;GUSB
Epithelial Mesenchymal Transition	8/200	0.702602	0.798411	0	0	0.87241	0.30793	ITGB1;TPM4;COL4A2;IGFBP3;COL6A2;MMP3;COLGALT1;DCN
Inflammatory Response	7/200	0.815992	0.906657	0	0	0.763359	0.15523	ABCA1;BST2;EDN1;FZD5;TNFRSF9;CCL5;RELA
Spermatogenesis	4/135	0.871799	0.947607	0	0	0.64623	0.0886606	HSPA1L;STRBP;NF2;CFTR
Bile Acid Metabolism	3/112	0.892577	0.94955	0	0	0.584203	0.0663905	ABCA1;PEX19;PFKM
Fatty Acid Metabolism	4/158	0.935261	0.97423	0	0	0.552158	0.0369556	HSPH1;PSME1;SDHC;D2HGDH
Pperoxisome	2/104	0.954869	0.974356	0	0	0.419428	0.0193697	TOP2A;FIS1
KRAS Signaling Dn	1/200	0.999917	0.999917	0	0	0.109051	9.05859e-06	EDN1

## Sheet: Villus_bottom_genes
Term	Overlap	P-value	Adjusted P-value	Old P-value	Old Adjusted P-value	Odds Ratio	Combined Score	Genes
Oxidative Phosphorylation	36/200	1.28772e-13	6.43859e-12	0	0	4.27553	126.901	COX7B;MRPS15;SLC25A3;NDUFB7;ECI1;MRPL15;ETFB;COX5B;COX7C;UQCRH;LDHA;CYB5R3;AIFM1;TIMM17A;CYC1;NDUFV1;DECR1;COX8A;CYB5A;NDUFA6;MDH1;NDUFA5;NDUFA4;IDH1;NDUFA1;NDUFC1;COX6C;ATP1B1;LRPPRC;GLUD1;NDUFS4;NDUFS3;UQCRC2;ACO2;SLC25A5;DLD
Fatty Acid Metabolism	25/158	1.11692e-08	2.79229e-07	0	0	3.75838	68.8164	HPGD;MAOA;ECI1;ADIPOR2;HMGCL;LDHA;CPT2;MLYCD;ACADS;HIBCH;DECR1;YWHAH;ADSL;MDH1;IDH1;FABP1;FABP2;VNN1;GPD2;OSTC;ALDH1A1;SERINC1;ACO2;REEP6;DLD
Adipogenesis	27/200	9.12967e-08	1.52161e-06	0	0	3.20665	51.9771	COX7B;NDUFB7;ARAF;AK2;MRPL15;ETFB;ADIPOR2;LIPE;AIFM1;CPT2;CYC1;ACADS;HIBCH;DECR1;COX8A;CHUK;NDUFA5;IDH1;EPHX2;RMDN3;ELMOD3;GPD2;NDUFS3;SLC25A10;ACO2;REEP6;DLD
Xenobiotic Metabolism	19/200	0.0008198	0.0102475	0	0	2.25653	16.0359	CDA;CYB5A;ENPEP;MAOA;IGFBP4;LEAP2;IDH1;DCXR;SSR3;FBLN1;COMT;PGD;ARPP19;CNDP2;FABP1;VNN1;CYP2S1;ACO2;UPP1
Bile Acid Metabolism	13/112	0.000862978	0.00862978	0	0	2.75704	19.4513	ABCG8;GSTK1;ABCD3;IDH1;EPHX2;NR1I2;LIPE;SULT1B1;PRDX5;SOAT2;ALDH1A1;ISOC1;MLYCD
TGF-beta Signaling	1954-08-01	0.00178281	0.0148567	0	0	3.51896	22.2735	FKBP1A;TJP1;SMAD1;IFNGR2;UBE2D3;CTNNB1;RHOA;HIPK2
Pperoxisome	11/104	0.00436299	0.0311642	0	0	2.51233	13.6535	GSTK1;HMGCL;PRDX5;ABCD3;IDH1;EPHX2;ALDH1A1;NR1I2;ISOC1;MLYCD;YWHAH
Interferon Gamma Response	17/200	0.00480306	0.0300191	0	0	2.019	10.7784	LGALS3BP;SAMD9L;DDX58;EIF2AK2;IFI35;IFIT1;PARP14;VAMP8;PNP;RNF213;LATS2;EPSTI1;ISOC1;TRIM25;TRIM26;UPP1;PFKP
p53 Pathway	17/200	0.00480306	0.0266836	0	0	2.019	10.7784	ST14;BTG2;GPX2;DCXR;TPRKB;SLC3A2;TM7SF3;KLF4;SAT1;VAMP8;IRAK1;MKNK2;KIF13B;MDM2;EPS8L2;UPP1;BAK1
Protein Secretion	1996-10-01	0.00713704	0.0356852	0	0	2.47427	12.229	ARF1;GOLGA4;TMED10;RER1;PPT1;TMED2;ADAM10;ATP1A1;ARFGAP3;ERGIC3
Interferon Alpha Response	1997-10-01	0.00766608	0.0348458	0	0	2.44876	11.9278	LGALS3BP;MOV10;SAMD9L;ELF1;EPSTI1;TRIM25;EIF2AK2;TRIM26;IFI35;PARP14
Apical Surface	1944-06-01	0.00985742	0.0410726	0	0	3.23904	14.9629	GSTM3;ATP8B1;SHROOM2;ADAM10;ADIPOR2;CX3CL1
Glycolysis	16/200	0.0106659	0.0410226	0	0	1.90024	8.62842	CYB5A;TPI1;MDH1;IDH1;GLRX;MERTK;ARPP19;LDHA;P4HA1;TFF3;SLC25A10;BPNT1;LCT;DLD;PFKP;SLC25A13
Reactive Oxygen Species Pathway	1949-06-01	0.0163728	0.0584743	0	0	2.90853	11.9603	PDLIM1;NDUFA6;STK25;GLRX;PFKP;LAMTOR5
Estrogen Response Late	15/200	0.0222993	0.0743312	0	0	1.78147	6.77529	ST14;SLC16A1;SLC24A3;IGFBP4;DCXR;AMFR;ITPK1;ETFB;COX6C;KLF4;FAM102A;TFF3;CHPT1;CKB;FRK
mTORC1 Signaling	15/200	0.0222993	0.0696855	0	0	1.78147	6.77529	MAP2K3;CYB5B;BTG2;TPI1;INSIG1;IDH1;UBE2D3;GLRX;HMGCR;ADIPOR2;SYTL2;LDHA;EBP;PNP;P4HA1
heme Metabolism	15/200	0.0222993	0.0655863	0	0	1.78147	6.77529	MPP1;MAP2K3;BTG2;ALDH1L1;GAPVD1;KAT2B;SLC25A37;SYNJ1;RNF19A;BSG;MKRN1;HDGF;DCAF10;ABCG2;PICALM
Estrogen Response Early	14/200	0.0437972	0.121659	0	0	1.66271	5.20126	LAD1;SLC16A1;SLC24A3;IGFBP4;AMFR;ITPK1;ASB13;KLF4;ELF1;FAM102A;CLDN7;TFF3;CHPT1;FRK
DNA Repair	11/150	0.0523984	0.13789	0	0	1.74188	5.13661	CDA;PNP;ARL6IP1;POLR2A;DAD1;MPC2;POLR1D;DGCR8;TMED2;STX3;NELFE
Androgen Response	8/100	0.0600266	0.150066	0	0	1.90024	5.34531	HPGD;INSIG1;AKT1;HMGCR;IQGAP2;MERTK;SAT1;PLPP1
Apical Junction	12/200	0.138846	0.330586	0	0	1.42518	2.81386	VASP;TJP1;LIMA1;SRC;INSIG1;CLDN7;TAOK2;SHROOM2;PECAM1;ACTB;CX3CL1;YWHAH
Notch Signaling	1932-03-01	0.150363	0.341734	0	0	2.22684	4.2192	APH1A;TCF7L2;FBXW11
PI3K/AKT/mTOR Signaling	7/105	0.154081	0.33496	0	0	1.58353	2.96164	MAP2K3;ARF1;CAB39;PRKAR2A;UBE2D3;MKNK2;AKT1
Mitotic Spindle	11/199	0.218582	0.45538	0	0	1.31298	1.99651	ABR;NUMA1;CAPZB;ROCK1;TAOK2;SHROOM2;ATG4B;CNTROB;EZR;LRPPRC;PAFAH1B1
UV Response Up	9/158	0.222469	0.444938	0	0	1.35302	2.03354	CYB5B;BTG2;SPR;MAOA;STK25;BSG;PPT1;BAK1;PRKACA
KRAS Signaling Up	11/200	0.223223	0.429275	0	0	1.30641	1.95908	PIGR;RELN;MAFB;HKDC1;EPB41L3;PECAM1;USH1C;AMMECR1;TOR1AIP2;GLRX;KLF4
Pancreas Beta Cells	1940-03-01	0.236606	0.438159	0	0	1.78147	2.56774	DPP4;MAFB;SLC2A2
Apoptosis	9/161	0.238458	0.425818	0	0	1.32781	1.90349	PPP3R1;EBP;BTG2;GSTM1;ROCK1;LMNA;PPT1;CTNNB1;SAT1
Complement	10/200	0.334597	0.576892	0	0	1.18765	1.30027	DGKG;DPP4;CDA;DUSP5;GMFB;LRP1;XPNPEP1;SRC;GPD2;CALM1
Unfolded Protein Response	6/113	0.340445	0.567409	0	0	1.26122	1.35897	CNOT4;DCTN1;IFIT1;SDAD1;PDIA6;ATF4
Myc Targets V2	1958-03-01	0.443781	0.715776	0	0	1.2286	0.998146	IMP4;MAP3K6;WDR43
Hypoxia	9/200	0.467376	0.730275	0	0	1.06888	0.813015	NDST1;LDHA;PRDX5;TPI1;P4HA1;XPNPEP1;GLRX;PPARGC1A;PFKP
Myc Targets V1	9/200	0.467376	0.708146	0	0	1.06888	0.813015	LDHA;SLC25A3;PSMD7;STARD7;EIF4H;HDGF;CYC1;TARDBP;EIF3D
IL-2/STAT5 Signaling	8/199	0.603262	0.88715	0	0	0.954893	0.482607	CYFIP1;PNP;P4HA1;ANXA4;SNX9;IKZF4;PLPP1;HIPK2
Cholesterol Homeostasis	1974-03-01	0.607767	0.868238	0	0	0.962958	0.479519	EBP;CTNNB1;HMGCR
TNF-alpha Signaling via NF-kB	8/200	0.608924	0.845727	0	0	0.950119	0.471318	MAP2K3;DUSP5;BTG2;SPSB1;DDX58;IFNGR2;KLF4;SAT1
Epithelial Mesenchymal Transition	8/200	0.608924	0.82287	0	0	0.950119	0.471318	COPA;LRP1;IGFBP4;ANPEP;FBLN1;FSTL1;SAT1;PVR
UV Response Dn	5/144	0.729988	0.960511	0	0	0.824756	0.259573	TJP1;NIPBL;INSIG1;ANXA4;NR1D2
Allograft Rejection	7/200	0.742191	0.951527	0	0	0.831354	0.247867	ELF4;IFNGR2;GALNT1;TAP2;AKT1;DEGS1;EIF3D
Angiogenesis	1936-01-01	0.787712	0.984639	0	0	0.659805	0.157445	FSTL1
Wnt-beta Catenin Signaling	1942-01-01	0.836082	1	0	0	0.565547	0.101249	CTNNB1
Inflammatory Response	6/200	0.851277	1	0	0	0.712589	0.11474	BTG2;IFNGR2;EIF2AK2;SLC4A4;PVR;CX3CL1
IL-6/JAK/STAT3 Signaling	1987-02-01	0.886183	1	0	0	0.546045	0.0659799	IFNGR2;BAK1
Spermatogenesis	3/135	0.927262	1	0	0	0.527844	0.0398625	GSTM3;MEP1B;PRKAR2A
KRAS Signaling Dn	5/200	0.927325	1	0	0	0.593824	0.044805	BTG2;CKM;VPS50;CDKAL1;PDK2
Coagulation	3/138	0.933697	1	0	0	0.516369	0.0354249	DPP4;LRP1;PECAM1
G2-M Checkpoint	4/200	0.971225	1	0	0	0.475059	0.0138706	NUMA1;EWSR1;CDC7;PAFAH1B1
Myogenesis	2/200	0.99826	1	0	0	0.23753	0.000413648	CKM;CKB
E2F Targets	1/200	0.999821	1	0	0	0.118765	2.1242e-05	AK2
