# Supplementary material for: Spatial gene expression maps of the intestinal lymphoid follicle and associated epithelium identify zonated expression programs
Source: PLoS Biol. 2021 Oct 11;19(10):e3001214. doi: 10.1371/journal.pbio.3001214 (PMC8530339; doi:10.1371/journal.pbio.3001214)
Supplement: S4 Data — A list of probe libraries used for smFISH experiments in this study. (XLSX) [file pbio.3001214.s010.xlsx]

## Sheet: Sheet1
Supplementary table- probe libraries
Anxa5	Muc2	Reg3g	Pigr	Nlrp6	Atp1b1	Fabp1	Cdh1	Cdkn1a	Apoa1	Slc28a2	Lepr	Lgr5	Cd3e	Cd19	Gzma	Cd4	Cd8	Ctla4	Rorc	Ccr6	C1qc	Itgax
cgaaggacttctgcatcagc	cagggaatcggtagacatcg	tcttgcagatccctaggatg	ttctcctgtgcaatgtttta	tcttgctgacagtcaagagg	tctgtctccgaaagcgagac	tttccacagctgaccacaac	tcacaggtgctttgcagttc	acatcaccaggattggacat	agactgataagctcagcctg	cttgttatcacagtgtgctg	ggactaaaagagtgtcccac	aaggacaggagcatgtggac	ctgaagaaggcaccagacgc	gagatggcatggtagccagg	ccaccccaatcagcagggat	gccttcacagatgttcgtaa	cggggaaactgctcctttag	acagctttgatccaaggtac	ccttagatctgcacaaagct	tttcagcgctgcaaactgga	tcccagacaggaacatactg	ttcagtgtccagattgaagc
tcaacaggttcaggatgctg	agactctatctgggagtgac	tatacggggaagcatcttgt	tgagcacgaagagcagcatt	ttctcagtcttgttcattct	tcttaaaccaactaccaccg	ggctctgcaattggtacttg	tgtagctctcggcgtcaaag	cacgggaccgaagagacaac	tgtgtgtgggcaggggctgg	caaagaaacttctcgccttc	cctggatttgcagaacgatt	tcacagtgacagtgtgatgg	cagccagctcattacttcat	aggaggaaggagacagggag	agaggcgttcctcatcgtgg	gctcgagactttgcaaacag	aagcagcttaggtcaagcta	cagaagccttgagatgtgtt	agatcttgcaagggatcact	taccttaccacaagtgttct	taatcacagagacgtcctgt	aagtattctccttgcagttt
aaactcctgagcaatttcct	gagagtagaccttggtgtag	atccaggacatgatggtgat	ttaccttccacactattcac	aaactggtctcattctgggt	ccaggcagccataaaatatc	acctattgccttcatgaatg	tcaaaattcactctgcccag	catgagcgcatcgcaatcac	ctcttcttccctggtctata	ctgaataaaccagcatgtct	aggttaagtgcagctatcac	tgaagacgctgaggttggag	ctctctaccaagatggcgga	gcctcctactaaggtaagaa	caagagatggcccccgggga	ttgcacaggtgtgtgtatat	cgacagaaagcgggtcaacg	gcagagtaaaacccaacagg	tagtggatcccagatgactt	actagcaccgtgtctgttct	gagggtgtaagggacttcag	caggttggagccgaacaaat
gacttcaggtcatccacaag	cttcctcagagaggaattca	cacctgagaaaggagcatca	aggagatgagggttatgcag	agcagaggtgatcctttctg	gatggtcccgatgaagatgc	ctttctggatgaggtcctcg	actttgaatcgggtgtcgag	gacgaagtcaaagttccacc	ctccgacagtctgggtgtcc	tctggaagttcaggatgcac	ttccagggagagattggata	atactgaggtccaggtagga	caccgcatcctctcagaatg	caccagtaaggacttctggg	tggtggttctgcttcaggaa	cttgttggttgggaatctga	aggataatcgactcacccag	aaatgtgctgaggtcctcag	cacccctcacaggtgataac	tgatgacttcgaactgcagg	aactgggtccaacgaccatc	tgaggacattctctgagagc
tctcaaactttccagtcagt	caggtacaccatgttattgg	catctttcttggcaacttca	atatttgctggagacgtagc	actctcagatgcagaagctg	tgatggttagcagcattact	atgcacgatttctgacaccc	ggttatgaaaccgtagaggc	cagggcagaggaagtactgg	ccacagctttcatcctgaag	ggtgatgacaaacaaggcca	cggtggtccacaaaacaact	gggtagctgactgatgttgt	caggatgccccagaaagtgt	aggcatggcagcacaacatt	ataaatcggcagcaatctcc	caagcgcctaagagagatgg	caagttcggcgtccattttc	gagtccaagacaagccatgg	gagtaggccacattacactg	cctggtcacaggggactgaa	caaagtccacatggaggctg	aatgttgttgatgctaccgg
taggcatcgtagagtcgtga	agatgtgagcatgtgtcgac	cagctgctacgtgaagatgg	tccactgtgtagactttagt	catggagtcttatctcagga	tggtatgtgggcttcagttc	tgagtttgattttcttccct	ggcgtagaccaagaaatgga	agtgcaagacagcgacaagg	aagaccagagccacggccag	cagaaaatggcaagccagga	aacaattgcttcagaagccc	taggaagcagaggcgatgta	caacagctaggaggctgagg	aagagacaggtgaggagtcc	cccttttaaggcaatattca	acagctaggagttgtgacag	caacacttcacataccaggt	aaaggccaagtcctagaagg	aatggggcagttctgctgac	tcacaggtgtggagaccctg	cctggctcctgagtggtagg	agactttttgaactgctcca
cttaagagcatgcttcagct	tgtagtgttcctcacacaag	caaggcatagcaataggagc	gcattctcagtcttgaaagg	tccagtgtagccataagcag	ggtcattaggacggaaggag	actttgggtccataggtgat	tattcagcgtgactttggtg	aaatctgtcaggctggtctg	cgctgtctttgaccgcatcc	tcttagttgttctttaggaa	ttcagtgttgtctgtgagtg	ttccagcaagacgtaactct	tcggcatcgtcctggcaagt	cgataccaagccagcttctc	tcccaactcaagagtatttc	tcttcttctgggaactctcg	aagagcatccttgcgaaacg	aagaagagtgagcagggcta	aaacttgacagcatctcggg	ttccttagatctttgcttcc	atcccatagcagccagcgct	gtccgagtactgcatcaaag
ggtcaatactttctcgtctg	caaggcaggtctttacacac	accagtttttagatacacta	ggcctatctgcttgtacaag	cttgtcgacaaggtccacag	atgatgtttagcacgtaggc	cagggtgaactcattgcgga	ttggattccagaaacggagg	caatctgcgcttggagtgat	aactgggacacatagtctct	tgttttccagaggcttcaag	cacctagctggcgaaaaact	ttgggaatgtgtgtcaaagc	ggagactttgtattcaatgt	gaagggtgttgactggttac	tctcttggaagacaggttga	aacttccaggtgaagactgt	gagctggagttctggaagag	caacaccactgaaggttggg	ctctgcttcttggacattcg	agtttctctctcaaatttca	cggcatgcctggcatccctg	gggtttctcttgaagtcatt
caggtgtccttgaagcaata	gcataggagtcattgtgttc	cttttggcaggccatatctg	ttcctgtatagttgggattt	ctggctcatagaactcaatg	ctgaatccttgtacttttcc	acgactgccttgactttttc	gcagctgatgggaggaataa	agggttttctcttgcagaag	tccaggagattcaggttcag	tttgcccaaagattcaggtg	tgaataatgtcaagtcccct	aagcactttgaggctgtgaa	actctacactggttcctgag	aatcactagcaagatgccca	tgaggaacaaccgtgtctcc	cagaatcttcctctggtcag	tagacaacgaaggtgggctg	atcagtgttgtgtgatggtg	ttttggccaaggtattggaa	caacccacaaactggcagct	ccttgggcccctggagtcca	cccattggttttgtgaaaca
cttgttttatggcactgagt	aacagcacgacagtcttcag	agcacagacacaagatgtcc	aacgctgaacagtaactggc	cgggtcatttctacagctgg	gtcctcgaaaatcatgtcgt	tatgcctttgaaagttgtca	aggtttttaggaaatgggcc	ctgacccacagcagaagagg	ttgaacccagagtgtcccag	tgaggccaacaacagagagt	cttgaaggggttcttaggta	tctcagctggttgttctgca	tcactgtctagagggcacgt	ccatatggtctgagacattg	tagagccatatacggtcttg	ttaatacacctttgccatgc	acgttatcttgttgtgggat	gtgaatgtcgtggcacagac	tggactatactcaaggtggc	cagaggtgaagcaataatgt	acggctgggattcctggctc	ataatccaagggatcaccga
ggttggaaccatattcttct	ccgaacttcgtgttcacaac	ggacaggaaggaagcttcag	ttactattggaatcatcccc	gaggccacatctcgaatatc	tgggttcactgggaacattg	cattgagttcagtcacggac	taaagacaccaacagggggt	aggccgaagatggggaagag	aagtcccgagtcaatgggcc	catacagattcctgcaaagg	gttgcattggacagtctgaa	aaattctgtagcgcttcctc	tttttcccattttaagttct	tcttctggcacaggtagaag	tggtatttgaactaagttta	tcaaactgcgaaggcgaacc	tcgacgaattcagcttctcg	gaagcccactgtattcttct	gagtaagttggccgtcagtg	actagtgcagatgtcgggag	cttgggtcctcgggtcccag	ggactgtggtttgttgaagg
tggtagtaccctgaagtatc	ctgcatgactggaagcaact	tgttaccactgcttttgatc	ctttagcacttggaggtcag	tgtagctgctgttgcttaag	ctcgttcgtgattgatgtcg	tctcttgtagacaatgtcgc	aatgcgttctctatccagag	aagacacacagagtgagggc	tctcctgtctcacccaatct	ccagccattgaaatgcatta	cggcagatgtgatttccaaa	atctaggcgcagggattgaa	tctgaggcagctcttggcca	ctgccagatgtccttgaaag	tcaatcaaagcgccagcaca	gccccttttttggaatcaaa	cagggtgagaacgtacttat	cactgcagaaggggtaatct	aaacgaagtccacatcttcc	tgggcagttcaaccacactc	atgccaggctcgcccttctg	ttagatgcgatggtgtcgag
tgaaggaggaccaccaacat	accagacgtcatgaagtcat	agcccaatccatacatattg	tcaggtcttcataaaccagc	acacggagagaagcaccgag	tcaagcttgaacctgcacac	ccttgtctaaattctcttgc	attggatcctcaactgcatt	gcagcgtatatacaggagac	atttcttctggaattcgtcc	agacatcacacatccgaaga	ggtttcacaacaagcatggg	gcacgtagctgatgtggttg	agcaccaggtgcttatcatg	actatcctccacgttcactg	agcagtcaacacccagttct	gaggaaacgatcctttctcc	actgagcagaaatagtagcc	actctgctttcattaaaggt	ctggggcactgcagaaactg	agatctggtgtagaaaggga	accctgaggtccccctgggg	gctggttctgaatggtattc
cagtatcagggtctctattc	tctcaatgttgagggagcag	cacctctgttgggttcatag	cacagtggaaggtcactgag	cgcggtacttcttcttgaac	cattgagaccggagcagttc		gatcggttaccgtgatcaaa	agtttggagactgggagagg	tagagctccacatcctcttt	caaccttctgaatcacccac	tctgtgacttccatatgcaa	attgtcatctagccacaggt	ctcgacttccgagaaatcct	tgacgtctgaagcattccac	tctttcccacgttacagtgg	tctgagagtcttccatctta	gaagtacatcaccgagttgc	ctcagtccttggatggtgag	tgtcagagaggcatatggta	tcattccccaggcaggcgtg	ctggggcctgggtcccctgg	ctcaaaggagctggtacttc
gttcaacttgagcatcatca	cttgtagtactcagtgggat	attcatcacatcagcattgc	agaaatttggccacgtttgc	ttagcatgctgtcgtagcac	tctctgtagccgtaagagtc		aattcgggcttgttgtcatt	taccgtcctactaatttagg	cagaggcgccaccttctggc	tagggacggatgagcagagg	tcacctgatattgaagcgga	aacttctgaaagcctggaca	agcagacgtagtagccactg	ctgttccttaggtcacagtc	gccccaagaatgaacttaga	ttctccagctcacagatata	gaaggactggcacgacagaa	gtacagtcccgtgtcaacag	tctgtaccaggtactctatg	ccaaagtaggactctgtgga	acctggctcccccggaggcc	ctgaagccttcttgagacat
tggaacaatgcctgagcatc	tgaagatctgtgagcttggg	aagaggaaggattcgtctcc	gatcaccacactgaatgagc	gttgatcttcacagagcgag	cttgataatgatgcagggct		catgacagaccccttaaaga	atagaaatcccccacactaa	cacaggggacagtctccctt	agagatggtcatgtctgcaa	cagcctctcttacaattgta	ttgttcagggccaaggtcat	tttttatttgaggctggtgt	catacagctgggaaccagaa	tggctccttattgattgagt	cggactgaaggtcactttga	gcttggtagtagtagagttc	ggtacatgagttccaccttg	atgtctctcggaaggacttg	ctggaggaatagaataatac	tctgtttgtatcggccctcc	gggaccattagaggtaatgg
aatttttcttcatctgtccc	tcatccatgaaggtatggtc	acagggtaccacagtgattg	tcattgacgaagagttgcca	agccgattaaaagtgtgcgt	ttcggtttgaagcccaacac		tgtaggtgttcacatcatcg	ggttgggaggggcttaaata	tgtggggcgctagctgtgtg	tgcctgctatggtagcaaag	cagcagagatgtagctgaga	gtagtctgctatgtggtgta	agctttcaggtacaagtacg	gaccttaggatggtctttag	taacagtcaatatctgttgt	tagagttgctatccaaggtc	acaggtgagggagttcgcag	cataaatctgcgtcccgttg	tgaaaagaggttggtgcgct	tctagggagcatggcccatg	actgtgaataccgactggtg	taacccaggtaagcatcatt
tcctgatatggtcatgtact	aaagaccatggtggtagcag	gttacaataattctctctcc	ttttgctttccttacggttg	cgagctctcttcatcatttc	ctccaaggattcattcttgg		tatttttgtcagggagctca	tcctccggtataggaaacac	aggctctcgcgcatctgttc	caaaggatatgaaggctccc	cctcatatgaagatccagga	aggctggagaggtttccaaa	ccacacagtactcacacact	ggcacatacaggctttgttc	gcatggatagggaaatgctt	tctgtcaaggggttagagac	cgacaatcttctggtctctg	gggcatggttctggatcaat	cagcttttccacatgttggc	aggccaaagacacatattaa	gtactgggtggtctgccggg	gaggtgctcctaaaaccaag
gtctctcgatcaatggtttc	aatcagtttgacctgggtac	tgcagacatagggtaactct	cagagacaccagtacttgat	atagaggattttcttggcgg	agtgcactgaacaggcagga		tgtgttcctgttaatggtga	gggttgatatcagtaggact	tgggttttggccctggtgtg	cttgctcttgaacttggact	agacttgaggtgaactccag	attatggagatgcagaacca	gctactgctgtcaggtccac	actctgattcaaactgctcc	cctcacgtgtatattcatca	ctttaccctttttgtgtttg	caagggtgcccagatgtaaa	ccaagctaactgcgacaagg	ggtggaggtgctggaagatc	tcttgtagaaggcaaaggtc	tgacgagggcgttggcctct	aagggaggccccaaaataag
aatagacttcacgacagcca	agttgttgcaatccacaagg	gtcaattctgtactctaggc	taccttgaggtttggttctc	ctggctgtggtatagcttac	caaagtactctatgttcccg		ccagggtatacgtagggaaa	gttgggtgaaacggatgcag	agcatgggcatcagactatg	caacaaggcttatggcatct	tcgatccaacactagtcaga	ttcccagggagtggattcta	gatgtcaacaatgatgatta	cacagtgagatcttggttga	agccgtacaagttgtagatc	ggttggacatggagagaact	gatcaaggacagcagaaggg	agacccctgttgtaagagga	tatagagtggagggaaggcg	gatggccatgttcaacaggt	ttggtgaccacagagttgaa	aaaaatgtagacagcgccct
ctgcaaggtaggcaggtatg	tgttgtggatgcaaggacac	gctaggtatatatcaaccca	aaagtgacaggggaccttga	aacagtaggcgattgggttg	cagagggaagccgtagtatc		ctgttgctgttgtgcttaac	agaagtggcaaggaaccagg	tggccttgtcgatcacactc	aatcaggttggctgcaacat	ctccaccaaactatctgttt	tggagtccatcaaagcattt	tcagcaagcccagagtgata	cacaggacagccaaagtgtg	gttaactgttgcttttttct	cagaagtcgctgtcctgaac	tgggacatttgcaaacacgc	tctgttgggggcattttcac	tcaggggattcaacatcagt	tgaggacaaagagtatgtct	tgggttgtaatgcccctgag	atccattgtgagatccttac
actctgatgagggtgtgatc	tttccccagaagagtataga	cacatttgggatcttgcttg	ctcgtacgaggagaatttgc	gatggtaaagtaggcagctc	tttgccgtagtagggataat		ttatcgttggtgtcagtgac	ctattcaggtctgaggatca	cactgggcagtcagagtctc	aggccaatacagccagaaag	tcagggattttctcagctag	taaatctaaagtctccaggc	ttgctccagtaataaatgac	catgggtccaggagatggag	ggtgaaggatagccacattt	cgaaccagttctttttctgg	tctctgaaggtctgggcttg	ggctgaaattgcttttcaca	ctccagatcactttgacagc	gtaactgcccagaacggtag	cacaggtgaacttccctgtg	ggtctaaagccaggtcataa
aaacaggtcaatctcactcc	cagtgtccatcgaagtcata	aatgttccctttttcatctg	tattccacttgcaccagtat	caaagggtctttgcagggag	acggtgaggttggtgaactg		tggtgggattgaagatcgga	agtcctactcatttttccaa	tggggagtggaagcgggcac	ccaagagagggtagcattga	cactcacaatgctgtactgt	gtggggaattcatcaaggtt	cttggccttggccttcctat	acattaggtctcctaggatg	acatcatctccctttttagg	tctgaaaacccagcactgag	gcggtgccattttacacaat	aaacggcctttcagttgatg	ggtcagagggctgaaggaaa	gtttacacagtgcatcgctg	aagtagtagaggcccggcac	catcaatccaaagacctggg
tcctaaactccttccttatg	gctgaaggaaccagtagagt	tcaggaggtcagatttcgat	tctcgtcacagttcacgaag	cactctcaagccacttgtag	ttacactcgacgcggatttc		caatatggtgtatacagcct	ccttagaggtgacaaggaga	tgtaagaaagccaatgcggg	aactgagtccatggatatcc	tgcgtcataggtaaacttcc	gttggagagtgtcttgattg	caccggttcctcgggtcaca	aaggcttaggctcagtagtg	tcggcatctggttcctggtt	actcttataggccgtgatag	gtcatgtagtagttgtagct	aattgcctcagcttttagag	gaaaggctgggtgaagggag	accgcatatgtgcctttcat	cgtatgcgatgtgtagtaga	gcttcagtgtttcacatttc
cttatagtctccagatgtgt	aagatctttatggccttgga	gaagggccagagaaggagaa	tcttcaactgccacatagac	tgtagtcactagcaagcgag	tacccaatgttctcaccata		tcgttgttcactggatttgt	tgtgactgcttcactgtcat		ggtaggccacaaattcattt	ggctcagacgtaggatgaat	ctgtggaatcctagttcctt	tgttttgccctctgggcctg	caaacccacatctctctgac	caaatctcccccatcctgct	aaggagaactccgctgactc	gggcaatacataagacagca	aaagagaggcatactctcct	cccttcatagagtgcagaaa	cagcatcccacagttaaagt	tcaggtgcacgcacaggttg	gccgcaatttttctcaaagg
tgaggaaagctgatggtggg	ttcttgtcccagataacgat	gcacacagagttcctcaaat	tcaatctcccgaaaaccaga	actgtggcgagcacaatctg	cctgaaaacggtctttctca		cactgctacgtgtagaatgt	cgggatattacggttgagtc		gttcttgtactgagacagtt	ctctctgtaagacgcagttt	cggtattgacctgatgttgt	ggaacaggtggtggccgctc	ttggggcagaagcagaagag	tcagagggagctgacttatt	tttcctctgcaaagttgagt	cacacccctactaaaacaat	attggaattttgcatccagc	tttgcttactcctagggata	ccatgctgatacaggccagg	gccaccctggcaaggttgag	gtcatttctcagagtcacac
ggcacagaatgcaagcaagt	cgactcttgataatgctgca	tgctttgagaattaaggcca	tgggatcctgaatggctttg	ttgtctttgtctgagaagcc	aatggctagtgggaaagatt		cagtgtaggatgtgatttcc	cttcacaggtctgagcaatg		tcttctactccagagagacg	ggcgagtcaagtgaacctaa	ataagagaagggttgcctac	gatgggctcatagtctgggt	tgccttcatctaaagctgtg	agatttttctgtctatgaca	agaaagaatccttctctgcc	aagaaaaaggaactgtcccc	ttcatgctccttagctttaa	ggggcagaaaatcagtctta	tggacgatggcaatgtaccg	gaacatgtggtcgcagaagc	cagatgggtagtagacggta
catactagtgtaaggcagcg	acacaggcctcatagaagac		atcggcttgatctcttgtat	tctctttcacgaagcggtaa	ctagtaggtttgtgtatctt		ttccataaatgtgtctggct	caggagtggcaaaggggatc		actgtttctcgccattgatc	aaagactggcttttcccaag	ggggttgtcatagaagtgta	acaggtcccgctggcctttg	ggtttcctcggagacaataa	ttatagtgtttttcatcatt	tacggacacctctttgttct	cccattgtatgcatacaagt	acagaaatatcccagctctc	cagggtggaacttatgggaa	tacccggaaagatttggttg	cggagctgacctgcttgctg	gcaggaaagatgggatggtt
tgctttcatctaagacacct	gcagagcagaaacagtcaca		cggaatccacagatgctctg	acacgatccagcacacgaag	acgtatgacagtttgttcaa		tctctccaaatccgatatgt	caaaatagaggggcagctgg		atgatttcagctttcacaga	tttccacttaagccatatcg	cagatactccaacaaattgg	gctctctgattcaggccaga	cttgcaatgaccttcacgtg	ttagtccaattacaggatga	tgaggtctttggtggacttt	gtgttacagtctgctcatta	cccacaccataatgctatat	ctatctctatcccatctacc	tgtgcgtcagtgttctggag	tggagccgcaggaggactcc	ctttgaggagcagtttgttc
acagaacatcagaagggcgg	aatatagcagccacacttgt		aaactcggtcgacgttcttc	tggaggtacgagagagatcc	agagattaagtgtaggtccc		gattaatctccagccagttg	agcagatcaccagattaacc		tggcaaatccacagagggaa	tcatgtgtcttccattgtat	cttagttcaggcaaatgctg	tgtctctcctatctgtcaga	catccaccagttctcaacag	aggtcccctgcacaaatcat	tatcttgagggtgagtggga	gaccccgaaactggaactag	tgtgccattccctaatgttc	gttttttatttgacttggtc	actgccacacagatgacctt	tagccacacctcatcgcccc	tggacatgttgttctcactg
tatgggaaggtcactaccta	acttgcagatctcatcagtg		tggagttctcgaagtctgac	gcaggtacacagaagtagtg	tgcagaagctagtgtaaagc		ttcacgtgctcaaaatcctc	agtatggggtgggggaaaag		tggggtatcatggatgtcaa	gcagactttgactttgcatc	aggcaccattcaaagtcagt	gatctgggtccacagaaggc	actaaagtcaccactgggac	attgcaggagtcctttccac	agcaaactgaagcgagacct	atatcaagtgggtgctgagg	gtcataaacatctctcaggt	atttatccctgctgattgtc	tgaagataaatgtagggctt	tgccattgtagtcattgact	tcatgtagatggcgtacttc
actcagacattggactgaga	tctggatggcattcgatttt		tgttgtcattggctccaaat	gtgctttatgatgatccagg	gttgctattgctacacttta		tctgtagctatgattagggc	caagtgcctagatatgcctc		gaccacaatcttgcacaagt	acatagactgcacagaggtc	cctgtcaagtgaggaaattc	tagcagggtgctcggagggc	aagccaccagagaaaccata	tagcagagggctgccagaat	ttgtccagagtcagagtcag	ctctgatcttcagcttcttc	accttcgtgtaattatacat	gatttgagttctccttatcc	tcctgcagctcgtatttctt	ttggagccctctatgcccac	ctgaagccgtgaagttgaga
cgctaaggttccaatcaaga	taaaggtctctcgatcacca		ctgagtgatcgaagaggctc	gaagcttcaatttctccagg	aaaaatgggcacgtcccaag		acaggatcagcagaagtgtc	atatacattcccttccagtc		acaggcacctgtgaagaggg	aatatcctagtccatccaac	ttaaagtcagactctccagg	agtctgtccagagaacaagg	tctcaggataaaggctcttt	tgcctcgcaaaataccatca	gttcacttcctgatgcagtg	tctacagatcctgctgtttc	ctatgtcacatagctctgtg	ctgttattagctttcaagcc	ccgtggctcacagacatcac	tgccgttctagtcgggaaac	tgtatgaccttactggtcat
cagcatttccaagagttcac	gcctctgttgtagatgttaa		tctcagtggtggcaacaaac	attgtctgaacttgggaacc	cactgctcactacaagtcag		tagttcgaggttctggtatg	agggaatcccacttagtgta		gagacacagtcagtttcagc	atgacaagcgtataggctgg	agagatgagatctttgctcc	aagagcaagctgtggagtct	cagtcattcgcttccttttc	ttctctccaccaaaagaggt	catcacctcacaggtcaaag	tgaggcacaagcatgctata	cactacaacctttggaacca	ggacccatggggaaatacaa	tgggctctgagacagacctg	aaagcagagggagcgaggtg	agactacactgacagggagg
gctagagcagtaagcttgat	gatttgggagtggaagtctc		ccaggatcgacatgattctg	tggtatctctttcttgttga	acaaggcggcaatacttagg		tgtattgggaggaaggtctg	tggagctgcctaaggtaaga		gtctcataggttctattggt	ctcacactacacagtgagtc	taggtaactgatcacagacg	acacgtgttcaccaggaggc	ggaggcgtcactttgaagaa	aggccatcggcgatctccac	tctcatcttgggagaggtag	cagagctgagcagatcacag	cagcacatgaaacacccatg	agtctctgagctagatccat	atacccagcagcttccacgt	agaggtctgagtgaggatgg	cggtcacattgttgatctga
tgtcgccaatgttttggata	tgtaggtgaagtcactgtgg		tacctgaggttctctcaaca	aatgcagccaagaactcctg	gcacctatagtactgtacac		ttagttctgctgtgaaggga	cacacaccatagaatgctct		aaaagctctctgcagcacac	ccagaactgtaacagtgtgc	gacaaatctagcacttggag	ggcaggagagcaaggttcta	gagagcacattcccgtactg	ctgagaggaaagtatagaca	ccacttgaactactttctgc	tgttacatctgatgctcaca	tgtgggacgacactgataca	tatatacaggtccttctggg	taaacagcaaaggggtgaag	tacagggccgatggatcagg	agaagatgacctggggatga
ggagggaagggaatgttttt	gaggattcagttggaggttt		ttgacatcccatgataaggg	ctcagcttctagtaggtatg	ccttgctcacgtaaagtaga		ttgtactgaatggtccagtt	gggagaagtcactgagaacc		tgccattcagcgaagtactc	atgggccatgagaaggtaag	gtaagtcttcgagtaggttg	agcactggctactagcagag	gccagaggtagatgtaggaa	tttatccaattgaggtgttt	cttcactcagtagacactgc	taaaggcagttctcctgact	atggattagtgtcctaagct	gtctcaggaatctatattct	atgaacagatagcagaacac	tcccagagaaactctgagga	caagctgatcccggaaattg
	ttgaaagggtggtagactcc		gcacctgaattctagtatga	tcagagttcaggagcttctg	ttcccgttgagtatttacac		tgatagattcttgggttggg	tccttgtacaactgctacta		ggacacattgtcttgccagg	aggggataagcactgagtga	ttttggcagcctgacaaact	gctgttgagtcagcaatgtc	tggatttccataggacccag	cacagaacccttcataatct	gagtccatcttgaccttatc	tcttacaaggggctctgatg	tgacagcctcatctagtttc	agggggtcaacaacatttct	ggcctgcaccaaggtcttga	aggaataataccattaggtg	agactgcaacagagcagttc
	atgtaggggtagatgtggag		atacctgtcacagcatctag	tgcaagatgaccacgtagct	aaaatgctcatcgatgggcc		aggaatttgcaatcctgctt	gagaaaggatcagccattgc		atgagaactgtcttggagcg	gagggaattctaagccactt	gcctcaggtcaattttctga	gagcagcctgattctttcaa	ccagtatcctggacttgaat	tggagtgaaagacatacatt	cctctggataaaacctggat	actagactgccagcaatttc	atcggtttatgcaactgagc	ttaggtcccagaaaacaggc	acagcgatcacgactcggat	cctgaacaaaaaaatagtct	aggatggaaggtcacactga
	tctccaaagtagttggtgtg		cagtgagtataaatacgcca	caaagaggaatcgggtggtc	ccacaggaagagactatgga		ctccaagaatccccagaatg	ttgacacccacggtattcaa		ttagtggggttctcagagaa	attaacagtgttccgagcag	gctgcccttaatttcataga	caaggtggctggcagacaat	tcttccagtcctgtttcatg	tcagacacagaagtgacagg	caggaacactgtctggttca	tgttttccagatttaccgta	acaaacactgccagcttttg	tcattctttacacatccagg	ggaccatgttgtgagggatc	tatttatttctctatctcac	ggtgaccatgagaagtcttg
	tgattggggaggtcgaagag		cacccctggtgaaaagttaa	cgaagcccctctgtatttag	agcacggagcacaacacaac		taataaacgttgtcccgggt	ggagtcagacccactaagtg		gctcagaaatttcactttgt	actttttcattctctggtgt	ggaggttaaacaactgctga	gcggctgaaaaaagtatccc	cgctgtctggctcttcatag	ttcaagttgattttatttgt	aaacccagaaagccgaagga	gattctactacagccttcag	aagacagtgttctgtcaggt	ttatcttgggaccttatctc	gtgttgaccgcagtcacgag	ttttttttcgtatttagtga	tctgtcttagacctcacata
	tactgttgtagaccagttca		aaggccttaggactcgagac	acacagccaaaatggtttcc	gagagatggcgagacagcat		gtcgttacgagtcacttcag	agaaacagggatgtttgggg		ctggaaaggtaagggctgat	gctcaaatgtttcaggcttt	ttccatgctaagttcagaga	gcagcggggagctggcagca	gttggagtcgttctcataga		acacagcagaggatgcagag	gcagtggtttgaatagcttt	ggtcctagtattggaacttc	tcatacccaaaccccataaa	tgtaggcgaggactttctcg		tgaacttcatatggctccac
	gggtgtagacttggaagacg		atgctcatcatacatgaccc	ctttttcacatgatctggca	tgcagaacacactggaggac		gacactcatgagggttggtg	taagggtagacagtccagac		tcatgtctggtaaccggaat	taactgagggttgtctctga	cattggggtgaatgatagca	aggcagagaggacactggtg	catcctcggggttctcatag		gatctgagacattcgtgctg	agtttaatcctacgctttgc	aggagccatagtacttgtag	gtgcaaagaggtttccattc	taaacgcatacaacacgggg		tgccgcttgaaaaagccaag
	ggaggatcaaaatctgggca		gggtttataattacctgtgt	cagctcagcagtcttttttg	cattcataaggacgcagcac		gcagagaatcataaggcggg	aatacatgttcttggggtgc		tggctcaagagggtctataa	tttatcgttgctgaccagag	agagacggcaacgtagaaaa	aattaggagaggaaaggaac	gcattggagaaggagtcttc		gtcttcttctcactgaggag	acattcagattcaacgcctc	ttcaggaactcttgtgcatc	ctgctaacgaatctgacact	tcttccttctcatacaccac		ggagaaaaggccgttactga
	tagtacagttacacagccac		attctaaaactgtgcctcca	agctccagtccaaaattgag	acttaacaccagtctatggg		tcagactagcagcttcggaa	gagtggagacagggagggag		cagttacatgcccaccatac	tgggttgctggtctgataaa	gattggatgataggtccaac	aaagggcttagctatgaggg	tcctcatctgcattttcata		gatgagacaggacgcaggtg	aaaaagtccgaggttcgacc	atgtggttgcattttcatgg	ctgcaacctcaaggaagaga	agctttccgagtaaacccgg		caacatatgtgtccatcagc
	aatctccactacgttgtcat		gagtgacagaaatggtgcgg	tgtctcatacaggcagtaca	atggatttgcactgtagaca		gttcaagtagtcatagtcct	ttctcgtgagacgcttacaa		gggttgaacctggatcttag	ccccgagaatgaaagttgtg	aaccatgtaacccagtcaca	agaaaaaacagaaagctgta	tcaggaagtccatcatcctg		gtgtctgctacattcatctg	ccctggaattttttctgtat		aattagaacctcaggcttct	tgcattatcattttcgacgg		gaggacagcacagcatttag
	aatgtagaccccaaagttgt		tttggccattcttttatctt	agcctgtcgaacaaaatcct	aacaagagcactgtactcct		cagcttcttgaagcgattgc	tgtgaggactcgggacaatg		agcatctactttgatttccc	ttcttcaggaaaacttccct	gctcggttccctgttaattt	gaaaacctaaaaagaaagaa	tcataggactgggacccaag		gttgtggaagaggagagcag	atttcagtgtaccttgtctg		atgaattctggtgtcctgta	ctcgtgttacatggtaaagg		caacagctaggaagggagtc
	acggtcttgatctgtacttc		actcttcaaacatcaggggt	cagtactatctctggaaggc	cgttgtgttaacctgactga		gctatactaactgcatcact	tttattgagcaccagctttg		gctcttgtgtttataagtct	caggctctactggaatggaa	agatggtatcaggctctgta	aaggaataaaaaagaaaaga	atagaggatccctctcatat		gagtgtctgaaacgcagagg	ttcctttcgaagtcattctc			tggggcaatgttgctttgtg		cagggtaattctctgagcta
	caaagccactaactgcttgt			gaacttcaaggtccatgcgg			ttgggtatcttttggacatc					tcttgagctctgggaagttt	taaaaaaaaaagattaaata	gaattgagtggagctgagga						tagcaagtttcaccaaggct
	tcagcagcaatttcacagtc			cagcactgcacgcagtaatt			gaaccttctgatgctaaagt					ggtaagcagatggcatttct	agggaataaaatctggagtg	atcttcttcatgactgggac
	ggagacacagtgcagttatt			acagctcaccagtctcagag			actagagtagctgacttctc					tatagacattctcacacccc	acagtcggaggatgggccgg	ccatgttttcataagagtct
	gaataggctgtccatgatga			ttgtttcttggtgctttgag			caggagtgagagttgatatt					cgtcgtctttattccattgg	gggaggaggtatggggtgtg	ctggttctaggtcgtcagac
	tggcacactccatattagag			cattgtctcacagagtggac			tcttgggcaaagcaactgaa					ttatgaaggtcgtccacact	ttctcgtagagacaaggggg	ctagtcacttgggagtcacg
	gtcttcacacagacgtcata			tcagatgacatttcggggta			ttaccctaaaagagcccaat					cttgaaataacccagcgtct	aaaccaaaaaccagaaagca	tcttgggacctaacgaagtc
	caaactctctgggcacattg			gtctgcagtgtgacaagatc			tgcccattgcaagttacata					taggaaatcttcaaggtccc	agaagagtgtaaaacacaga	gggatctccagatttcagaa
	ttggtctctacaacgaggta			tcggaaaggtctcggcaaac			actcagaacaagtcactgga					tcaggtcttcctcaaagtca	atgattacagaatccatccc	tcatttcactgactgacacc
	caacaaacatgtggggcgtt			cttcgcacagtaaacgcagg			cctggagtatatcactcttg					taccaaataggtgctcacag	aaatggggcaggacctgtgc	catgcacacatcctgatcaa
	acaatctcggtcttcacttc			aattgatcacctcttggagg			aagcccacttttcatagttc					attgcaggaaagcgccagta	caggggctgggccaggatct	gggtcaaaaggaagctttgc
	taaactggacagcatttccc			tgctggagcacgatgaccaa			aaaagcaggcacttggggat					aacacggtcaaagccaccaa	gaaatctggagaggcacctg	gggtttatttggggaaagca
	ggcacttgttggaatacact			acagaggttccacaatgacg			ccagcattttctgtagacat					agagatgtacagaggagttc	tgaccatccgaggatctaag	ccggcttcagagaatttgag
	gagatgttacagggcacatg			tttagggagcatttagggtg			acctggaattgggcaaatgt					ccccaattagcagctttatg	ggtgtattcatggagatgga	tgactcagggctggattcaa
	ataatgtactgctgcttggg			cacagaggtcagactgaggg			atattctcggttttctgtgc					agaatgtccactaccgcgat	tttgcattagcagagagggg	tgtactcagacctcagttct
	ctggggtttttgtgaatctc			ctcagtgagttctcactcag			ctcaactaaccccctttagg					aaaagtgaatgcatccacgg	cagccaatacactttattgc	catgggaaggctagagccag
	tgaagtcgggacaggtgatg			atgtcttcacagcttgaaga			aatcaagatcctcactaccc					acgcaccgtgctgagcaaaa		atgttaggtggctaaatgcc
	tgtatgtgatggagcctgaa			atgatggacagatctggctt			gatatagcttgaactgccga					aacgatttggcagccgattc		gctggacatatttgcatcac
	ttttgagggatgcatgtctt			gaggtgtgccttattttgaa			acagtgacattctctacaca					ggaagcaaaaatggacagga		ttgtgggacaccatggaatg
	tcatgacggagacagcagag			cggagcttcagaagacactg								tgagcaggaagatcgacgat		aaacagtctgctagtcccat
	ggacccaaaacagtagttca			tctttcatcgtgttctggac								acagaaaaacctcgttccag		tgagcagggatgggttacaa
	gatgcgaaggaatgtgcacg			tttgaatggggaggtcatat								cttcaaacttcgaagagcac		agacagtgtttcccagtttg
	tgcctgagtttattatcgga			ctgtggcttgaaagacttgc								aggctaaaaaggggagcttt		ctggagcaggcaggattaaa
				gtatctacctgggtcttttg								acatagcaaaacgatcgctc		aactcgaaggtgagggtact
				tctatccaggagctatcaag								aaggggattgtggcaatggt		caggcactcaggtagtgttg
				aagaccaaccgcagagtgtc								cattgtacttactgcctcct		tatggtcagaagctgaaccc
				ttgctggttgtgggactgag								aacacgagagccaccatgta		taaactcagagctggggtgg
				ggtaggctcagaaaggaagg								gaggaaacagagagagttga		ttaggcaaggggtgatgatg
				ggatatcgtcaagggacaga								ctttgtgtaggcaatggtca		gaaggtaaaggggggtttca
				gctgaatgcttctattactg								ctttctccaaactgcagtag		caggagggagcagggaaatg
				acattcagcaacacgctcag								atcccaaagattctccagct		acttgagtaggttcacaggt
				gccagatcacacatgagtga								caatgtgcttcaccatcgaa		aggcagatttattgagagca
				ctatgttcacccatatgaca								taaaggatgcagttggcgaa
				aatagtgatccacctatctc								aaggataagaaagccacggg
				aacgcccaaaattccagatg								aggtgaggtttagcaaagag
				ggactaaaggcctaaggttt								ttaatgacgtcaggactgat
				tgtatctctcaggcagcaag								ggacgatcacgagaagtata
				atcagtggaagctgtcactc								tgggttgagacaggaaggaa
				gttgggagagattcactgtg								ggggattgaagacaatgtag
				gacaagtgttacagagatca								ctgcccatatcctccttaaa
				ttaacacctactttggtacc								tccagaaacgggtatgcttt
				tgtgcttatagggaagatga								agactcgcgtgttttgatct
				ggatttaaaccttggcttgt								atcgtccgagttaatggaca
				gaagactttctgtgctcagg								actcacaggaccgtttctca
				ctcaagtctggggtattcag								aaggatactaaggcttgggt
				tctgtccatggtcatcataa								aaggcaagtcataggctatg
				tcactgcagagtgctctgag								tcatggggtaagctggtgat
				aatttcccctgggaagtaaa								gaagagagatgacagctttc
				ttattgcaatggtgcgatgg								gagacatgggacaaatgcaa
