# Supplementary material for: Spatial gene expression maps of the intestinal lymphoid follicle and associated epithelium identify zonated expression programs
Source: PLoS Biol. 2021 Oct 11;19(10):e3001214. doi: 10.1371/journal.pbio.3001214 (PMC8530339; doi:10.1371/journal.pbio.3001214)
Supplement: S5 Data — Thirteen smFISH single-cell measurements, one gene per tab. (XLSX) [file pbio.3001214.s011.xlsx]

## Sheet: Apoa1_raw_data
Supplementary information - dot inensity per cell in smFISH validations
	Dot intensity per cell	Zone
	0.137372	Villus Bottom
	0.132482	Villus Bottom
	0.116517	Villus Bottom
	0.202034	Villus Bottom
	0.169178	Villus Bottom
	0.106558	Villus Bottom
	0.156962	Villus Bottom
	0.183238	Villus Bottom
	0.043641	Villus Bottom
	0.049264	Villus Bottom
	0.039496	Villus Bottom
	0.041930	Villus Bottom
	0.023095	Villus Bottom
	0.030396	Villus Bottom
	0.080804	Villus Bottom
	0.051644	Villus Bottom
	0.008981	Villus Bottom
	0.004086	Villus Bottom
	0.008616	Villus Bottom
	0.018744	Villus Bottom
	0.004442	Villus Bottom
	0.013176	Villus Bottom
	0.014878	Villus Bottom
	0.044355	Villus Bottom
	0.111218	Villus Bottom
	0.120962	Villus Bottom
	0.136846	Villus Bottom
	0.135578	Villus Bottom
	0.146296	Villus Bottom
	0.174225	Villus Bottom
	0.149330	Villus Bottom
	0.129930	FAE Bottom
	0.046842	FAE Bottom
	0.019596	FAE Bottom
	0.000000	FAE Bottom
	0.000000	FAE Bottom
	0.006725	FAE Bottom
	0.000000	FAE Bottom
	0.032592	FAE Bottom
	0.047795	FAE Bottom
	0.058962	FAE Bottom
	0.026898	FAE Bottom
	0.036265	FAE Bottom
	0.029809	FAE Bottom
	0.059264	FAE Bottom
	0.082059	FAE Bottom
	0.000000	FAE Bottom
	0.000000	FAE Bottom
	0.000000	FAE Bottom
	0.000000	FAE Bottom
	0.000000	FAE Bottom
	0.000000	FAE Bottom
	0.000000	FAE Bottom
	0.000000	FAE Bottom
	0.121009	FAE Bottom
	0.105882	FAE Bottom
	0.075760	FAE Bottom
	0.070670	FAE Bottom
	0.035565	FAE Bottom
	0.007697	FAE Bottom
	0.005373	FAE Bottom
	0.003174	FAE Bottom
	0.001600	FAE Bottom
	0.001414	FAE Bottom
	0.000000	FAE Bottom
	0.098919	FAE Bottom
	0.042719	FAE Bottom
	0.018410	FAE Bottom
	0.027517	FAE Bottom
	0.000000	FAE Bottom
	0.141774	FAE Top
	0.163056	FAE Top
	0.200546	FAE Top
	0.120037	FAE Top
	0.173700	FAE Top
	0.105142	FAE Top
	0.184864	FAE Top
	0.159487	FAE Top
	0.124192	FAE Top
	0.036953	FAE Top
	0.075535	FAE Top
	0.049595	FAE Top
	0.068627	FAE Top
	0.059585	FAE Top
	0.131665	FAE Top
	0.028643	FAE Top
	0.042838	FAE Top
	0.093910	FAE Top
	0.107255	FAE Top
	0.102995	FAE Top
	0.064870	FAE Top
	0.078674	FAE Top
	0.055721	FAE Top
	0.053531	FAE Top
	0.054350	FAE Top
	0.069792	FAE Top
	0.084336	FAE Top
	0.080799	FAE Top
	0.127945	FAE Top
	0.120603	FAE Top
	0.183771	FAE Top
	0.194081	FAE Top
	0.200562	FAE Top
	0.160205	FAE Top
	0.136495	FAE Top
	0.121960	FAE Top
	0.100396	FAE Top
	0.130551	FAE Top
	0.101449	FAE Top
	0.155098	FAE Top
	0.152235	FAE Top
	0.186163	FAE Top
	0.182138	FAE Top
	0.141762	FAE Top
	0.163824	FAE Top
	0.113596	FAE Top
	0.157986	FAE Top
	0.190204	FAE Top
	0.188116	FAE Top
	0.242276	FAE Top
	0.176063	FAE Top
	0.217302	FAE Top
	0.058369	FAE Top
	0.055406	FAE Top
	0.068790	FAE Top
	0.124505	FAE Top
	0.135935	FAE Top
	0.057177	FAE Top

## Sheet: Atp1b1_raw_data
Supplementary information - dot inensity per cell in smFISH validations
	Dot intensity per cell	Zone
	0.196128	Villus Bottom
	0.214738	Villus Bottom
	0.184850	Villus Bottom
	0.230463	Villus Bottom
	0.194856	Villus Bottom
	0.165169	Villus Bottom
	0.116211	Villus Bottom
	0.170096	Villus Bottom
	0.136696	Villus Bottom
	0.083507	Villus Bottom
	0.069078	Villus Bottom
	0.039188	Villus Bottom
	0.119108	Villus Bottom
	0.056717	Villus Bottom
	0.085627	Villus Bottom
	0.070293	Villus Bottom
	0.107279	Villus Bottom
	0.094888	Villus Bottom
	0.140342	Villus Bottom
	0.148739	Villus Bottom
	0.128527	Villus Bottom
	0.091999	Villus Bottom
	0.106121	Villus Bottom
	0.089256	Villus Bottom
	0.021533	Villus Bottom
	0.041187	Villus Bottom
	0.039369	Villus Bottom
	0.031177	Villus Bottom
	0.032450	Villus Bottom
	0.025213	Villus Bottom
	0.038132	Villus Bottom
	0.038563	Villus Bottom
	0.021132	Villus Bottom
	0.029110	Villus Bottom
	0.030608	Villus Bottom
	0.039529	Villus Bottom
	0.036575	Villus Bottom
	0.019217	Villus Bottom
	0.027786	Villus Bottom
	0.033535	Villus Bottom
	0.027960	Villus Bottom
	0.036210	Villus Bottom
	0.103217	Villus Bottom
	0.105036	Villus Bottom
	0.090164	Villus Bottom
	0.087410	Villus Bottom
	0.095208	Villus Bottom
	0.136082	Villus Bottom
	0.131013	Villus Bottom
	0.109769	Villus Bottom
	0.057967	FAE Bottom
	0.115471	FAE Bottom
	0.119109	FAE Bottom
	0.128514	FAE Bottom
	0.071081	FAE Bottom
	0.096496	FAE Bottom
	0.093220	FAE Bottom
	0.088385	FAE Bottom
	0.046062	FAE Bottom
	0.065923	FAE Bottom
	0.039589	FAE Bottom
	0.011863	FAE Bottom
	0.026596	FAE Bottom
	0.014723	FAE Bottom
	0.029653	FAE Bottom
	0.034897	FAE Bottom
	0.041785	FAE Bottom
	0.079446	FAE Bottom
	0.074248	FAE Bottom
	0.113964	FAE Bottom
	0.096305	FAE Bottom
	0.068308	FAE Bottom
	0.109291	FAE Bottom
	0.048122	FAE Bottom
	0.016216	FAE Bottom
	0.008662	FAE Bottom
	0.002101	FAE Bottom
	0.014117	FAE Bottom
	0.014203	FAE Bottom
	0.010343	FAE Bottom
	0.003972	FAE Bottom
	0.010940	FAE Bottom
	0.003643	FAE Bottom
	0.001541	FAE Bottom
	0.000000	FAE Bottom
	0.004520	FAE Bottom
	0.001446	FAE Bottom
	0.002319	FAE Bottom
	0.003908	FAE Bottom
	0.002570	FAE Bottom
	0.060706	FAE Bottom
	0.079170	FAE Bottom
	0.085992	FAE Bottom
	0.057577	FAE Bottom
	0.035073	FAE Bottom
	0.077366	FAE Bottom
	0.049614	FAE Top
	0.063065	FAE Top
	0.048643	FAE Top
	0.048957	FAE Top
	0.054009	FAE Top
	0.015376	FAE Top
	0.010570	FAE Top
	0.039913	FAE Top
	0.011776	FAE Top
	0.016012	FAE Top
	0.026651	FAE Top
	0.021667	FAE Top
	0.031306	FAE Top
	0.001680	FAE Top
	0.024404	FAE Top
	0.018035	FAE Top
	0.052849	FAE Top
	0.055648	FAE Top
	0.044985	FAE Top
	0.071471	FAE Top
	0.054098	FAE Top
	0.022420	FAE Top
	0.015146	FAE Top
	0.053239	FAE Top
	0.011700	FAE Top
	0.022877	FAE Top
	0.027308	FAE Top
	0.028377	FAE Top
	0.033229	FAE Top
	0.037280	FAE Top
	0.000000	FAE Top
	0.000000	FAE Top
	0.001663	FAE Top
	0.000000	FAE Top
	0.000000	FAE Top
	0.001615	FAE Top
	0.001450	FAE Top
	0.000000	FAE Top
	0.002807	FAE Top
	0.004556	FAE Top
	0.026025	FAE Top
	0.022830	FAE Top
	0.021690	FAE Top
	0.021970	FAE Top
	0.021358	FAE Top
	0.013389	FAE Top
	0.013737	FAE Top
	0.004976	FAE Top

## Sheet: Cd3e_raw_data
Supplementary information - dot inensity per cell in smFISH validations
	Dot intensity per cell	Zone
	0.019340	ILF bottom
	0.003625	ILF bottom
	0.000000	ILF bottom
	0.003314	ILF bottom
	0.008149	ILF bottom
	0.003084	ILF bottom
	0.003670	ILF bottom
	0.003246	ILF bottom
	0.001562	ILF bottom
	0.001959	ILF bottom
	0.003701	ILF bottom
	0.001774	ILF bottom
	0.002075	ILF bottom
	0.000000	ILF bottom
	0.000000	ILF bottom
	0.009263	ILF bottom
	0.013270	ILF bottom
	0.002853	ILF bottom
	0.000000	ILF bottom
	0.002159	ILF bottom
	0.003572	ILF bottom
	0.030412	ILF bottom
	0.010093	ILF bottom
	0.009201	ILF bottom
	0.014951	ILF bottom
	0.002191	ILF bottom
	0.018845	ILF bottom
	0.000000	ILF bottom
	0.004144	ILF bottom
	0.000000	ILF bottom
	0.002274	ILF bottom
	0.000000	ILF bottom
	0.042388	ILF bottom
	0.000000	ILF bottom
	0.000000	ILF bottom
	0.000000	ILF bottom
	0.002894	ILF bottom
	0.000000	ILF bottom
	0.000000	ILF bottom
	0.035289	ILF bottom
	0.000000	ILF bottom
	0.000000	ILF bottom
	0.000000	ILF bottom
	0.032459	ILF bottom
	0.000000	ILF bottom
	0.000000	ILF bottom
	0.000000	ILF bottom
	0.007420	ILF bottom
	0.000000	ILF bottom
	0.000000	ILF bottom
	0.004690	ILF bottom
	0.000000	ILF bottom
	0.000000	ILF bottom
	0.009420	ILF bottom
	0.000000	ILF bottom
	0.000000	ILF bottom
	0.046793	ILF bottom
	0.000000	ILF bottom
	0.000000	ILF bottom
	0.005029	ILF bottom
	0.000000	ILF bottom
	0.000000	ILF bottom
	0.002569	ILF bottom
	0.000000	ILF bottom
	0.070077	ILF bottom
	0.005497	ILF bottom
	0.000000	ILF bottom
	0.007420	ILF bottom
	0.000000	ILF bottom
	0.000000	ILF bottom
	0.004690	ILF bottom
	0.000000	ILF bottom
	0.000000	ILF bottom
	0.009420	ILF bottom
	0.000000	ILF bottom
	0.000000	ILF bottom
	0.031104	ILF bottom
	0.000000	ILF bottom
	0.024793	ILF bottom
	0.053708	ILF bottom
	0.000000	ILF bottom
	0.000000	ILF bottom
	0.039682	ILF bottom
	0.000000	ILF bottom
	0.000000	ILF bottom
	0.000000	ILF bottom
	0.004251	ILF bottom
	0.000000	ILF bottom
	0.000000	ILF bottom
	0.000000	ILF bottom
	0.009985	ILF bottom
	0.000000	ILF bottom
	0.000000	ILF bottom
	0.000000	ILF bottom
	0.000000	ILF bottom
	0.000000	ILF bottom
	0.000000	ILF bottom
	0.017125	ILF bottom
	0.000000	ILF bottom
	0.000000	ILF bottom
	0.000000	ILF bottom
	0.000000	ILF bottom
	0.007286	ILF bottom
	0.000000	ILF bottom
	0.030549	ILF bottom
	0.000000	ILF bottom
	0.000000	ILF bottom
	0.004104	ILF bottom
	0.008193	ILF bottom
	0.041411	ILF top
	0.019507	ILF top
	0.017630	ILF top
	0.015943	ILF top
	0.039186	ILF top
	0.017136	ILF top
	0.015537	ILF top
	0.006821	ILF top
	0.012299	ILF top
	0.009449	ILF top
	0.016913	ILF top
	0.019102	ILF top
	0.024482	ILF top
	0.008847	ILF top
	0.026325	ILF top
	0.030865	ILF top
	0.023194	ILF top
	0.046384	ILF top
	0.011103	ILF top
	0.013807	ILF top
	0.050522	ILF top
	0.015757	ILF top
	0.018279	ILF top
	0.002829	ILF top
	0.021087	ILF top
	0.022330	ILF top
	0.007221	ILF top
	0.008286	ILF top
	0.002206	ILF top
	0.019316	ILF top
	0.053295	ILF top
	0.044122	ILF top
	0.022990	ILF top
	0.021113	ILF top
	0.043216	ILF top
	0.013460	ILF top
	0.000000	ILF top
	0.031279	ILF top
	0.041587	ILF top
	0.028247	ILF top
	0.000000	ILF top
	0.000000	ILF top
	0.027330	ILF top
	0.022711	ILF top
	0.000000	ILF top
	0.051099	ILF top
	0.061092	ILF top
	0.037457	ILF top
	0.043788	ILF top
	0.026294	ILF top
	0.026064	ILF top
	0.078112	ILF top
	0.040749	ILF top
	0.028534	ILF top
	0.040420	ILF top
	0.004034	ILF top
	0.075946	ILF top
	0.132959	ILF top
	0.049047	ILF top
	0.077183	ILF top
	0.058780	ILF top
	0.061950	ILF top
	0.103269	ILF top
	0.056483	ILF top
	0.018960	ILF top
	0.034584	ILF top
	0.017788	ILF top
	0.034192	ILF top
	0.000000	ILF top
	0.000000	ILF top
	0.071018	ILF top
	0.056386	ILF top
	0.072915	ILF top
	0.069816	ILF top
	0.000000	ILF top
	0.009625	ILF top
	0.042174	ILF top
	0.051099	ILF top
	0.061092	ILF top
	0.037457	ILF top
	0.043788	ILF top
	0.026294	ILF top
	0.026064	ILF top
	0.078112	ILF top
	0.040749	ILF top
	0.028534	ILF top
	0.040420	ILF top
	0.004034	ILF top
	0.056887	ILF top
	0.064237	ILF top
	0.056940	ILF top
	0.088782	ILF top
	0.106163	ILF top
	0.071281	ILF top
	0.132522	ILF top
	0.079914	ILF top
	0.124167	ILF top
	0.041818	ILF top
	0.009441	ILF top
	0.062103	ILF top
	0.000000	ILF top
	0.101620	ILF top
	0.069141	ILF top
	0.040829	ILF top
	0.011405	ILF top
	0.123075	ILF top
	0.034017	ILF top
	0.033231	ILF top
	0.065798	ILF top
	0.061022	ILF top
	0.038625	ILF top
	0.059211	ILF top
	0.020079	ILF top
	0.067887	ILF top
	0.092105	ILF top
	0.059622	ILF top
	0.048752	ILF top
	0.086277	ILF top
	0.015220	ILF top
	0.016282	ILF top
	0.004731	ILF top
	0.044320	ILF top
	0.066355	ILF top
	0.011709	ILF top

## Sheet: Cd19_raw_data
Supplementary information - dot inensity per cell in smFISH validations
	Dot intensity per cell	Zone
	0.022842	ILF bottom
	0.035652	ILF bottom
	0.032733	ILF bottom
	0.052988	ILF bottom
	0.042224	ILF bottom
	0.030557	ILF bottom
	0.018796	ILF bottom
	0.032814	ILF bottom
	0.021453	ILF bottom
	0.034161	ILF bottom
	0.004159	ILF bottom
	0.044727	ILF bottom
	0.034019	ILF bottom
	0.048285	ILF bottom
	0.018886	ILF bottom
	0.052415	ILF bottom
	0.027046	ILF bottom
	0.022031	ILF bottom
	0.070702	ILF bottom
	0.048190	ILF bottom
	0.039489	ILF bottom
	0.027143	ILF bottom
	0.034137	ILF bottom
	0.032206	ILF bottom
	0.044515	ILF bottom
	0.030398	ILF bottom
	0.048918	ILF bottom
	0.045058	ILF bottom
	0.067306	ILF bottom
	0.026274	ILF bottom
	0.015274	ILF bottom
	0.060808	ILF bottom
	0.062926	ILF bottom
	0.021793	ILF bottom
	0.076830	ILF bottom
	0.084241	ILF bottom
	0.070008	ILF bottom
	0.108817	ILF bottom
	0.084858	ILF bottom
	0.083298	ILF bottom
	0.023345	ILF bottom
	0.081030	ILF bottom
	0.107519	ILF bottom
	0.089383	ILF bottom
	0.069800	ILF bottom
	0.067941	ILF bottom
	0.089327	ILF bottom
	0.085144	ILF bottom
	0.046296	ILF bottom
	0.011214	ILF bottom
	0.088800	ILF bottom
	0.103877	ILF bottom
	0.085967	ILF bottom
	0.059608	ILF bottom
	0.028833	ILF bottom
	0.150675	ILF bottom
	0.071912	ILF bottom
	0.083926	ILF bottom
	0.115279	ILF bottom
	0.062241	ILF bottom
	0.154442	ILF bottom
	0.015166	ILF bottom
	0.057372	ILF bottom
	0.009080	ILF bottom
	0.004721	ILF bottom
	0.132616	ILF bottom
	0.064314	ILF bottom
	0.057795	ILF bottom
	0.104401	ILF bottom
	0.024808	ILF bottom
	0.099078	ILF bottom
	0.012805	ILF bottom
	0.066965	ILF bottom
	0.070627	ILF bottom
	0.119249	ILF bottom
	0.166397	ILF bottom
	0.094516	ILF bottom
	0.109663	ILF bottom
	0.087219	ILF bottom
	0.115591	ILF bottom
	0.154545	ILF bottom
	0.125204	ILF bottom
	0.052242	ILF bottom
	0.032365	ILF bottom
	0.070936	ILF bottom
	0.069959	ILF bottom
	0.066586	ILF bottom
	0.099554	ILF bottom
	0.115390	ILF bottom
	0.077226	ILF bottom
	0.035056	ILF bottom
	0.072842	ILF bottom
	0.009264	ILF bottom
	0.103831	ILF bottom
	0.032360	ILF bottom
	0.004996	ILF bottom
	0.000000	ILF bottom
	0.042137	ILF bottom
	0.024938	ILF bottom
	0.040689	ILF bottom
	0.073739	ILF bottom
	0.076896	ILF bottom
	0.018882	ILF bottom
	0.040272	ILF bottom
	0.058288	ILF bottom
	0.077221	ILF bottom
	0.054413	ILF bottom
	0.000000	ILF bottom
	0.034584	ILF bottom
	0.029978	ILF bottom
	0.000000	ILF bottom
	0.000000	ILF bottom
	0.038559	ILF bottom
	0.060026	ILF bottom
	0.005197	ILF bottom
	0.052016	ILF bottom
	0.026433	ILF bottom
	0.050571	ILF bottom
	0.000000	ILF bottom
	0.040992	ILF bottom
	0.024404	ILF bottom
	0.069731	ILF bottom
	0.056545	ILF bottom
	0.040927	ILF bottom
	0.033008	ILF bottom
	0.008737	ILF bottom
	0.033720	ILF bottom
	0.077836	ILF bottom
	0.057916	ILF bottom
	0.031917	ILF bottom
	0.028865	ILF bottom
	0.038910	ILF bottom
	0.061482	ILF bottom
	0.081785	ILF bottom
	0.042598	ILF bottom
	0.074187	ILF bottom
	0.053099	ILF bottom
	0.063160	ILF bottom
	0.041203	ILF bottom
	0.094637	ILF bottom
	0.011590	ILF bottom
	0.039877	ILF bottom
	0.175601	ILF bottom
	0.134633	ILF bottom
	0.081098	ILF bottom
	0.049827	ILF bottom
	0.075521	ILF bottom
	0.126553	ILF bottom
	0.101359	ILF bottom
	0.018709	ILF bottom
	0.113427	ILF bottom
	0.135466	ILF bottom
	0.093120	ILF bottom
	0.059251	ILF bottom
	0.064179	ILF bottom
	0.075812	ILF bottom
	0.088846	ILF bottom
	0.107369	ILF bottom
	0.125329	ILF bottom
	0.098186	ILF bottom
	0.108150	ILF bottom
	0.108079	ILF bottom
	0.040185	ILF bottom
	0.111007	ILF bottom
	0.090640	ILF bottom
	0.058337	ILF bottom
	0.075411	ILF bottom
	0.000000	ILF top
	0.016822	ILF top
	0.014107	ILF top
	0.013598	ILF top
	0.004138	ILF top
	0.000000	ILF top
	0.004886	ILF top
	0.000000	ILF top
	0.004828	ILF top
	0.001753	ILF top
	0.001799	ILF top
	0.045432	ILF top
	0.010573	ILF top
	0.015828	ILF top
	0.012662	ILF top
	0.013623	ILF top
	0.027367	ILF top
	0.040845	ILF top
	0.019115	ILF top
	0.004684	ILF top
	0.013564	ILF top
	0.007424	ILF top
	0.017860	ILF top
	0.018131	ILF top
	0.023535	ILF top
	0.018974	ILF top
	0.012011	ILF top
	0.037085	ILF top
	0.025970	ILF top
	0.016651	ILF top
	0.027806	ILF top
	0.002338	ILF top
	0.021215	ILF top
	0.034799	ILF top
	0.051959	ILF top
	0.045988	ILF top
	0.044851	ILF top
	0.000000	ILF top
	0.007597	ILF top
	0.054618	ILF top
	0.033570	ILF top
	0.044925	ILF top
	0.023077	ILF top
	0.000000	ILF top
	0.003381	ILF top
	0.073799	ILF top
	0.119488	ILF top
	0.031033	ILF top
	0.015714	ILF top
	0.005811	ILF top
	0.002743	ILF top
	0.000000	ILF top
	0.025733	ILF top
	0.010482	ILF top
	0.086563	ILF top
	0.000000	ILF top
	0.017480	ILF top
	0.014162	ILF top
	0.009843	ILF top
	0.010924	ILF top
	0.010123	ILF top
	0.056127	ILF top
	0.006641	ILF top
	0.067411	ILF top
	0.003805	ILF top
	0.020193	ILF top
	0.000000	ILF top
	0.014885	ILF top
	0.000000	ILF top
	0.010657	ILF top
	0.000000	ILF top
	0.044758	ILF top
	0.000000	ILF top
	0.000000	ILF top
	0.004391	ILF top
	0.003920	ILF top
	0.000000	ILF top
	0.000000	ILF top
	0.029577	ILF top
	0.000000	ILF top
	0.000000	ILF top
	0.003634	ILF top
	0.000000	ILF top
	0.005511	ILF top
	0.000000	ILF top
	0.000000	ILF top
	0.014473	ILF top
	0.010657	ILF top
	0.004550	ILF top
	0.006066	ILF top
	0.000000	ILF top
	0.000000	ILF top
	0.006417	ILF top
	0.014162	ILF top
	0.119077	ILF top
	0.066116	ILF top
	0.043347	ILF top
	0.029564	ILF top
	0.000000	ILF top
	0.000000	ILF top
	0.015899	ILF top
	0.000000	ILF top
	0.000000	ILF top
	0.000000	ILF top
	0.006280	ILF top
	0.000000	ILF top
	0.006015	ILF top
	0.000000	ILF top
	0.000000	ILF top
	0.004910	ILF top
	0.000000	ILF top
	0.005827	ILF top
	0.000000	ILF top
	0.000000	ILF top
	0.012150	ILF top
	0.006180	ILF top
	0.029554	ILF top
	0.017932	ILF top
	0.000000	ILF top
	0.000000	ILF top
	0.000000	ILF top
	0.000000	ILF top
	0.000000	ILF top
	0.000000	ILF top
	0.004669	ILF top
	0.000000	ILF top
	0.006756	ILF top
	0.013977	ILF top
	0.015184	ILF top
	0.005725	ILF top
	0.032054	ILF top
	0.009698	ILF top
	0.000000	ILF top
	0.004256	ILF top
	0.059166	ILF top
	0.005883	ILF top
	0.028324	ILF top
	0.000000	ILF top
	0.064719	ILF top
	0.024608	ILF top
	0.044377	ILF top
	0.004387	ILF top
	0.029253	ILF top
	0.009287	ILF top
	0.000000	ILF top
	0.021865	ILF top
	0.000000	ILF top
	0.005032	ILF top
	0.006843	ILF top
	0.000000	ILF top
	0.000000	ILF top
	0.005421	ILF top
	0.005400	ILF top
	0.010306	ILF top
	0.010063	ILF top
	0.000000	ILF top
	0.005764	ILF top
	0.000000	ILF top
	0.000000	ILF top
	0.029094	ILF top
	0.004205	ILF top
	0.000000	ILF top
	0.000000	ILF top
	0.028106	ILF top
	0.000000	ILF top
	0.015496	ILF top
	0.010087	ILF top
	0.004599	ILF top
	0.025853	ILF top
	0.018991	ILF top
	0.032019	ILF top
	0.015166	ILF top
	0.000000	ILF top

## Sheet: Cdh1_raw_data
Supplementary information - dot inensity per cell in smFISH validations
	Dot intensity per cell	Zone
	0.055882	Villus Bottom
	0.035182	Villus Bottom
	0.038936	Villus Bottom
	0.024097	Villus Bottom
	0.055079	Villus Bottom
	0.029639	Villus Bottom
	0.021855	Villus Bottom
	0.019911	Villus Bottom
	0.041587	Villus Bottom
	0.059501	Villus Bottom
	0.077082	Villus Bottom
	0.061603	Villus Bottom
	0.058351	Villus Bottom
	0.046723	Villus Bottom
	0.040158	Villus Bottom
	0.042022	Villus Bottom
	0.043025	Villus Bottom
	0.052528	Villus Bottom
	0.040458	Villus Bottom
	0.056753	Villus Bottom
	0.080317	Villus Bottom
	0.057747	Villus Bottom
	0.078803	Villus Bottom
	0.062745	Villus Bottom
	0.055913	Villus Bottom
	0.078742	Villus Bottom
	0.060267	Villus Bottom
	0.113349	Villus Bottom
	0.095388	Villus Bottom
	0.093170	Villus Bottom
	0.099509	Villus Bottom
	0.068521	Villus Bottom
	0.055709	Villus Bottom
	0.071694	Villus Bottom
	0.119407	Villus Bottom
	0.078970	Villus Bottom
	0.106813	Villus Bottom
	0.095916	Villus Bottom
	0.078882	Villus Bottom
	0.093170	Villus Bottom
	0.099509	Villus Bottom
	0.068521	Villus Bottom
	0.055709	Villus Bottom
	0.071694	Villus Bottom
	0.119407	Villus Bottom
	0.078970	Villus Bottom
	0.106813	Villus Bottom
	0.095916	Villus Bottom
	0.078882	Villus Bottom
	0.143105	Villus Bottom
	0.140034	Villus Bottom
	0.126697	Villus Bottom
	0.128576	Villus Bottom
	0.090532	Villus Bottom
	0.127634	Villus Bottom
	0.135294	Villus Bottom
	0.015708	FAE Bottom
	0.024051	FAE Bottom
	0.015982	FAE Bottom
	0.023961	FAE Bottom
	0.021420	FAE Bottom
	0.017310	FAE Bottom
	0.031591	FAE Bottom
	0.020408	FAE Bottom
	0.024263	FAE Bottom
	0.014755	FAE Bottom
	0.017563	FAE Bottom
	0.026009	FAE Bottom
	0.020980	FAE Bottom
	0.005595	FAE Bottom
	0.018179	FAE Bottom
	0.044467	FAE Bottom
	0.018276	FAE Bottom
	0.039828	FAE Bottom
	0.017786	FAE Bottom
	0.024603	FAE Bottom
	0.053734	FAE Bottom
	0.051564	FAE Bottom
	0.119490	FAE Bottom
	0.070575	FAE Bottom
	0.030727	FAE Bottom
	0.039039	FAE Bottom
	0.042823	FAE Bottom
	0.055549	FAE Bottom
	0.068865	FAE Bottom
	0.064136	FAE Bottom
	0.030450	FAE Bottom
	0.062067	FAE Bottom
	0.052199	FAE Bottom
	0.030727	FAE Bottom
	0.039039	FAE Bottom
	0.042823	FAE Bottom
	0.055549	FAE Bottom
	0.068865	FAE Bottom
	0.064136	FAE Bottom
	0.030450	FAE Bottom
	0.062067	FAE Bottom
	0.052199	FAE Bottom
	0.046827	FAE Bottom
	0.070692	FAE Bottom
	0.059171	FAE Bottom
	0.059629	FAE Bottom
	0.074997	FAE Bottom
	0.075697	FAE Bottom
	0.029475	FAE Top
	0.030232	FAE Top
	0.021327	FAE Top
	0.020390	FAE Top
	0.032998	FAE Top
	0.064953	FAE Top
	0.081660	FAE Top
	0.068867	FAE Top
	0.067268	FAE Top
	0.038768	FAE Top
	0.027231	FAE Top
	0.033254	FAE Top
	0.036352	FAE Top
	0.082292	FAE Top
	0.070634	FAE Top
	0.082604	FAE Top
	0.029301	FAE Top
	0.063937	FAE Top
	0.049116	FAE Top
	0.072938	FAE Top
	0.055186	FAE Top
	0.074501	FAE Top
	0.063627	FAE Top
	0.074247	FAE Top
	0.129855	FAE Top
	0.092557	FAE Top
	0.087952	FAE Top
	0.079709	FAE Top
	0.074371	FAE Top
	0.065343	FAE Top
	0.076995	FAE Top
	0.115875	FAE Top
	0.123166	FAE Top
	0.159008	FAE Top
	0.116791	FAE Top
	0.122157	FAE Top
	0.189614	FAE Top
	0.185213	FAE Top
	0.182147	FAE Top
	0.078573	FAE Top
	0.099682	FAE Top
	0.058302	FAE Top
	0.075040	FAE Top
	0.076630	FAE Top
	0.083808	FAE Top
	0.070738	FAE Top
	0.084935	FAE Top
	0.078326	FAE Top
	0.078573	FAE Top
	0.099682	FAE Top
	0.058302	FAE Top
	0.075040	FAE Top
	0.076630	FAE Top
	0.083808	FAE Top
	0.070738	FAE Top
	0.084935	FAE Top
	0.078326	FAE Top
	0.129317	FAE Top
	0.153033	FAE Top
	0.146523	FAE Top
	0.145413	FAE Top
	0.144706	FAE Top
	0.095077	FAE Top
	0.092430	FAE Top
	0.071196	FAE Top

## Sheet: Cdkn1a_raw_data
Supplementary information - dot inensity per cell in smFISH validations
	Dot intensity per cell	Zone
	0.046004	Villus Bottom
	0.080691	Villus Bottom
	0.061969	Villus Bottom
	0.041675	Villus Bottom
	0.066579	Villus Bottom
	0.073719	Villus Bottom
	0.046916	Villus Bottom
	0.055758	Villus Bottom
	0.046729	Villus Bottom
	0.050463	Villus Bottom
	0.023842	Villus Bottom
	0.021692	Villus Bottom
	0.018289	Villus Bottom
	0.023155	Villus Bottom
	0.009521	Villus Bottom
	0.026893	Villus Bottom
	0.066420	Villus Bottom
	0.040051	Villus Bottom
	0.030007	Villus Bottom
	0.083873	Villus Bottom
	0.076287	Villus Bottom
	0.039906	Villus Bottom
	0.048977	Villus Bottom
	0.062238	Villus Bottom
	0.014474	Villus Bottom
	0.032738	Villus Bottom
	0.048647	Villus Bottom
	0.024410	Villus Bottom
	0.039385	Villus Bottom
	0.067744	Villus Bottom
	0.045924	Villus Bottom
	0.039350	Villus Bottom
	0.040841	Villus Bottom
	0.060869	Villus Bottom
	0.070352	Villus Bottom
	0.072039	Villus Bottom
	0.082936	Villus Bottom
	0.101009	Villus Bottom
	0.091278	Villus Bottom
	0.116961	Villus Bottom
	0.123778	Villus Bottom
	0.031279	Villus Bottom
	0.030607	Villus Bottom
	0.025334	Villus Bottom
	0.030225	Villus Bottom
	0.010195	Villus Bottom
	0.073875	FAE Bottom
	0.040118	FAE Bottom
	0.034684	FAE Bottom
	0.013422	FAE Bottom
	0.009964	FAE Bottom
	0.015799	FAE Bottom
	0.012024	FAE Bottom
	0.015492	FAE Bottom
	0.021872	FAE Bottom
	0.045460	FAE Bottom
	0.036498	FAE Bottom
	0.022979	FAE Bottom
	0.013437	FAE Bottom
	0.011460	FAE Bottom
	0.028334	FAE Bottom
	0.065637	FAE Bottom
	0.073475	FAE Bottom
	0.063112	FAE Bottom
	0.027944	FAE Bottom
	0.032384	FAE Bottom
	0.034904	FAE Bottom
	0.050591	FAE Bottom
	0.018699	FAE Bottom
	0.045620	FAE Bottom
	0.046569	FAE Bottom
	0.026488	FAE Bottom
	0.023313	FAE Bottom
	0.018838	FAE Bottom
	0.011152	FAE Bottom
	0.014790	FAE Bottom
	0.047367	FAE Bottom
	0.079032	FAE Bottom
	0.071026	FAE Bottom
	0.093538	FAE Bottom
	0.116996	FAE Bottom
	0.080855	FAE Bottom
	0.070388	FAE Bottom
	0.081285	FAE Bottom
	0.026640	FAE Bottom
	0.018676	FAE Bottom
	0.033500	FAE Bottom
	0.026096	FAE Bottom
	0.047193	FAE Bottom
	0.079292	FAE Top
	0.059472	FAE Top
	0.115043	FAE Top
	0.078025	FAE Top
	0.069435	FAE Top
	0.052716	FAE Top
	0.075170	FAE Top
	0.042521	FAE Top
	0.062277	FAE Top
	0.108884	FAE Top
	0.127718	FAE Top
	0.122401	FAE Top
	0.088859	FAE Top
	0.044964	FAE Top
	0.085042	FAE Top
	0.060791	FAE Top
	0.075003	FAE Top
	0.050174	FAE Top
	0.116079	FAE Top
	0.095413	FAE Top
	0.141868	FAE Top
	0.162083	FAE Top
	0.096221	FAE Top
	0.136275	FAE Top
	0.073372	FAE Top
	0.078366	FAE Top
	0.079131	FAE Top
	0.082664	FAE Top
	0.092424	FAE Top
	0.063000	FAE Top
	0.065772	FAE Top
	0.070571	FAE Top
	0.204372	FAE Top
	0.232988	FAE Top
	0.231038	FAE Top
	0.154028	FAE Top
	0.139681	FAE Top
	0.101830	FAE Top
	0.110714	FAE Top
	0.020669	FAE Top
	0.036092	FAE Top
	0.031555	FAE Top
	0.017863	FAE Top

## Sheet: Fabp1_raw_data
Supplementary information - dot inensity per cell in smFISH validations
	Dot intensity per cell	Zone
	0.015397	Villus Bottom
	0.016898	Villus Bottom
	0.029955	Villus Bottom
	0.034576	Villus Bottom
	0.033168	Villus Bottom
	0.048417	Villus Bottom
	0.051227	Villus Bottom
	0.032743	Villus Bottom
	0.292554	Villus Bottom
	0.365513	Villus Bottom
	0.272070	Villus Bottom
	0.197024	Villus Bottom
	0.244392	Villus Bottom
	0.179893	Villus Bottom
	0.221029	Villus Bottom
	0.211155	Villus Bottom
	0.162874	Villus Bottom
	0.119451	Villus Bottom
	0.119530	Villus Bottom
	0.170722	Villus Bottom
	0.161834	Villus Bottom
	0.217431	Villus Bottom
	0.136683	Villus Bottom
	0.172075	Villus Bottom
	0.192888	Villus Bottom
	0.257856	Villus Bottom
	0.274996	Villus Bottom
	0.244384	Villus Bottom
	0.228330	Villus Bottom
	0.172688	Villus Bottom
	0.276337	Villus Bottom
	0.261300	Villus Bottom
	0.318376	Villus Bottom
	0.267197	Villus Bottom
	0.215724	Villus Bottom
	0.213308	Villus Bottom
	0.251837	Villus Bottom
	0.165805	Villus Bottom
	0.181122	Villus Bottom
	0.219772	Villus Bottom
	0.193616	Villus Bottom
	0.136295	Villus Bottom
	0.162227	Villus Bottom
	0.177948	Villus Bottom
	0.140210	Villus Bottom
	0.157204	Villus Bottom
	0.190746	Villus Bottom
	0.117858	Villus Bottom
	0.104316	Villus Bottom
	0.138460	Villus Bottom
	0.107325	Villus Bottom
	0.149159	Villus Bottom
	0.144656	Villus Bottom
	0.159178	Villus Bottom
	0.135563	Villus Bottom
	0.018042	FAE Bottom
	0.046804	FAE Bottom
	0.038399	FAE Bottom
	0.087693	FAE Bottom
	0.012960	FAE Bottom
	0.046767	FAE Bottom
	0.005960	FAE Bottom
	0.137589	FAE Bottom
	0.113006	FAE Bottom
	0.065635	FAE Bottom
	0.096761	FAE Bottom
	0.041058	FAE Bottom
	0.096834	FAE Bottom
	0.073982	FAE Bottom
	0.047239	FAE Bottom
	0.005526	FAE Bottom
	0.074552	FAE Bottom
	0.062070	FAE Bottom
	0.072874	FAE Bottom
	0.065531	FAE Bottom
	0.013550	FAE Bottom
	0.003013	FAE Bottom
	0.028126	FAE Bottom
	0.001458	FAE Bottom
	0.009850	FAE Bottom
	0.000000	FAE Bottom
	0.000000	FAE Bottom
	0.000000	FAE Bottom
	0.001547	FAE Bottom
	0.000000	FAE Bottom
	0.092461	FAE Bottom
	0.038125	FAE Bottom
	0.052399	FAE Bottom
	0.071998	FAE Bottom
	0.021256	FAE Bottom
	0.021147	FAE Bottom
	0.048797	FAE Bottom
	0.028915	FAE Bottom
	0.098190	FAE Bottom
	0.080257	FAE Bottom
	0.059605	FAE Bottom
	0.040665	FAE Bottom
	0.042092	FAE Bottom
	0.074412	FAE Bottom
	0.054645	FAE Bottom
	0.079519	FAE Bottom
	0.050797	FAE Bottom
	0.101474	FAE Bottom
	0.055141	FAE Bottom
	0.044662	FAE Bottom
	0.019331	FAE Bottom
	0.013731	FAE Top
	0.011765	FAE Top
	0.015711	FAE Top
	0.029224	FAE Top
	0.031457	FAE Top
	0.001881	FAE Top
	0.007351	FAE Top
	0.010889	FAE Top
	0.014659	FAE Top
	0.025618	FAE Top
	0.004956	FAE Top
	0.002631	FAE Top
	0.012525	FAE Top
	0.018564	FAE Top
	0.032817	FAE Top
	0.033152	FAE Top
	0.000000	FAE Top
	0.000000	FAE Top
	0.001514	FAE Top
	0.001838	FAE Top
	0.000000	FAE Top
	0.000000	FAE Top
	0.018008	FAE Top
	0.004393	FAE Top
	0.004063	FAE Top
	0.000000	FAE Top
	0.006845	FAE Top
	0.002076	FAE Top
	0.000000	FAE Top
	0.000000	FAE Top
	0.004091	FAE Top
	0.016270	FAE Top
	0.010045	FAE Top
	0.011200	FAE Top
	0.038874	FAE Top
	0.044540	FAE Top
	0.037480	FAE Top
	0.030279	FAE Top
	0.036054	FAE Top
	0.014485	FAE Top
	0.026093	FAE Top
	0.025470	FAE Top
	0.020826	FAE Top
	0.017602	FAE Top
	0.046874	FAE Top
	0.021356	FAE Top
	0.020709	FAE Top

## Sheet: Gzma_raw_data
Supplementary information - dot inensity per cell in smFISH validations
	Dot intensity per cell	Zone
	0.000000	ILF bottom
	0.000000	ILF bottom
	0.000000	ILF bottom
	0.000000	ILF bottom
	0.000000	ILF bottom
	0.000000	ILF bottom
	0.003525	ILF bottom
	0.008019	ILF bottom
	0.000000	ILF bottom
	0.000000	ILF bottom
	0.000000	ILF bottom
	0.000000	ILF bottom
	0.000000	ILF bottom
	0.004969	ILF bottom
	0.003596	ILF bottom
	0.005359	ILF bottom
	0.000000	ILF bottom
	0.000000	ILF bottom
	0.004346	ILF bottom
	0.005924	ILF bottom
	0.000000	ILF bottom
	0.014714	ILF bottom
	0.000000	ILF bottom
	0.000000	ILF bottom
	0.000000	ILF bottom
	0.001851	ILF bottom
	0.000000	ILF bottom
	0.003477	ILF bottom
	0.001489	ILF bottom
	0.002640	ILF bottom
	0.002073	ILF bottom
	0.001885	ILF bottom
	0.000000	ILF bottom
	0.001643	ILF bottom
	0.000000	ILF bottom
	0.003277	ILF bottom
	0.000000	ILF bottom
	0.000000	ILF bottom
	0.002021	ILF bottom
	0.000000	ILF bottom
	0.000000	ILF bottom
	0.002299	ILF bottom
	0.001983	ILF bottom
	0.000000	ILF bottom
	0.000000	ILF bottom
	0.000000	ILF bottom
	0.000000	ILF bottom
	0.000000	ILF bottom
	0.000000	ILF bottom
	0.000000	ILF bottom
	0.000000	ILF bottom
	0.003070	ILF bottom
	0.000000	ILF bottom
	0.000000	ILF bottom
	0.000000	ILF bottom
	0.000000	ILF bottom
	0.000000	ILF bottom
	0.000000	ILF bottom
	0.000000	ILF bottom
	0.000000	ILF bottom
	0.000000	ILF bottom
	0.000000	ILF bottom
	0.000000	ILF bottom
	0.000000	ILF bottom
	0.000000	ILF bottom
	0.003346	ILF bottom
	0.000000	ILF bottom
	0.000000	ILF bottom
	0.000000	ILF bottom
	0.000000	ILF bottom
	0.000000	ILF bottom
	0.006665	ILF bottom
	0.000000	ILF bottom
	0.000000	ILF bottom
	0.002320	ILF bottom
	0.000000	ILF bottom
	0.000000	ILF bottom
	0.002584	ILF bottom
	0.003368	ILF bottom
	0.000000	ILF bottom
	0.003224	ILF bottom
	0.000000	ILF bottom
	0.000000	ILF bottom
	0.000000	ILF bottom
	0.000000	ILF bottom
	0.002243	ILF bottom
	0.007406	ILF bottom
	0.000000	ILF bottom
	0.000000	ILF bottom
	0.003735	ILF bottom
	0.000000	ILF bottom
	0.006336	ILF bottom
	0.000000	ILF bottom
	0.000000	ILF bottom
	0.006124	ILF bottom
	0.006622	ILF bottom
	0.000000	ILF bottom
	0.000000	ILF bottom
	0.000000	ILF bottom
	0.000000	ILF bottom
	0.005786	ILF bottom
	0.000000	ILF bottom
	0.006253	ILF bottom
	0.003260	ILF bottom
	0.005739	ILF bottom
	0.000000	ILF bottom
	0.002533	ILF bottom
	0.000000	ILF bottom
	0.010651	ILF bottom
	0.004177	ILF bottom
	0.000000	ILF bottom
	0.000000	ILF bottom
	0.000000	ILF bottom
	0.000000	ILF bottom
	0.000000	ILF bottom
	0.005055	ILF bottom
	0.000000	ILF bottom
	0.000000	ILF bottom
	0.000000	ILF bottom
	0.000000	ILF bottom
	0.000000	ILF bottom
	0.003665	ILF bottom
	0.000000	ILF bottom
	0.000000	ILF bottom
	0.000000	ILF bottom
	0.058387	ILF top
	0.082410	ILF top
	0.114188	ILF top
	0.062690	ILF top
	0.000000	ILF top
	0.005250	ILF top
	0.000000	ILF top
	0.000000	ILF top
	0.045584	ILF top
	0.049465	ILF top
	0.061467	ILF top
	0.096632	ILF top
	0.118024	ILF top
	0.037380	ILF top
	0.052284	ILF top
	0.060127	ILF top
	0.061263	ILF top
	0.056924	ILF top
	0.000000	ILF top
	0.000000	ILF top
	0.000000	ILF top
	0.000000	ILF top
	0.000000	ILF top
	0.002612	ILF top
	0.015496	ILF top
	0.000000	ILF top
	0.041068	ILF top
	0.023858	ILF top
	0.000000	ILF top
	0.000000	ILF top
	0.028355	ILF top
	0.000000	ILF top
	0.003240	ILF top
	0.000000	ILF top
	0.000000	ILF top
	0.043260	ILF top
	0.005935	ILF top
	0.008441	ILF top
	0.036000	ILF top
	0.001696	ILF top
	0.001591	ILF top
	0.034177	ILF top
	0.000000	ILF top
	0.002901	ILF top
	0.000000	ILF top
	0.000000	ILF top
	0.000000	ILF top
	0.001684	ILF top
	0.000000	ILF top
	0.000000	ILF top
	0.000000	ILF top
	0.002551	ILF top
	0.000000	ILF top
	0.000000	ILF top
	0.005324	ILF top
	0.005148	ILF top
	0.000000	ILF top
	0.000000	ILF top
	0.059401	ILF top
	0.000000	ILF top
	0.041058	ILF top
	0.029872	ILF top
	0.000000	ILF top
	0.003862	ILF top
	0.000000	ILF top
	0.002665	ILF top
	0.009720	ILF top
	0.000000	ILF top
	0.000000	ILF top
	0.000000	ILF top
	0.076329	ILF top
	0.051736	ILF top
	0.000000	ILF top
	0.000000	ILF top
	0.021870	ILF top
	0.000000	ILF top
	0.000000	ILF top
	0.000000	ILF top
	0.063361	ILF top
	0.064276	ILF top
	0.006954	ILF top
	0.002829	ILF top
	0.000000	ILF top
	0.000000	ILF top
	0.000000	ILF top
	0.000000	ILF top
	0.048995	ILF top
	0.047915	ILF top
	0.000000	ILF top
	0.000000	ILF top
	0.052176	ILF top
	0.005677	ILF top
	0.000000	ILF top
	0.063664	ILF top
	0.031890	ILF top
	0.064004	ILF top
	0.013019	ILF top
	0.037811	ILF top
	0.007634	ILF top
	0.108496	ILF top
	0.086136	ILF top
	0.055364	ILF top
	0.049779	ILF top
	0.047573	ILF top
	0.069134	ILF top
	0.000000	ILF top
	0.000000	ILF top
	0.000000	ILF top
	0.004364	ILF top
	0.000000	ILF top
	0.000000	ILF top
	0.000000	ILF top
	0.064566	ILF top
	0.026261	ILF top
	0.055158	ILF top
	0.000000	ILF top
	0.008737	ILF top
	0.000000	ILF top
	0.007665	ILF top
	0.000000	ILF top
	0.000000	ILF top

## Sheet: Nlrp6_raw_data
Supplementary information - dot inensity per cell in smFISH validations
	Dot intensity per cell	Zone
	0.195112	Villus Bottom
	0.229123	Villus Bottom
	0.148760	Villus Bottom
	0.068037	Villus Bottom
	0.141686	Villus Bottom
	0.184742	Villus Bottom
	0.148056	Villus Bottom
	0.159139	Villus Bottom
	0.097582	Villus Bottom
	0.053957	Villus Bottom
	0.087970	Villus Bottom
	0.044799	Villus Bottom
	0.168983	Villus Bottom
	0.119613	Villus Bottom
	0.020522	Villus Bottom
	0.030666	Villus Bottom
	0.121335	Villus Bottom
	0.091704	Villus Bottom
	0.094867	Villus Bottom
	0.103232	Villus Bottom
	0.066136	Villus Bottom
	0.086192	Villus Bottom
	0.070904	Villus Bottom
	0.047190	Villus Bottom
	0.106111	Villus Bottom
	0.108324	Villus Bottom
	0.115702	Villus Bottom
	0.077123	Villus Bottom
	0.071363	Villus Bottom
	0.073020	Villus Bottom
	0.065773	Villus Bottom
	0.065565	Villus Bottom
	0.087542	Villus Bottom
	0.087137	Villus Bottom
	0.133101	Villus Bottom
	0.139337	Villus Bottom
	0.130571	Villus Bottom
	0.089382	Villus Bottom
	0.079288	Villus Bottom
	0.059853	Villus Bottom
	0.065105	Villus Bottom
	0.045946	Villus Bottom
	0.078124	Villus Bottom
	0.071237	Villus Bottom
	0.069061	Villus Bottom
	0.039514	Villus Bottom
	0.064110	Villus Bottom
	0.073272	Villus Bottom
	0.070698	Villus Bottom
	0.080569	Villus Bottom
	0.088425	Villus Bottom
	0.085432	Villus Bottom
	0.086233	Villus Bottom
	0.075851	Villus Bottom
	0.081165	Villus Bottom
	0.088592	Villus Bottom
	0.061954	Villus Bottom
	0.055318	Villus Bottom
	0.059174	Villus Bottom
	0.049348	Villus Bottom
	0.111652	Villus Bottom
	0.086020	Villus Bottom
	0.137716	Villus Bottom
	0.083207	Villus Bottom
	0.124181	Villus Bottom
	0.141606	Villus Bottom
	0.131501	Villus Bottom
	0.122397	Villus Bottom
	0.104786	Villus Bottom
	0.147290	Villus Bottom
	0.160338	Villus Bottom
	0.140254	Villus Bottom
	0.141781	Villus Bottom
	0.106748	Villus Bottom
	0.115558	Villus Bottom
	0.152519	Villus Bottom
	0.085870	Villus Bottom
	0.119027	Villus Bottom
	0.109707	FAE Bottom
	0.077761	FAE Bottom
	0.058568	FAE Bottom
	0.077267	FAE Bottom
	0.087658	FAE Bottom
	0.091692	FAE Bottom
	0.034224	FAE Bottom
	0.127700	FAE Bottom
	0.150519	FAE Bottom
	0.173669	FAE Bottom
	0.102453	FAE Bottom
	0.054685	FAE Bottom
	0.108835	FAE Bottom
	0.110761	FAE Bottom
	0.137375	FAE Bottom
	0.025027	FAE Bottom
	0.032850	FAE Bottom
	0.051864	FAE Bottom
	0.042943	FAE Bottom
	0.042038	FAE Bottom
	0.062732	FAE Bottom
	0.003366	FAE Bottom
	0.025326	FAE Bottom
	0.104903	FAE Bottom
	0.056223	FAE Bottom
	0.109665	FAE Bottom
	0.095145	FAE Bottom
	0.128944	FAE Bottom
	0.130486	FAE Bottom
	0.088276	FAE Bottom
	0.139929	FAE Bottom
	0.001330	FAE Bottom
	0.019281	FAE Bottom
	0.046998	FAE Bottom
	0.040805	FAE Bottom
	0.035511	FAE Bottom
	0.067347	FAE Bottom
	0.029971	FAE Bottom
	0.014622	FAE Bottom
	0.080969	FAE Bottom
	0.065174	FAE Bottom
	0.064693	FAE Bottom
	0.088300	FAE Bottom
	0.093115	FAE Bottom
	0.069684	FAE Bottom
	0.103528	FAE Bottom
	0.056429	FAE Bottom
	0.075689	FAE Bottom
	0.117118	FAE Bottom
	0.145910	FAE Bottom
	0.118929	FAE Bottom
	0.110895	FAE Bottom
	0.083027	FAE Bottom
	0.123525	FAE Bottom
	0.092068	FAE Bottom
	0.110489	FAE Bottom
	0.084834	FAE Bottom
	0.134539	FAE Bottom
	0.100549	FAE Bottom
	0.067389	FAE Bottom
	0.082247	FAE Bottom
	0.042531	FAE Bottom
	0.063428	FAE Bottom
	0.039279	FAE Top
	0.017800	FAE Top
	0.016023	FAE Top
	0.010088	FAE Top
	0.001696	FAE Top
	0.018126	FAE Top
	0.023475	FAE Top
	0.022722	FAE Top
	0.015944	FAE Top
	0.029394	FAE Top
	0.013526	FAE Top
	0.014357	FAE Top
	0.004715	FAE Top
	0.007320	FAE Top
	0.013477	FAE Top
	0.007950	FAE Top
	0.003483	FAE Top
	0.000921	FAE Top
	0.011581	FAE Top
	0.002450	FAE Top
	0.003501	FAE Top
	0.003024	FAE Top
	0.000611	FAE Top
	0.000739	FAE Top
	0.035296	FAE Top
	0.027797	FAE Top
	0.021709	FAE Top
	0.018154	FAE Top
	0.012068	FAE Top
	0.006408	FAE Top
	0.020054	FAE Top
	0.025565	FAE Top
	0.004502	FAE Top
	0.003376	FAE Top
	0.002601	FAE Top
	0.000777	FAE Top
	0.004253	FAE Top
	0.003186	FAE Top
	0.005181	FAE Top
	0.000872	FAE Top
	0.004739	FAE Top
	0.004534	FAE Top
	0.025919	FAE Top
	0.019191	FAE Top
	0.015084	FAE Top
	0.022038	FAE Top
	0.007711	FAE Top
	0.006000	FAE Top
	0.011438	FAE Top
	0.047341	FAE Top
	0.011496	FAE Top
	0.015897	FAE Top
	0.019984	FAE Top
	0.033256	FAE Top
	0.007296	FAE Top
	0.016913	FAE Top
	0.011736	FAE Top
	0.016550	FAE Top
	0.014442	FAE Top
	0.015091	FAE Top
	0.008288	FAE Top
	0.005937	FAE Top
	0.005734	FAE Top
	0.007726	FAE Top
	0.012694	FAE Top
	0.016617	FAE Top
	0.019715	FAE Top

## Sheet: Pigr_raw_data
Supplementary information - dot inensity per cell in smFISH validations
	Dot intensity per cell	Zone
	0.108252	Villus Bottom
	0.088995	Villus Bottom
	0.047920	Villus Bottom
	0.066629	Villus Bottom
	0.063463	Villus Bottom
	0.071326	Villus Bottom
	0.039714	Villus Bottom
	0.098697	Villus Bottom
	0.081179	Villus Bottom
	0.054518	Villus Bottom
	0.055168	Villus Bottom
	0.077993	Villus Bottom
	0.081906	Villus Bottom
	0.093470	Villus Bottom
	0.076844	Villus Bottom
	0.082770	Villus Bottom
	0.105768	Villus Bottom
	0.104304	Villus Bottom
	0.052649	Villus Bottom
	0.137828	Villus Bottom
	0.076946	Villus Bottom
	0.044266	Villus Bottom
	0.054273	Villus Bottom
	0.047442	Villus Bottom
	0.059970	Villus Bottom
	0.050242	Villus Bottom
	0.067626	Villus Bottom
	0.045596	Villus Bottom
	0.044520	Villus Bottom
	0.052718	Villus Bottom
	0.007421	Villus Bottom
	0.026999	Villus Bottom
	0.038176	Villus Bottom
	0.038584	Villus Bottom
	0.040792	Villus Bottom
	0.017315	Villus Bottom
	0.024498	Villus Bottom
	0.041557	Villus Bottom
	0.037977	Villus Bottom
	0.205850	Villus Bottom
	0.209618	Villus Bottom
	0.167251	Villus Bottom
	0.183792	Villus Bottom
	0.148637	Villus Bottom
	0.175313	Villus Bottom
	0.154731	Villus Bottom
	0.085693	Villus Bottom
	0.125443	Villus Bottom
	0.213843	Villus Bottom
	0.142985	Villus Bottom
	0.139132	Villus Bottom
	0.129883	Villus Bottom
	0.139296	Villus Bottom
	0.108833	Villus Bottom
	0.136219	Villus Bottom
	0.114272	Villus Bottom
	0.058230	Villus Bottom
	0.059956	Villus Bottom
	0.077114	Villus Bottom
	0.047669	Villus Bottom
	0.088393	Villus Bottom
	0.083574	Villus Bottom
	0.066842	Villus Bottom
	0.076186	Villus Bottom
	0.173075	Villus Bottom
	0.186705	Villus Bottom
	0.151812	Villus Bottom
	0.153275	Villus Bottom
	0.180870	Villus Bottom
	0.178086	Villus Bottom
	0.112176	Villus Bottom
	0.061323	FAE Bottom
	0.049261	FAE Bottom
	0.057917	FAE Bottom
	0.068097	FAE Bottom
	0.032891	FAE Bottom
	0.052566	FAE Bottom
	0.058981	FAE Bottom
	0.212967	FAE Bottom
	0.166366	FAE Bottom
	0.182716	FAE Bottom
	0.126697	FAE Bottom
	0.053407	FAE Bottom
	0.037516	FAE Bottom
	0.049391	FAE Bottom
	0.040679	FAE Bottom
	0.036827	FAE Bottom
	0.026625	FAE Bottom
	0.051412	FAE Bottom
	0.051233	FAE Bottom
	0.048350	FAE Bottom
	0.054930	FAE Bottom
	0.049953	FAE Bottom
	0.072620	FAE Bottom
	0.018876	FAE Bottom
	0.062785	FAE Bottom
	0.065466	FAE Bottom
	0.023586	FAE Bottom
	0.161710	FAE Bottom
	0.110951	FAE Bottom
	0.141812	FAE Bottom
	0.192345	FAE Bottom
	0.151271	FAE Bottom
	0.103380	FAE Bottom
	0.092891	FAE Bottom
	0.098991	FAE Bottom
	0.081633	FAE Bottom
	0.051857	FAE Bottom
	0.053444	FAE Bottom
	0.084571	FAE Bottom
	0.108854	FAE Bottom
	0.075855	FAE Bottom
	0.015996	FAE Bottom
	0.038452	FAE Bottom
	0.024146	FAE Bottom
	0.008971	FAE Bottom
	0.018547	FAE Bottom
	0.081314	FAE Bottom
	0.051313	FAE Bottom
	0.123688	FAE Bottom
	0.093004	FAE Bottom
	0.055916	FAE Bottom
	0.013206	FAE Top
	0.003611	FAE Top
	0.000000	FAE Top
	0.000000	FAE Top
	0.003431	FAE Top
	0.004328	FAE Top
	0.004461	FAE Top
	0.010900	FAE Top
	0.016210	FAE Top
	0.070498	FAE Top
	0.079092	FAE Top
	0.081293	FAE Top
	0.035566	FAE Top
	0.007592	FAE Top
	0.019795	FAE Top
	0.004851	FAE Top
	0.016518	FAE Top
	0.019077	FAE Top
	0.026073	FAE Top
	0.047853	FAE Top
	0.082312	FAE Top
	0.048117	FAE Top
	0.032592	FAE Top
	0.040216	FAE Top
	0.023685	FAE Top
	0.021902	FAE Top
	0.032818	FAE Top
	0.040018	FAE Top
	0.031870	FAE Top
	0.011373	FAE Top
	0.007062	FAE Top
	0.003882	FAE Top
	0.009114	FAE Top
	0.050665	FAE Top
	0.037946	FAE Top
	0.030159	FAE Top
	0.029100	FAE Top
	0.034687	FAE Top
	0.006605	FAE Top
	0.003300	FAE Top
	0.008276	FAE Top
	0.010052	FAE Top
	0.031363	FAE Top
	0.003259	FAE Top
	0.020999	FAE Top
	0.108854	FAE Top
	0.056802	FAE Top
	0.029853	FAE Top
	0.016464	FAE Top
	0.025499	FAE Top
	0.024156	FAE Top
	0.018985	FAE Top
	0.008250	FAE Top
	0.039196	FAE Top
	0.037516	FAE Top
	0.082503	FAE Top
	0.008342	FAE Top
	0.008026	FAE Top
	0.015412	FAE Top
	0.006651	FAE Top
	0.003438	FAE Top
	0.007519	FAE Top
	0.017008	FAE Top
	0.011507	FAE Top
	0.038864	FAE Top
	0.035697	FAE Top
	0.021504	FAE Top
	0.038148	FAE Top
	0.034703	FAE Top
	0.073615	FAE Top
	0.048463	FAE Top
	0.039955	FAE Top
	0.034358	FAE Top
	0.037121	FAE Top
	0.084438	FAE Top
	0.049628	FAE Top
	0.112761	FAE Top
	0.043303	FAE Top
	0.055780	FAE Top
	0.045422	FAE Top

[truncated: 3 more sheets: Reg3g_raw_data, Slc28a2_raw_data, Lepr_Lgr5_raw_data]
