# Supplementary material for: Spatial gene expression maps of the intestinal lymphoid follicle and associated epithelium identify zonated expression programs
Source: PLoS Biol. 2021 Oct 11;19(10):e3001214. doi: 10.1371/journal.pbio.3001214 (PMC8530339; doi:10.1371/journal.pbio.3001214)
Supplement: S6 Data — Lists of gene markers of Ribosomes, solute carriers, M cells, B cells, and T cells. (XLSX) [file pbio.3001214.s012.xlsx]

## Sheet: Ribosome genes
Ribosome gene markers
Rpl10
Rpl10-ps3
Rpl10a
Rpl11
Rpl12
Rpl13-ps3
Rpl13a
Rpl13a-ps1
Rpl14
Rpl15
Rpl17
Rpl18
Rpl18a
Rpl19
Rpl21
Rpl21-ps4
Rpl22
Rpl22l1
Rpl23
Rpl23a
Rpl23a-ps3
Rpl24
Rpl26
Rpl27
Rpl27-ps3
Rpl27a
Rpl28
Rpl29
Rpl3
Rpl30
Rpl31
Rpl32
Rpl34
Rpl35
Rpl35a
Rpl36
Rpl36-ps3
Rpl36-ps4
Rpl36a
Rpl36al
Rpl37
Rpl37a
Rpl38
Rpl39
Rpl4
Rpl41
Rpl5
Rpl6
Rpl6l
Rpl7
Rpl7a
Rpl7a-ps3
Rpl7a-ps5
Rpl7l1
Rpl8
Rpl9
Rpl9-ps6
Rplp0
Rplp1
Rplp2
Rps10
Rps11
Rps12
Rps12-ps3
Rps13
Rps14
Rps15
Rps15a
Rps16
Rps17
Rps18
Rps18-ps3
Rps19
Rps19bp1
Rps2
Rps2-ps6
Rps20
Rps21
Rps23
Rps24
Rps25
Rps26
Rps26-ps1
Rps27
Rps27a
Rps27l
Rps27rt
Rps28
Rps29
Rps3
Rps3a1
Rps4x
Rps5
Rps6
Rps6ka1
Rps6ka3
Rps6ka4
Rps6kb1
Rps6kb2
Rps6kc1
Rps7
Rps8
Rps9
Rpsa

## Sheet: Solute carrier genes
Solute carrier gene markers
Slc11a2
Slc12a2
Slc12a6
Slc12a7
Slc12a8
Slc12a9
Slc13a1
Slc13a2
Slc13a4
Slc15a1
Slc15a3
Slc15a4
Slc16a1
Slc16a10
Slc16a13
Slc16a2
Slc16a3
Slc16a5
Slc16a6
Slc16a7
Slc17a1
Slc17a4
Slc17a5
Slc17a7
Slc17a9
Slc18b1
Slc19a1
Slc1a1
Slc1a3
Slc1a5
Slc20a1
Slc20a2
Slc22a1
Slc22a14
Slc22a15
Slc22a18
Slc22a21
Slc22a22
Slc22a23
Slc22a27
Slc22a4
Slc22a5
Slc23a1
Slc23a2
Slc24a3
Slc25a1
Slc25a10
Slc25a11
Slc25a12
Slc25a13
Slc25a15
Slc25a17
Slc25a19
Slc25a20
Slc25a22
Slc25a23
Slc25a24
Slc25a25
Slc25a26
Slc25a28
Slc25a29
Slc25a3
Slc25a36
Slc25a37
Slc25a38
Slc25a39
Slc25a4
Slc25a40
Slc25a42
Slc25a43
Slc25a44
Slc25a45
Slc25a46
Slc25a48
Slc25a5
Slc25a51
Slc26a2
Slc26a3
Slc26a4
Slc26a5
Slc26a6
Slc26a8
Slc27a2
Slc27a4
Slc28a1
Slc28a2
Slc28a3
Slc29a2
Slc29a3
Slc2a12
Slc2a2
Slc2a3
Slc2a5
Slc2a6
Slc2a7
Slc2a8
Slc2a9
Slc30a10
Slc30a2
Slc30a4
Slc30a5
Slc30a6
Slc30a7
Slc30a9
Slc31a1
Slc33a1
Slc34a2
Slc34a3
Slc35a1
Slc35a2
Slc35a3
Slc35a4
Slc35a5
Slc35b1
Slc35b2
Slc35b3
Slc35c1
Slc35c2
Slc35d1
Slc35d2
Slc35e1
Slc35e2
Slc35f2
Slc35f5
Slc35f6
Slc35g1
Slc36a1
Slc36a2
Slc37a1
Slc37a3
Slc37a4
Slc38a1
Slc38a10
Slc38a2
Slc38a6
Slc38a9
Slc39a1
Slc39a10
Slc39a11
Slc39a13
Slc39a14
Slc39a3
Slc39a4
Slc39a5
Slc39a6
Slc39a9
Slc3a1
Slc3a2
Slc41a2
Slc43a1
Slc43a2
Slc44a1
Slc44a2
Slc44a3
Slc44a4
Slc44a5
Slc46a1
Slc46a3
Slc48a1
Slc4a1ap
Slc4a2
Slc4a3
Slc4a4
Slc4a5
Slc4a7
Slc4a8
Slc50a1
Slc51a
Slc51b
Slc52a2
Slc52a3
Slc5a1
Slc5a11
Slc5a12
Slc5a4b
Slc5a8
Slc6a19
Slc6a20a
Slc6a20b
Slc6a4
Slc6a5
Slc6a6
Slc6a7
Slc6a8
Slc7a1
Slc7a11
Slc7a14
Slc7a15
Slc7a2
Slc7a5
Slc7a6
Slc7a6os
Slc7a7
Slc7a8
Slc7a9
Slc8a2
Slc8a3
Slc8b1
Slc9a1
Slc9a2
Slc9a3r1
Slc9a5
Slc9a7
Slc9a8
Slc9b1
Slco1a4
Slco1a5
Slco2a1
Slco2b1
Slco3a1

## Sheet: M cell genes
M cell gene markers
Ccl20
Clu
Mfge8
Anxa5
Pglyrp1
Ctsh
Serpinb6a
H2-M2
Gp2
Ubd
Lamp1
Cxcl16
Cyba
Scd1
1700011H14Rik
Aif1
Ctsd
Tnfaip2
Slc2a6
Adgrd1
Ncf4
Rnf128
Il4i1
Far2
BC021614
Vcam1
Stx11
Sdhaf1
Ces1b
Itga3
Scarb2
Tnfrsf4
Fam98a
Tmsb4x
Nfkbia
Rnase1
Vamp5
Gulo

## Sheet: B cell genes
B cell gene markers
Vpreb3
Cd79a
Ly6d
Ebf1
Fcmr
Ms4a1
Cd19
Bank1
Tnfrsf13c
Cd74
Cd24a
Cd79b
Mef2c
Ifi30
Unc93b1
Pold4
Napsa
Serp1
Ctss
Plac8
Ly6a
Capg

## Sheet: T cell genes
T cell gene markers
Ccl5
Cd160
Gzmb
Cd3g
Nkg7
Cd7
Gzma
Cd8a
Cst7
Cd3e
Thy1
Klrd1
Il2rb
Dapk2
Cd3d
Ctsw
Fcer1g
Itgae
Lat
Ms4a4b
Id2
Rgs1
Rgs10
Tyrobp
Lck
Selplg
Ccnd2
Hcst
